# Supplementary material for: Gene expression associated with white syndromes in a reef building coral, Acropora hyacinthus
Source: BMC Genomics. 2015 May 9;16(1):371. doi: 10.1186/s12864-015-1540-2 (PMC4425862; doi:10.1186/s12864-015-1540-2)
Supplement: Additional file 1: — Tab-delimited table of unique transcript counts. Rows are genes, columns are samples. The letters in the column names identify disease state (AL, D, and H) and the number identifies individual colony. [file 12864_2015_1540_MOESM1_ESM.txt]

isogroup	AL8	AL7	AL6	AL5	AL4	AL3	AL2	AL1	H16	H15	H14	H13	H12	H11	H10	H9	D8	D7	D6	D5	D4	D3	D2	D1
GCKDGN101A007A	0	1	1	0	0	1	0	0	0	1	0	0	1	0	0	0	0	0	0	0	1	0	0	0
GCKDGN101A00RD	0	1	0	6	0	1	1	0	0	2	4	1	2	0	1	0	0	0	1	5	2	1	0	0
GCKDGN101A011S	0	0	0	0	0	0	0	0	0	0	0	0	0	0	0	0	0	1	0	0	0	0	0	0
GCKDGN101A038D	0	1	1	0	0	0	0	0	0	0	0	0	0	0	0	0	0	0	0	0	0	0	0	0
GCKDGN101A03BX	0	0	0	0	0	0	0	0	0	0	0	0	0	0	0	0	1	0	0	0	0	0	0	0
GCKDGN101A03G2	2	4	2	0	2	3	4	6	3	4	1	4	1	13	5	0	0	1	2	1	0	1	0	4
GCKDGN101A03K3	0	0	0	0	0	0	0	0	1	0	0	0	0	0	0	0	0	0	0	0	0	0	0	0
GCKDGN101A03KU	0	0	0	0	0	0	0	0	1	0	0	0	0	0	0	0	0	0	0	0	0	0	0	0
GCKDGN101A03LR	0	0	0	0	0	1	0	0	0	0	0	1	0	0	0	0	0	0	0	0	0	0	0	0
GCKDGN101A03PM	0	1	1	0	0	0	0	0	0	0	0	0	0	0	0	0	0	0	0	0	0	0	0	0
GCKDGN101A03QA	0	1	0	0	0	0	0	0	0	0	0	0	0	0	0	0	0	0	0	0	0	0	0	0
GCKDGN101A03QL	0	0	0	0	0	0	1	2	1	0	0	2	0	0	0	3	0	0	0	0	0	0	0	0
GCKDGN101A04LE	0	0	0	0	0	0	0	0	0	0	0	1	0	0	0	0	0	0	0	0	0	0	0	0
GCKDGN101A057P	0	0	0	0	0	0	0	0	1	0	0	0	0	0	0	0	0	0	0	0	0	0	0	0
GCKDGN101A0585	0	0	0	2	0	0	1	0	0	0	0	0	0	0	0	0	0	0	0	0	0	0	0	0
GCKDGN101A05KM	0	0	0	0	0	0	0	0	1	0	0	0	0	0	0	0	0	0	0	0	0	0	0	0
GCKDGN101A05NH	3	8	3	2	1	3	1	0	3	2	1	5	0	0	1	0	0	0	0	0	0	2	0	4
GCKDGN101A06IV	0	0	0	0	0	0	0	0	0	0	0	2	0	0	0	1	0	0	0	0	0	0	2	0
GCKDGN101A06ND	0	0	1	1	0	1	1	0	4	2	0	1	0	0	0	0	0	0	1	0	1	0	0	0
GCKDGN101A06NH	0	0	0	0	0	0	0	0	0	1	0	0	0	0	0	0	0	0	0	0	0	0	0	0
GCKDGN101A070F	0	0	0	2	0	3	0	0	0	1	1	2	0	0	1	0	1	2	2	1	1	4	0	0
GCKDGN101A07AJ	0	0	0	0	0	0	0	0	0	0	1	0	0	0	0	0	0	0	0	0	0	0	0	0
GCKDGN101A07YE	0	0	0	1	0	0	0	0	0	0	0	1	0	0	0	0	0	0	0	0	0	0	0	0
GCKDGN101A087H	0	0	0	1	0	1	0	0	1	1	0	3	0	0	0	0	1	0	0	1	0	1	1	0
GCKDGN101A090Z	0	0	0	2	0	0	0	0	0	0	0	2	0	0	0	0	0	0	0	0	0	0	0	0
GCKDGN101A096B	0	1	0	1	0	1	0	0	0	0	0	0	0	0	0	0	0	0	0	0	0	0	0	0
GCKDGN101A09JW	0	1	1	0	0	0	1	0	0	0	0	0	0	0	0	1	1	0	1	1	0	1	1	0
GCKDGN101A09P9	0	0	0	0	0	0	0	0	0	0	0	1	0	0	0	0	0	0	0	0	0	0	0	0
GCKDGN101A0A29	1	0	4	2	1	2	1	1	3	0	2	1	2	3	2	2	1	0	4	1	1	1	2	0
GCKDGN101A0A6X	0	1	0	0	0	1	0	0	0	0	0	0	0	1	0	0	0	1	0	0	0	0	0	0
GCKDGN101A0A8T	0	3	2	2	0	0	0	1	1	3	0	2	0	2	2	0	1	0	1	3	0	2	3	0
GCKDGN101A0AD3	0	0	1	0	0	0	0	0	0	0	0	0	0	0	1	0	3	0	0	0	0	0	0	0
GCKDGN101A0ALF	1	7	2	9	1	1	5	2	2	3	7	12	1	2	1	0	1	3	1	5	2	1	0	0
GCKDGN101A0B1C	0	0	0	1	0	0	0	0	0	0	0	0	0	0	0	0	0	0	0	0	0	0	0	0
GCKDGN101A0BEF	0	1	1	1	0	0	0	0	0	0	0	0	0	0	0	0	0	0	0	0	0	1	0	0
GCKDGN101A0CMW	0	0	0	0	0	0	0	0	0	0	0	0	0	0	0	0	0	0	0	0	0	1	0	0
GCKDGN101A0DAU	3	8	8	9	2	6	5	6	12	3	2	7	5	3	1	6	5	2	1	1	1	4	3	3
GCKDGN101A0DDR	0	0	0	0	0	0	0	0	0	0	0	2	0	0	1	0	0	0	0	0	0	0	0	0
GCKDGN101A0DW8	0	0	0	0	0	0	0	1	0	0	0	0	0	0	0	0	0	0	0	0	0	0	0	0
GCKDGN101A0EHX	0	0	0	0	0	0	0	0	0	0	0	0	0	0	0	0	0	2	0	0	0	0	0	0
GCKDGN101A0EX4	0	1	1	1	0	2	0	0	1	1	0	2	0	0	0	0	0	0	1	0	0	1	1	0
GCKDGN101A0EXL	0	0	0	0	0	0	0	0	0	1	0	0	0	0	0	0	0	0	0	0	0	0	0	0
GCKDGN101A0FJE	0	0	0	0	0	0	0	0	0	0	0	2	0	0	0	0	0	0	0	0	0	0	0	0
GCKDGN101A0G2Z	0	0	0	0	0	0	0	0	0	0	0	0	0	0	0	0	0	0	0	0	0	0	0	1
GCKDGN101A0G7X	1	5	3	4	0	1	0	0	1	2	1	6	0	0	0	0	1	0	3	0	0	0	0	0
GCKDGN101A0GAB	1	0	0	0	0	0	0	0	0	0	0	0	0	0	0	0	0	0	0	0	0	0	0	0
GCKDGN101A0GAI	0	0	0	0	0	0	0	0	0	2	0	1	0	1	0	0	1	0	0	0	0	1	0	0
GCKDGN101A0H81	0	2	2	0	0	0	1	0	3	2	0	1	0	4	3	0	1	0	0	0	1	0	1	1
GCKDGN101A0H8O	0	2	1	1	0	1	0	0	1	4	0	0	0	0	1	0	0	0	0	3	0	0	2	0
GCKDGN101A0HGI	0	2	0	0	0	0	0	0	1	0	0	1	0	1	0	0	1	0	0	1	0	0	0	0
GCKDGN101A0HJZ	1	0	0	2	0	2	3	0	1	0	0	0	0	0	2	1	0	0	1	0	0	0	1	2
GCKDGN101A0ICW	0	1	1	2	0	1	0	0	0	0	0	0	3	0	1	0	0	0	0	0	0	0	0	1
GCKDGN101A0INP	0	0	0	0	0	0	0	0	0	0	1	1	0	0	0	0	0	0	0	0	0	0	0	0
GCKDGN101A0K8F	0	0	1	2	1	0	2	0	1	0	0	0	1	0	0	0	0	0	1	0	2	1	1	0
GCKDGN101A0KM4	0	0	0	1	1	0	0	2	0	0	0	0	0	0	0	0	0	0	0	0	0	1	0	0
GCKDGN101A0KWY	0	0	0	2	0	1	1	0	0	2	0	0	0	0	1	0	0	1	1	1	0	1	4	1
GCKDGN101A0LAE	0	1	0	0	0	1	0	0	0	0	1	0	0	0	1	0	0	0	0	0	0	2	0	0
GCKDGN101A0M2T	0	0	1	0	0	0	0	0	0	0	0	1	0	0	0	0	0	0	0	0	0	0	0	0
GCKDGN101A0MY2	0	0	1	0	0	0	0	0	0	0	0	0	0	0	0	0	0	0	0	0	0	0	0	0
GCKDGN101A0N8Y	0	0	0	0	0	0	0	0	0	0	0	0	0	0	0	0	1	0	0	0	0	0	0	0
GCKDGN101A0OES	0	0	0	0	0	0	0	0	0	0	0	0	0	0	0	0	0	0	0	1	0	0	0	0
GCKDGN101A0ONZ	0	0	1	0	0	0	0	0	0	0	0	0	0	0	0	0	0	0	0	0	0	0	0	0
GCKDGN101A0PX8	0	0	0	1	0	0	0	0	0	0	0	0	0	0	0	0	0	0	0	0	0	0	0	0
GCKDGN101A0Q13	0	0	0	0	0	0	0	0	0	0	0	0	0	0	0	0	0	0	0	1	0	0	0	0
GCKDGN101A0Q4T	0	1	2	2	0	0	1	0	2	1	1	0	0	0	1	1	0	0	0	1	0	0	0	0
GCKDGN101A0Q5G	0	0	0	0	0	0	0	0	0	0	0	0	0	0	0	0	0	0	0	0	0	1	0	0
GCKDGN101A0QFE	0	0	0	1	0	0	0	0	0	0	1	0	0	0	0	0	3	1	0	0	4	0	5	0
GCKDGN101A0QUB	0	0	0	0	0	0	0	0	0	0	0	1	0	0	0	0	0	0	0	1	0	0	0	0
GCKDGN101A0RM8	0	0	0	0	0	0	1	0	0	0	0	0	0	0	0	0	0	0	0	0	0	0	0	0
GCKDGN101A0RUA	1	0	0	1	0	0	0	0	0	0	0	0	0	0	0	4	1	0	0	0	0	0	2	0
GCKDGN101A0RX8	0	0	0	0	0	0	0	0	0	1	0	0	1	1	0	0	0	0	0	0	0	0	0	0
GCKDGN101A0SF9	0	0	0	0	0	0	0	0	0	0	0	1	0	0	0	0	0	0	0	0	0	0	0	0
GCKDGN101A0TVI	0	0	0	0	0	0	0	0	1	0	0	0	1	0	0	0	0	0	0	0	0	0	0	0
GCKDGN101A0TZP	0	1	0	1	0	0	0	0	0	0	0	0	0	2	0	0	0	0	0	0	0	0	0	0
GCKDGN101A0UOE	0	0	0	0	0	0	0	0	3	0	0	1	0	0	0	0	0	0	0	0	0	0	1	0
GCKDGN101A0V49	0	0	0	0	0	0	0	0	1	1	0	1	0	0	0	0	0	0	0	1	0	0	0	0
GCKDGN101A0WB5	0	0	0	0	0	0	1	0	1	2	0	0	0	0	0	0	1	0	0	0	0	0	0	0
GCKDGN101A0WC1	4	4	5	8	3	4	2	2	4	11	1	4	1	2	3	0	1	3	2	2	1	3	8	2
GCKDGN101A0WK3	1	2	2	1	0	0	2	0	0	0	0	0	0	0	0	0	0	0	1	0	0	1	1	0
GCKDGN101A0WKJ	14	18	7	3	4	2	7	9	6	10	4	5	4	2	5	10	11	7	2	3	3	9	13	3
GCKDGN101A0XEM	1	0	0	0	1	2	0	0	0	4	0	0	1	1	0	0	0	2	0	1	0	1	3	1
GCKDGN101A0XGR	1	0	2	2	3	0	4	3	4	2	0	3	2	1	1	1	2	0	1	2	0	2	0	0
GCKDGN101A0XH6	0	0	0	1	0	0	1	0	0	0	0	0	0	0	0	0	0	0	0	1	0	0	0	1
GCKDGN101A0XS9	3	1	2	1	2	0	1	1	2	2	1	4	0	2	1	0	0	2	3	4	0	1	0	0
GCKDGN101A0Y9G	0	0	0	1	1	0	0	0	1	1	0	1	0	1	0	0	0	0	0	0	0	0	1	0
GCKDGN101A0YIC	0	0	0	0	0	0	0	0	0	1	0	0	0	0	0	0	1	0	0	0	0	0	0	0
GCKDGN101A0YKC	0	0	3	3	0	0	1	0	0	0	0	1	0	0	0	0	0	0	0	0	0	0	0	0
GCKDGN101A0YO0	0	0	0	0	0	0	0	0	0	0	1	0	0	0	0	0	0	0	0	0	0	0	0	0
GCKDGN101A0YVC	0	1	0	0	0	0	0	0	1	0	0	1	1	0	0	0	0	0	1	0	0	0	0	0
GCKDGN101A0YVN	0	1	0	2	0	1	0	0	0	0	2	1	0	0	0	1	4	2	0	1	0	2	2	0
GCKDGN101A0ZC5	1	0	0	0	0	0	0	0	0	0	0	0	0	0	0	0	0	0	0	0	0	0	0	0
GCKDGN101A0ZJN	0	0	0	0	0	0	0	0	1	0	0	0	0	0	0	0	2	0	0	0	2	0	0	0
GCKDGN101A0ZYB	9	12	3	18	4	3	3	1	5	8	5	11	3	1	3	0	3	2	4	4	0	5	0	2
GCKDGN101A0ZZW	0	2	1	0	0	1	0	0	0	0	0	1	0	1	0	1	1	0	3	1	1	0	0	0
GCKDGN101A10SZ	0	0	0	0	0	0	0	0	0	0	0	1	0	0	0	0	1	0	0	0	0	0	0	0
GCKDGN101A11GW	0	0	0	0	2	0	0	0	0	0	0	0	0	0	0	0	0	0	0	0	0	0	0	0
GCKDGN101A11UK	13	21	7	12	4	6	11	10	25	14	11	19	5	11	12	2	16	15	5	22	9	11	14	19
GCKDGN101A12WW	0	0	0	0	0	0	0	0	0	0	1	0	1	0	0	0	0	0	0	0	0	0	0	0
GCKDGN101A144E	0	0	1	0	0	0	0	0	0	0	0	0	0	0	0	0	0	0	0	0	0	0	0	0
GCKDGN101A14DQ	0	1	0	0	0	0	0	0	0	1	1	0	0	2	1	0	0	0	0	0	0	0	0	0
GCKDGN101A14SJ	0	0	0	0	0	0	0	0	0	0	0	0	0	0	0	0	1	0	0	0	0	0	0	0
GCKDGN101A14T0	0	0	1	0	0	0	1	0	0	0	0	0	1	0	0	0	0	0	0	1	0	1	0	0
GCKDGN101A15C3	1	2	1	1	0	1	2	1	1	0	0	2	0	1	0	0	0	0	0	1	0	0	0	1
GCKDGN101A15E3	2	6	3	6	0	0	2	1	2	1	1	8	0	3	3	2	1	1	2	3	0	2	1	0
GCKDGN101A160Y	0	0	0	0	0	2	0	0	0	0	0	1	0	0	0	0	0	1	0	0	0	0	0	0
GCKDGN101A16QD	1	0	0	0	0	0	0	0	0	0	1	0	0	0	0	0	0	0	1	0	0	0	0	0
GCKDGN101A170G	0	0	0	0	0	1	0	0	1	0	0	0	1	0	0	0	0	0	0	0	0	0	0	0
GCKDGN101A17IU	2	4	0	3	0	1	2	0	1	1	0	2	0	0	0	0	1	0	0	1	0	2	0	1
GCKDGN101A17N5	0	0	0	0	0	0	0	0	0	0	0	0	1	0	0	0	0	0	0	0	0	0	0	0
GCKDGN101A17NC	1	2	2	4	0	0	0	0	0	1	0	0	0	0	0	0	3	4	0	1	0	1	2	0
GCKDGN101A189H	1	2	1	5	1	1	2	1	1	10	2	1	0	4	2	0	2	2	0	1	9	4	1	4
GCKDGN101A18FH	0	0	0	0	0	0	0	0	0	0	0	1	0	0	0	0	0	0	0	0	0	0	0	0
GCKDGN101A18R3	0	1	1	2	0	0	0	0	0	0	1	0	0	0	0	0	0	0	0	0	0	1	1	0
GCKDGN101A18YF	1	0	1	0	0	0	1	1	0	0	1	1	2	0	1	0	1	0	0	0	0	1	0	0
GCKDGN101A18ZH	0	0	0	0	0	1	0	0	0	0	0	0	0	0	0	0	0	0	0	0	0	1	0	0
GCKDGN101A19IN	0	5	3	10	3	2	4	2	1	5	4	5	3	1	2	1	1	2	0	5	0	1	6	3
GCKDGN101A19LK	0	0	0	1	0	0	0	0	0	0	0	1	0	0	0	0	0	0	0	0	0	0	0	0
GCKDGN101A19QL	0	0	0	0	0	0	0	0	0	0	0	0	0	2	0	0	0	0	0	0	1	0	0	0
GCKDGN101A1AS4	4	8	2	6	2	0	0	1	3	8	2	7	4	5	1	5	5	1	5	2	1	3	0	0
GCKDGN101A1AUX	0	0	0	0	0	0	0	2	0	1	0	0	0	0	0	0	0	0	0	0	0	0	0	0
GCKDGN101A1C3P	0	0	0	0	0	1	0	0	0	1	0	0	0	0	0	0	0	0	0	0	0	0	0	0
GCKDGN101A1C5H	0	0	1	0	0	0	0	0	1	0	0	0	0	0	0	0	0	0	0	0	0	0	0	0
GCKDGN101A1CKM	0	0	1	0	0	0	0	0	0	0	0	0	0	0	0	1	0	0	0	0	0	0	0	0
GCKDGN101A1EF3	1	0	0	0	0	0	0	0	0	0	0	0	0	0	0	0	0	0	0	0	0	0	0	0
GCKDGN101A1F5T	1	0	0	0	0	0	0	0	0	1	0	0	0	0	0	0	0	0	0	0	0	2	0	0
GCKDGN101A1FHA	0	0	0	0	0	0	0	0	0	0	0	0	0	0	0	0	0	0	1	0	0	0	0	0
GCKDGN101A1FKS	0	0	0	0	0	0	0	1	1	0	0	0	0	0	0	0	0	0	0	0	0	0	0	0
GCKDGN101A1FLP	0	0	1	0	0	0	0	0	0	0	0	0	0	0	0	0	0	0	0	0	0	0	0	0
GCKDGN101A1FM4	1	3	4	0	0	0	1	2	1	4	0	1	0	1	1	1	3	1	0	0	1	1	3	0
GCKDGN101A1FNL	12	22	22	5	27	49	22	4	27	24	11	5	25	11	10	4	10	18	19	4	27	55	40	8
GCKDGN101A1FZX	0	0	0	0	0	0	0	0	1	0	0	0	1	0	0	0	0	0	0	0	0	0	0	0
GCKDGN101A1HNJ	0	0	0	0	0	0	0	0	0	0	0	0	1	0	1	0	0	0	0	0	0	0	0	0
GCKDGN101A1HRI	0	0	9	0	1	1	0	0	1	0	3	1	0	1	2	0	0	0	3	0	0	1	0	0
GCKDGN101A1I7E	0	0	0	0	0	0	0	0	0	1	0	0	0	0	0	0	0	0	0	0	0	0	0	0
GCKDGN101A1I86	7	6	5	3	5	2	0	0	2	9	2	3	4	3	3	2	4	0	0	0	3	1	3	3
GCKDGN101A1IWN	0	0	0	0	0	0	0	0	0	0	0	1	0	0	0	0	0	0	0	0	0	0	0	0
GCKDGN101A1JTO	2	0	0	0	0	1	0	0	0	0	0	1	0	0	0	0	0	0	0	0	0	0	0	1
GCKDGN101A1JUC	0	0	0	1	0	1	1	0	0	2	0	3	0	1	0	0	1	1	0	0	0	2	0	0
GCKDGN101A1KQX	1	1	3	7	1	2	1	2	3	4	1	5	0	1	0	0	0	1	0	1	0	1	1	0
GCKDGN101A1KRY	0	1	2	0	0	2	2	0	1	0	0	1	0	0	2	0	0	1	1	3	0	0	1	0
GCKDGN101A1L5O	0	1	0	1	0	1	1	0	1	2	1	1	1	0	0	0	0	0	0	0	0	2	0	1
GCKDGN101A1L9C	0	0	0	0	0	0	0	0	1	0	0	0	0	0	0	0	0	0	0	0	0	0	0	0
GCKDGN101A1MB5	0	0	0	1	0	0	0	1	0	0	1	0	0	0	0	0	0	0	1	1	0	1	0	0
GCKDGN101A1MNL	0	0	0	0	0	0	1	0	1	0	0	0	0	0	0	0	0	0	0	0	0	0	0	0
GCKDGN101A1MP1	0	0	0	0	0	0	0	1	0	0	0	0	2	0	0	0	0	0	0	0	0	0	0	0
GCKDGN101A1NSO	4	2	1	1	0	4	2	0	1	2	1	4	3	1	1	0	1	0	0	0	0	1	1	0
GCKDGN101A1PL3	0	2	0	0	0	0	0	0	4	1	2	1	0	0	0	0	3	0	0	0	0	0	0	0
GCKDGN101A1QL6	0	0	1	0	0	0	0	0	0	0	0	0	0	0	0	0	0	0	0	0	0	0	0	0
GCKDGN101A1RT1	0	1	0	0	0	0	0	1	0	2	0	0	1	0	0	0	0	0	0	0	0	0	0	0
GCKDGN101A1RUQ	1	3	2	4	1	5	1	0	5	6	0	3	0	1	1	0	3	0	4	3	2	2	1	1
GCKDGN101A1S0J	0	0	1	0	0	1	0	0	4	3	0	2	1	1	1	5	1	0	0	2	0	1	0	1
GCKDGN101A1SNN	0	1	0	1	2	1	1	0	3	2	0	1	1	2	3	0	0	0	1	0	0	1	0	0
GCKDGN101A1TEU	2	0	1	0	0	0	1	0	1	0	1	1	1	0	1	0	1	0	0	1	1	1	2	0
GCKDGN101A1UD2	1	0	0	2	0	0	0	0	0	0	0	0	2	0	0	0	0	0	0	1	0	0	1	0
GCKDGN101A1UWY	0	0	0	0	0	0	0	0	0	0	0	0	0	1	0	0	0	0	0	0	0	0	0	0
GCKDGN101A1V0B	0	1	0	1	0	0	0	0	1	1	1	0	0	0	2	0	0	0	0	0	0	2	0	0
GCKDGN101A1V18	0	1	1	0	0	0	0	0	0	1	1	0	0	0	0	0	1	2	0	0	0	0	1	0
GCKDGN101A1VDH	1	9	42	5	4	10	3	0	9	16	8	7	10	16	5	0	3	0	1	14	2	8	0	2
GCKDGN101A1VIY	0	2	2	1	0	1	0	2	1	2	0	0	1	0	0	0	0	0	0	0	0	1	2	0
GCKDGN101A1WD4	0	0	0	0	0	0	0	0	0	0	0	0	1	0	0	0	0	0	0	0	0	0	0	0
GCKDGN101A1WUL	1	4	1	0	1	0	0	0	0	4	1	3	0	1	2	0	3	1	0	3	0	0	1	0
GCKDGN101A1Y5P	0	0	0	0	0	0	0	0	0	0	0	1	0	0	0	0	0	0	0	0	0	0	0	0
GCKDGN101A1Y81	0	0	0	0	0	0	0	0	0	0	0	1	0	0	0	0	0	0	0	1	0	0	0	0
GCKDGN101A1ZDX	0	0	1	1	0	0	0	0	0	2	0	1	0	0	0	0	2	0	0	0	2	0	1	0
GCKDGN101A1ZNB	0	0	0	0	0	0	0	0	0	0	0	0	0	1	0	0	0	0	0	2	0	0	0	0
GCKDGN101A1ZP0	0	0	0	0	0	1	0	0	0	0	0	0	0	0	0	0	0	0	1	0	0	0	0	0
GCKDGN101A1ZVF	0	0	0	0	0	0	0	0	0	0	0	1	0	0	0	0	0	0	0	0	0	0	0	0
GCKDGN101A2097	0	0	1	0	0	0	0	0	0	0	0	0	0	0	0	0	0	0	0	0	0	0	0	0
GCKDGN101A209S	0	0	0	1	0	0	0	0	0	0	0	0	0	0	0	0	0	0	0	0	0	1	0	0
GCKDGN101A20MX	0	2	0	0	0	1	0	0	0	0	0	0	0	0	1	0	0	1	0	0	0	0	0	0
GCKDGN101A21FC	3	4	5	6	1	0	2	5	3	5	5	5	0	0	5	1	2	6	3	6	5	4	5	7
GCKDGN101A222G	0	0	0	0	0	0	0	0	1	0	0	0	0	0	0	0	0	0	0	0	0	2	0	0
GCKDGN101A22QK	0	0	1	1	0	0	0	0	0	0	0	0	0	0	0	0	0	0	0	0	0	0	0	0
GCKDGN101A23YV	0	2	2	8	0	0	0	0	0	1	0	8	0	0	0	0	0	0	0	3	0	2	0	0
GCKDGN101A25A8	0	1	0	0	0	0	0	0	0	0	0	0	0	0	0	0	0	0	0	0	0	0	0	0
GCKDGN101A25TN	0	0	0	1	0	0	0	0	0	0	0	0	0	0	0	0	0	0	0	0	0	0	0	0
GCKDGN101A26RA	1	0	0	0	0	0	0	0	0	0	0	0	0	0	0	0	0	0	0	0	0	0	0	0
GCKDGN101A2797	2	2	1	0	2	1	0	1	0	0	0	0	0	1	1	0	0	0	0	1	0	1	0	0
GCKDGN101A27IB	1	0	0	1	0	2	0	0	0	0	0	1	1	0	2	0	0	1	0	0	0	2	1	0
GCKDGN101A28KU	0	0	1	1	0	0	2	0	0	2	0	1	0	0	0	0	0	1	0	0	0	0	1	0
GCKDGN101A28OR	0	1	1	0	0	2	0	1	1	1	3	5	1	0	0	0	0	0	1	0	0	0	0	2
GCKDGN101A2928	0	0	0	0	1	0	0	0	1	0	0	0	0	0	0	0	0	0	1	0	0	0	0	0
GCKDGN101A2BGO	0	3	1	1	0	2	2	3	1	0	0	1	0	1	0	0	0	1	0	0	0	2	2	0
GCKDGN101A2BKM	0	0	1	0	0	0	0	0	0	0	0	0	0	0	0	0	0	0	0	0	0	0	0	0
GCKDGN101A2BPG	0	0	0	0	0	0	0	0	0	0	1	0	0	0	0	0	0	0	0	0	0	0	0	0
GCKDGN101A2BUA	0	0	1	0	0	0	0	0	0	0	0	1	1	0	0	1	2	0	0	0	0	1	0	0
GCKDGN101A2C1O	3	8	3	2	0	2	0	2	7	2	1	1	2	1	0	0	4	2	2	2	1	9	1	0
GCKDGN101A2CL1	0	0	0	0	0	0	0	0	0	0	0	0	0	0	1	0	0	0	0	0	0	0	0	0
GCKDGN101A2CP6	0	0	0	0	0	0	0	0	0	0	0	1	0	0	0	0	1	0	0	0	0	0	0	0
GCKDGN101A2D4Y	0	0	0	0	0	0	0	0	0	2	0	0	0	1	0	0	1	1	1	2	0	0	0	0
GCKDGN101A2DD7	0	0	0	0	0	0	0	0	0	0	0	1	0	0	0	0	0	0	0	0	0	0	0	0
GCKDGN101A2DUV	16	24	42	28	8	17	7	11	14	32	6	12	11	10	6	10	13	11	15	17	12	24	6	8
GCKDGN101A2DZ7	0	0	0	0	0	0	0	0	0	1	0	0	0	0	0	0	0	0	0	0	0	0	0	0
GCKDGN101A2E06	0	0	0	3	1	0	0	1	0	0	0	2	0	0	0	0	0	1	0	2	0	1	0	0
GCKDGN101A2E3W	0	1	0	0	0	0	0	0	0	0	0	0	0	0	0	0	0	0	0	0	0	0	0	0
GCKDGN101A2E8T	3	2	5	4	1	2	5	2	1	4	0	8	1	2	2	0	2	2	2	4	1	3	8	3
GCKDGN101A2EPY	0	1	0	2	0	1	0	0	0	0	0	1	0	0	0	0	0	0	0	1	0	0	0	0
GCKDGN101A2EUD	3	5	7	6	3	2	4	1	5	9	2	11	0	2	5	0	0	2	2	5	0	1	0	0
GCKDGN101A2EUW	0	0	0	0	0	0	0	0	0	0	0	0	0	0	0	0	0	0	0	1	0	0	0	0
GCKDGN101A2GCS	0	1	0	1	1	1	1	0	1	2	0	0	0	1	0	0	0	2	0	1	0	0	0	0
GCKDGN101A2GDH	0	0	1	0	0	3	0	0	0	0	0	0	0	2	0	0	0	0	0	0	0	2	0	0
GCKDGN101A2HBA	0	0	0	0	0	0	0	0	0	0	1	0	0	0	0	0	0	0	1	0	0	0	0	0
GCKDGN101A2HDF	1	2	2	1	1	0	0	1	1	3	2	0	0	0	0	0	0	2	0	0	0	1	3	1
GCKDGN101A2IS7	0	0	0	1	0	1	0	1	1	1	0	1	0	0	0	0	0	0	1	0	0	0	0	0
GCKDGN101A2IVF	0	0	1	0	0	0	0	0	0	4	1	1	1	0	0	0	0	0	1	0	0	1	1	1
GCKDGN101A2JG3	2	2	1	1	0	0	0	2	1	0	1	2	0	0	0	0	2	0	1	2	1	1	1	1
GCKDGN101A2JQT	0	0	0	0	0	0	0	0	0	0	0	1	0	0	0	0	0	0	0	0	0	0	0	0
GCKDGN101A2KO9	0	0	1	1	0	0	0	0	1	0	0	0	0	0	1	0	0	0	0	0	0	0	0	0
GCKDGN101A2L46	0	0	0	0	0	0	0	0	1	0	0	0	0	1	1	0	0	0	0	0	0	0	0	0
GCKDGN101A2LQM	1	0	0	0	0	0	0	0	0	1	1	0	1	0	1	0	0	0	0	0	0	2	2	0
GCKDGN101A2LZ0	2	0	4	2	1	2	0	0	1	6	1	1	1	1	1	0	2	1	3	5	2	1	2	1
GCKDGN101A2N28	0	0	0	0	0	0	1	0	1	0	0	0	0	0	0	0	0	0	0	0	0	0	0	0
GCKDGN101A2NBJ	0	0	1	1	0	1	0	0	0	0	0	1	1	1	1	0	0	2	0	0	0	0	0	0
GCKDGN101A2O4Y	0	0	0	0	0	0	0	0	0	0	0	0	0	0	0	1	0	0	0	0	0	0	0	0
GCKDGN101A2OBM	1	2	1	1	3	7	1	3	5	7	0	3	2	3	4	1	0	1	2	1	0	4	3	0
GCKDGN101A2OCW	0	0	0	0	0	0	0	0	0	1	0	0	0	0	0	0	0	0	0	0	0	0	0	1
GCKDGN101A2P29	0	0	0	0	0	0	0	0	0	0	0	0	0	0	0	0	0	0	0	0	0	1	0	0
GCKDGN101A2P2K	0	2	0	0	0	1	0	0	0	1	0	0	0	0	0	2	0	0	0	0	0	0	0	1
GCKDGN101A2P3K	5	10	12	9	2	1	3	4	11	4	3	1	5	3	5	1	5	7	4	4	0	5	4	3
GCKDGN101A2PL8	1	0	2	0	0	0	0	0	1	0	0	2	1	1	0	0	1	0	0	0	0	0	1	1
GCKDGN101A2PYB	0	0	0	0	0	0	0	0	0	1	0	2	0	0	0	0	0	0	0	0	0	0	0	1
GCKDGN101A2RGS	0	0	2	0	0	0	0	0	0	0	0	0	0	0	0	0	0	0	0	1	0	0	0	0
GCKDGN101A2ROP	0	0	1	1	0	0	0	0	0	0	1	1	0	1	0	0	0	0	0	0	0	0	1	0
GCKDGN101A2RYI	0	0	0	0	0	1	0	0	1	2	0	2	0	1	0	0	0	0	1	0	1	2	0	0
GCKDGN101A2S58	0	0	0	0	0	0	2	0	0	0	0	1	0	0	0	1	1	1	0	0	0	1	2	0
GCKDGN101A2SR9	0	0	1	2	0	1	0	1	2	1	0	1	0	2	0	0	2	6	0	0	2	0	0	2
GCKDGN101A2TNK	0	0	0	0	0	0	0	0	0	0	0	1	0	0	2	0	0	0	0	0	1	0	0	0
GCKDGN101A2VRX	0	0	0	0	0	0	2	0	0	1	0	0	0	0	0	0	0	0	0	0	0	0	1	0
GCKDGN101A2W0M	0	0	0	0	0	0	0	0	0	0	0	0	0	0	0	0	0	0	0	0	0	0	1	0
GCKDGN101A2W29	0	1	0	0	0	0	0	0	0	0	0	0	0	0	0	0	0	0	1	0	0	0	0	1
GCKDGN101A2W2T	26	27	10	33	16	24	33	9	31	28	26	30	19	10	15	12	21	10	26	29	3	23	28	9
GCKDGN101A2WD4	0	1	0	0	0	0	2	2	1	2	0	1	0	0	1	0	5	2	0	1	0	1	3	2
GCKDGN101A2X2C	0	0	1	0	0	0	0	0	0	0	0	0	0	0	0	0	1	0	0	0	0	0	0	0
GCKDGN101A2XG3	0	0	3	1	0	0	0	0	0	0	0	0	0	0	0	0	0	0	0	0	0	0	0	0
GCKDGN101A2XOZ	0	1	2	0	0	0	0	0	0	0	0	0	1	0	0	0	0	0	0	0	0	0	0	0
GCKDGN101A2YSI	2	5	5	3	1	4	1	0	5	4	0	7	2	2	1	0	9	4	2	1	5	2	8	2
GCKDGN101A2ZKC	0	0	1	0	0	0	0	1	0	1	0	0	0	0	1	0	0	0	0	0	0	0	0	0
GCKDGN101A30KV	0	1	0	0	0	0	0	0	0	0	0	5	1	1	0	0	0	0	1	0	0	0	0	0
GCKDGN101A30LF	0	0	0	0	0	0	0	0	0	0	0	0	1	0	2	0	0	0	0	0	0	0	0	0
GCKDGN101A329Y	0	1	0	0	0	0	0	0	0	0	0	0	0	0	0	0	0	0	0	0	0	0	0	0
GCKDGN101A32SJ	0	0	2	2	0	0	0	1	0	1	2	1	2	0	0	1	1	0	2	1	0	1	0	0
GCKDGN101A33I2	0	0	0	0	0	0	0	0	0	0	0	0	0	0	0	0	0	1	0	0	0	0	0	0
GCKDGN101A33NB	3	2	1	1	6	5	3	4	1	1	0	2	1	2	1	1	1	3	1	0	4	0	2	0
GCKDGN101A33OV	0	0	0	0	0	0	0	0	0	0	0	1	1	0	0	0	0	0	0	0	0	1	0	0
GCKDGN101A342Z	0	0	0	0	0	0	0	0	0	0	0	0	0	0	2	0	0	0	0	0	0	0	0	0
GCKDGN101A34OX	0	1	0	0	0	0	0	0	0	0	0	0	0	0	0	0	0	0	0	0	0	0	0	0
GCKDGN101A350K	0	0	0	0	0	1	0	0	0	0	0	0	0	0	0	0	0	0	0	0	0	0	0	0
GCKDGN101A3512	0	0	0	0	1	0	1	1	0	0	0	0	1	2	0	0	1	0	0	0	8	0	2	2
GCKDGN101A35HH	2	5	1	2	1	0	0	0	0	1	1	0	1	0	2	0	1	6	1	2	5	2	3	0
GCKDGN101A35P0	0	0	1	1	0	0	0	0	0	0	0	0	0	0	0	0	0	0	0	0	0	0	0	0
GCKDGN101A36HF	0	0	0	0	0	0	0	0	0	0	0	0	0	1	0	0	0	0	0	0	0	0	0	0
GCKDGN101A37IL	0	0	0	1	0	0	1	0	0	0	0	2	0	0	0	0	0	1	0	0	0	0	0	0
GCKDGN101A384L	0	0	0	0	0	0	0	0	0	0	0	0	0	0	0	0	0	0	0	1	0	0	0	0
GCKDGN101A38P5	0	1	0	0	0	1	0	0	1	1	1	2	0	0	0	0	0	1	0	0	0	0	0	0
GCKDGN101A38PE	0	0	0	0	0	0	0	0	0	1	1	1	0	0	0	0	1	0	0	0	0	1	0	0
GCKDGN101A394L	0	0	0	0	0	0	0	0	0	0	0	0	0	0	1	1	0	0	0	1	0	0	0	0
GCKDGN101A39WQ	0	0	1	0	0	0	0	0	0	0	0	0	0	0	0	0	0	0	0	0	1	0	0	0
GCKDGN101A3ASV	0	0	0	2	0	1	2	0	1	0	1	0	0	1	1	0	2	1	1	0	0	0	2	0
GCKDGN101A3BEP	0	0	1	0	0	0	0	0	0	0	1	3	0	0	0	0	0	0	0	2	0	0	2	0
GCKDGN101A3CK3	0	0	0	0	0	0	0	0	0	0	0	0	1	0	0	0	0	0	0	0	0	0	0	0
GCKDGN101A3CLW	0	0	0	1	0	0	1	0	0	0	0	1	1	0	0	0	0	0	0	0	0	0	1	0
GCKDGN101A3CVR	0	0	0	0	0	0	0	0	0	1	0	0	0	0	0	0	0	0	0	0	0	0	0	0
GCKDGN101A3CVV	14	20	8	10	7	7	10	5	18	23	18	29	18	9	15	0	16	20	2	13	9	20	7	1
GCKDGN101A3DWY	0	1	0	0	0	0	0	0	0	0	0	0	0	0	0	0	0	0	0	0	0	0	0	0
GCKDGN101A3DXD	0	0	0	1	0	0	0	0	0	0	0	0	0	0	0	0	0	0	0	0	0	0	0	0
GCKDGN101A3EZD	0	0	0	0	0	0	0	0	0	1	0	0	0	0	0	0	0	0	0	0	0	0	0	0
GCKDGN101A3F7P	3	1	2	10	0	4	2	1	5	5	2	11	3	5	0	3	7	4	0	5	0	5	5	2
GCKDGN101A3G04	0	0	1	0	0	0	0	0	1	2	0	2	0	2	0	0	0	0	0	0	0	0	2	0
GCKDGN101A3GAX	1	0	0	1	0	0	1	0	1	0	0	0	0	0	0	0	0	1	1	0	0	0	0	0
GCKDGN101A3GCO	0	2	0	0	0	1	0	0	0	0	0	0	0	0	0	0	0	0	1	0	0	0	0	0
GCKDGN101A3GQT	0	2	2	0	0	1	1	0	0	4	1	0	2	0	0	1	1	0	0	2	0	0	1	0
GCKDGN101A3H68	0	0	0	0	0	0	0	0	1	0	0	0	0	0	0	0	0	0	0	0	0	0	0	0
GCKDGN101A3KTS	0	2	3	1	1	1	1	0	2	4	1	3	4	1	0	0	0	0	0	1	1	2	1	0
GCKDGN101A3M7C	1	0	0	0	0	0	0	0	1	0	0	0	0	0	0	0	0	0	0	0	0	0	0	0
GCKDGN101A3N4H	0	0	0	0	0	0	0	0	0	0	0	1	0	0	0	0	0	0	0	0	0	0	0	0
GCKDGN101A3NTU	1	1	1	2	0	0	1	0	3	4	0	0	0	2	1	0	0	0	3	0	0	0	0	0
GCKDGN101A3P0A	1	3	5	0	0	3	1	2	2	3	0	3	1	1	0	1	0	2	1	0	0	0	1	2
GCKDGN101A3PCW	5	0	1	5	3	3	1	7	17	7	3	12	3	1	7	0	7	1	1	4	1	2	6	11
GCKDGN101A3PMA	0	0	0	0	0	0	0	0	0	0	0	1	0	0	0	0	0	0	0	0	0	0	0	0
GCKDGN101A3PMQ	1	0	0	0	0	0	0	0	0	0	0	0	0	0	0	0	0	0	0	0	0	0	0	0
GCKDGN101A3PP4	1	0	1	5	0	0	0	1	1	5	1	0	1	0	0	0	2	2	0	1	1	1	2	0
GCKDGN101A3PU6	0	0	0	1	0	0	0	0	0	0	0	0	0	0	0	0	0	1	0	0	0	0	0	0
GCKDGN101A3PUX	0	0	0	0	0	1	1	0	0	0	0	0	0	2	0	0	0	0	0	0	0	0	0	0
GCKDGN101A3QGY	4	1	1	11	4	1	1	0	0	2	2	2	1	0	2	0	1	0	0	11	8	1	2	0
GCKDGN101A3RNH	1	0	1	2	0	0	0	0	0	1	0	0	0	0	0	0	0	0	0	1	1	0	1	0
GCKDGN101A3RXS	0	0	1	0	0	0	0	0	0	0	0	0	0	1	0	0	0	0	0	0	0	0	0	0
GCKDGN101A3T10	0	1	0	0	0	0	0	0	0	0	0	1	0	2	0	0	0	0	0	0	0	0	0	0
GCKDGN101A3TKN	1	3	0	1	0	1	0	0	1	2	3	1	0	0	3	0	1	0	0	2	0	1	1	0
GCKDGN101A3TWM	0	1	0	1	1	1	0	0	0	1	0	1	0	0	2	2	0	0	0	0	1	1	1	0
GCKDGN101A3TYJ	0	0	0	1	0	0	0	0	0	0	0	0	0	0	0	0	1	0	0	0	1	0	0	0
GCKDGN101A3UJL	1	1	0	0	0	0	0	0	0	0	0	1	0	0	0	0	0	0	0	0	0	0	0	0
GCKDGN101A3V8Z	1	1	0	3	0	1	0	1	1	2	0	0	0	0	0	0	1	2	0	0	0	0	0	2
GCKDGN101A3V9Q	0	0	1	0	0	0	1	0	0	0	0	2	0	0	0	0	1	0	0	1	2	0	1	0
GCKDGN101A3VKW	3	4	0	4	0	1	0	1	3	13	2	3	2	5	3	1	0	0	1	1	3	2	1	0
GCKDGN101A3VWL	0	0	0	1	0	0	1	0	0	0	0	0	0	0	0	0	0	0	0	0	0	0	0	0
GCKDGN101A3W9F	1	0	0	0	0	1	0	0	0	0	0	0	2	1	0	0	0	0	0	0	0	0	0	0
GCKDGN101A3WM8	2	2	0	2	0	1	1	0	0	0	1	3	3	0	0	0	0	2	0	1	3	1	1	1
GCKDGN101A3WRL	0	1	0	0	0	0	1	0	0	1	0	0	0	0	0	0	0	1	3	1	0	1	0	0
GCKDGN101A3WVA	0	3	6	5	0	0	0	1	0	0	0	1	0	0	0	0	0	1	1	2	0	0	0	0
GCKDGN101A3Y1H	29	50	34	30	8	16	22	31	36	33	14	48	14	10	27	17	41	24	11	19	24	17	23	28
GCKDGN101A3Y8I	0	0	0	0	0	0	0	0	0	1	0	0	0	0	0	0	0	0	0	1	0	0	0	0
GCKDGN101A3ZO2	0	0	0	0	0	0	0	0	0	0	0	0	0	0	0	0	0	0	0	0	0	0	1	0
GCKDGN101A40U9	0	1	0	1	0	0	0	1	0	1	0	1	0	0	0	0	0	0	0	0	0	0	1	0
GCKDGN101A413Z	0	0	0	0	0	0	0	0	1	0	0	0	0	0	0	0	0	0	0	0	0	0	0	0
GCKDGN101A41XV	1	3	1	2	0	0	0	0	0	1	0	3	0	0	0	0	1	0	0	0	0	0	1	0
GCKDGN101A42R5	0	1	3	0	0	0	0	0	1	0	0	1	0	0	0	0	0	0	0	1	0	0	0	0
GCKDGN101A42UW	2	3	3	15	4	10	10	9	6	11	5	11	3	6	5	1	0	1	2	4	1	2	2	4
GCKDGN101A42WW	0	0	0	0	0	0	0	0	3	0	0	1	2	0	1	1	0	1	0	0	0	0	1	0
GCKDGN101A434S	0	0	0	2	5	4	1	5	3	1	0	4	0	1	3	0	0	0	0	0	0	1	0	1
GCKDGN101A43XE	0	0	1	0	0	0	0	0	0	0	0	0	0	0	0	0	0	0	0	0	0	0	0	0
GCKDGN101A440U	0	0	1	2	0	0	0	0	0	0	1	1	0	0	0	0	0	1	2	1	0	0	0	0
GCKDGN101A449P	0	1	0	0	0	0	0	1	0	1	0	1	0	2	0	0	0	0	0	1	0	0	0	1
GCKDGN101A455M	0	0	1	0	0	3	0	0	1	1	0	1	1	1	3	1	0	0	0	0	0	0	0	1
GCKDGN101A45LT	0	0	0	1	0	0	0	0	0	0	0	0	0	0	1	1	0	0	0	0	0	1	0	0
GCKDGN101A460E	5	5	8	11	9	7	6	7	8	15	1	13	8	5	6	10	6	5	2	3	5	1	9	7
GCKDGN101A4690	0	0	1	0	0	0	0	0	0	0	0	0	0	0	0	0	0	0	0	0	0	0	0	0
GCKDGN101A46AI	0	0	0	0	0	0	0	2	0	1	0	0	0	0	0	0	0	0	0	0	0	0	0	0
GCKDGN101A47MP	0	2	1	4	1	1	0	0	2	1	0	7	0	0	1	0	1	2	0	0	0	2	3	0
GCKDGN101A47YA	0	0	1	2	0	0	0	0	1	2	0	0	0	1	0	0	0	0	0	0	0	0	0	0
GCKDGN101A483P	0	0	0	1	0	0	0	0	0	0	0	0	0	0	0	0	0	0	0	0	0	0	0	0
GCKDGN101A485V	0	3	0	0	0	0	0	0	0	0	0	0	0	0	0	0	0	1	0	0	0	0	0	0
GCKDGN101A4894	3	8	2	5	1	1	1	2	0	2	2	4	1	1	0	2	6	6	0	4	5	1	0	1
GCKDGN101A489U	0	0	0	0	0	0	0	0	0	0	1	0	0	0	0	0	0	0	0	0	0	0	0	0
GCKDGN101A48LY	0	0	2	0	0	2	0	0	0	0	0	0	0	0	0	0	0	0	0	0	0	0	0	0
GCKDGN101A48UJ	1	3	2	3	7	5	4	5	8	9	0	6	3	5	6	7	0	0	0	0	4	2	3	3
GCKDGN101A4AH4	0	0	0	1	0	0	1	0	0	0	0	0	0	0	0	1	0	0	0	0	0	1	0	0
GCKDGN101A4ALP	1	0	0	0	0	0	0	0	0	0	0	0	0	0	0	0	0	0	0	1	1	0	0	0
GCKDGN101A4B2J	0	0	0	0	0	0	0	0	0	1	0	0	0	0	0	0	0	0	0	0	0	0	0	0
GCKDGN101A4BPU	0	1	0	0	0	0	0	0	0	0	0	0	0	0	0	0	0	0	0	0	0	0	0	0
GCKDGN101A4BUG	0	0	0	1	0	2	0	0	0	0	0	0	0	0	0	0	0	0	0	0	0	0	0	0
GCKDGN101A4C6K	0	1	0	0	0	0	1	1	0	0	0	0	0	0	0	0	0	0	0	0	0	0	0	0
GCKDGN101A4E05	1	1	0	0	0	0	0	0	0	0	0	0	0	0	0	0	0	0	0	0	0	0	0	0
GCKDGN101A4EUE	0	0	0	0	0	0	0	0	0	0	0	1	1	0	0	0	0	0	0	0	1	0	0	0
GCKDGN101A4FBV	0	0	0	0	0	0	0	0	0	0	1	0	0	0	0	0	0	0	0	0	0	0	0	0
GCKDGN101A4FT7	0	1	1	1	3	0	1	0	0	0	1	2	0	1	1	0	0	0	2	1	0	2	0	0
GCKDGN101A4FW1	0	2	0	0	0	0	0	0	1	0	0	0	0	0	0	0	0	0	0	0	0	0	0	0
GCKDGN101A4FZ4	0	0	0	2	0	0	0	0	0	0	0	2	0	0	0	0	0	0	0	0	0	0	0	0
GCKDGN101A4G2S	0	0	1	0	1	0	0	0	0	0	0	1	0	0	0	0	0	0	0	0	0	0	0	0
GCKDGN101A4GEB	1	3	0	8	0	0	0	1	1	3	0	5	0	1	1	0	1	2	0	3	2	2	0	0
GCKDGN101A4IJ7	0	1	0	1	0	0	1	0	0	0	0	1	0	0	0	0	0	0	0	0	0	0	0	0
GCKDGN101A4J1X	0	0	0	0	0	0	0	0	0	0	0	0	0	0	3	0	0	0	0	0	0	0	0	0
GCKDGN101A4J52	0	0	1	0	0	0	0	0	0	0	0	0	0	0	0	0	0	0	0	0	0	0	0	1
GCKDGN101A4J6H	0	0	0	0	0	0	0	0	0	0	0	1	0	0	0	0	0	0	1	0	0	0	0	0
GCKDGN101A4JBN	0	0	1	1	0	0	0	0	0	0	0	0	0	0	0	0	0	0	2	0	0	0	0	0
GCKDGN101A4JLM	0	0	2	0	0	0	0	0	0	0	0	0	0	0	1	0	0	0	0	0	0	0	0	0
GCKDGN101A4JMN	0	0	0	1	0	0	0	0	0	0	0	0	0	0	0	0	0	0	0	0	0	0	0	0
GCKDGN101A4JRR	6	4	8	4	5	4	4	2	10	13	4	15	1	2	5	1	0	2	6	4	1	3	3	3
GCKDGN101A4JSD	0	0	0	0	0	0	0	0	0	0	0	0	0	1	0	0	0	0	0	0	0	0	0	0
GCKDGN101A4LFV	1	0	0	2	1	2	1	2	1	2	2	2	2	1	1	1	0	0	0	0	0	1	0	0
GCKDGN101A4LMG	0	0	0	1	2	0	0	0	0	1	1	0	0	0	0	0	2	2	0	1	1	1	0	0
GCKDGN101A4MRW	0	0	0	0	0	0	0	0	1	0	0	0	0	0	0	0	0	1	2	0	0	0	0	0
GCKDGN101A4N7A	0	0	0	0	0	0	0	0	0	0	0	1	0	0	0	0	0	0	0	0	0	0	0	0
GCKDGN101A4OYR	0	1	0	0	0	0	0	0	0	0	0	0	0	0	0	0	0	0	0	0	0	0	0	0
GCKDGN101A4PCT	0	0	0	0	0	0	1	0	0	0	0	1	0	0	1	0	0	0	0	0	0	0	0	0
GCKDGN101A4PMG	0	0	0	1	0	0	0	1	0	0	0	0	0	0	0	0	0	0	1	2	0	0	2	1
GCKDGN101A4Q4U	0	0	0	0	0	0	0	0	0	0	0	0	0	0	0	0	0	0	0	0	0	1	0	0
GCKDGN101A4QMP	0	1	1	0	0	0	0	0	0	0	0	0	0	0	0	0	0	0	2	0	0	0	0	0
GCKDGN101A4RQQ	0	1	0	0	0	0	0	0	0	0	0	0	0	0	0	0	0	0	0	0	0	0	0	0
GCKDGN101A4RRU	0	0	0	0	0	0	0	0	0	0	0	0	0	0	0	0	0	0	0	0	1	0	0	0
GCKDGN101A4RZE	0	0	0	0	0	0	0	0	0	1	0	1	0	1	2	0	0	0	0	0	0	2	0	0
GCKDGN101A4TB1	0	0	0	0	0	0	0	0	0	0	0	0	0	0	0	0	0	0	1	0	0	0	1	0
GCKDGN101A4TKF	0	0	2	2	2	1	0	0	1	0	1	2	1	1	0	0	0	0	0	0	0	0	0	1
GCKDGN101A4U3S	1	1	0	0	1	0	0	0	0	0	0	0	0	0	0	0	0	1	0	1	0	0	0	0
GCKDGN101A4UW0	0	2	0	1	0	1	0	2	3	0	1	1	1	0	0	1	3	3	2	0	5	0	0	1
GCKDGN101A4V00	0	0	0	0	0	0	0	0	0	0	0	0	0	0	0	0	0	0	0	1	0	0	0	0
GCKDGN101A4WEZ	0	0	1	0	0	1	0	4	0	0	0	1	0	0	0	0	0	0	0	0	0	0	0	0
GCKDGN101A4Y6K	0	0	0	0	0	0	0	0	0	0	0	0	0	0	1	0	0	0	0	0	0	0	0	0
GCKDGN101A4Y76	0	0	0	0	1	0	0	0	0	0	0	0	0	0	0	0	0	0	0	0	0	0	0	0
GCKDGN101A4YLA	0	3	5	1	0	2	3	0	0	3	0	2	1	2	0	0	0	0	0	0	0	0	0	0
GCKDGN101A50BM	2	0	1	1	0	0	0	0	0	2	3	0	0	0	0	0	0	0	0	3	0	0	0	0
GCKDGN101A50NK	0	0	0	0	0	0	0	0	1	0	0	0	0	0	0	0	0	0	0	0	0	0	0	0
GCKDGN101A512I	0	1	0	1	0	0	1	2	2	3	0	5	0	1	2	0	0	0	0	1	0	1	0	0
GCKDGN101A51XJ	0	0	0	0	0	0	0	0	0	0	0	0	0	0	0	0	0	0	0	0	0	0	1	0
GCKDGN101A525L	6	18	6	14	0	4	4	9	12	14	3	23	3	4	8	1	22	10	2	7	5	9	3	7
GCKDGN101A52ZL	0	0	1	0	0	0	0	0	0	0	0	0	0	0	0	0	0	0	0	0	0	0	0	0
GCKDGN101A531S	0	0	0	0	0	0	0	0	0	0	0	1	0	0	0	0	0	0	0	0	0	0	0	0
GCKDGN101A53K5	0	1	0	0	0	0	0	1	0	2	0	3	1	0	1	0	0	0	0	0	0	1	0	0
GCKDGN101A53RZ	8	11	16	2	20	13	25	13	17	21	3	6	11	10	24	13	6	4	8	3	10	12	17	7
GCKDGN101A542C	1	1	6	3	0	3	1	1	0	2	2	5	0	0	0	0	0	0	3	1	0	1	0	1
GCKDGN101A542L	3	9	11	11	0	4	9	2	10	5	4	22	5	5	3	0	13	5	3	10	9	7	8	4
GCKDGN101A54GD	1	3	3	7	0	2	0	0	1	4	2	0	1	1	0	2	0	0	0	0	0	0	0	0
GCKDGN101A54JB	0	0	0	2	0	0	1	0	0	0	0	0	0	0	0	0	0	0	0	0	1	0	0	0
GCKDGN101A54NG	0	0	0	1	0	0	0	0	0	0	0	1	0	0	0	0	0	0	0	1	0	0	0	1
GCKDGN101A5530	1	0	0	0	0	0	0	1	1	0	0	0	0	0	0	0	0	0	0	0	0	0	0	1
GCKDGN101A55PW	0	0	0	0	0	0	1	0	0	0	0	0	0	0	0	0	0	0	0	0	0	0	0	1
GCKDGN101A55U7	0	1	0	0	0	0	0	1	0	0	0	0	0	0	0	0	0	0	0	0	1	0	0	1
GCKDGN101A5606	0	0	0	0	0	1	0	0	0	0	0	0	0	0	0	0	0	0	0	0	0	0	0	0
GCKDGN101A572F	0	1	4	1	0	0	1	0	1	4	1	4	0	0	1	0	0	0	0	1	0	1	1	1
GCKDGN101A57CR	0	0	0	0	0	0	0	0	0	0	0	0	0	0	0	0	0	0	0	0	0	0	0	1
GCKDGN101A57NV	0	0	0	0	0	0	0	0	0	1	0	0	0	0	0	0	0	0	0	0	0	0	0	0
GCKDGN101A57OX	0	0	1	2	0	0	0	0	0	1	0	0	0	1	0	0	0	0	0	0	0	0	0	0
GCKDGN101A588H	0	0	0	1	0	0	0	0	0	0	0	0	0	0	0	0	0	0	0	0	0	0	0	0
GCKDGN101A58ZQ	0	0	0	0	0	0	0	0	0	0	0	0	0	1	0	0	0	0	0	0	0	0	0	0
GCKDGN101A5946	0	0	0	1	0	0	0	0	1	0	1	0	0	0	0	0	0	0	0	0	0	0	0	0
GCKDGN101A59CF	0	0	0	2	0	0	0	0	0	1	0	0	0	1	0	0	0	1	0	0	0	0	0	0
GCKDGN101A59ZC	0	1	1	0	0	0	0	0	0	0	0	0	0	0	0	0	0	0	1	0	0	0	0	0
GCKDGN101A5AD5	0	0	0	0	0	0	0	0	0	0	0	2	0	0	0	0	0	0	0	0	0	0	0	0
GCKDGN101A5ADL	1	4	7	1	0	1	1	0	2	5	2	3	2	2	1	1	3	5	1	1	0	3	0	1
GCKDGN101A5BIB	2	5	13	21	1	4	6	1	8	6	4	3	5	11	28	2	2	2	5	24	0	11	10	3
GCKDGN101A5BKL	0	1	0	1	0	0	1	0	0	2	0	0	0	1	1	0	1	0	0	0	0	0	0	0
GCKDGN101A5BTJ	0	0	0	0	0	0	0	1	0	0	0	0	0	0	0	0	0	0	0	0	0	0	0	0
GCKDGN101A5C9F	5	18	18	7	3	2	2	0	5	12	7	4	3	1	2	0	10	3	2	2	2	13	3	0
GCKDGN101A5CDP	2	1	3	5	2	1	1	1	0	2	1	6	2	1	1	0	0	1	2	5	3	7	5	1
GCKDGN101A5CJ6	0	0	0	0	0	0	0	0	2	0	0	0	0	0	0	0	0	0	0	0	0	0	0	0
GCKDGN101A5CU9	0	0	0	0	0	0	0	0	1	1	0	0	0	0	0	0	0	2	0	0	0	1	0	0
GCKDGN101A5DHT	0	0	0	0	0	0	0	0	0	0	0	0	0	0	1	0	0	0	0	0	0	0	0	0
GCKDGN101A5E1R	2	6	3	12	0	3	0	1	1	6	5	7	2	0	1	0	5	1	4	2	0	3	1	2
GCKDGN101A5E6I	0	0	3	1	0	0	0	0	0	0	1	4	0	0	0	0	0	0	0	0	0	0	0	0
GCKDGN101A5E6K	1	7	2	2	2	4	0	0	0	1	0	2	4	7	2	0	1	0	1	4	0	3	3	1
GCKDGN101A5E78	0	2	1	0	0	1	1	0	1	0	0	0	0	0	0	0	0	1	1	0	0	0	0	1
GCKDGN101A5EW7	0	0	0	0	0	0	0	0	0	0	0	0	0	0	1	0	0	0	0	0	0	0	0	0
GCKDGN101A5F0N	0	0	0	1	0	0	0	0	0	0	0	0	0	0	0	0	0	0	0	0	0	0	0	0
GCKDGN101A5F1S	0	0	0	0	1	1	0	1	0	0	0	0	0	0	1	0	0	0	0	0	0	0	0	0
GCKDGN101A5G1E	2	1	0	3	0	0	0	0	0	1	0	1	0	0	0	0	0	0	2	0	0	1	0	0
GCKDGN101A5G96	0	0	0	0	0	0	0	0	0	0	0	2	0	0	2	0	0	0	0	0	0	0	0	0
GCKDGN101A5GRG	0	0	0	0	0	0	0	0	0	0	0	0	0	0	0	0	0	0	0	0	0	0	0	2
GCKDGN101A5GW5	0	0	1	0	0	0	0	0	0	0	0	0	0	0	0	0	0	0	0	0	0	0	0	0
GCKDGN101A5H4P	0	4	2	5	1	1	0	0	0	3	1	5	1	2	1	1	3	3	4	9	0	2	0	1
GCKDGN101A5H5X	0	1	2	1	0	0	1	0	1	0	0	0	0	0	0	0	0	0	0	0	1	0	0	0
GCKDGN101A5HAZ	0	1	0	0	0	0	0	1	0	0	0	0	0	0	0	0	0	0	0	0	0	0	0	2
GCKDGN101A5HGW	5	1	0	6	3	1	1	0	5	6	0	6	1	5	4	1	3	5	1	2	3	2	3	3
GCKDGN101A5HRJ	5	11	6	1	5	3	4	5	7	4	2	11	4	4	2	0	6	4	1	2	0	3	3	3
GCKDGN101A5HZL	0	0	0	0	0	0	0	0	1	0	0	0	0	0	0	0	0	0	0	0	0	0	0	0
GCKDGN101A5J40	1	1	4	2	1	0	2	0	0	1	0	1	1	1	2	0	0	2	0	0	0	1	0	1
GCKDGN101A5K1F	11	21	5	6	2	5	4	13	8	10	1	7	2	5	4	2	12	10	6	7	4	11	8	10
GCKDGN101A5KDO	0	0	0	0	0	0	0	0	0	0	0	0	0	0	0	0	1	0	0	0	0	1	0	0
GCKDGN101A5KFI	0	0	0	0	0	0	0	0	1	0	0	0	0	0	0	0	0	0	0	0	0	0	0	0
GCKDGN101A5L4F	0	0	0	0	0	0	0	0	0	0	1	0	0	0	0	0	0	0	0	0	0	0	0	0
GCKDGN101A5LD7	0	0	0	0	0	0	0	0	1	0	0	0	0	0	0	0	0	0	0	0	0	0	0	0
GCKDGN101A5LXX	0	0	0	0	0	0	0	0	0	0	0	1	0	0	0	0	0	0	0	0	0	0	0	0
GCKDGN101A5MDJ	0	1	0	0	0	0	0	0	0	0	0	0	0	0	0	0	0	0	0	0	0	0	0	0
GCKDGN101A5N5J	0	0	0	0	0	1	0	0	0	0	0	0	0	0	0	0	0	0	0	0	0	0	1	0
GCKDGN101A5NCG	0	3	3	3	0	1	0	0	2	2	3	4	0	0	0	0	1	2	1	2	0	0	1	0
GCKDGN101A5NY2	0	0	0	0	0	1	0	0	0	0	0	0	0	0	0	0	0	0	0	0	0	0	0	0
GCKDGN101A5PDX	0	0	0	0	0	0	0	0	0	1	0	0	0	0	0	0	0	0	1	0	0	0	0	0
GCKDGN101A5PIR	0	1	0	0	0	0	0	0	0	0	0	0	0	0	0	0	0	0	0	0	0	0	0	0
GCKDGN101A5R0X	0	0	3	1	0	0	0	0	0	0	0	0	0	0	0	0	0	0	0	0	0	0	0	0
GCKDGN101A5R22	0	4	3	0	0	1	1	1	1	1	0	4	0	2	0	0	1	6	2	4	2	1	2	1
GCKDGN101A5RAY	0	0	0	0	0	0	0	0	0	1	0	1	0	2	0	0	0	0	0	1	0	0	0	1
GCKDGN101A5RJ5	0	2	2	1	0	0	0	2	3	3	1	4	0	2	0	1	1	0	4	0	0	0	0	0
GCKDGN101A5RXW	0	1	0	0	0	0	0	0	0	3	0	1	1	0	1	0	1	0	1	0	0	1	1	0
GCKDGN101A5S7F	0	0	0	1	0	0	0	0	0	0	0	0	0	0	0	0	0	0	1	0	0	0	0	0
GCKDGN101A5T76	0	6	3	4	3	1	1	1	3	6	2	9	0	2	0	0	0	2	1	3	1	1	0	0
GCKDGN101A5UE0	0	0	0	0	0	0	0	0	1	0	0	0	0	0	0	0	0	0	0	0	0	0	0	0
GCKDGN101A5UGS	0	1	0	0	1	1	0	0	1	0	0	0	0	0	0	0	2	0	0	0	0	3	0	0
GCKDGN101A5UQF	0	0	0	0	1	0	0	0	0	0	0	0	0	0	0	0	0	0	0	0	0	0	0	0
GCKDGN101A5UXG	0	0	3	1	1	1	0	0	1	0	0	0	0	0	0	0	0	0	0	0	0	0	0	0
GCKDGN101A5VDW	3	5	2	4	0	0	0	6	7	3	0	7	0	1	1	1	4	11	0	1	2	2	2	0
GCKDGN101A5W88	0	0	0	0	0	0	0	0	0	0	0	0	0	0	0	0	1	1	0	0	0	0	0	0
GCKDGN101A5WA5	0	0	0	0	0	0	1	0	0	0	0	1	0	1	0	0	0	0	1	0	0	0	0	0
GCKDGN101A5WEZ	0	0	0	1	0	0	0	0	0	0	0	0	0	0	1	0	0	0	0	0	0	0	0	0
GCKDGN101A5WGR	0	2	0	3	0	1	2	0	1	2	2	1	0	0	0	0	0	0	0	1	0	2	0	1
GCKDGN101A5WU1	0	0	0	0	0	0	0	0	0	2	0	0	0	0	0	0	0	0	0	0	0	0	0	0
GCKDGN101A5YCH	0	0	0	0	0	0	0	0	0	1	0	0	0	0	0	0	0	0	0	0	0	0	0	0
GCKDGN101A5YQA	1	5	1	0	0	0	0	0	0	2	0	0	0	0	0	0	1	0	0	1	0	0	0	1
GCKDGN101A616K	0	0	0	0	0	0	0	0	0	0	0	0	1	0	0	0	0	0	0	0	0	0	0	0
GCKDGN101A61I3	0	0	0	0	0	0	0	0	0	0	0	1	0	0	0	0	0	0	0	0	0	0	0	0
GCKDGN101A61M0	0	0	1	0	0	0	0	0	0	0	0	1	0	0	0	0	0	1	0	3	0	0	0	0
GCKDGN101A621J	13	9	8	2	4	3	5	3	10	11	2	6	5	2	10	4	4	1	10	2	8	3	10	0
GCKDGN101A62D6	0	0	0	0	0	0	0	0	0	0	0	0	0	0	0	0	0	0	0	0	0	0	2	0
GCKDGN101A62O6	0	0	0	0	0	0	0	0	0	1	0	0	0	1	0	0	0	0	0	0	0	0	0	0
GCKDGN101A631C	1	0	1	0	0	0	0	0	0	1	0	0	0	2	0	0	0	0	0	0	0	0	0	0
GCKDGN101A63M9	0	0	1	0	0	0	0	0	0	0	0	1	1	0	0	0	0	0	0	0	0	1	1	0
GCKDGN101A63PK	1	1	1	0	0	0	0	0	1	0	0	0	0	0	0	0	0	0	0	0	0	0	0	0
GCKDGN101A63RW	0	2	0	2	0	0	0	0	0	0	0	0	0	0	0	0	1	0	0	1	0	0	0	0
GCKDGN101A644B	0	0	0	0	0	0	0	0	0	0	0	0	0	0	0	0	0	0	0	1	0	1	0	0
GCKDGN101A651K	0	0	1	0	0	0	0	0	0	0	1	0	0	0	0	0	0	0	0	0	0	0	0	0
GCKDGN101A65A8	0	5	11	4	3	4	1	0	1	1	4	5	1	2	4	0	1	0	0	5	1	1	0	3
GCKDGN101A65X7	0	0	0	0	0	1	0	1	0	0	0	0	0	0	0	0	1	0	0	0	0	0	0	0
GCKDGN101A667V	0	1	0	0	0	1	0	0	0	0	0	0	0	1	0	0	0	1	0	2	2	2	0	0
GCKDGN101A66CD	0	0	1	1	0	0	0	0	0	1	0	0	0	0	0	0	0	0	0	0	2	1	1	0
GCKDGN101A66HB	0	0	0	0	0	1	0	0	0	0	0	0	0	0	0	0	0	0	0	0	0	0	0	0
GCKDGN101A67YW	0	0	0	0	0	0	0	0	0	0	0	0	0	0	1	0	2	0	1	0	0	0	0	0
GCKDGN101A68R7	0	0	0	0	0	0	0	0	0	0	0	0	2	0	0	0	0	0	0	0	0	0	0	0
GCKDGN101A68SH	0	0	0	0	0	0	0	0	0	0	0	0	0	0	0	0	0	0	0	0	0	0	0	1
GCKDGN101A68U8	4	6	2	3	0	1	1	0	2	1	0	11	0	1	1	2	1	0	0	2	1	0	2	1
GCKDGN101A692W	0	0	0	1	0	0	0	0	0	0	0	0	0	0	0	0	0	0	0	0	0	0	0	0
GCKDGN101A69BQ	0	0	0	0	0	0	0	0	0	0	1	0	0	0	0	0	0	0	0	0	0	0	0	0
GCKDGN101A69Q6	0	4	0	1	0	3	0	0	1	0	1	1	0	0	0	0	1	1	0	1	0	0	0	0
GCKDGN101A6ALA	11	18	5	17	1	3	8	8	14	23	6	22	5	2	6	9	27	11	4	14	6	8	10	17
GCKDGN101A6B0H	0	0	0	0	0	0	0	0	0	0	0	1	0	0	0	0	0	0	0	0	0	0	0	0
GCKDGN101A6BGI	2	4	1	2	0	0	3	0	4	4	1	4	0	1	0	2	0	0	1	2	0	3	2	3
GCKDGN101A6BLQ	0	0	0	0	0	0	0	0	0	0	0	0	0	0	1	0	0	0	0	0	0	0	0	0
GCKDGN101A6BNM	5	9	8	8	1	4	4	5	6	21	2	9	7	4	5	4	4	5	4	8	1	6	3	3
GCKDGN101A6CIR	0	1	0	1	0	0	0	0	0	1	0	0	0	0	1	0	0	0	2	0	0	0	0	0
GCKDGN101A6CQ8	0	0	1	0	0	0	0	0	0	0	0	1	0	0	3	0	2	0	1	0	4	1	0	0
GCKDGN101A6D97	0	0	1	2	0	0	0	0	0	0	0	0	0	0	0	0	0	0	0	0	1	0	0	0
GCKDGN101A6DLK	0	0	0	0	0	0	0	0	0	0	0	2	0	0	0	0	0	0	0	0	0	0	0	0
GCKDGN101A6E8C	0	2	2	0	4	0	0	0	0	4	0	0	0	0	0	0	1	0	0	0	0	0	0	0
GCKDGN101A6F4Z	0	0	0	1	0	0	0	0	0	0	0	0	0	0	0	0	0	0	0	0	0	0	0	0
GCKDGN101A6FDQ	0	0	0	1	0	0	0	0	0	0	0	0	0	0	0	0	0	0	0	0	0	0	0	1
GCKDGN101A6FEA	0	1	0	1	0	0	0	0	0	0	0	0	0	0	0	0	0	0	0	0	0	0	0	0
GCKDGN101A6FI8	0	0	0	0	0	0	0	1	0	1	0	0	0	0	0	0	0	0	0	0	0	0	0	0
GCKDGN101A6FOD	0	0	0	2	0	0	0	0	1	0	0	1	0	0	0	0	1	0	0	1	0	0	0	0
GCKDGN101A6GAE	0	0	1	2	1	1	2	0	1	0	0	2	0	0	0	0	0	1	0	1	2	3	0	0
GCKDGN101A6GBM	0	1	0	0	0	0	0	0	0	0	0	0	0	0	0	0	0	0	0	0	0	0	0	0
GCKDGN101A6GDT	1	0	4	4	5	3	0	0	1	5	4	1	2	2	2	0	0	3	4	0	0	3	0	1
GCKDGN101A6GEZ	2	5	3	2	2	0	0	0	1	1	0	4	0	1	0	0	7	4	2	1	0	1	3	0
GCKDGN101A6GHP	1	0	0	0	0	0	0	0	0	1	0	0	0	0	0	0	0	0	0	0	0	0	2	0
GCKDGN101A6HES	0	0	0	0	0	0	0	0	0	0	0	0	0	0	0	0	0	0	0	0	2	0	1	0
GCKDGN101A6I44	0	0	0	0	1	0	0	0	0	1	0	0	0	0	0	0	1	0	2	0	1	1	0	0
GCKDGN101A6I8E	0	0	0	0	0	0	0	2	2	0	0	3	2	0	0	0	0	0	0	0	0	1	0	1
GCKDGN101A6J13	15	15	23	22	37	31	23	9	30	37	12	27	32	28	30	23	10	7	7	11	14	28	18	13
GCKDGN101A6JS9	0	0	1	1	0	0	0	0	0	0	1	0	0	0	0	0	0	0	0	2	0	0	0	1
GCKDGN101A6K1S	0	2	1	4	0	0	0	0	0	3	1	2	0	0	0	0	0	0	0	1	0	1	0	0
GCKDGN101A6KFH	0	1	1	0	0	0	0	1	0	0	1	0	0	1	0	0	0	0	0	0	0	0	0	0
GCKDGN101A6KN4	0	0	0	0	0	2	0	0	0	0	0	0	0	0	0	0	0	0	0	0	0	0	0	1
GCKDGN101A6KOJ	0	1	0	1	0	0	0	0	0	0	0	0	0	0	0	0	0	0	0	1	0	0	0	0
GCKDGN101A6KRZ	0	1	0	0	0	0	1	0	0	0	0	0	0	1	2	0	0	0	0	0	0	0	0	0
GCKDGN101A6KXG	0	2	1	0	0	0	1	0	0	2	0	0	0	2	0	0	0	0	1	1	0	1	1	0
GCKDGN101A6KYZ	0	0	0	0	0	0	0	0	0	0	0	0	0	0	0	0	0	1	0	0	1	0	0	0
GCKDGN101A6L4V	0	1	2	3	0	1	1	0	2	0	0	1	0	0	0	0	2	0	2	1	0	1	0	0
GCKDGN101A6LK6	0	0	0	0	0	0	1	0	1	0	0	0	0	0	0	0	0	0	0	0	1	0	0	0
GCKDGN101A6LZX	0	0	0	1	0	0	1	0	0	0	0	0	0	0	0	0	0	0	0	0	0	0	0	0
GCKDGN101A6M4H	0	0	0	0	0	1	0	0	0	0	0	1	0	0	0	0	0	0	0	0	0	0	0	1
GCKDGN101A6M8U	0	0	0	0	0	1	0	0	1	0	0	2	0	0	0	0	0	0	0	0	0	0	0	0
GCKDGN101A6MGN	1	2	2	3	0	0	0	0	3	1	0	2	0	1	3	1	2	2	0	2	1	1	1	0
GCKDGN101A6MIR	0	0	0	2	1	2	0	0	0	0	0	0	0	0	0	0	0	0	0	0	0	1	0	0
GCKDGN101A6MLT	0	1	0	0	1	0	0	0	0	0	0	0	0	0	0	0	0	0	0	0	0	0	0	0
GCKDGN101A6NHJ	0	0	0	0	0	0	0	1	0	0	0	0	0	0	0	0	0	0	0	0	0	0	0	0
GCKDGN101A6O0O	1	0	0	1	0	0	0	0	1	0	1	1	0	0	2	0	0	0	0	1	0	0	2	0
GCKDGN101A6OCL	0	1	0	0	0	0	0	0	0	1	1	1	1	1	0	0	0	1	0	0	0	0	0	0
GCKDGN101A6OPY	0	0	0	1	0	0	0	0	0	0	0	1	2	0	0	0	0	1	0	0	0	1	0	0
GCKDGN101A6P43	0	0	1	3	2	1	0	0	0	2	1	1	1	0	1	0	0	0	0	0	0	0	0	0
GCKDGN101A6QZU	0	1	0	0	0	0	0	0	0	0	0	0	0	0	1	0	0	0	0	0	0	0	0	0
GCKDGN101A6R8H	0	0	0	0	0	1	0	0	0	0	0	0	0	0	0	0	0	0	0	0	0	0	0	1
GCKDGN101A6T6Y	0	0	1	1	0	0	0	0	0	2	0	0	0	0	0	0	0	0	0	1	0	1	0	1
GCKDGN101A6TCP	0	0	0	0	0	0	0	0	0	0	0	0	0	0	0	0	0	0	1	0	0	0	0	0
GCKDGN101A6TSS	1	0	0	0	0	0	0	0	1	0	0	1	0	0	0	0	0	0	0	0	2	0	0	0
GCKDGN101A6TZO	0	0	0	1	0	0	0	0	0	0	0	0	0	0	0	0	0	0	0	0	0	0	0	0
GCKDGN101A6UZA	0	1	0	0	0	1	0	0	0	0	0	0	0	0	0	0	0	0	0	0	0	2	0	0
GCKDGN101A6UZM	0	1	0	0	0	0	0	0	0	0	0	0	0	0	0	0	0	0	0	0	0	0	0	0
GCKDGN101A6Y2C	0	0	0	0	0	0	0	0	0	0	0	0	0	0	0	0	0	1	0	0	0	0	0	0
GCKDGN101A6YD9	0	0	2	0	0	0	0	0	0	0	0	0	0	0	0	0	0	0	0	0	0	0	0	0
GCKDGN101A6YYG	0	0	1	0	0	0	0	0	0	0	0	0	0	0	0	0	0	0	0	0	0	0	0	0
GCKDGN101A6Z76	0	0	1	5	0	1	0	0	0	0	1	1	1	0	0	0	1	0	0	2	0	0	0	0
GCKDGN101A6ZET	0	0	0	0	0	0	0	0	0	0	0	1	0	0	0	0	0	0	0	0	0	0	0	0
GCKDGN101A6ZPX	0	0	0	0	0	0	0	0	0	0	0	0	0	0	0	0	1	0	0	0	0	0	0	0
GCKDGN101A6ZY3	0	0	0	0	0	0	0	0	0	0	0	1	0	0	0	0	0	0	0	0	0	0	0	0
GCKDGN101A7046	0	0	0	2	0	0	0	0	0	0	0	0	0	0	0	0	0	0	0	0	0	0	0	1
GCKDGN101A70DN	1	0	0	0	1	0	0	0	0	1	0	0	0	1	0	0	0	0	0	0	0	1	0	0
GCKDGN101A70PL	19	8	5	10	1	4	3	1	8	15	3	13	2	6	3	2	19	4	3	4	17	7	8	5
GCKDGN101A70PP	0	0	0	0	0	0	0	0	0	0	0	0	0	0	0	0	0	0	0	0	0	0	1	0
GCKDGN101A713Y	0	0	0	1	0	0	0	0	0	0	0	0	1	0	0	0	0	0	0	0	0	0	0	0
GCKDGN101A71UX	3	5	2	12	0	0	2	1	0	4	1	10	1	1	4	2	5	1	1	3	2	3	3	6
GCKDGN101A727P	0	1	0	0	0	0	1	0	1	0	0	1	0	0	0	0	0	0	0	0	0	0	0	2
GCKDGN101A72IO	0	1	0	0	0	0	0	0	0	0	0	0	0	0	0	0	0	0	0	0	0	0	0	0
GCKDGN101A735F	1	0	0	0	0	0	0	0	0	0	0	0	0	0	0	0	0	0	0	1	0	0	0	0
GCKDGN101A736I	0	0	0	0	0	0	0	0	0	0	0	0	0	0	0	0	0	0	0	0	0	1	0	1
GCKDGN101A74W4	0	1	0	0	0	0	0	1	1	0	0	0	0	0	0	0	0	0	0	0	0	0	0	0
GCKDGN101A75G8	0	1	0	1	1	1	0	0	0	0	0	0	0	0	0	0	0	0	0	0	0	0	0	0
GCKDGN101A75T9	0	0	1	0	0	1	0	0	0	0	1	1	0	0	1	0	0	0	0	0	0	0	0	0
GCKDGN101A75V4	0	0	0	1	0	0	0	0	0	0	0	0	0	0	0	0	0	0	0	0	0	0	0	0
GCKDGN101A7623	1	0	0	0	0	0	0	0	0	0	0	0	0	0	0	0	0	0	0	0	0	0	0	0
GCKDGN101A76EQ	0	0	0	3	0	0	0	0	0	2	0	1	0	0	0	0	0	0	1	1	0	0	0	0
GCKDGN101A76KT	0	0	0	0	0	0	0	0	0	0	0	0	0	0	1	0	0	0	0	0	0	0	0	0
GCKDGN101A76L3	0	0	0	0	1	0	0	0	0	2	1	0	0	0	0	0	0	0	1	0	0	0	0	0
GCKDGN101A76M4	4	9	9	8	1	3	4	4	2	7	0	4	2	2	2	1	6	3	4	5	5	2	4	3
GCKDGN101A76ZH	0	0	0	0	0	0	1	0	0	0	0	0	0	0	0	0	0	0	0	0	0	0	0	0
GCKDGN101A76ZQ	0	1	0	0	0	0	0	0	0	0	0	0	0	0	0	0	0	0	0	0	0	0	0	0
GCKDGN101A77AN	0	1	0	0	0	0	0	0	0	0	0	0	0	0	0	0	0	1	0	0	0	0	0	0
GCKDGN101A77LM	0	0	0	5	0	0	0	0	0	1	0	1	0	0	0	0	0	0	0	0	0	2	0	1
GCKDGN101A78SR	2	0	3	1	0	0	2	0	2	0	0	2	1	0	1	0	4	0	0	0	1	0	0	0
GCKDGN101A7ADL	0	0	2	0	0	0	0	0	0	0	0	0	0	0	0	0	0	0	0	0	0	0	0	0
GCKDGN101A7BJT	0	0	0	0	0	0	0	0	0	0	0	0	0	0	1	0	0	0	0	0	0	1	0	0
GCKDGN101A7BZX	0	1	0	0	0	1	1	0	0	0	0	0	0	1	0	0	0	0	2	0	0	0	0	0
GCKDGN101A7CW9	2	9	2	6	0	1	6	1	5	3	6	7	1	2	4	0	2	5	4	4	2	4	5	0
GCKDGN101A7D78	0	0	1	0	0	0	0	0	0	0	0	0	0	0	0	0	0	0	0	0	0	0	0	0
GCKDGN101A7FFH	1	1	0	1	1	0	4	2	2	0	0	2	0	0	0	0	0	0	1	1	0	0	0	2
GCKDGN101A7FKK	0	0	0	0	0	0	0	0	0	0	0	0	0	0	0	0	0	0	0	0	2	0	1	0
GCKDGN101A7FO2	0	0	0	1	0	0	0	0	0	1	0	0	0	0	0	0	0	1	0	0	0	0	0	0
GCKDGN101A7GKX	0	0	0	0	0	0	0	0	1	0	0	0	0	0	0	0	0	0	0	0	0	0	0	0
GCKDGN101A7HIK	0	1	0	0	0	0	0	0	0	0	0	1	1	1	0	0	0	0	0	0	0	0	0	0
GCKDGN101A7HQI	0	0	0	0	0	0	0	0	0	0	0	0	0	0	0	0	0	0	1	0	0	0	0	0
GCKDGN101A7HRW	0	1	1	0	0	0	0	0	0	0	0	0	0	0	0	0	0	0	0	0	0	0	0	0
GCKDGN101A7I14	0	0	0	0	0	0	0	0	0	0	0	0	0	0	0	2	0	0	0	0	0	0	0	0
GCKDGN101A7I69	0	2	1	1	0	0	0	0	0	0	0	1	0	0	1	0	0	1	0	1	0	1	0	0
GCKDGN101A7I7W	0	0	1	0	0	0	0	0	0	0	0	0	0	0	0	0	0	0	0	0	0	0	0	0
GCKDGN101A7IPL	0	0	0	0	0	2	0	1	0	2	0	3	0	1	0	0	0	2	0	0	0	2	0	0
GCKDGN101A7JPL	0	0	4	0	0	0	0	0	0	1	2	1	0	0	2	0	0	1	2	0	0	0	0	0
GCKDGN101A7K4H	0	0	0	0	0	0	0	0	0	0	0	1	0	0	0	0	0	0	0	0	0	0	0	0
GCKDGN101A7LZY	0	0	0	0	0	0	1	0	0	0	0	0	0	1	0	0	0	1	0	0	0	0	0	0
GCKDGN101A7MGS	0	0	0	0	0	0	1	0	0	0	0	0	0	0	0	0	0	0	0	0	0	0	0	0
GCKDGN101A7MQS	0	0	0	0	0	0	0	0	0	1	0	1	0	0	0	0	0	0	0	0	0	0	0	0
GCKDGN101A7N4D	1	3	0	1	0	0	0	0	3	1	1	4	1	0	1	1	3	1	2	0	0	3	0	1
GCKDGN101A7NNV	0	1	3	0	0	0	1	0	0	1	0	0	0	0	0	0	0	0	3	1	0	0	0	0
GCKDGN101A7NVO	0	0	0	0	0	0	0	0	0	1	0	0	0	0	0	0	0	0	0	0	1	0	0	0
GCKDGN101A7OI6	1	0	0	0	0	0	0	0	0	0	0	0	0	1	0	0	0	0	0	0	1	0	0	0
GCKDGN101A7OZP	1	3	0	5	3	0	3	0	1	2	1	2	1	0	0	0	2	1	1	3	0	3	5	0
GCKDGN101A7PCN	0	0	0	1	0	0	0	0	0	0	0	2	0	0	0	0	0	0	0	1	0	0	0	0
GCKDGN101A7PFG	0	1	0	2	0	0	0	0	0	0	0	0	0	0	0	0	0	0	2	0	0	0	0	0
GCKDGN101A7PFU	0	0	0	0	0	0	0	0	0	1	0	0	0	0	0	0	0	0	0	0	0	0	0	0
GCKDGN101A7PTD	0	0	0	0	0	0	0	1	0	0	0	0	0	0	0	0	0	0	0	0	0	0	0	0
GCKDGN101A7Q3E	0	0	0	0	0	0	0	0	0	0	0	0	0	0	0	0	0	0	3	0	0	0	0	0
GCKDGN101A7QSH	0	0	0	1	0	0	0	0	0	1	0	1	0	0	0	0	0	0	1	0	0	0	0	0
GCKDGN101A7R0C	0	0	0	0	0	0	1	0	0	0	0	0	0	0	0	0	0	0	0	0	0	0	0	0
GCKDGN101A7R9P	0	0	0	0	0	0	0	0	0	0	0	0	0	0	1	0	0	1	0	0	0	0	0	0
GCKDGN101A7RWY	0	0	0	0	0	0	0	0	0	1	0	0	0	0	0	0	0	0	0	0	0	2	0	1
GCKDGN101A7RYH	6	12	11	5	2	6	3	1	6	15	6	12	1	11	7	4	2	3	6	1	0	5	4	2
GCKDGN101A7RYT	0	0	0	3	0	1	0	0	0	0	2	1	0	1	0	0	0	0	0	0	1	0	0	0
GCKDGN101A7S4Q	1	1	0	1	0	0	0	0	1	1	0	2	0	0	0	2	1	0	0	0	0	0	0	0
GCKDGN101A7T36	1	0	0	0	1	0	0	0	0	0	0	1	0	0	0	0	0	0	0	0	0	0	0	0
GCKDGN101A7TBS	1	0	0	0	0	0	0	0	0	0	0	0	0	0	0	0	0	1	1	0	0	0	0	0
GCKDGN101A7TZJ	0	1	0	0	0	0	0	0	0	0	0	0	0	1	1	0	0	0	0	0	0	0	0	0
GCKDGN101A7U34	0	0	0	0	0	0	0	0	0	0	0	1	0	0	0	0	0	0	0	0	0	0	0	0
GCKDGN101A7UH1	0	0	0	0	0	0	0	0	1	0	0	0	0	0	0	0	0	0	0	0	0	0	0	0
GCKDGN101A7UJ2	1	3	4	1	0	2	1	0	2	0	0	1	1	1	1	0	2	2	2	2	0	0	3	0
GCKDGN101A7UM5	0	0	0	0	0	0	2	0	0	0	0	1	0	0	4	0	0	2	0	0	1	1	0	0
GCKDGN101A7W0A	0	0	2	4	1	0	0	0	2	1	0	1	0	0	0	0	2	0	0	5	15	0	15	0
GCKDGN101A7XF5	2	7	1	11	3	2	1	0	2	6	3	12	4	4	0	0	2	1	4	7	5	5	3	0
GCKDGN101A7XMT	3	3	2	1	0	1	1	2	1	6	0	0	2	1	1	0	0	0	0	0	0	0	0	0
GCKDGN101A7YRD	0	3	0	6	1	4	0	1	4	1	1	3	0	2	0	0	1	1	0	6	1	1	0	1
GCKDGN101A7YZP	0	0	0	0	0	0	0	0	0	0	0	1	0	0	0	0	0	0	0	0	0	0	0	0
GCKDGN101A7ZDE	0	0	0	0	0	0	0	0	0	0	0	1	0	0	0	0	0	0	0	0	0	0	0	0
GCKDGN101A7ZQY	1	0	0	0	0	0	0	0	0	0	0	0	0	0	0	0	0	0	0	0	0	0	0	0
GCKDGN101A81IE	0	0	0	0	1	0	0	0	0	0	0	0	0	0	0	0	0	0	0	0	0	0	0	0
GCKDGN101A821E	0	0	0	0	0	0	0	0	0	1	0	1	0	1	0	0	1	0	0	0	0	0	0	0
GCKDGN101A829N	0	0	0	0	0	1	0	0	0	0	0	0	0	0	0	0	1	0	0	0	0	0	0	0
GCKDGN101A82D0	0	1	0	0	0	0	0	0	0	0	0	0	0	0	0	0	0	0	0	0	0	0	0	0
GCKDGN101A82GX	6	37	41	53	11	24	15	1	35	23	2	53	16	8	4	13	19	30	7	20	13	32	15	0
GCKDGN101A82IX	0	0	0	0	0	0	0	0	0	0	0	0	0	0	0	0	0	0	0	0	0	1	0	0
GCKDGN101A82JG	0	0	0	0	0	0	0	0	0	0	0	0	0	0	0	0	0	1	0	0	0	0	0	0
GCKDGN101A82SZ	0	0	0	0	0	1	0	0	0	0	0	0	0	0	0	0	0	0	0	0	0	0	0	0
GCKDGN101A82TF	0	0	1	2	0	0	3	1	1	0	0	1	0	0	0	0	0	0	0	0	0	0	2	0
GCKDGN101A835Y	0	1	0	0	0	0	0	0	0	0	0	0	0	0	0	0	0	0	0	0	0	0	0	0
GCKDGN101A8375	0	0	0	3	0	0	0	0	0	0	0	0	0	0	0	0	0	0	0	0	0	0	0	0
GCKDGN101A83GN	3	1	1	3	0	2	2	0	0	1	1	2	3	2	0	2	1	1	0	2	0	0	3	3
GCKDGN101A83PK	0	1	0	0	0	0	0	0	0	0	0	0	0	0	0	0	0	0	0	0	0	0	0	0
GCKDGN101A846A	3	0	0	0	0	1	0	2	0	1	0	0	0	0	1	3	0	4	0	0	1	0	0	0
GCKDGN101A847X	0	0	0	0	0	0	0	0	1	1	0	0	0	0	0	0	0	0	0	0	0	0	0	0
GCKDGN101A84EP	0	0	0	2	0	0	0	0	0	0	0	0	0	0	1	0	0	0	0	0	0	0	0	0
GCKDGN101A85JG	1	0	4	4	2	3	1	1	0	7	1	10	0	1	1	0	3	2	0	1	0	0	4	3
GCKDGN101A85M9	0	0	1	0	0	0	0	0	0	0	0	1	0	0	0	0	0	3	0	0	0	0	0	0
GCKDGN101A87DQ	0	1	1	1	0	1	0	0	0	1	0	0	0	0	0	0	0	0	0	1	0	0	0	0
GCKDGN101A87NE	0	0	0	0	0	0	0	0	0	1	0	0	0	0	0	0	0	0	0	0	0	0	0	0
GCKDGN101A87SF	0	1	0	1	0	0	1	1	1	0	0	1	0	1	0	0	0	1	0	0	1	0	0	1
GCKDGN101A88QY	1	0	0	0	0	0	0	0	0	1	0	2	0	0	0	0	0	0	0	0	0	0	0	0
GCKDGN101A89W3	0	0	0	0	0	0	0	0	0	0	0	0	0	1	0	0	0	0	0	0	0	0	0	0
GCKDGN101A8A8V	0	1	1	0	1	0	2	1	1	2	1	0	1	2	2	1	0	0	3	0	0	1	0	0
GCKDGN101A8AEZ	0	2	0	6	1	3	0	0	0	0	1	6	1	1	0	0	0	0	1	7	0	0	0	0
GCKDGN101A8AJJ	0	0	0	0	0	0	0	0	0	1	0	0	0	0	0	0	0	0	0	0	0	0	0	0
GCKDGN101A8AYP	0	0	0	0	0	1	0	0	0	0	0	0	0	0	0	0	0	0	0	0	0	0	1	0
GCKDGN101A8BDX	0	0	0	0	0	0	0	0	0	0	0	0	0	0	0	0	0	0	0	0	0	1	0	0
GCKDGN101A8BRQ	0	0	0	0	0	1	0	0	0	0	0	1	0	0	0	0	0	0	0	0	0	0	0	0
GCKDGN101A8BY1	0	0	0	0	0	0	0	0	0	0	0	0	0	0	0	0	0	1	0	0	0	0	0	1
GCKDGN101A8C6N	0	0	0	0	0	0	0	0	0	0	0	0	0	0	0	0	0	0	2	0	0	0	0	0
GCKDGN101A8DDW	0	0	0	0	0	0	0	0	0	0	0	1	0	0	0	0	0	0	0	0	0	0	0	0
GCKDGN101A8DN0	0	0	0	0	0	0	0	1	0	0	0	0	0	0	0	0	0	0	0	0	0	0	0	0
GCKDGN101A8EE3	0	1	1	2	0	0	0	0	0	0	1	0	0	0	1	0	0	0	0	0	0	0	0	0
GCKDGN101A8EKV	0	0	1	1	1	1	0	2	0	8	0	2	1	1	0	0	0	1	1	0	0	0	0	0
GCKDGN101A8EXE	1	2	0	0	0	0	0	2	0	0	0	0	0	0	0	0	0	0	0	0	0	1	0	0
GCKDGN101A8F1V	0	1	0	1	0	0	0	0	0	0	0	1	0	0	0	0	0	0	0	0	0	0	0	0
GCKDGN101A8FT7	0	7	1	1	1	3	0	1	0	2	0	3	2	0	5	0	0	2	0	0	0	0	0	0
GCKDGN101A8GAJ	0	0	0	0	0	1	0	0	0	0	0	0	0	0	0	0	0	0	0	0	0	0	0	0
GCKDGN101A8GEO	0	0	0	0	0	0	0	0	0	0	0	0	0	0	0	0	1	0	0	0	0	0	0	0
GCKDGN101A8GFE	0	0	0	2	0	1	0	0	0	0	0	2	0	0	0	0	0	0	0	1	0	0	0	0
GCKDGN101A8GGB	0	1	0	0	0	0	1	0	0	0	1	0	0	0	0	0	0	0	0	0	0	0	0	0
GCKDGN101A8HCY	0	0	0	0	1	1	1	0	0	0	0	0	0	0	0	0	0	0	0	0	1	0	0	0
GCKDGN101A8HH0	0	0	0	0	0	0	0	0	0	0	0	1	0	0	0	0	0	0	0	0	0	0	0	0
GCKDGN101A8HKY	0	1	0	0	0	0	0	0	0	0	0	0	0	0	0	0	0	0	0	0	0	0	2	0
GCKDGN101A8HNT	0	0	0	0	0	0	0	0	0	0	0	2	0	0	0	0	0	0	0	0	0	0	0	0
GCKDGN101A8II1	0	0	0	0	0	0	0	0	0	0	0	1	0	0	0	0	0	0	0	0	0	0	0	0
GCKDGN101A8IN7	1	3	4	3	0	1	0	1	3	2	3	3	3	0	4	0	2	2	3	3	1	3	1	0
GCKDGN101A8J7S	0	0	0	0	0	0	0	0	0	0	0	0	0	0	0	0	0	0	1	0	0	0	1	0
GCKDGN101A8JGV	9	12	3	14	8	2	5	11	9	18	8	15	4	9	4	5	14	9	1	16	5	3	13	4
GCKDGN101A8JU5	0	2	2	3	0	4	1	1	0	3	0	1	1	3	0	0	0	0	4	0	0	2	3	0
GCKDGN101A8K15	4	1	6	2	0	0	0	0	4	2	1	5	0	3	4	0	4	1	1	2	1	0	0	0
GCKDGN101A8K3X	14	16	16	9	8	13	10	7	12	12	4	14	15	16	8	7	9	12	10	12	22	21	15	5
GCKDGN101A8KCO	1	5	3	4	0	0	1	1	2	3	5	4	0	0	0	0	0	3	1	2	0	3	1	1
GCKDGN101A8KJX	0	0	0	0	0	0	0	0	1	0	0	0	0	0	0	0	0	0	0	0	0	0	0	0
GCKDGN101A8LHA	0	0	0	0	0	0	0	0	0	1	0	1	0	1	0	0	0	0	1	1	1	0	0	0
GCKDGN101A8MON	0	1	0	1	0	0	0	0	0	0	0	1	0	0	0	0	0	0	1	0	0	0	0	0
GCKDGN101A8NCM	0	0	0	0	0	0	0	0	0	1	0	0	0	0	0	0	0	0	0	0	0	0	0	0
GCKDGN101A8NF4	0	0	1	0	0	0	0	0	0	0	0	0	0	0	0	0	0	0	0	0	0	0	0	0
GCKDGN101A8NOP	0	0	0	0	0	0	0	0	0	1	0	0	0	0	0	0	0	0	0	0	0	0	0	0
GCKDGN101A8OAM	0	0	0	0	0	0	0	0	0	0	0	0	0	0	0	0	0	0	0	1	0	1	0	0
GCKDGN101A8OHT	0	0	0	0	0	0	0	0	0	0	0	0	0	0	0	0	0	0	1	0	0	0	0	0
GCKDGN101A8OSL	0	1	1	1	0	1	1	0	1	1	1	2	1	0	0	0	0	0	1	4	0	1	0	0
GCKDGN101A8OWU	0	1	1	0	0	0	0	0	0	0	0	1	0	1	0	0	0	0	0	0	2	2	1	0
GCKDGN101A8OYJ	0	1	0	0	0	0	0	1	0	0	0	2	1	1	1	0	0	0	0	1	1	0	0	0
GCKDGN101A8OZY	0	1	0	0	0	0	0	0	0	0	0	0	0	0	0	0	0	0	0	0	0	0	0	1
GCKDGN101A8PHP	0	0	0	0	0	0	0	0	0	0	0	1	0	0	0	0	1	0	0	0	0	0	0	0
GCKDGN101A8PJ0	0	0	0	0	0	1	0	0	0	1	1	0	0	0	0	0	0	0	0	0	0	0	0	0
GCKDGN101A8PNE	0	0	1	1	0	0	1	1	0	2	0	0	0	0	0	0	0	1	0	0	0	0	0	0
GCKDGN101A8QD2	0	1	1	0	0	0	0	0	0	0	0	1	0	0	0	0	0	0	0	0	0	0	1	0
GCKDGN101A8RAD	3	2	3	3	2	3	2	0	2	3	2	0	5	0	2	0	0	0	1	1	0	2	0	1
GCKDGN101A8RHU	0	1	0	0	0	0	0	0	1	0	0	0	0	0	0	0	0	0	0	1	0	1	1	0
GCKDGN101A8RNW	0	1	0	0	0	0	0	0	0	0	0	2	0	0	0	0	0	0	0	0	0	0	0	0
GCKDGN101A8SS1	7	9	6	11	4	3	5	8	7	7	7	15	10	7	12	1	11	5	12	10	4	5	5	9
GCKDGN101A8T3X	0	0	0	0	0	0	0	0	0	0	0	0	0	1	0	0	0	0	0	0	0	0	0	0
GCKDGN101A8T51	3	3	4	0	0	0	3	3	1	6	0	3	1	0	1	2	3	0	0	2	1	3	1	2
GCKDGN101A8T6G	31	43	53	35	12	30	29	16	43	21	20	27	9	104	58	5	21	14	18	18	0	30	10	18
GCKDGN101A8UL1	0	0	0	1	0	0	0	0	0	0	0	0	0	0	0	0	0	0	0	0	0	0	0	0
GCKDGN101A8UWM	0	1	0	1	0	0	0	0	0	0	0	0	0	0	0	0	0	0	0	0	0	0	0	0
GCKDGN101A8V1Y	0	0	0	0	0	0	0	0	0	1	0	0	0	1	0	0	0	0	0	0	0	0	0	0
GCKDGN101A8V5H	5	15	7	8	4	6	4	11	3	12	1	13	7	6	4	8	1	7	1	2	3	5	11	3
GCKDGN101A8V8W	0	0	0	0	0	0	0	0	0	0	0	1	0	0	0	0	0	0	0	0	0	0	0	0
GCKDGN101A8VOS	2	1	3	0	0	2	0	0	0	1	0	0	0	1	0	0	1	1	0	0	1	0	1	0
GCKDGN101A8W0I	0	0	0	1	0	0	0	0	0	0	0	0	0	1	0	0	0	0	0	0	0	1	0	0
GCKDGN101A8WCQ	0	0	0	0	0	0	0	0	0	0	0	0	0	0	0	0	0	1	0	0	0	0	0	0
GCKDGN101A8WD2	0	1	0	0	0	0	0	0	0	1	0	0	0	0	0	0	0	0	0	0	0	0	0	0
GCKDGN101A8WKV	0	0	1	0	0	0	0	0	1	0	0	0	0	0	0	0	0	0	0	0	0	0	0	0
GCKDGN101A8XL1	0	0	0	0	1	2	0	0	0	0	0	0	0	0	0	0	0	0	0	1	1	0	0	0
GCKDGN101A8YTV	0	0	0	0	0	0	0	1	0	2	0	0	0	0	0	0	0	0	0	0	0	1	0	0
GCKDGN101A8ZE5	12	3	6	14	18	12	16	15	5	17	5	32	4	10	28	9	6	2	2	5	6	17	9	20
GCKDGN101A8ZEA	0	0	0	0	0	0	0	0	0	0	0	0	0	0	0	0	0	0	0	0	0	1	0	0
GCKDGN101A8ZK1	0	1	0	0	0	1	0	0	0	0	0	0	0	0	1	0	0	0	0	0	0	1	2	0
GCKDGN101A918S	0	1	1	0	0	1	0	0	0	0	0	1	0	0	0	0	0	0	0	0	0	0	0	0
GCKDGN101A91KO	0	0	0	0	0	1	0	1	0	0	0	0	0	0	0	0	1	0	0	0	0	0	0	0
GCKDGN101A91TK	2	0	1	0	6	0	0	0	1	0	0	8	3	0	0	1	0	1	3	0	1	0	1	0
GCKDGN101A922Q	0	0	0	0	0	0	0	0	0	0	0	2	0	0	0	0	0	0	0	0	0	0	0	0
GCKDGN101A923V	0	1	0	0	0	1	0	0	1	1	0	1	0	2	0	0	1	0	0	0	0	4	0	0
GCKDGN101A92D7	0	0	0	0	0	0	0	0	0	0	0	0	0	0	0	0	0	1	0	0	0	0	0	0
GCKDGN101A92GQ	0	1	0	0	0	0	0	0	0	0	0	0	0	0	0	0	0	0	0	0	0	0	0	0
GCKDGN101A92SE	0	0	0	1	0	0	3	0	0	1	0	0	0	0	0	0	0	0	0	0	0	0	0	0
GCKDGN101A93ZC	5	13	5	2	3	3	4	4	8	9	1	3	4	8	11	0	10	5	2	1	6	7	16	7
GCKDGN101A942F	0	0	3	0	0	0	0	0	0	0	0	0	0	0	0	0	0	0	1	0	0	0	0	0
GCKDGN101A94KW	0	0	0	0	0	0	0	0	0	0	0	0	0	1	0	0	0	0	0	0	0	0	0	0
GCKDGN101A9557	1	6	11	5	2	12	3	4	3	11	4	17	2	2	0	1	2	1	4	5	0	1	0	3
GCKDGN101A95J5	2	11	14	17	8	15	3	2	10	14	10	12	6	5	7	2	1	7	15	5	8	10	11	4
GCKDGN101A95KL	1	2	0	0	0	2	0	0	0	0	0	0	0	0	0	0	0	0	0	0	0	0	0	0
GCKDGN101A9629	0	0	0	0	0	0	0	0	0	1	0	0	0	0	0	0	0	0	0	0	0	0	0	0
GCKDGN101A96CJ	0	0	0	0	0	0	0	0	0	0	0	0	0	0	1	0	0	0	0	0	0	0	0	0
GCKDGN101A976N	0	0	0	0	0	2	0	0	0	0	0	0	0	0	0	0	0	0	0	0	0	0	0	0
GCKDGN101A978E	0	0	0	1	0	1	0	0	0	0	0	0	0	0	0	0	0	0	0	0	0	0	0	0
GCKDGN101A97T5	1	0	0	0	3	1	0	0	1	0	0	0	1	1	1	4	1	0	0	0	3	2	1	3
GCKDGN101A98YF	0	0	0	1	0	0	0	0	0	0	0	0	0	0	0	0	0	0	0	0	0	0	0	0
GCKDGN101A99CO	3	3	2	1	1	1	5	5	4	11	2	6	2	3	4	4	5	3	1	2	0	2	4	5
GCKDGN101A99H1	0	0	0	0	0	0	0	0	0	1	0	0	0	0	0	0	0	0	0	0	0	0	0	0
GCKDGN101A9A3J	0	3	1	0	1	1	1	0	3	2	1	3	2	4	1	1	0	0	1	1	0	1	0	0
GCKDGN101A9AIG	0	0	0	0	0	0	0	0	0	1	0	0	0	0	0	0	0	0	0	0	0	0	0	0
GCKDGN101A9AMU	0	0	2	0	0	0	0	0	0	0	0	0	0	0	0	0	0	0	0	0	0	0	1	0
GCKDGN101A9B6E	0	0	0	0	0	0	0	0	0	0	0	0	0	0	0	0	0	0	0	0	0	0	0	2
GCKDGN101A9BLJ	2	6	1	3	1	1	0	0	0	3	1	2	0	0	1	1	0	1	2	1	0	1	1	0
GCKDGN101A9BUH	0	0	0	0	0	0	0	0	0	0	0	1	0	0	0	0	0	0	0	0	0	0	0	0
GCKDGN101A9CJX	0	0	0	0	0	0	0	0	0	0	1	0	0	0	0	0	0	0	0	0	0	0	0	0
GCKDGN101A9COB	0	0	0	0	0	0	0	0	0	0	0	0	0	0	0	0	0	0	0	0	1	0	0	0
GCKDGN101A9DZB	2	0	0	0	0	1	0	0	0	0	0	0	0	0	1	0	0	0	0	0	0	0	0	0
GCKDGN101A9ENZ	0	1	0	2	0	1	0	0	4	3	0	6	0	0	2	0	0	0	0	0	0	0	0	0
GCKDGN101A9EWI	0	2	0	1	0	0	0	0	0	0	1	0	0	0	0	0	0	0	0	0	0	0	0	0
GCKDGN101A9F91	0	1	0	0	0	0	0	0	1	0	0	0	0	0	0	0	0	0	0	0	0	0	0	0
GCKDGN101A9FIU	0	0	0	0	0	0	0	0	0	0	0	0	0	0	0	0	0	0	1	0	0	0	0	0
GCKDGN101A9FL4	2	0	0	1	1	0	1	0	0	0	0	0	0	0	0	0	1	0	0	0	2	0	1	2
GCKDGN101A9FQP	0	0	0	0	0	0	0	0	0	1	0	0	0	0	0	0	0	0	0	0	0	0	0	0
GCKDGN101A9FRV	0	0	0	0	0	0	1	0	0	0	0	0	0	0	0	0	0	0	0	0	0	0	0	0
GCKDGN101A9G2D	0	0	0	1	0	0	0	0	0	0	0	0	0	0	0	0	0	0	0	1	0	0	1	0
GCKDGN101A9H4R	0	1	0	0	0	1	0	1	0	0	0	0	0	0	0	0	0	0	0	0	0	0	0	0
GCKDGN101A9HE8	0	0	0	0	0	1	0	1	0	0	0	0	0	0	0	0	1	0	0	0	0	0	0	0
GCKDGN101A9HQ5	1	0	0	0	0	0	0	0	0	1	0	0	0	0	0	0	0	0	0	0	0	1	0	0
GCKDGN101A9JVX	0	0	0	0	0	0	0	0	0	0	0	0	0	0	0	0	0	0	0	2	0	0	0	0
GCKDGN101A9K2H	0	0	1	0	0	0	0	0	0	0	0	2	0	0	0	0	0	0	0	0	0	0	0	0
GCKDGN101A9KZF	0	7	0	3	0	1	0	0	1	0	0	6	0	0	1	0	1	0	0	1	0	0	0	1
GCKDGN101A9L34	0	0	0	0	1	0	0	0	0	0	0	0	0	1	0	0	0	0	0	0	0	1	0	0
GCKDGN101A9L7N	0	1	0	0	0	0	0	0	0	0	0	0	0	0	0	0	0	0	0	0	0	0	0	0
GCKDGN101A9LIU	1	2	6	5	0	0	0	0	3	3	2	0	2	2	0	0	0	1	1	0	0	0	0	0
GCKDGN101A9LYX	1	3	1	1	2	1	2	3	2	4	1	5	2	2	3	0	2	0	1	0	1	4	3	2
GCKDGN101A9MHI	3	1	0	2	0	0	0	0	1	0	1	3	0	1	0	0	2	1	0	0	2	4	3	2
GCKDGN101A9MNX	0	0	0	0	0	1	0	0	0	2	0	2	0	0	0	0	0	0	0	1	2	0	1	0
GCKDGN101A9MS8	0	0	1	0	0	1	0	0	0	1	0	0	0	0	1	0	0	0	0	1	1	0	1	0
GCKDGN101A9MXB	0	0	1	0	0	0	1	0	0	0	0	0	0	0	0	0	0	0	0	0	0	0	0	0
GCKDGN101A9N5V	0	0	0	1	0	0	0	0	0	0	0	0	0	0	0	0	0	0	0	0	0	1	0	0
GCKDGN101A9ODJ	2	4	2	7	1	3	10	2	4	4	1	4	2	2	0	1	1	2	0	1	1	2	3	3
GCKDGN101A9OMK	1	4	4	3	4	2	4	1	7	7	4	2	2	1	1	0	5	5	2	3	4	6	7	6
GCKDGN101A9RMN	0	0	0	0	0	0	0	0	0	0	1	0	0	0	0	0	0	0	0	0	0	0	0	0
GCKDGN101A9RUA	0	0	2	0	0	0	0	0	0	0	0	0	0	0	0	0	0	0	0	0	0	0	0	0
GCKDGN101A9S4C	0	1	0	0	0	0	0	0	0	0	0	0	0	0	0	0	0	0	0	0	0	0	0	0
GCKDGN101A9S6K	0	1	3	2	0	1	2	0	2	1	0	1	0	3	2	2	0	0	1	0	2	0	0	1
GCKDGN101A9SHU	0	1	0	0	0	0	0	0	0	0	0	0	0	0	0	0	0	0	0	0	0	0	0	0
GCKDGN101A9STD	0	2	0	1	0	0	0	0	1	1	0	2	0	0	0	0	0	0	0	0	1	0	1	0
GCKDGN101A9U1A	0	0	0	0	0	0	0	0	0	0	0	1	0	0	0	0	2	0	0	0	0	0	0	0
GCKDGN101A9U97	0	0	4	3	0	1	0	0	0	0	0	2	1	1	0	0	1	2	0	4	0	3	3	0
GCKDGN101A9UOL	0	0	0	1	0	0	0	0	0	0	0	0	0	0	0	0	0	0	0	0	0	0	0	0
GCKDGN101A9VKO	0	0	0	0	0	0	0	2	0	0	0	0	0	0	0	0	0	0	0	0	0	0	0	0
GCKDGN101A9W6J	0	0	0	0	0	0	0	0	0	0	0	0	0	0	0	0	0	0	1	0	0	0	0	0
GCKDGN101A9W7S	0	0	0	4	0	0	0	0	0	1	2	1	0	0	1	0	0	3	0	0	1	0	0	0
GCKDGN101A9WGU	0	0	0	0	0	0	0	1	0	0	0	0	0	0	0	0	0	0	0	0	0	0	0	0
GCKDGN101A9WI5	0	0	1	3	0	0	0	0	0	2	0	3	0	0	1	1	1	1	1	0	0	0	0	0
GCKDGN101A9X03	0	2	0	1	0	0	0	0	0	0	0	0	0	0	0	0	0	0	0	0	0	0	0	0
GCKDGN101A9Z9Q	0	0	1	1	0	0	1	0	0	3	0	5	0	0	0	0	1	1	1	1	0	1	0	0
GCKDGN101A9ZVR	0	0	0	0	0	0	0	0	0	0	0	0	0	0	0	0	0	0	0	0	0	0	1	0
GCKDGN101A9ZXZ	0	0	1	0	0	0	0	0	0	0	0	0	0	0	0	0	0	0	0	0	0	0	0	0
GCKDGN101AJ294	0	0	0	0	0	0	0	0	0	0	1	0	0	0	0	0	0	0	0	0	0	0	0	0
GCKDGN101AJ55Y	0	0	0	0	0	1	1	1	0	1	0	0	0	0	0	0	0	0	0	1	0	0	0	0
GCKDGN101AJ6QQ	1	0	0	1	0	0	0	0	0	0	0	0	0	0	0	0	0	0	0	0	0	0	0	0
GCKDGN101AJ857	0	1	0	1	0	1	0	0	1	0	0	0	1	0	1	0	0	2	1	2	6	0	5	0
GCKDGN101AJQ0X	0	0	0	0	0	0	0	0	0	0	0	0	0	0	0	0	0	0	0	0	0	1	0	0
GCKDGN101AJQ1P	0	0	0	1	0	0	0	0	0	0	0	0	0	0	0	0	0	0	0	0	0	0	0	0
GCKDGN101AJT3G	0	2	0	2	0	0	0	0	1	1	0	0	0	0	0	0	0	0	0	1	0	0	1	0
GCKDGN101AJW5P	0	0	0	0	0	0	0	0	0	1	0	0	0	0	0	0	0	0	0	0	0	0	0	0
GCKDGN101AJWWP	3	9	9	5	2	6	2	2	4	3	5	16	1	3	2	0	3	7	3	5	4	2	4	1
GCKDGN101AJWYJ	0	0	0	0	0	0	0	0	0	0	0	0	0	0	0	0	0	0	0	0	1	0	0	0
GCKDGN101AJXN3	0	0	0	0	0	0	1	0	0	0	0	2	0	0	0	0	0	0	0	1	0	0	0	0
GCKDGN101AJZ2C	28	69	14	57	3	10	18	14	46	36	19	25	10	13	20	17	23	34	6	24	7	10	17	8
GCKDGN101AJZ3S	2	7	10	8	2	6	9	2	5	4	0	12	3	3	2	3	4	5	3	3	3	2	6	9
GCKDGN101AJZXY	0	1	1	1	1	2	0	0	1	2	0	0	1	1	0	1	0	0	0	0	0	2	0	1
GCKDGN101AK16C	0	9	3	1	1	1	0	5	2	6	4	3	2	0	4	2	0	3	2	4	3	1	4	0
GCKDGN101AK1M7	0	2	0	0	0	1	1	1	0	0	0	2	0	0	0	0	0	0	0	0	0	0	0	0
GCKDGN101AK1N0	1	5	0	6	0	1	2	0	7	1	1	1	0	2	3	1	3	3	0	5	1	4	4	6
GCKDGN101AK2KC	0	0	0	0	0	0	0	0	0	0	0	0	0	0	0	0	0	1	0	0	0	0	0	0
GCKDGN101AK416	0	0	0	0	0	0	0	0	0	0	0	0	1	0	0	0	0	0	0	0	0	0	0	0
GCKDGN101AK4JT	0	0	0	0	0	0	0	0	0	0	0	0	0	2	0	0	0	0	0	0	0	0	0	0
GCKDGN101AK5SL	0	1	0	1	0	0	0	0	0	0	0	1	0	1	0	0	0	0	0	0	0	0	2	0
GCKDGN101AK71M	1	0	0	1	0	0	0	0	2	0	0	3	0	0	0	0	2	0	0	0	0	0	0	0
GCKDGN101AK7KJ	0	0	2	0	0	0	0	0	0	0	0	0	1	0	0	0	0	0	1	0	0	0	0	0
GCKDGN101AK8QW	0	0	1	0	0	1	0	2	0	2	0	2	0	0	0	0	1	0	0	1	0	0	1	0
GCKDGN101AK8TI	0	0	0	0	0	0	0	0	0	0	0	0	0	0	0	0	0	1	0	0	0	0	0	0
GCKDGN101AK8VN	0	2	0	0	0	0	0	0	0	0	0	0	0	0	0	0	0	0	0	0	0	0	0	0
GCKDGN101AK8WZ	0	0	0	0	0	0	0	0	0	0	0	0	0	0	0	0	0	0	0	0	0	1	0	0
GCKDGN101AKB9F	0	1	1	1	1	0	1	1	2	1	2	1	0	0	3	0	0	1	1	0	16	0	9	4
GCKDGN101AKC0X	0	1	0	0	0	0	0	1	0	0	0	0	0	0	0	0	0	0	0	0	0	0	0	0
GCKDGN101AKCBP	0	0	0	0	0	0	0	0	0	0	0	1	0	0	0	0	0	0	0	0	0	0	0	0
GCKDGN101AKDGJ	0	5	7	3	0	1	0	0	2	1	1	2	0	0	0	1	1	0	0	1	1	0	0	0
GCKDGN101AKF4I	0	0	0	1	0	0	0	0	0	0	0	1	0	0	0	0	1	0	0	0	0	0	0	0
GCKDGN101AKF8W	0	0	2	0	0	3	4	0	0	0	0	0	0	2	0	0	0	0	0	0	0	2	0	1
GCKDGN101AKGBF	0	0	1	0	0	0	1	0	0	0	0	2	0	0	0	0	0	0	0	0	0	0	0	0
GCKDGN101AKGGZ	0	1	0	0	0	0	0	0	0	0	0	1	0	0	0	0	0	0	0	0	0	0	0	0
GCKDGN101AKIFC	0	0	0	2	0	0	0	0	0	0	0	0	0	0	0	0	0	0	0	0	0	0	0	0
GCKDGN101AKJCH	0	1	0	0	0	0	0	0	0	0	0	0	0	0	0	0	0	0	0	0	0	0	0	0
GCKDGN101AKJDD	0	1	0	0	0	0	0	1	1	3	1	1	0	2	2	2	0	0	2	0	0	0	1	3
GCKDGN101AKL23	0	0	0	0	0	0	0	0	0	0	0	0	0	1	3	0	0	0	0	0	0	0	0	0
GCKDGN101AKL65	0	0	0	0	0	0	0	0	1	0	0	0	0	0	0	0	0	0	0	0	0	0	0	0
GCKDGN101AKLXG	0	0	0	0	0	0	0	0	0	0	1	0	1	0	0	0	0	0	0	0	0	0	0	0
GCKDGN101AKMQX	0	0	0	0	0	0	0	0	0	1	0	0	0	0	0	0	0	0	0	0	0	0	0	0
GCKDGN101AKMSJ	0	0	0	0	1	0	0	0	0	0	0	0	0	0	0	0	0	0	0	0	0	0	0	0
GCKDGN101AKO0Y	0	0	0	0	0	0	0	0	0	0	0	0	0	0	0	0	1	0	0	0	0	0	0	0
GCKDGN101AKP00	0	0	0	0	0	0	0	0	0	0	0	1	0	0	0	0	0	0	0	0	0	0	0	0
GCKDGN101AKPPF	0	0	0	0	0	1	0	0	0	0	0	0	0	0	1	0	0	0	0	1	0	0	0	0
GCKDGN101AKSQ0	0	0	1	0	0	0	0	0	0	0	0	1	0	0	0	0	0	0	0	0	0	0	0	0
GCKDGN101AKU96	0	0	0	0	0	0	0	1	0	0	0	0	0	0	0	0	0	0	0	0	0	2	0	0
GCKDGN101AKUQJ	0	0	0	0	1	0	0	1	1	1	0	0	0	0	0	0	1	0	0	0	0	0	0	0
GCKDGN101AKUZS	0	0	0	0	0	1	0	2	0	1	0	0	0	0	0	0	0	0	0	0	0	0	0	1
GCKDGN101AKVJF	3	7	2	3	1	0	1	0	3	7	3	3	3	2	2	2	1	0	1	3	4	1	0	1
GCKDGN101AKWC0	1	5	7	5	0	0	0	1	1	8	0	5	3	1	2	0	3	3	3	8	4	5	9	2
GCKDGN101AKX8E	3	0	1	0	0	0	0	0	1	0	0	0	0	0	0	0	0	0	0	0	0	0	0	0
GCKDGN101AKYF8	0	0	1	0	0	0	0	0	0	0	0	0	0	0	0	0	0	0	0	0	0	0	0	0
GCKDGN101AKYZ5	0	0	1	1	0	1	3	0	0	0	0	0	0	0	0	0	0	0	0	0	0	0	0	0
GCKDGN101AKZDO	0	0	0	1	0	0	0	0	0	0	0	0	0	0	0	0	0	1	0	0	0	1	0	0
GCKDGN101AL0EN	0	0	0	0	0	0	0	0	0	0	0	1	0	0	1	2	0	0	0	0	0	0	0	0
GCKDGN101AL191	2	1	1	0	0	1	1	1	2	0	0	3	0	0	0	1	1	0	0	1	1	0	2	0
GCKDGN101AL27X	1	0	0	0	0	0	0	0	5	2	0	0	0	0	1	0	0	0	0	0	0	0	0	0
GCKDGN101AL2Z3	0	3	1	3	0	0	0	0	1	0	0	2	2	0	1	1	0	0	0	1	0	0	0	0
GCKDGN101AL3FC	0	0	1	0	0	0	0	0	0	0	0	0	0	0	0	0	0	0	0	0	0	0	0	0
GCKDGN101AL4AK	1	1	0	0	0	0	0	0	0	0	0	0	0	0	1	0	0	0	0	0	0	0	0	0
GCKDGN101AL58M	0	1	0	0	0	0	0	0	0	0	0	0	0	0	0	0	0	0	0	0	0	0	0	0
GCKDGN101AL5LI	0	0	1	0	0	0	1	0	1	0	0	0	0	0	0	0	0	0	1	0	0	0	0	0
GCKDGN101AL5T5	0	0	0	0	0	0	0	0	0	0	1	0	0	0	0	0	0	0	0	0	0	0	0	0
GCKDGN101AL63I	0	0	0	0	0	0	0	0	0	0	0	1	0	0	0	0	0	0	2	0	0	0	0	0
GCKDGN101AL6AI	1	0	0	0	0	0	0	0	0	0	0	0	0	0	0	0	0	0	0	0	0	0	0	0
GCKDGN101AL6LA	0	1	0	0	0	0	1	0	0	0	0	1	1	0	0	0	0	1	1	0	0	1	1	2
GCKDGN101AL6M6	0	0	0	0	0	0	0	0	0	0	0	1	0	0	0	0	0	0	0	1	0	0	0	0
GCKDGN101AL7B1	0	0	0	0	0	0	1	0	0	0	0	0	0	0	0	0	0	0	0	0	0	1	0	0
GCKDGN101AL888	0	0	1	0	0	0	0	0	1	0	0	1	0	0	1	0	0	0	0	0	0	0	0	0
GCKDGN101AL8EA	1	0	1	0	0	2	1	0	1	1	0	1	0	0	0	0	0	0	0	0	2	0	1	0
GCKDGN101AL8U7	0	2	3	1	0	5	1	0	1	0	1	5	2	0	0	1	0	0	2	2	0	3	0	0
GCKDGN101AL8XD	0	0	0	0	0	1	0	0	0	0	0	0	0	0	0	0	1	2	0	1	0	0	0	0
GCKDGN101AL90I	2	1	2	0	0	3	0	0	3	2	0	0	1	2	0	1	1	1	0	0	1	0	2	0
GCKDGN101AL93T	3	4	2	4	0	0	1	3	2	1	1	5	0	0	0	0	5	0	1	5	2	1	1	3
GCKDGN101AL99F	3	3	3	3	0	0	2	0	1	0	3	2	1	1	1	0	2	0	0	5	0	0	1	2
GCKDGN101AL9AW	0	0	0	0	0	0	0	0	0	0	0	0	0	0	0	0	0	0	0	1	0	0	0	0
GCKDGN101AL9T5	1	0	1	1	0	0	0	1	0	2	0	0	2	0	0	0	0	0	0	0	0	1	0	1
GCKDGN101ALA2Z	0	0	0	0	0	0	0	0	0	0	1	0	0	0	0	0	0	0	0	0	0	0	0	0
GCKDGN101ALAHI	0	0	1	0	0	0	0	0	1	0	0	0	0	0	0	0	0	0	0	0	0	0	0	0
GCKDGN101ALBND	1	2	0	0	0	0	0	0	0	0	0	0	0	0	0	0	1	0	0	0	0	0	0	0
GCKDGN101ALD13	1	20	12	9	1	9	2	4	21	25	3	17	3	8	14	2	3	9	6	4	3	3	7	3
GCKDGN101ALD38	0	1	0	1	1	1	2	0	0	1	1	0	0	0	0	0	0	0	0	0	0	0	1	0
GCKDGN101ALDFX	0	0	0	1	0	0	0	0	0	1	1	0	0	0	0	0	0	0	0	0	0	0	0	0
GCKDGN101ALDJ5	0	0	0	0	0	0	0	0	0	0	0	1	0	0	0	0	0	0	0	0	0	0	0	0
GCKDGN101ALDPL	0	0	0	1	0	0	0	0	0	0	0	0	0	0	0	0	0	0	0	0	0	0	0	0
GCKDGN101ALDR4	0	0	0	0	0	0	0	0	0	1	0	0	0	0	0	0	0	0	0	0	0	0	0	0
GCKDGN101ALDUY	8	16	10	11	3	6	4	3	6	9	5	9	5	10	10	5	7	1	6	3	0	8	2	2
GCKDGN101ALDW2	0	0	2	0	0	2	0	1	0	0	0	0	1	1	0	0	0	0	0	1	0	2	3	0
GCKDGN101ALDXS	0	1	0	0	0	0	0	0	0	0	0	0	0	0	0	0	0	0	0	0	0	0	0	0
GCKDGN101ALDYO	1	2	1	1	1	1	1	0	0	0	1	2	2	4	0	0	1	0	1	1	0	4	0	2
GCKDGN101ALEPP	0	0	0	0	0	0	0	0	0	0	0	0	0	0	0	0	0	0	0	0	0	1	0	0
GCKDGN101ALERX	0	0	0	0	0	0	1	0	0	0	0	1	0	0	0	0	0	0	0	0	0	0	0	0
GCKDGN101ALETB	2	1	1	3	1	0	0	1	0	1	1	3	0	0	0	0	2	0	0	0	3	0	0	0
GCKDGN101ALETZ	4	7	4	2	1	1	0	1	5	4	3	4	4	6	1	0	2	0	3	2	5	1	0	0
GCKDGN101ALH21	0	5	6	1	0	0	4	2	1	1	1	1	1	0	2	0	0	2	1	1	2	1	2	0
GCKDGN101ALICV	8	18	20	19	4	13	9	2	10	12	3	9	8	11	9	1	6	12	14	11	0	4	12	6
GCKDGN101ALIIL	0	0	0	1	0	0	0	0	0	0	0	1	3	0	0	0	0	0	0	0	0	0	0	0
GCKDGN101ALKTM	0	2	0	2	1	0	0	1	0	0	0	0	0	0	0	0	0	2	0	2	0	1	0	6
GCKDGN101ALMPT	1	1	1	0	0	0	0	0	1	1	0	1	0	0	0	0	0	1	0	0	0	0	1	0
GCKDGN101ALN1Z	2	3	5	2	2	0	3	0	1	5	0	0	1	2	1	0	1	1	3	2	1	1	4	1
GCKDGN101ALOAP	0	0	0	0	0	0	0	0	1	0	0	0	0	0	1	0	0	0	1	2	0	0	0	0
GCKDGN101ALOB1	0	1	0	3	0	0	0	0	0	0	2	2	0	0	0	0	3	0	1	2	1	0	0	0
GCKDGN101ALOQO	0	0	0	0	0	1	0	0	0	0	0	0	1	1	0	0	0	1	0	1	0	0	0	0
GCKDGN101ALPZI	0	0	2	2	0	0	0	0	0	1	1	1	0	0	0	0	0	0	0	0	0	1	0	0
GCKDGN101ALQEB	0	0	0	0	0	1	0	0	0	0	0	1	0	1	1	0	0	0	0	1	1	0	0	0
GCKDGN101ALQFR	0	0	0	0	0	0	0	0	0	0	0	0	0	0	0	0	0	1	1	0	0	0	0	0
GCKDGN101ALQNR	0	0	0	1	0	0	0	0	0	0	0	0	0	0	0	0	0	0	0	0	0	0	0	0
GCKDGN101ALQXE	0	0	0	0	0	1	0	0	0	1	0	0	0	0	0	0	0	0	0	0	0	0	0	0
GCKDGN101ALRL3	0	0	0	0	0	0	0	0	0	0	1	0	0	0	0	0	0	0	0	1	0	0	0	0
GCKDGN101ALSYA	4	13	6	15	5	4	1	6	9	8	5	13	5	13	8	3	6	5	5	9	3	6	7	5
GCKDGN101ALTH0	0	1	2	18	0	3	1	0	0	0	11	16	0	2	0	0	0	0	2	2	0	8	0	0
GCKDGN101ALUNC	0	1	0	0	0	0	0	0	0	1	0	0	0	0	0	0	1	2	0	0	0	0	6	0
GCKDGN101ALV7Z	0	0	3	0	0	0	0	0	0	0	0	0	0	0	0	0	0	0	0	1	0	0	0	0
GCKDGN101ALV8C	0	0	1	0	1	1	0	1	1	1	1	0	1	0	0	0	0	0	0	0	0	0	1	0
GCKDGN101ALV9I	0	0	0	0	0	0	0	0	0	0	0	1	0	0	0	0	0	0	0	0	0	0	0	0
GCKDGN101ALW2R	0	0	0	0	0	0	0	0	0	0	0	0	0	0	0	0	0	0	0	0	0	0	1	0
GCKDGN101ALWIG	1	0	0	0	0	0	0	0	1	0	0	0	0	0	0	0	0	0	0	0	0	0	0	0
GCKDGN101ALWVK	0	0	0	1	0	0	0	0	0	0	0	0	0	0	0	0	0	0	0	0	0	0	0	0
GCKDGN101ALXBA	0	0	0	0	1	0	0	0	0	0	0	0	0	0	0	0	0	0	0	0	0	1	0	0
GCKDGN101ALXS9	0	0	0	0	0	0	0	0	0	0	0	0	0	0	0	0	0	0	0	0	1	0	0	0
GCKDGN101ALYEF	0	8	7	8	6	3	1	1	4	16	6	8	4	7	2	0	1	0	1	1	0	1	1	2
GCKDGN101ALZQ9	2	0	0	0	0	0	0	0	0	0	0	0	0	0	0	0	0	0	0	0	0	0	0	0
GCKDGN101AM1F4	0	0	0	0	0	0	1	1	0	4	2	2	0	0	0	0	0	0	0	0	0	0	0	0
GCKDGN101AM1N2	1	1	2	0	1	3	1	0	0	1	0	1	0	0	0	0	1	0	0	0	0	0	0	0
GCKDGN101AM22E	0	0	0	0	0	0	0	0	0	0	0	0	1	0	0	0	0	0	0	0	0	0	0	0
GCKDGN101AM27Q	0	0	0	0	0	0	0	0	0	0	0	1	0	0	0	0	0	0	0	0	1	0	0	0
GCKDGN101AM33J	0	0	1	0	0	0	0	0	0	1	0	1	0	0	0	0	0	0	0	0	0	0	0	0
GCKDGN101AM39J	0	0	0	0	0	0	0	0	0	0	0	0	1	0	0	0	0	0	0	0	0	0	0	0
GCKDGN101AM3FF	0	0	0	0	0	0	0	0	0	0	1	2	0	1	0	0	0	0	0	0	0	0	0	0
GCKDGN101AM3ZF	1	5	1	5	0	0	3	4	3	2	3	7	1	0	3	1	5	1	1	3	3	1	0	3
GCKDGN101AM4HV	0	0	0	0	0	0	0	0	0	0	0	1	0	0	0	0	0	0	0	0	0	0	0	0
GCKDGN101AM5GM	0	0	0	1	0	0	0	2	0	0	0	0	0	0	0	1	1	2	0	0	0	0	0	0
GCKDGN101AM5P6	11	7	6	6	8	9	6	3	13	7	13	18	3	2	5	0	3	3	2	18	1	7	19	13
GCKDGN101AM5YV	0	0	0	1	0	0	0	0	0	4	0	0	0	0	2	0	1	0	0	0	0	0	0	0
GCKDGN101AM66P	0	1	3	0	4	0	1	0	3	2	0	0	1	0	0	1	1	0	2	0	0	0	0	0
GCKDGN101AM68X	0	0	0	0	0	0	0	0	0	0	1	0	0	1	0	0	0	0	0	0	0	0	0	0
GCKDGN101AM7CO	4	1	4	2	0	2	3	0	0	3	0	2	0	6	1	0	4	3	4	1	0	1	3	0
GCKDGN101AM7E5	0	0	0	0	0	0	0	0	2	0	0	0	0	0	1	0	0	0	0	0	0	1	0	0
GCKDGN101AM83I	0	0	0	0	1	0	0	0	1	0	0	0	1	0	0	0	0	0	0	1	0	0	0	0
GCKDGN101AM8Z8	0	0	1	2	0	0	0	0	2	3	1	4	0	2	2	4	0	0	0	2	0	1	0	0
GCKDGN101AM9MT	0	0	0	0	0	0	0	0	0	0	0	0	0	0	0	0	0	0	0	0	0	0	0	1
GCKDGN101AM9SG	0	0	0	1	0	1	0	0	1	1	0	0	0	0	0	0	0	0	0	0	0	0	0	1
GCKDGN101AM9SP	0	1	0	0	0	0	1	0	1	2	0	0	0	0	0	0	0	0	0	0	0	0	0	0
GCKDGN101AMAAP	0	4	0	3	0	5	1	1	0	0	2	2	4	3	3	0	4	2	0	1	0	5	0	1
GCKDGN101AMATQ	0	0	2	0	0	0	0	0	1	2	0	2	0	0	0	0	0	0	0	0	0	0	1	0
GCKDGN101AMC1B	0	0	0	2	0	0	0	0	0	0	0	0	0	0	0	0	0	0	0	0	0	0	0	0
GCKDGN101AMCA6	0	3	6	3	2	4	0	2	0	2	0	2	0	0	2	1	1	3	0	8	4	2	4	1
GCKDGN101AMCHH	0	0	0	1	2	1	1	0	0	0	0	1	1	0	0	0	0	1	2	0	0	0	1	0
GCKDGN101AMCUN	0	0	0	0	0	0	0	0	0	0	2	0	0	0	0	0	0	0	0	0	0	0	0	0
GCKDGN101AMDH2	0	1	0	0	0	0	0	0	1	0	0	1	0	0	0	0	0	1	0	0	0	0	0	0
GCKDGN101AMDXU	0	0	0	0	0	0	0	0	0	0	1	0	0	0	0	0	0	0	0	0	0	0	0	0
GCKDGN101AME2R	0	1	0	1	0	0	0	0	0	0	0	1	0	0	0	0	0	0	0	0	0	1	0	0
GCKDGN101AME4V	30	35	30	22	21	24	18	12	46	29	19	32	10	21	23	8	25	26	16	11	20	20	23	19
GCKDGN101AMFBJ	0	0	0	0	0	0	0	1	0	1	0	1	0	0	0	0	0	0	0	0	0	0	1	0
GCKDGN101AMFIK	1	1	0	2	0	1	0	0	3	1	2	1	0	2	0	0	0	0	1	2	0	1	2	0
GCKDGN101AMG48	0	0	0	0	0	0	0	0	0	0	0	0	0	1	0	0	0	0	0	0	0	0	0	0
GCKDGN101AMGCS	1	1	0	0	0	0	0	0	0	0	0	1	0	0	0	0	3	0	0	0	0	1	0	0
GCKDGN101AMGGY	0	0	1	0	0	0	0	0	0	0	0	0	0	1	0	0	0	0	0	0	0	0	0	0
GCKDGN101AMHZZ	0	0	1	0	1	0	0	0	0	0	0	1	0	0	0	0	0	0	0	0	0	0	0	0
GCKDGN101AMI6O	0	0	0	0	0	0	0	0	0	0	0	0	0	1	0	0	0	0	0	0	0	0	0	0
GCKDGN101AMIZB	6	7	8	7	0	6	1	2	3	4	6	18	3	3	3	0	10	6	5	4	8	4	9	3
GCKDGN101AMJ64	0	7	2	3	2	1	1	0	2	0	0	2	2	3	1	1	3	0	2	0	0	1	2	0
GCKDGN101AMJQM	0	0	0	0	0	0	0	0	0	0	0	0	0	0	0	0	0	0	1	0	0	0	0	0
GCKDGN101AMK1D	0	0	3	1	0	0	0	0	0	1	0	0	1	0	0	0	0	0	0	0	2	1	1	0
GCKDGN101AMK9C	0	0	0	0	0	0	0	0	1	0	0	0	0	0	0	0	0	0	0	0	0	0	0	0
GCKDGN101AMKYY	0	0	0	0	0	0	0	0	0	0	0	0	0	0	0	0	0	1	0	0	0	1	0	0
GCKDGN101AML1N	0	1	0	0	0	0	0	0	0	0	0	0	0	0	0	0	0	0	0	0	0	0	0	0
GCKDGN101AMMZ4	0	0	0	0	0	0	0	0	0	1	0	0	0	0	0	0	0	0	0	0	0	0	0	0
GCKDGN101AMO8K	0	3	2	3	0	0	1	0	0	2	0	0	0	0	0	0	0	2	0	0	0	0	0	0
GCKDGN101AMOE2	7	11	4	0	6	4	5	10	8	9	1	5	4	4	6	0	5	5	4	2	13	2	11	4
GCKDGN101AMP3P	0	0	0	1	0	0	0	0	0	0	0	0	0	0	0	0	0	0	0	0	0	0	0	0
GCKDGN101AMPBZ	0	0	1	0	0	1	1	4	3	10	5	7	0	3	0	1	0	1	0	1	0	0	0	1
GCKDGN101AMPMF	53	126	27	58	15	15	26	42	68	74	24	91	30	15	35	38	64	74	19	41	21	24	22	49
GCKDGN101AMPSA	0	0	0	0	0	0	0	0	0	0	0	0	0	0	0	0	1	0	0	0	0	0	0	0
GCKDGN101AMPXI	1	0	1	2	0	0	1	1	3	3	2	0	0	0	2	2	0	0	0	2	1	2	0	0
GCKDGN101AMRHR	0	0	0	0	0	0	0	0	1	0	0	0	0	0	0	0	0	0	0	0	0	0	0	0
GCKDGN101AMSGC	0	0	0	0	0	1	0	0	0	1	0	0	0	0	0	0	0	0	1	0	0	0	0	0
GCKDGN101AMSLL	0	1	0	0	0	1	0	0	0	0	0	0	0	0	0	0	0	0	0	0	0	0	1	0
GCKDGN101AMTLQ	1	5	4	1	1	2	1	2	4	5	1	2	0	2	2	0	2	0	1	1	0	0	1	1
GCKDGN101AMU2S	0	2	2	3	0	1	0	0	0	0	0	0	0	0	0	1	1	0	0	1	0	0	0	1
GCKDGN101AMVG7	0	0	1	0	0	0	0	0	0	0	0	0	0	0	0	0	0	0	0	0	0	0	0	0
GCKDGN101AMVTH	0	0	1	1	0	0	0	0	0	0	0	0	0	0	0	0	0	1	0	0	0	0	0	1
GCKDGN101AMWE2	0	1	2	1	1	1	0	0	0	1	0	0	0	0	0	0	0	0	0	0	0	0	0	0
GCKDGN101AMXNO	0	1	1	2	0	3	0	0	0	1	0	1	2	2	0	0	0	0	1	2	1	1	0	0
GCKDGN101AMXO2	0	0	0	0	0	0	0	0	0	0	0	1	0	0	0	0	1	0	0	0	0	1	0	0
GCKDGN101AMXRZ	3	1	0	2	0	1	0	0	0	1	2	1	0	0	0	0	1	1	0	0	0	0	2	0
GCKDGN101AMY3M	4	5	1	5	16	5	6	0	8	7	7	8	6	3	1	0	10	1	2	7	0	10	6	1
GCKDGN101AMZTK	0	0	0	1	0	0	0	0	0	0	0	0	0	0	0	0	1	1	1	1	0	0	0	0
GCKDGN101AN088	3	2	7	2	3	2	0	5	4	9	2	4	2	6	5	3	3	4	4	2	11	5	6	5
GCKDGN101AN0G7	0	1	2	1	3	5	3	2	3	5	1	1	0	0	0	4	0	0	0	2	1	1	3	1
GCKDGN101AN0RL	2	6	0	8	1	3	0	1	4	2	1	4	0	1	1	0	2	1	0	0	0	2	0	1
GCKDGN101AN237	3	5	2	4	0	0	0	0	4	1	2	4	1	0	2	0	3	4	6	5	4	3	3	0
GCKDGN101AN3NH	1	0	1	0	0	1	1	0	0	1	0	1	0	0	0	0	1	1	0	1	0	1	1	0
GCKDGN101AN3S5	0	0	0	0	0	0	1	0	0	0	0	0	2	0	0	0	0	1	0	0	0	0	0	0
GCKDGN101AN3ST	1	0	0	1	0	0	1	0	1	0	1	3	0	1	1	1	0	1	0	3	0	2	1	0
GCKDGN101AN4AN	1	0	0	0	0	2	0	1	1	0	1	4	0	0	0	0	0	0	0	0	0	1	0	0
GCKDGN101AN51J	0	0	0	2	0	0	0	0	2	0	0	3	0	0	0	0	0	0	0	0	0	0	0	0
GCKDGN101AN57U	5	5	6	4	2	4	0	1	1	9	6	5	2	3	2	1	3	6	4	10	5	3	2	3
GCKDGN101AN58M	0	0	0	1	0	0	0	0	0	0	0	1	0	0	0	0	0	0	0	0	0	0	0	0
GCKDGN101AN5CR	0	2	2	2	0	0	0	0	0	2	0	0	0	1	0	0	1	0	0	1	0	0	0	0
GCKDGN101AN5UT	1	1	0	0	0	0	1	0	0	1	0	0	1	0	0	0	0	1	0	1	0	0	0	0
GCKDGN101AN6NY	0	0	0	1	0	0	0	0	1	0	0	0	0	0	0	0	0	0	0	0	0	0	0	0
GCKDGN101AN7AU	0	0	0	0	0	0	0	0	0	1	0	0	0	0	0	0	0	0	1	0	0	0	0	0
GCKDGN101AN7E9	0	1	0	0	0	0	0	0	0	0	0	0	0	0	0	0	0	0	0	0	0	0	0	0
GCKDGN101AN7HF	1	6	2	0	0	0	0	5	0	1	1	10	1	1	1	3	1	0	0	1	0	0	1	0
GCKDGN101AN7R8	0	2	0	0	0	0	0	0	0	3	0	0	0	1	0	0	0	0	0	0	0	0	0	0
GCKDGN101AN902	0	1	0	1	0	0	1	0	0	1	0	1	1	0	2	0	0	0	0	1	0	0	0	0
GCKDGN101AN9NN	0	0	0	0	1	1	0	0	0	0	0	0	0	0	0	0	0	0	0	0	0	1	0	0
GCKDGN101AN9XB	2	2	4	2	0	0	1	2	2	0	0	2	0	1	0	0	0	0	0	2	0	1	0	0
GCKDGN101ANAVW	0	0	3	1	0	0	0	0	0	0	0	3	0	0	0	0	0	0	2	0	0	0	0	0
GCKDGN101ANAYY	0	0	0	0	0	0	0	0	0	1	0	0	0	0	0	0	0	0	0	0	0	0	0	0
GCKDGN101ANDVU	0	0	0	0	0	0	0	0	0	0	1	0	0	0	0	0	0	0	0	0	0	0	0	0
GCKDGN101ANDXC	0	0	0	0	0	0	0	0	0	3	0	0	1	0	0	0	0	1	0	0	0	0	0	0
GCKDGN101ANDZY	0	0	1	0	0	0	2	0	0	1	0	0	0	0	0	0	0	0	0	0	0	0	0	0
GCKDGN101ANEB4	0	1	0	0	0	0	0	0	1	0	0	0	0	0	0	0	0	0	0	0	0	0	0	0
GCKDGN101ANER1	0	0	0	0	0	0	0	0	0	0	0	0	0	0	0	0	0	0	0	0	0	1	0	0
GCKDGN101ANFTF	0	2	0	1	0	0	0	0	0	0	0	0	0	0	0	0	0	0	0	0	0	0	0	0
GCKDGN101ANH30	0	0	0	0	0	0	0	0	0	0	0	0	0	0	0	0	1	0	0	0	0	0	0	0
GCKDGN101ANILE	3	6	2	5	0	1	0	0	2	1	5	2	2	2	0	3	1	4	2	1	0	2	3	0
GCKDGN101ANJ4M	0	0	0	0	0	0	2	0	0	0	0	0	0	0	0	0	0	0	0	0	0	0	0	0
GCKDGN101ANJQ5	0	0	0	0	0	0	0	0	0	0	0	0	0	0	0	0	0	0	0	0	0	1	0	0
GCKDGN101ANK63	0	0	0	0	0	0	0	0	0	0	1	0	0	0	0	0	1	0	0	0	0	0	0	0
GCKDGN101ANL3D	0	0	0	0	0	0	0	0	0	0	0	0	0	0	0	0	1	0	0	0	0	0	0	0
GCKDGN101ANLER	1	0	3	5	0	0	2	0	2	0	0	3	0	0	2	0	1	0	0	1	1	1	0	0
GCKDGN101ANM16	0	1	1	0	0	0	0	0	0	0	0	1	0	1	2	0	0	0	1	2	0	0	0	0
GCKDGN101ANM2Z	0	0	0	1	0	0	0	0	0	0	0	0	0	0	0	0	0	0	0	0	0	0	0	0
GCKDGN101ANM70	0	0	0	0	0	0	0	0	0	1	0	0	0	0	0	0	0	0	0	0	0	0	0	0
GCKDGN101ANNFK	1	2	0	0	0	0	0	0	3	1	1	0	0	1	0	0	1	0	0	0	0	0	0	0
GCKDGN101ANNJP	0	0	0	0	0	0	0	0	0	0	0	0	1	0	0	0	0	0	0	0	0	0	0	0
GCKDGN101ANNL1	0	0	1	0	0	0	0	0	0	1	0	0	0	0	0	0	0	0	0	0	0	0	0	0
GCKDGN101ANNSA	0	0	0	0	0	0	0	0	0	0	0	1	0	0	0	0	0	0	0	0	0	0	0	0
GCKDGN101ANNSQ	0	1	0	0	0	0	0	0	0	0	0	0	0	0	0	0	0	3	0	0	0	0	0	0
GCKDGN101ANNWT	0	0	0	1	0	0	0	0	0	0	0	0	0	0	0	0	0	0	0	0	0	0	0	0
GCKDGN101ANP30	0	1	0	0	0	2	3	0	0	0	0	1	1	1	0	0	0	1	0	0	1	0	0	0
GCKDGN101ANQ0Z	1	0	0	1	0	0	0	0	0	0	0	0	0	0	0	0	1	0	0	0	3	1	0	0
GCKDGN101ANQUH	2	0	0	2	1	0	1	0	6	0	0	0	0	2	1	1	0	0	1	2	0	0	1	1
GCKDGN101ANS8A	0	0	0	0	0	0	0	0	0	0	0	0	1	0	0	0	0	0	0	0	0	2	0	0
GCKDGN101ANTXH	0	0	0	0	0	0	1	0	0	0	0	1	0	0	0	0	1	0	0	0	0	0	0	0
GCKDGN101ANTYI	0	0	0	1	0	0	0	1	0	0	0	1	0	0	1	0	0	0	0	0	0	0	0	0
GCKDGN101ANULC	2	1	4	1	0	0	0	0	1	2	1	2	0	0	0	0	6	10	2	2	4	2	0	0
GCKDGN101ANWEP	0	0	0	0	0	0	0	0	0	0	0	0	0	0	0	0	0	0	0	0	0	1	0	0
GCKDGN101ANWRD	0	0	0	0	0	0	0	0	1	0	0	0	0	0	0	0	0	0	0	0	0	0	0	0
GCKDGN101ANWZ5	0	0	0	0	0	1	1	0	1	0	0	0	0	0	0	1	0	0	0	1	0	0	0	0
GCKDGN101ANX44	0	1	3	0	0	0	0	0	1	0	0	0	1	0	0	0	0	0	0	0	0	0	0	0
GCKDGN101ANXDR	0	0	0	0	0	0	0	0	0	0	0	0	0	0	0	0	0	1	0	0	0	0	0	0
GCKDGN101ANXVS	1	1	3	0	0	0	0	1	0	2	0	0	0	1	1	0	0	0	0	1	0	0	0	0
GCKDGN101ANYAX	0	0	0	0	0	0	0	0	0	0	0	0	0	0	0	0	0	0	1	0	0	0	0	0
GCKDGN101ANYHW	0	7	4	0	0	0	0	1	5	0	2	0	0	0	0	0	0	2	4	0	0	0	0	3
GCKDGN101ANZ8O	0	1	0	0	0	0	0	0	0	0	0	0	2	0	0	0	0	0	0	0	0	0	0	0
GCKDGN101ANZJA	0	1	0	2	3	1	0	1	0	2	0	0	0	2	0	0	0	0	0	1	0	1	1	1
GCKDGN101AO0QT	1	0	1	1	0	0	1	0	0	0	0	3	0	0	0	1	0	0	0	0	0	0	0	0
GCKDGN101AO0S6	0	0	0	0	0	0	0	0	0	0	0	0	0	0	1	0	0	0	0	0	0	0	0	0
GCKDGN101AO0VF	0	0	0	0	0	0	0	0	0	0	0	0	0	0	1	0	0	0	0	0	0	1	0	0
GCKDGN101AO1QQ	0	0	3	0	0	0	0	0	0	1	2	3	0	0	0	0	1	2	0	2	0	1	1	0
GCKDGN101AO1VV	0	5	2	3	0	0	1	0	0	0	0	1	0	0	0	0	0	0	0	1	0	0	2	0
GCKDGN101AO2MF	0	0	0	0	1	1	0	0	0	0	0	0	0	0	0	0	0	0	0	0	0	0	0	0
GCKDGN101AO58B	0	1	3	0	0	2	0	0	0	0	0	4	0	3	0	4	1	0	0	0	0	1	0	0
GCKDGN101AO5PD	0	2	0	0	0	0	0	1	0	1	0	0	0	0	1	0	0	0	2	0	0	0	0	0
GCKDGN101AO5WJ	0	1	1	5	0	0	0	0	0	0	0	1	0	1	1	0	1	0	0	2	0	1	0	0
GCKDGN101AO603	0	0	0	0	0	0	0	0	0	0	0	1	0	0	0	0	0	0	0	0	0	0	0	0
GCKDGN101AO648	2	0	2	2	0	2	0	0	3	2	4	4	1	2	0	0	3	0	0	1	0	0	0	1
GCKDGN101AO6D1	1	0	3	1	1	3	0	1	2	1	2	2	0	1	0	0	1	0	1	0	0	2	1	0
GCKDGN101AO72B	2	4	2	4	1	3	2	4	2	4	5	5	2	5	1	1	4	2	5	5	1	2	3	3
GCKDGN101AO7WE	0	0	0	0	0	0	0	0	0	0	0	0	0	1	0	0	0	0	0	0	0	0	0	0
GCKDGN101AO7YE	0	0	1	0	0	0	0	0	0	0	0	0	0	0	0	0	0	0	0	0	0	0	0	0
GCKDGN101AO7ZX	0	0	0	2	0	0	0	0	0	0	0	0	0	0	0	0	0	0	0	0	0	0	0	0
GCKDGN101AO89L	0	1	0	0	0	0	0	0	0	0	1	0	0	0	0	0	0	0	0	0	0	0	0	0
GCKDGN101AO8C1	0	0	0	0	1	0	0	0	0	0	0	2	0	0	0	0	0	0	0	0	0	0	0	0
GCKDGN101AO9GO	1	1	2	0	0	1	0	0	0	1	0	0	0	1	1	0	0	0	0	0	0	0	1	0
GCKDGN101AO9VD	0	2	2	1	0	1	2	0	8	1	3	6	2	0	0	0	3	1	1	2	0	0	0	2
GCKDGN101AOA2R	0	0	0	0	0	0	0	0	0	0	0	0	1	0	0	0	0	0	1	0	0	0	0	0
GCKDGN101AOAF3	0	0	0	1	0	1	0	2	1	0	0	0	2	0	0	0	0	0	0	0	0	0	0	0
GCKDGN101AOAS2	0	0	0	0	0	0	0	0	0	1	0	0	0	0	0	0	0	0	0	0	0	0	0	0
GCKDGN101AOASZ	0	1	0	0	0	0	0	0	0	0	0	0	0	0	0	0	0	0	0	0	0	0	0	0
GCKDGN101AOC1G	0	0	1	0	0	1	0	0	0	0	2	0	0	0	2	0	0	0	0	1	0	0	0	0
GCKDGN101AOC2O	1	11	9	5	6	4	2	1	7	7	2	17	5	1	9	5	1	9	1	3	7	0	4	1
GCKDGN101AOCU0	0	1	0	0	0	0	0	0	0	0	0	0	0	0	0	0	0	0	0	0	0	0	0	0
GCKDGN101AODFG	1	1	0	0	0	1	0	0	0	0	0	0	0	1	0	0	0	0	0	0	0	0	1	0
GCKDGN101AOELY	0	0	0	1	0	0	0	0	1	0	0	0	0	0	0	0	0	0	0	0	0	0	0	0
GCKDGN101AOF4T	0	0	0	0	0	0	0	0	0	0	0	0	0	0	0	0	0	0	0	1	0	0	0	0
GCKDGN101AOG0N	1	0	0	0	0	0	0	0	0	0	0	0	0	0	0	0	0	0	0	0	0	0	0	0
GCKDGN101AOG9D	0	0	0	0	0	0	0	0	1	0	0	0	0	0	0	0	0	0	0	0	0	0	0	0
GCKDGN101AOGFT	0	0	1	0	0	1	0	0	0	0	0	0	0	0	0	0	0	0	0	0	0	0	0	0
GCKDGN101AOGNC	0	0	0	0	0	0	0	0	0	0	0	1	0	1	0	0	0	0	0	1	0	0	0	0
GCKDGN101AOI5I	0	1	0	2	0	0	0	0	0	2	0	1	0	0	0	0	0	0	0	1	1	0	0	0
GCKDGN101AOI9J	0	0	0	0	0	0	0	0	0	0	1	0	0	0	0	0	0	0	0	0	0	0	0	0
GCKDGN101AOIYW	0	0	0	0	0	0	0	0	0	0	0	0	0	0	0	0	1	0	0	0	0	0	0	0
GCKDGN101AOJHM	0	1	2	1	1	3	1	0	1	1	0	2	0	0	0	0	0	0	0	0	1	0	0	0
GCKDGN101AOJRE	0	0	0	0	0	0	1	1	0	0	0	0	0	0	0	0	0	0	0	0	0	0	0	0
GCKDGN101AOJTI	0	4	0	1	0	0	0	3	1	0	0	6	0	0	0	0	0	1	0	0	0	1	0	0
GCKDGN101AOKCE	0	0	0	0	0	0	0	0	0	1	0	0	0	0	0	0	0	0	0	0	0	0	0	0
GCKDGN101AOKL9	0	0	0	0	0	0	0	0	0	0	0	0	0	0	0	0	0	0	0	2	0	0	0	0
GCKDGN101AOL18	0	0	0	1	0	0	0	0	0	0	0	0	0	0	0	0	0	0	0	0	0	0	0	1
GCKDGN101AOL6D	0	0	1	0	0	0	0	0	0	0	0	0	0	0	0	0	0	0	0	0	0	0	0	0
GCKDGN101AOLTY	0	0	0	0	0	0	0	0	0	2	0	0	0	0	0	0	0	0	0	0	0	0	0	0
GCKDGN101AOLWT	0	1	1	0	0	0	0	0	0	2	1	0	0	1	1	0	0	0	0	0	0	0	0	0
GCKDGN101AOLXA	0	1	1	0	0	0	0	0	0	1	0	1	0	0	0	0	1	0	0	0	0	0	0	0
GCKDGN101AOM1H	0	2	0	2	0	1	0	0	0	1	1	1	0	0	0	0	0	0	0	0	0	2	1	0
GCKDGN101AOM8T	0	0	3	3	0	1	0	0	0	1	1	2	1	1	1	0	0	1	0	0	1	0	0	0
GCKDGN101AOMJQ	0	1	0	0	0	0	0	0	0	0	1	0	0	0	0	0	0	0	0	1	1	0	0	0
GCKDGN101AOMP3	0	0	0	0	0	0	0	0	0	0	0	0	0	0	0	0	0	1	0	0	0	0	0	0
GCKDGN101AOMWM	0	0	0	1	1	0	0	0	0	0	0	1	0	0	0	0	0	0	0	0	0	0	0	0
GCKDGN101AON8H	0	0	0	0	0	0	0	0	0	0	1	0	0	0	0	0	0	0	0	0	0	0	0	0
GCKDGN101AONRU	0	0	0	1	0	1	0	0	1	0	2	2	0	1	1	0	1	1	0	0	0	0	0	0
GCKDGN101AOOVW	0	0	0	0	0	0	0	0	0	1	0	0	0	0	0	0	0	0	0	0	0	0	0	0
GCKDGN101AOPRL	8	4	2	3	4	5	6	3	8	3	3	3	1	4	3	1	5	4	2	5	3	7	9	2
GCKDGN101AOQWF	0	1	3	0	0	0	0	0	0	0	0	0	2	0	0	0	0	0	0	0	0	1	0	0
GCKDGN101AOQY3	0	0	0	0	0	1	0	0	0	0	0	0	1	0	0	1	0	0	0	0	0	0	0	0
GCKDGN101AORIN	4	5	4	4	2	3	3	4	3	2	1	8	2	0	4	1	4	4	3	2	5	1	3	4
GCKDGN101AOS71	1	1	0	1	0	0	0	0	10	0	5	6	0	11	1	3	1	1	0	0	0	0	0	2
GCKDGN101AOSDC	0	0	0	0	0	0	0	0	0	0	1	0	0	0	0	0	0	0	0	0	0	0	0	0
GCKDGN101AOSDW	0	0	3	1	0	1	0	1	2	1	1	0	3	1	0	0	0	0	1	0	2	0	0	1
GCKDGN101AOSK6	1	4	9	1	1	0	3	0	2	5	1	4	1	2	2	0	0	0	0	0	0	1	1	1
GCKDGN101AOSKA	0	0	0	0	0	0	0	0	0	1	0	0	0	0	0	0	0	0	0	0	0	0	1	1
GCKDGN101AOSQ7	2	3	2	1	2	4	0	1	5	1	4	3	5	0	3	1	3	1	4	0	0	1	4	1
GCKDGN101AOT5W	0	2	0	0	0	0	0	0	0	0	0	0	0	0	0	0	0	0	0	0	0	0	0	0
GCKDGN101AOTZC	0	2	0	2	0	2	2	1	0	1	1	1	0	0	0	1	0	0	0	0	1	0	0	0
GCKDGN101AOU6R	0	0	1	0	0	0	0	0	0	0	0	0	0	0	0	0	0	0	0	0	0	0	0	0
GCKDGN101AOU78	0	0	1	0	0	0	0	0	0	0	0	0	0	0	0	0	0	0	0	0	0	0	0	0
GCKDGN101AOU7Q	0	0	0	0	0	0	0	0	0	0	0	0	0	1	0	0	0	0	0	0	0	0	0	0
GCKDGN101AOUCJ	0	0	0	0	0	0	0	0	0	0	1	1	0	0	0	0	0	0	1	0	0	0	0	0
GCKDGN101AOUDJ	0	0	0	0	0	0	0	0	0	1	0	1	0	0	0	0	0	0	0	0	0	0	0	0
GCKDGN101AOV4A	0	0	0	0	0	0	0	0	0	0	0	1	0	0	0	0	0	0	0	0	0	0	0	0
GCKDGN101AOVKX	0	0	0	0	0	0	0	0	0	0	0	0	0	0	0	0	0	0	0	0	0	0	1	0
GCKDGN101AOXCR	0	0	0	0	0	0	0	0	1	0	0	0	0	0	0	0	0	0	0	1	0	0	0	0
GCKDGN101AOY41	0	0	0	0	0	0	0	0	0	1	0	0	0	0	0	0	0	0	0	0	0	0	0	0
GCKDGN101AOZ9T	0	0	0	0	0	0	0	0	1	0	0	0	0	0	0	0	0	0	0	0	0	0	0	0
GCKDGN101AOZZ3	11	7	11	2	3	4	3	2	16	10	3	10	5	14	7	7	1	2	8	2	0	2	2	6
GCKDGN101AP003	0	0	0	1	0	0	0	0	0	0	0	0	0	0	0	0	0	0	0	0	0	0	0	0
GCKDGN101AP085	0	0	0	1	0	0	0	0	0	0	0	0	0	0	0	0	0	0	0	0	0	0	0	0
GCKDGN101AP0NM	0	0	0	0	0	1	0	0	0	0	0	0	3	1	0	0	0	0	0	1	1	1	4	0
GCKDGN101AP0QZ	1	0	0	0	0	2	0	0	0	2	0	0	3	0	0	0	0	0	0	2	0	1	2	0
GCKDGN101AP0SE	4	2	0	0	1	2	3	0	6	2	3	4	3	2	3	0	1	2	4	2	2	2	1	1
GCKDGN101AP0SP	1	0	1	1	0	1	0	0	0	2	0	2	0	2	1	0	0	0	0	0	0	0	0	0
GCKDGN101AP1JT	0	1	0	0	0	0	0	0	0	0	0	0	0	0	0	0	0	0	0	0	0	0	0	0
GCKDGN101AP1Z3	0	0	0	1	0	0	1	0	0	1	0	0	0	0	1	0	0	0	0	0	0	0	0	0
GCKDGN101AP32I	0	0	0	0	0	0	0	0	0	2	0	0	0	0	0	0	0	0	0	0	0	0	0	0
GCKDGN101AP3M9	0	0	1	0	0	1	0	0	0	0	0	0	0	0	0	0	0	0	0	0	0	0	0	0
GCKDGN101AP3YQ	0	0	1	0	1	1	0	0	0	0	0	1	0	0	0	0	0	0	0	1	0	1	0	0
GCKDGN101AP4AG	1	2	2	2	0	2	3	1	0	3	0	3	1	3	0	0	0	0	0	3	0	3	0	0
GCKDGN101AP4VR	0	0	0	0	0	0	0	0	1	0	0	0	0	0	0	0	0	0	0	0	0	0	0	0
GCKDGN101AP5UZ	2	0	0	2	1	0	0	0	1	0	0	3	0	1	0	0	0	1	1	1	0	1	0	0
GCKDGN101AP6Q3	0	0	0	1	0	0	0	0	0	1	0	0	0	0	0	0	0	0	0	0	0	1	0	0
GCKDGN101AP7KL	0	0	0	0	0	0	0	0	0	0	0	0	0	0	0	0	0	0	0	2	0	0	0	0
GCKDGN101AP7WL	0	0	1	0	0	0	0	0	0	0	0	0	0	0	0	0	0	0	0	0	0	0	0	0
GCKDGN101AP7YW	0	1	0	3	0	0	0	0	1	0	0	1	0	0	1	2	0	0	0	0	0	0	0	0
GCKDGN101AP8JU	0	3	0	1	0	0	0	0	2	0	0	4	0	1	0	0	1	1	0	1	1	0	1	0
GCKDGN101AP8VB	0	0	0	0	0	0	0	0	0	0	0	1	0	0	0	0	0	0	0	0	0	0	0	0
GCKDGN101AP8YW	0	0	0	0	0	0	0	0	1	0	0	0	0	0	0	0	0	0	0	0	0	0	0	0
GCKDGN101AP9QT	0	0	0	1	0	0	0	0	0	0	0	0	0	0	0	0	0	0	0	0	0	1	0	0
GCKDGN101AP9SK	6	4	3	2	1	0	1	4	2	8	1	2	0	3	2	4	8	3	3	3	1	4	7	0
GCKDGN101APA67	0	0	0	0	0	0	0	0	1	2	0	0	0	0	0	0	0	0	0	0	0	0	0	0
GCKDGN101APBRL	0	1	0	0	0	0	0	0	0	0	0	0	0	1	0	0	0	0	0	0	0	0	0	0
GCKDGN101APCAQ	0	2	1	0	1	0	0	0	1	0	0	0	1	0	1	0	0	0	0	0	0	0	0	0
GCKDGN101APDFB	1	3	0	0	0	0	0	1	0	1	2	3	1	0	0	0	1	0	1	0	0	1	1	0
GCKDGN101APEG1	1	1	0	2	0	0	0	0	0	1	1	2	0	1	1	1	2	1	0	0	0	3	0	0
GCKDGN101APEGY	1	0	0	0	0	0	1	0	0	0	0	0	0	0	0	0	0	0	0	0	0	0	1	0
GCKDGN101APF4V	0	0	0	1	0	0	0	0	0	0	0	1	0	0	2	0	0	1	0	0	0	0	0	0
GCKDGN101APFU2	0	0	0	0	0	1	0	0	0	0	0	0	0	0	0	0	0	0	0	0	0	0	0	0
GCKDGN101APGDV	0	1	1	2	0	0	0	0	0	0	0	1	0	1	0	0	0	0	0	0	0	2	0	0
GCKDGN101APGF0	0	1	0	0	0	0	0	0	0	0	0	0	0	0	0	0	0	0	1	0	0	0	0	0
GCKDGN101APGIP	0	0	1	0	0	0	0	0	0	1	0	1	2	1	0	0	0	0	0	1	1	1	0	0
GCKDGN101APGK5	0	0	0	0	0	0	0	0	0	1	0	0	0	0	0	0	0	0	0	0	0	0	0	0
GCKDGN101APH8B	0	0	0	0	0	0	0	0	0	0	0	0	0	0	1	0	0	0	0	0	0	0	0	0
GCKDGN101APHLM	0	0	1	0	0	0	0	0	0	0	1	0	0	0	1	0	0	0	1	1	0	0	0	0
GCKDGN101APHOE	0	0	0	2	0	0	0	0	0	0	1	1	0	0	0	0	0	0	0	0	0	0	1	0
GCKDGN101APHQQ	0	2	0	1	0	1	0	0	0	0	1	1	0	0	0	1	0	0	0	0	0	0	1	0
GCKDGN101API2D	0	0	0	0	1	0	0	0	0	0	0	0	0	0	0	0	0	0	0	0	1	0	0	0
GCKDGN101API42	1	1	0	1	0	2	6	1	0	0	0	1	0	0	1	0	0	2	0	1	0	2	0	0
GCKDGN101APIO4	0	0	0	0	0	1	0	0	0	0	0	0	0	0	0	0	0	0	0	0	0	0	0	0
GCKDGN101APJCK	0	1	1	2	0	0	0	0	1	0	0	0	0	1	0	0	0	0	0	0	0	1	3	0
GCKDGN101APJRE	0	1	1	0	0	0	1	0	0	1	0	0	0	1	0	0	2	0	0	0	0	1	1	0
GCKDGN101APKKD	0	1	1	0	1	0	0	0	0	0	0	0	0	0	0	0	1	0	0	0	0	0	0	0
GCKDGN101APKPH	0	0	0	2	0	0	0	0	0	0	0	0	0	0	0	0	0	0	0	0	0	0	0	0
GCKDGN101APKSP	1	4	0	2	0	1	0	0	0	2	1	1	0	1	0	0	2	0	2	0	0	1	0	0
GCKDGN101APL0X	0	1	0	0	0	1	0	0	0	3	0	2	0	0	0	0	2	0	1	1	0	1	0	0
GCKDGN101APL8T	0	0	0	1	0	0	0	0	0	0	0	0	0	0	0	0	0	0	0	0	0	0	0	0
GCKDGN101APLFH	0	0	0	1	0	0	0	1	0	0	0	6	0	0	0	0	1	0	0	0	0	0	0	0
GCKDGN101APMG4	0	0	1	0	0	0	0	0	0	0	0	0	0	0	0	0	0	0	0	0	0	0	0	0
GCKDGN101APMMF	0	0	0	0	0	0	0	0	0	0	0	0	0	0	1	0	0	0	0	0	0	0	0	0
GCKDGN101APMRZ	0	0	0	1	0	0	0	0	0	0	0	0	0	0	0	0	0	0	0	0	0	0	0	0
GCKDGN101APMYO	0	4	0	1	0	0	0	0	2	3	0	1	2	1	1	0	0	0	1	0	1	2	0	0
GCKDGN101APN37	0	0	1	0	0	0	0	0	0	0	0	0	0	0	3	0	0	0	0	0	0	0	0	0
GCKDGN101APOCG	1	2	6	3	0	0	0	0	2	2	2	1	1	1	0	0	2	2	3	4	2	1	1	0
GCKDGN101APOHG	0	0	0	0	0	0	0	0	0	0	0	0	0	0	0	0	0	0	0	0	0	1	0	0
GCKDGN101APOL6	0	0	0	0	0	0	0	0	0	0	0	0	0	0	0	0	0	1	0	0	0	0	0	0
GCKDGN101APP4B	3	9	12	7	7	8	2	1	5	6	4	8	7	9	3	1	4	7	8	5	4	4	4	2
GCKDGN101APQ94	0	0	0	0	0	0	0	0	1	0	0	0	0	2	0	0	1	0	0	0	1	0	0	0
GCKDGN101APQ9O	0	0	0	0	0	0	0	0	1	0	0	0	0	0	1	0	0	0	1	0	0	0	0	0
GCKDGN101APQQZ	0	0	0	0	0	0	0	0	1	0	0	1	1	0	0	0	0	0	0	0	0	0	0	0
GCKDGN101APRFL	0	1	2	0	0	1	0	0	0	0	1	0	0	0	0	0	0	1	0	8	0	0	0	0
GCKDGN101APRI8	0	0	0	0	0	0	0	0	0	0	0	1	0	0	0	0	0	0	0	0	0	0	0	0
GCKDGN101APROU	0	0	1	0	0	0	1	0	0	1	0	1	2	0	0	1	0	0	1	0	0	0	0	0
GCKDGN101APSAK	0	0	0	0	0	0	0	0	0	0	1	0	0	0	0	0	0	0	0	0	0	0	0	0
GCKDGN101APSCA	0	0	0	1	0	0	0	0	0	0	0	0	0	0	0	0	0	0	0	0	0	0	1	0
GCKDGN101APUN4	0	0	1	0	1	0	0	0	1	0	0	0	0	0	0	0	0	0	0	0	0	0	0	0
GCKDGN101APUQC	0	0	0	0	0	0	0	0	0	1	1	0	0	0	0	0	0	0	0	2	0	2	0	0
GCKDGN101APUXN	0	0	0	0	0	0	0	0	0	0	0	1	0	0	0	0	0	0	0	0	0	0	0	0
GCKDGN101APV37	0	2	0	0	0	0	0	0	0	0	0	0	0	0	0	0	0	0	0	0	0	1	2	0
GCKDGN101APVEP	2	2	0	2	1	0	0	0	0	0	0	5	0	2	0	0	1	2	0	0	0	0	1	0
GCKDGN101APVHQ	0	1	2	3	3	1	3	3	5	1	3	11	1	0	6	0	0	2	1	0	3	8	0	2
GCKDGN101APVPS	0	0	0	1	0	0	0	0	0	0	0	0	0	0	0	0	0	0	0	0	0	0	0	0
GCKDGN101APVVO	0	0	0	0	0	0	0	0	0	0	0	0	0	0	0	0	0	0	0	0	0	1	0	0
GCKDGN101APYHN	0	1	0	0	0	0	0	0	0	0	0	1	0	2	0	0	0	0	0	2	0	0	0	0
GCKDGN101APYIT	0	0	0	0	0	0	0	0	0	0	0	0	0	0	0	0	0	0	0	1	0	0	0	0
GCKDGN101AQ14N	0	0	0	2	0	1	1	0	0	0	1	1	0	0	0	0	0	0	0	0	0	0	0	0
GCKDGN101AQ1GL	0	0	1	0	0	2	0	0	0	1	0	0	0	1	0	0	0	0	0	1	0	0	0	0
GCKDGN101AQ2JJ	0	0	0	0	0	0	0	0	0	1	0	1	0	0	0	0	0	0	0	0	0	0	0	0
GCKDGN101AQ2Z1	0	0	0	1	0	0	0	0	0	0	0	0	0	0	0	0	0	0	0	0	0	0	0	0
GCKDGN101AQ3EM	0	0	0	0	0	0	0	0	0	0	0	0	0	1	0	0	0	0	0	0	0	0	0	0
GCKDGN101AQ3YQ	4	3	3	7	0	2	0	0	9	2	0	6	1	3	0	7	1	2	3	2	1	0	4	1
GCKDGN101AQ4B6	0	0	0	0	0	0	0	0	1	0	0	0	0	0	0	0	0	0	0	0	0	0	0	0
GCKDGN101AQ517	0	0	0	1	0	0	0	0	0	0	0	0	0	0	0	0	0	0	0	0	0	0	1	0
GCKDGN101AQ59U	0	0	0	0	0	0	0	0	0	1	0	0	0	0	0	0	1	0	1	0	1	0	0	0
GCKDGN101AQ5B4	0	1	4	0	0	1	0	0	2	0	0	1	0	1	0	0	1	1	2	0	0	0	0	0
GCKDGN101AQ6HQ	7	3	3	2	2	4	1	0	5	7	3	5	2	8	1	1	4	2	1	2	5	1	1	4
GCKDGN101AQ6XT	0	0	0	1	0	0	1	0	0	0	0	1	0	0	0	0	0	0	0	0	0	0	1	0
GCKDGN101AQ715	2	2	1	1	1	0	2	0	1	2	0	2	0	0	0	0	2	2	1	1	1	1	0	0
GCKDGN101AQ7NS	0	0	0	0	0	0	0	0	0	0	0	1	0	0	0	0	0	0	0	0	0	0	0	1
GCKDGN101AQ7RT	0	0	3	0	0	0	0	0	0	0	0	0	0	0	0	0	0	0	0	0	0	0	0	0
GCKDGN101AQ87V	0	0	1	3	1	0	2	1	0	0	0	2	0	1	1	0	0	0	2	0	0	0	0	1
GCKDGN101AQ8TX	1	0	0	0	0	0	0	0	0	0	0	0	0	0	0	0	0	0	0	0	0	0	0	0
GCKDGN101AQ8YA	0	0	0	0	0	0	0	0	0	0	0	0	0	0	0	0	0	0	0	1	0	0	0	0
GCKDGN101AQ94R	1	3	0	2	1	1	0	0	0	0	1	2	0	0	1	1	1	1	0	0	0	1	4	1
GCKDGN101AQ9D4	0	0	0	0	0	0	0	0	0	1	0	1	0	0	0	0	0	1	0	0	0	0	0	0
GCKDGN101AQ9E5	2	0	0	0	0	0	0	0	0	0	0	0	0	0	0	0	0	0	0	0	0	0	1	0
GCKDGN101AQABP	0	0	0	1	0	0	0	0	1	0	1	0	1	0	0	2	0	0	0	2	0	0	0	0
GCKDGN101AQB9V	0	0	3	0	0	0	0	0	0	2	1	7	1	0	0	0	0	0	1	1	1	1	0	0
GCKDGN101AQBN7	4	11	6	10	8	0	3	2	0	9	2	16	5	5	3	4	3	3	4	2	4	7	5	0
GCKDGN101AQCAK	2	1	0	0	0	0	0	0	0	4	1	1	1	0	0	1	2	0	0	0	0	0	0	0
GCKDGN101AQD5G	4	15	5	3	4	3	0	1	8	7	7	5	1	1	5	7	9	5	7	4	2	9	8	1
GCKDGN101AQDZJ	0	0	0	0	0	0	0	0	0	0	0	0	0	1	0	0	0	0	0	0	0	0	0	0
GCKDGN101AQEHA	3	11	7	6	6	3	4	2	7	6	4	9	8	8	8	1	3	2	7	1	7	9	2	1
GCKDGN101AQGHV	1	4	3	6	0	0	0	1	0	1	2	1	1	0	1	0	4	3	1	2	1	4	1	2
GCKDGN101AQGTS	0	0	0	1	0	0	0	0	0	0	0	0	0	0	0	0	0	0	0	0	0	0	0	0
GCKDGN101AQGYR	2	2	3	6	1	4	3	3	10	6	0	4	5	10	7	0	2	0	4	8	0	6	6	2
GCKDGN101AQH0C	0	1	3	1	2	1	1	0	2	1	0	1	0	0	2	1	1	1	2	1	0	1	0	0
GCKDGN101AQIP2	0	0	0	0	0	0	0	0	2	0	0	2	1	2	1	2	0	1	0	0	1	1	0	0
GCKDGN101AQJ4H	0	0	0	0	0	0	0	0	0	0	0	1	0	0	0	0	0	0	0	0	0	1	0	0
GCKDGN101AQJ7O	2	0	0	0	0	1	0	0	0	1	1	0	0	1	1	0	0	2	1	0	0	0	0	0
GCKDGN101AQJKW	0	1	3	0	0	2	0	0	0	0	0	5	0	0	1	0	1	1	4	0	0	1	1	5
GCKDGN101AQKHZ	0	1	0	5	0	0	1	0	0	0	1	0	0	0	0	0	2	0	0	2	0	0	2	0
GCKDGN101AQN7E	0	0	0	0	0	0	0	0	0	1	0	1	0	0	0	0	0	0	0	0	0	0	0	0
GCKDGN101AQN9E	0	1	0	0	0	0	0	0	0	1	2	0	0	0	1	0	0	0	0	0	0	1	0	0
GCKDGN101AQOF9	0	0	0	0	0	0	0	0	0	0	1	0	0	0	0	0	0	0	0	0	0	0	0	0
GCKDGN101AQOP2	1	1	3	2	1	1	2	0	1	2	1	0	2	1	1	0	1	2	1	1	0	0	0	0
GCKDGN101AQP20	0	0	0	1	0	0	0	0	0	0	0	0	0	0	0	0	0	0	0	0	0	0	0	0
GCKDGN101AQRO0	3	2	2	3	1	0	2	1	2	8	1	3	0	2	1	3	2	0	0	2	2	2	1	2
GCKDGN101AQROW	0	1	0	0	0	0	0	0	0	0	0	0	0	0	0	0	0	0	0	0	0	0	0	0
GCKDGN101AQTB5	0	0	0	1	0	0	0	0	0	0	1	0	0	0	0	0	0	0	0	0	0	0	0	0
GCKDGN101AQUIL	1	0	0	1	0	1	0	0	0	0	0	0	0	0	0	0	0	0	0	0	0	0	0	0
GCKDGN101AQUOG	0	0	0	0	0	0	1	1	1	0	0	0	0	0	1	0	0	0	0	0	0	0	1	1
GCKDGN101AQUQ4	0	0	0	0	0	0	0	1	0	0	0	0	0	0	0	0	0	0	0	0	0	0	0	0
GCKDGN101AQV7S	0	2	0	0	0	1	2	1	0	2	0	2	0	0	1	0	0	0	0	0	2	1	2	1
GCKDGN101AQVC6	1	3	2	3	0	0	0	0	1	0	2	5	1	1	1	1	1	1	1	0	0	1	0	4
GCKDGN101AQVTM	0	0	0	0	0	0	0	0	0	0	0	0	0	0	0	0	1	0	0	0	0	0	0	0
GCKDGN101AQW18	0	0	0	1	0	1	0	0	1	0	0	0	0	0	0	0	1	0	0	1	0	0	0	0
GCKDGN101AQW4E	0	1	0	0	0	0	0	0	0	0	0	0	0	0	0	0	1	0	0	0	0	0	0	0
GCKDGN101AQX6R	0	0	1	1	0	0	0	0	0	0	0	0	0	1	0	0	0	0	0	0	0	0	0	0
GCKDGN101AQXG9	0	0	0	0	1	0	0	0	0	0	1	0	0	1	0	0	0	1	0	0	0	1	0	0
GCKDGN101AQXUP	0	0	0	1	0	0	0	0	0	0	0	1	1	0	1	0	0	0	1	0	0	0	0	1
GCKDGN101AQY0K	0	0	0	0	0	0	0	0	0	0	1	0	0	0	0	0	0	0	0	0	0	0	0	0
GCKDGN101AQYYG	0	2	0	1	0	0	0	0	0	1	0	0	0	0	0	0	0	0	0	0	0	0	0	0
GCKDGN101AQZJJ	0	0	0	1	0	0	0	0	0	0	0	0	0	0	0	0	0	2	0	1	0	0	2	0
GCKDGN101AQZSJ	0	0	0	1	0	0	0	0	0	0	0	0	0	0	0	0	0	0	0	0	0	0	0	0
GCKDGN101AR04W	0	1	0	0	0	0	0	0	0	0	0	2	0	0	0	0	0	0	0	1	0	0	0	0
GCKDGN101AR05N	2	4	1	0	3	2	0	0	4	6	1	3	0	3	1	0	1	0	0	0	3	1	2	0
GCKDGN101AR1CB	1	0	0	0	0	0	0	0	0	0	0	0	0	0	0	0	0	0	0	0	0	0	0	0
GCKDGN101AR1TK	0	0	0	0	0	0	0	0	0	0	0	0	0	0	0	0	0	2	2	0	0	0	0	0
GCKDGN101AR23D	0	1	1	0	0	0	0	0	0	1	0	0	0	0	0	0	0	0	0	0	0	0	0	0
GCKDGN101AR24P	1	5	3	5	3	1	1	0	2	9	3	1	1	1	7	0	0	1	2	1	0	1	4	0
GCKDGN101AR261	0	1	0	0	0	0	0	0	0	0	0	0	0	0	0	0	0	0	0	0	0	0	0	0
GCKDGN101AR26X	0	2	0	0	0	2	0	0	0	2	0	0	0	0	0	0	0	2	2	0	0	1	0	1
GCKDGN101AR28E	0	3	2	5	0	0	2	0	2	0	2	1	0	3	3	0	0	1	2	3	0	0	1	0
GCKDGN101AR2GF	0	0	0	0	0	0	0	2	0	2	0	0	0	0	0	0	0	0	0	0	0	0	0	0
GCKDGN101AR359	1	1	2	4	1	0	1	0	3	1	1	0	0	0	1	0	1	0	1	1	2	0	0	0
GCKDGN101AR58D	0	3	0	0	0	0	0	0	0	0	0	0	0	0	0	0	0	0	0	0	0	0	0	0
GCKDGN101AR7DE	0	0	1	0	0	0	0	0	0	1	0	0	0	0	0	0	3	0	0	0	0	0	0	0
GCKDGN101AR7FC	0	0	0	0	0	0	1	0	0	0	0	0	0	0	0	0	0	0	0	0	0	0	0	0
GCKDGN101AR7HZ	0	1	0	0	0	0	0	0	0	0	0	0	0	0	0	0	0	0	0	0	0	0	0	0
GCKDGN101AR7YS	0	0	0	0	0	0	0	0	0	0	0	0	1	2	0	0	0	0	0	0	0	0	0	0
GCKDGN101AR7Z8	1	1	4	0	0	0	0	0	1	4	0	2	0	3	2	0	0	0	1	0	0	1	0	0
GCKDGN101AR8DP	0	0	0	0	0	0	0	0	0	0	0	1	0	0	0	0	0	0	0	0	0	0	0	0
GCKDGN101AR9JI	0	0	0	1	0	0	0	0	0	0	0	0	0	0	0	0	0	0	0	0	0	0	0	0
GCKDGN101AR9UI	0	0	1	0	0	0	0	0	0	0	0	0	0	0	0	0	0	0	0	0	0	0	0	0
GCKDGN101AR9UZ	0	0	0	1	0	1	0	0	0	1	0	1	0	2	0	0	0	0	0	0	0	0	0	0
GCKDGN101ARBP7	3	12	4	4	2	0	0	4	7	4	4	11	2	1	1	0	4	1	3	2	2	3	2	1
GCKDGN101ARCPM	0	0	0	0	0	0	0	0	0	0	0	0	0	0	0	0	0	0	0	0	0	1	0	0
GCKDGN101ARCWZ	0	0	0	0	0	0	0	0	0	1	0	2	1	0	2	0	0	0	1	0	0	0	0	0
GCKDGN101ARDJS	0	2	2	1	2	4	0	1	4	3	0	2	1	0	1	1	1	0	4	3	2	3	5	0
GCKDGN101ARDLF	1	2	1	1	1	0	1	0	0	1	0	2	1	0	0	0	1	0	2	2	0	0	0	0
GCKDGN101ARDLI	0	0	1	1	0	0	0	0	0	0	0	0	0	0	0	0	1	0	0	1	0	0	0	0
GCKDGN101ARDSU	1	0	0	0	0	1	0	0	0	1	0	0	0	0	0	0	0	0	0	0	0	0	0	0
GCKDGN101ARF2I	0	0	0	0	0	0	1	0	0	0	0	0	0	0	0	1	0	0	0	0	0	0	0	0
GCKDGN101ARFDP	0	1	0	4	0	0	0	0	0	1	0	0	0	0	0	0	0	0	0	0	0	0	0	0
GCKDGN101ARFMG	8	17	9	17	9	1	7	6	9	24	5	24	3	7	6	0	0	2	6	6	1	6	3	0
GCKDGN101ARFNZ	1	0	0	1	0	0	0	0	0	0	0	0	0	1	0	0	0	0	0	0	0	0	0	0
GCKDGN101ARFY2	1	1	1	0	0	0	1	1	0	1	2	1	0	0	0	0	1	0	1	0	0	1	0	6
GCKDGN101ARGJ8	0	0	0	0	0	0	0	5	0	0	0	3	0	2	2	0	0	0	0	2	3	0	1	2
GCKDGN101ARHBQ	0	0	0	0	0	0	0	0	0	0	0	0	0	0	0	0	0	0	0	0	1	0	0	0
GCKDGN101ARHDX	0	0	0	0	0	0	0	0	0	0	0	0	0	0	0	0	0	1	0	0	0	0	0	0
GCKDGN101ARI0V	1	1	0	0	0	0	0	1	1	1	2	0	0	1	1	0	1	0	0	0	0	0	0	0
GCKDGN101ARIDP	0	0	0	0	0	1	0	0	2	5	1	4	0	1	0	0	0	0	0	0	0	0	0	0
GCKDGN101ARINT	2	1	1	1	0	0	2	0	1	2	1	0	5	0	1	0	0	0	4	0	1	2	1	0
GCKDGN101ARIO0	0	0	0	0	0	0	0	0	0	0	0	0	1	0	0	0	0	0	0	0	0	0	0	0
GCKDGN101ARJA9	0	1	2	3	0	0	0	1	0	1	0	0	0	0	0	0	0	1	0	1	0	1	0	0
GCKDGN101ARJCB	0	0	0	1	0	1	0	0	0	1	0	2	0	0	0	0	0	0	0	0	0	0	1	0
GCKDGN101ARJGU	0	1	0	0	0	0	0	0	0	0	0	0	0	0	0	0	0	0	0	0	0	0	0	0
GCKDGN101ARJRE	12	4	12	4	2	12	3	1	9	13	2	19	3	4	5	3	3	0	1	2	5	2	4	0
GCKDGN101ARK6E	0	0	1	0	0	0	0	0	0	0	0	0	0	0	0	0	0	0	0	0	0	0	0	0
GCKDGN101ARM18	0	0	0	0	0	0	0	0	0	0	0	1	0	0	0	0	0	0	0	0	0	0	0	0
GCKDGN101ARMRF	0	0	0	0	0	0	0	0	0	0	1	0	0	0	0	0	0	0	0	0	0	0	0	0
GCKDGN101ARNAP	0	1	0	0	0	0	0	0	0	0	0	0	0	1	0	0	0	0	0	0	0	0	0	0
GCKDGN101ARNQT	2	0	4	3	2	2	2	1	1	6	0	2	0	2	5	1	1	1	2	0	0	1	2	6
GCKDGN101ARO0V	0	0	1	0	0	0	0	0	0	0	0	1	0	0	0	0	0	0	0	0	0	0	0	0
GCKDGN101ARP7A	1	7	2	3	1	0	0	2	2	5	0	3	1	4	3	0	0	0	1	1	0	1	1	3
GCKDGN101ARPA8	0	0	0	0	0	0	0	0	1	0	0	0	2	0	0	0	0	0	1	0	0	0	0	0
GCKDGN101ARRZE	0	0	0	0	0	0	0	0	0	0	0	0	0	0	0	0	0	1	0	0	0	0	0	0
GCKDGN101ARS70	0	0	0	1	0	0	0	0	0	0	0	0	0	0	0	0	0	0	0	0	0	0	0	0
GCKDGN101ART1F	0	0	0	0	0	0	0	0	0	1	0	0	0	0	3	0	1	1	1	0	0	0	0	0
GCKDGN101ARTVG	0	0	0	0	0	1	0	0	1	1	0	0	0	1	0	0	0	0	0	0	0	0	0	0
GCKDGN101ARUR6	0	1	0	0	0	1	1	0	0	0	0	0	0	0	0	0	0	0	0	0	0	1	0	0
GCKDGN101ARV4O	1	0	0	0	0	0	0	1	0	0	0	0	0	0	0	0	0	0	0	0	0	0	0	0
GCKDGN101ARVLD	0	2	2	1	1	0	2	0	1	1	1	5	0	0	1	1	1	2	2	0	0	1	2	0
GCKDGN101ARW29	0	2	0	0	0	0	0	1	0	1	0	0	0	0	1	0	0	1	0	0	0	0	0	1
GCKDGN101ARWG8	2	11	3	10	1	4	0	8	3	2	1	7	1	3	0	8	1	4	1	6	0	1	1	1
GCKDGN101ARWR5	0	1	0	0	0	0	0	2	1	2	0	1	0	0	0	0	0	2	0	0	0	0	0	1
GCKDGN101ARXVW	0	0	0	0	0	1	0	0	0	0	0	0	0	0	0	0	0	0	0	1	0	0	0	0
GCKDGN101ARY7S	2	4	4	2	4	1	2	1	7	5	3	11	2	6	4	1	0	6	1	5	4	2	11	2
GCKDGN101ARYGZ	0	0	0	0	1	0	0	0	0	2	0	1	0	0	0	0	0	0	0	0	0	0	0	0
GCKDGN101ARYPA	0	0	0	0	0	0	0	0	0	1	0	0	0	0	0	0	0	0	0	0	0	0	0	0
GCKDGN101ARYVY	0	0	0	1	0	1	1	0	0	0	1	1	0	0	0	0	0	0	0	2	1	0	0	0
GCKDGN101ARZ8H	2	1	2	1	2	1	2	1	4	4	4	4	1	5	3	0	1	1	1	3	1	0	3	1
GCKDGN101ARZBD	0	0	1	0	0	0	0	0	0	1	0	0	0	0	0	0	0	0	0	0	1	0	0	0
GCKDGN101ARZGN	0	2	0	3	1	2	0	0	0	1	0	0	0	3	0	0	0	1	1	1	1	3	0	0
GCKDGN101ARZGU	0	0	0	0	0	0	0	0	1	0	0	1	0	0	0	0	0	0	0	0	0	0	0	0
GCKDGN101ARZKP	2	2	0	0	0	0	0	0	0	0	0	0	0	0	0	0	2	0	0	0	0	0	0	0
GCKDGN101ARZTW	1	1	2	0	1	0	0	1	3	0	2	1	1	1	2	0	0	0	2	0	0	3	0	0
GCKDGN101AS0JJ	0	2	0	0	0	0	0	0	0	0	0	0	0	0	0	0	0	0	0	0	0	0	0	0
GCKDGN101AS0JQ	0	0	0	1	0	0	0	0	1	0	0	0	2	0	0	0	0	0	0	1	0	0	0	0
GCKDGN101AS0QQ	1	1	0	0	0	2	0	0	2	0	0	0	2	0	0	0	0	0	0	0	0	0	0	0
GCKDGN101AS12Z	0	1	0	0	0	0	0	0	0	0	1	0	0	0	0	0	0	0	0	0	0	0	2	0
GCKDGN101AS1EC	0	0	0	2	0	0	0	0	0	1	0	0	0	1	0	0	0	0	0	0	0	0	0	0
GCKDGN101AS1TV	0	1	0	3	0	0	0	0	2	2	1	4	0	1	0	0	0	0	0	2	1	0	0	0
GCKDGN101AS1WH	0	0	2	0	2	0	1	0	0	0	0	0	0	0	0	0	0	1	0	0	0	0	0	0
GCKDGN101AS42R	0	0	0	0	0	0	0	0	0	0	0	0	0	0	0	0	0	0	1	0	0	0	0	0
GCKDGN101AS44N	0	0	0	10	0	0	0	0	2	4	4	4	0	0	1	0	6	0	0	2	3	7	0	1
GCKDGN101AS50B	0	0	0	0	0	1	0	0	0	0	0	0	0	0	0	0	0	0	0	0	0	0	0	0
GCKDGN101AS50H	0	1	0	0	0	0	0	0	1	0	0	1	0	0	0	0	0	0	0	0	0	0	0	0
GCKDGN101AS57W	1	5	1	1	0	3	2	0	0	0	1	1	1	2	1	0	1	1	1	1	0	0	0	0
GCKDGN101AS7G2	0	0	0	0	0	1	0	0	1	0	0	0	0	0	0	0	0	0	0	0	0	0	0	0
GCKDGN101AS8AX	4	11	4	12	1	4	2	2	9	5	2	15	1	5	3	0	4	8	2	2	10	6	4	2
GCKDGN101AS983	0	0	0	1	0	0	0	0	0	0	0	0	0	0	0	0	0	0	0	0	0	0	0	0
GCKDGN101AS9BO	1	1	2	3	5	1	1	0	5	1	1	4	2	1	1	1	0	0	1	0	1	3	0	0
GCKDGN101AS9G2	0	0	0	0	0	0	0	0	0	0	0	0	0	1	0	0	0	0	0	0	0	0	0	0
GCKDGN101AS9YC	0	0	0	0	1	2	2	0	4	1	0	1	1	2	1	0	1	2	2	1	2	2	1	2
GCKDGN101ASAJ8	0	0	0	0	0	2	0	0	0	0	0	0	0	0	0	0	0	0	0	0	0	0	0	0
GCKDGN101ASAM5	0	0	4	1	0	2	1	0	1	1	0	0	2	1	0	0	2	0	3	1	1	2	2	0
GCKDGN101ASB3N	11	26	9	11	5	1	3	9	18	14	3	20	6	12	6	4	10	5	0	11	5	3	9	6
GCKDGN101ASBA6	0	0	0	0	0	0	1	0	0	0	0	0	0	0	0	0	0	0	0	1	0	0	0	0
GCKDGN101ASBCT	0	2	0	2	0	0	0	0	1	0	0	0	2	0	0	0	1	0	0	1	0	0	1	1
GCKDGN101ASC0W	0	0	2	0	0	0	0	0	0	0	0	0	0	0	0	0	0	0	0	1	0	0	0	0
GCKDGN101ASCAT	0	2	0	0	0	1	1	0	1	0	0	2	0	1	0	1	1	1	0	0	0	0	0	0
GCKDGN101ASCCF	0	0	0	0	0	0	0	0	0	0	0	1	0	0	0	0	0	0	0	0	0	0	0	0
GCKDGN101ASCMU	0	0	0	1	0	0	0	0	0	0	0	1	0	0	0	0	0	1	0	0	0	1	0	0
GCKDGN101ASCPV	0	5	4	4	1	3	1	0	1	2	0	2	1	0	5	0	2	5	3	3	3	3	0	0
GCKDGN101ASCYK	3	3	7	3	1	1	1	0	7	1	3	5	2	1	2	1	2	1	3	0	1	4	2	1
GCKDGN101ASDUR	1	1	0	0	0	0	0	0	0	0	0	0	0	0	0	0	1	1	0	2	0	0	0	0
GCKDGN101ASEHF	1	1	1	2	0	0	0	0	0	2	1	2	0	0	0	0	0	0	0	1	0	1	0	0
GCKDGN101ASEMU	0	0	0	0	0	0	0	0	0	0	0	0	0	0	0	0	0	0	4	0	0	0	1	0
GCKDGN101ASF2E	0	0	0	0	0	0	0	0	0	0	0	0	0	0	0	0	0	0	0	1	0	0	0	0
GCKDGN101ASGP6	1	0	0	1	0	0	1	0	0	1	0	1	1	0	3	0	1	0	1	0	0	0	3	0
GCKDGN101ASGVZ	0	0	0	1	0	1	0	0	0	0	0	0	0	0	0	0	0	0	0	0	0	0	0	0
GCKDGN101ASH3E	1	1	4	3	1	3	0	0	5	5	1	0	3	2	5	0	0	0	2	0	1	2	2	3
GCKDGN101ASHNM	0	0	0	1	0	0	0	0	0	0	0	0	0	0	0	0	0	0	0	0	0	0	0	0
GCKDGN101ASI7B	1	0	1	1	0	0	0	0	0	0	0	0	0	0	0	0	1	0	0	0	0	1	1	0
GCKDGN101ASI84	0	0	0	0	0	0	0	0	0	2	0	2	0	0	0	0	0	1	0	1	0	1	0	0
GCKDGN101ASIW0	0	0	5	2	1	2	0	0	0	2	0	0	2	2	1	0	1	0	0	1	1	0	0	0
GCKDGN101ASJ1M	2	10	4	3	0	2	2	0	8	4	0	4	1	3	2	2	8	1	1	1	1	3	2	1
GCKDGN101ASJ2R	0	0	0	0	0	0	0	0	0	1	0	0	0	0	0	0	0	0	0	0	0	0	0	0
GCKDGN101ASJ6J	1	1	4	2	0	1	1	0	1	0	0	1	0	2	0	0	0	3	0	1	0	1	0	0
GCKDGN101ASKLR	4	4	6	1	4	2	1	0	2	4	0	1	8	3	6	0	0	1	2	3	4	4	2	0
GCKDGN101ASKNW	0	0	0	0	0	0	1	0	0	0	0	0	0	0	0	0	0	0	0	0	1	0	0	0
GCKDGN101ASL8P	4	6	1	7	0	0	3	0	0	1	1	1	0	0	1	0	5	1	2	5	0	2	2	3
GCKDGN101ASLC7	0	0	0	1	0	0	0	0	0	0	0	0	0	0	0	0	0	0	0	0	0	0	0	0
GCKDGN101ASLU1	0	0	0	1	0	0	0	0	0	0	0	0	0	0	0	0	0	0	0	0	0	0	0	0
GCKDGN101ASM60	0	0	1	1	0	2	0	0	1	1	0	3	0	0	1	0	0	0	0	1	0	0	0	0
GCKDGN101ASN9A	0	0	0	0	0	0	0	0	0	0	0	0	0	0	0	0	0	1	0	0	0	0	0	0
GCKDGN101ASOKU	0	1	0	0	0	0	0	0	0	0	0	0	0	0	0	0	0	0	0	0	0	0	0	0
GCKDGN101ASP68	0	0	0	0	0	0	0	0	0	0	0	1	0	0	0	0	0	0	0	0	0	0	0	0
GCKDGN101ASP8O	0	0	0	1	0	1	0	0	0	0	0	0	0	0	0	0	0	0	0	0	0	0	0	0
GCKDGN101ASPGF	0	0	0	0	0	0	0	0	0	0	0	0	0	0	0	0	0	1	0	2	0	0	0	0
GCKDGN101ASPSF	0	0	1	0	0	0	2	0	0	0	0	0	0	0	0	0	0	0	0	0	0	0	3	0
GCKDGN101ASR8G	1	8	0	13	0	0	0	0	0	3	2	4	0	2	0	0	0	2	0	8	0	2	0	0
GCKDGN101ASRIJ	0	0	0	0	0	0	0	0	0	0	2	0	0	0	0	0	0	0	0	0	0	0	0	0
GCKDGN101AST9P	0	0	0	0	0	1	0	0	0	0	0	0	0	1	0	0	0	0	0	0	0	0	0	0
GCKDGN101ASTRA	0	0	2	0	0	0	0	0	0	1	0	0	0	1	0	0	0	0	1	1	0	0	0	0
GCKDGN101ASU81	0	0	0	0	0	0	0	0	0	0	0	0	0	0	0	0	0	0	2	0	0	0	0	0
GCKDGN101ASU8R	0	0	1	0	0	0	0	0	0	0	1	0	1	0	0	1	0	1	0	0	0	1	0	0
GCKDGN101ASUL4	0	0	2	0	2	1	1	1	0	1	2	2	1	0	0	0	1	1	2	0	1	1	1	1
GCKDGN101ASUXB	0	1	0	0	0	0	0	0	0	0	0	0	0	0	0	0	0	0	0	0	0	0	0	0
GCKDGN101ASVMY	5	3	3	4	5	3	3	14	3	3	0	0	3	1	5	1	2	0	0	1	1	1	10	6
GCKDGN101ASVQK	2	0	0	0	0	2	0	1	0	0	0	1	2	0	1	0	0	0	0	0	0	0	0	1
GCKDGN101ASW0R	0	1	0	0	0	0	0	0	0	1	0	0	0	0	0	0	0	0	0	0	0	0	0	0
GCKDGN101ASWY9	0	0	0	0	0	0	0	0	0	0	0	0	0	0	0	0	0	0	0	0	0	1	0	0
GCKDGN101ASXNA	0	0	0	0	0	0	0	0	0	0	0	0	1	0	0	0	0	0	0	1	0	0	0	0
GCKDGN101ASXOI	0	1	0	0	1	0	0	0	0	0	0	1	0	0	0	0	2	0	1	0	1	1	0	0
GCKDGN101ASXRA	0	0	0	0	0	0	0	0	0	1	0	0	0	0	0	0	0	0	0	0	0	0	0	0
GCKDGN101ASYTJ	0	0	0	0	0	0	0	0	0	0	0	0	0	0	0	0	0	0	0	0	0	0	1	0
GCKDGN101AT052	0	1	0	0	0	0	0	3	1	0	0	0	0	1	1	0	0	0	0	0	0	2	3	2
GCKDGN101AT0CF	4	0	3	2	1	1	1	2	0	2	1	3	1	1	2	0	0	0	3	2	0	0	3	1
GCKDGN101AT0DX	0	1	0	0	0	0	0	0	0	0	0	0	0	0	0	0	0	0	0	0	0	0	0	0
GCKDGN101AT0HG	0	0	3	1	0	0	0	0	2	1	1	1	0	0	1	0	0	1	1	1	0	0	0	0
GCKDGN101AT1K6	0	0	0	0	0	1	0	0	0	0	0	1	0	1	0	0	0	0	0	0	0	0	1	0
GCKDGN101AT2LF	0	0	0	0	0	0	0	0	0	0	0	0	0	0	1	0	0	0	0	0	0	0	0	0
GCKDGN101AT2WI	6	5	2	3	7	4	6	1	9	6	4	9	3	2	11	1	2	4	0	3	4	5	6	0
GCKDGN101AT34X	0	0	0	0	0	0	0	0	0	0	0	0	0	0	1	0	0	0	0	0	0	0	0	0
GCKDGN101AT3L7	0	0	0	0	0	0	0	0	0	0	0	1	0	0	0	0	0	0	0	1	0	0	0	0
GCKDGN101AT3SY	0	1	4	1	1	2	0	0	0	4	3	0	0	1	0	1	0	0	2	3	0	0	0	0
GCKDGN101AT3XZ	2	0	0	0	0	0	0	0	0	0	0	0	0	0	0	0	0	0	0	0	0	0	0	0
GCKDGN101AT57E	0	0	0	1	0	0	0	0	0	0	0	1	0	0	0	0	0	0	0	1	0	1	0	0
GCKDGN101AT5EW	0	0	0	0	0	0	0	0	0	0	0	0	0	0	0	0	0	0	0	0	0	1	0	0
GCKDGN101AT5KQ	0	1	1	1	0	1	0	0	1	1	0	0	0	0	0	0	0	1	0	4	0	1	0	0
GCKDGN101AT5OL	0	8	4	5	1	3	0	0	0	3	0	4	1	3	0	0	0	2	2	3	3	0	1	0
GCKDGN101AT626	0	1	0	0	0	0	0	0	0	0	0	0	0	0	0	0	0	0	0	0	0	0	0	0
GCKDGN101AT67U	9	18	14	16	3	3	9	7	10	10	0	26	3	11	12	7	11	2	1	13	7	6	13	10
GCKDGN101AT6LA	6	7	4	5	2	3	5	2	9	7	5	7	3	3	3	1	3	3	2	1	1	3	4	3
GCKDGN101AT6O1	0	1	0	3	0	0	0	0	0	0	0	1	1	0	0	1	0	0	0	0	1	0	0	0
GCKDGN101AT6QC	0	0	0	0	0	0	0	0	0	0	0	1	0	0	0	0	0	0	0	0	0	0	0	1
GCKDGN101AT6XV	0	0	0	0	0	0	1	0	0	0	0	0	0	0	0	0	0	0	0	0	0	0	0	0
GCKDGN101AT74W	0	0	0	1	0	0	0	0	0	0	0	0	0	0	0	0	0	0	0	0	0	0	0	0
GCKDGN101AT7W7	0	0	2	0	0	1	0	0	0	0	0	0	0	0	0	0	0	0	1	1	0	0	0	0
GCKDGN101AT7Y9	1	0	0	0	0	0	0	0	0	0	0	0	0	0	0	0	0	0	0	0	0	0	0	0
GCKDGN101AT84V	1	0	1	0	0	0	1	1	1	4	1	1	1	0	0	0	0	0	0	0	0	0	1	0
GCKDGN101AT89D	0	0	0	0	0	0	0	0	0	0	0	0	0	0	0	0	0	1	0	0	0	0	0	0
GCKDGN101AT959	0	0	0	0	0	0	0	1	0	1	1	0	0	0	1	0	0	0	0	0	0	0	0	0
GCKDGN101AT9U9	1	1	2	6	0	2	0	0	2	2	0	2	0	0	1	0	0	0	0	4	0	0	0	0
GCKDGN101ATAOC	0	0	0	0	0	0	0	0	0	0	0	0	0	0	1	0	0	0	0	0	0	0	1	0
GCKDGN101ATBAH	0	0	0	0	0	0	0	0	2	0	0	1	0	0	0	0	0	0	0	0	0	0	0	0
GCKDGN101ATBNB	0	0	0	0	0	1	0	0	0	0	0	0	0	0	0	0	0	0	0	0	0	0	0	0
GCKDGN101ATC0S	0	0	0	0	0	0	0	0	0	0	0	0	0	0	0	0	0	0	2	0	0	0	0	0
GCKDGN101ATC3T	0	0	0	3	1	0	0	0	0	0	0	0	0	0	0	0	0	0	0	0	0	0	0	0
GCKDGN101ATCTJ	4	4	0	2	0	0	0	1	1	1	0	0	1	2	0	0	1	1	1	1	0	1	3	0
GCKDGN101ATDC0	0	0	0	0	0	2	0	0	0	0	0	0	1	0	1	0	1	1	0	0	0	0	1	0
GCKDGN101ATDHL	0	4	5	9	1	0	1	0	1	2	2	2	0	3	0	0	0	0	0	0	0	0	1	2
GCKDGN101ATFF2	1	0	0	0	0	0	0	0	1	1	0	0	0	0	0	0	0	0	0	0	0	0	0	0
GCKDGN101ATGFZ	0	0	0	0	0	0	0	0	0	0	0	1	0	2	0	0	0	1	0	0	0	0	0	0
GCKDGN101ATGLX	0	0	0	0	0	0	0	0	0	0	0	0	0	0	0	0	0	0	0	0	1	0	0	0
GCKDGN101ATGM7	0	0	1	0	1	0	0	0	0	1	0	0	0	0	0	0	0	0	0	0	0	0	0	0
GCKDGN101ATH1J	0	2	1	0	0	0	0	0	0	2	0	0	0	1	0	0	0	0	0	0	1	0	0	0
GCKDGN101ATHIZ	1	0	1	0	0	0	1	0	0	0	0	1	1	2	3	0	0	0	0	0	1	0	0	1
GCKDGN101ATIR5	1	0	0	3	0	0	0	0	0	1	0	3	0	1	0	0	0	0	0	1	0	0	0	0
GCKDGN101ATISP	0	0	0	2	0	0	1	0	0	0	0	3	0	0	1	0	2	2	0	0	3	1	1	0
GCKDGN101ATJGN	3	2	4	2	0	3	1	6	2	3	5	1	2	0	2	0	2	1	1	0	0	3	2	1
GCKDGN101ATJXS	0	0	0	0	0	0	0	0	0	1	0	0	0	0	0	0	0	0	0	1	0	0	0	0
GCKDGN101ATK7R	0	1	0	1	1	1	1	0	1	0	4	0	0	1	2	0	0	0	0	0	0	2	0	1
GCKDGN101ATL67	1	0	1	0	0	0	1	5	2	0	0	1	0	0	0	0	0	0	0	1	2	1	0	0
GCKDGN101ATMD6	0	0	0	0	0	0	0	0	1	0	0	0	0	0	0	0	0	0	0	0	0	0	0	0
GCKDGN101ATMOA	0	0	2	1	2	2	1	2	0	2	3	2	0	0	0	0	0	0	0	0	0	0	0	0
GCKDGN101ATMOW	0	0	0	0	0	0	0	0	0	0	0	0	1	0	0	0	0	0	0	0	0	0	0	0
GCKDGN101ATN6C	0	0	0	1	0	1	0	0	1	0	0	0	0	0	0	0	0	0	0	0	0	0	0	0
GCKDGN101ATNP6	0	0	0	0	0	0	0	0	0	1	0	0	0	0	0	0	0	0	0	0	0	0	0	0
GCKDGN101ATNQ6	0	0	0	0	0	0	0	0	1	0	0	1	0	0	0	0	0	0	0	0	0	0	0	0
GCKDGN101ATO3K	0	0	0	0	0	0	1	0	0	0	0	0	0	0	0	0	0	1	0	0	0	0	0	0
GCKDGN101ATQGH	5	3	5	1	11	2	4	8	6	4	2	1	4	4	7	6	1	1	0	6	6	1	8	7
GCKDGN101ATR26	0	6	2	1	0	1	3	0	0	0	0	0	2	2	2	0	0	0	2	1	0	1	1	0
GCKDGN101ATRGB	0	3	0	1	1	0	0	0	0	1	0	3	1	0	2	1	2	1	0	0	3	1	1	0
GCKDGN101ATS4D	1	0	1	0	0	0	0	0	0	0	0	1	0	0	0	0	0	1	1	0	0	1	0	0
GCKDGN101ATTJK	0	1	0	0	0	0	0	0	1	0	0	1	0	0	0	0	0	0	0	0	0	0	0	0
GCKDGN101ATTZE	0	0	0	0	0	0	0	0	0	0	0	1	0	0	0	0	0	0	0	0	0	0	0	0
GCKDGN101ATVE4	0	0	0	0	0	0	0	0	0	0	1	1	0	0	0	0	0	0	0	0	0	0	0	0
GCKDGN101ATWZO	0	10	7	1	1	2	0	5	5	10	1	2	1	1	0	0	1	6	4	2	0	4	0	4
GCKDGN101ATXJO	0	0	0	0	1	1	0	0	0	0	0	0	0	0	0	0	0	0	0	0	0	0	1	0
GCKDGN101ATYUG	0	0	1	0	0	0	0	0	0	0	0	0	0	0	0	0	0	0	0	0	0	0	3	0
GCKDGN101ATZB1	0	0	0	0	0	0	0	0	0	0	0	0	0	0	0	0	1	0	0	0	0	0	0	0
GCKDGN101ATZC6	0	0	2	0	0	0	0	0	0	0	0	0	0	0	0	0	0	0	0	0	0	0	0	0
GCKDGN101ATZDA	0	0	0	1	0	1	0	0	0	1	0	1	1	0	0	0	0	0	0	0	0	1	1	1
GCKDGN101AU0PF	12	20	9	16	5	5	12	4	15	11	2	8	4	10	9	9	8	7	7	8	7	8	13	7
GCKDGN101AU309	0	0	0	0	0	2	1	0	0	0	0	0	3	0	0	0	1	0	0	0	2	0	0	0
GCKDGN101AU348	0	1	0	0	0	2	1	0	2	2	1	0	1	0	1	0	0	0	0	1	0	2	1	0
GCKDGN101AU34L	0	0	0	0	0	0	0	0	0	0	0	0	0	1	1	0	1	0	0	0	0	1	0	0
GCKDGN101AU38G	0	0	0	0	0	0	0	0	0	0	0	0	0	1	0	0	0	0	0	0	0	0	0	0
GCKDGN101AU4K6	0	1	0	0	0	0	0	0	0	1	0	0	0	0	0	0	0	0	0	0	0	0	0	0
GCKDGN101AU4MS	0	0	0	0	0	0	0	0	0	0	1	0	0	0	0	0	0	0	0	0	0	0	0	0
GCKDGN101AU4W4	0	0	0	0	0	0	0	0	1	0	0	0	0	0	0	0	0	0	0	1	0	1	0	0
GCKDGN101AU6NG	0	0	0	0	0	0	0	0	0	0	0	1	0	0	0	0	0	0	0	1	0	0	0	0
GCKDGN101AU6U9	0	0	0	0	0	0	0	0	0	0	0	0	0	0	0	0	0	0	0	0	0	1	0	0
GCKDGN101AU6Z3	1	1	2	1	2	1	0	0	0	0	0	0	1	0	1	0	0	0	0	0	0	1	1	0
GCKDGN101AU84P	0	4	3	3	4	3	2	2	2	5	1	4	0	1	1	0	0	2	0	5	1	3	1	1
GCKDGN101AU8SW	0	0	0	0	0	0	0	0	0	0	0	1	0	0	0	0	0	1	0	0	0	0	0	0
GCKDGN101AU91E	2	0	1	6	0	1	1	0	0	2	1	0	0	0	2	0	2	2	0	4	1	3	4	0
GCKDGN101AU93N	0	0	3	1	0	1	1	0	1	0	0	0	0	0	0	0	0	1	0	0	0	0	2	0
GCKDGN101AU994	0	0	0	0	0	0	0	0	0	1	0	0	0	0	0	0	1	0	0	0	0	0	0	0
GCKDGN101AUA8K	0	1	0	10	0	0	2	0	0	0	0	5	0	0	0	0	0	0	0	4	0	1	0	1
GCKDGN101AUA9I	0	1	1	0	0	0	0	0	0	0	0	0	1	0	0	0	0	0	0	0	0	0	0	0
GCKDGN101AUCN1	0	0	0	0	1	0	0	0	0	0	0	0	0	0	0	0	0	0	0	0	0	0	0	0
GCKDGN101AUCPY	1	1	0	1	0	0	0	0	1	1	0	0	0	0	0	0	0	0	0	0	0	0	0	0
GCKDGN101AUCQ3	0	3	4	2	1	3	2	1	1	3	0	0	1	0	2	0	0	1	0	0	1	1	1	0
GCKDGN101AUDE4	0	0	0	0	0	0	0	0	1	0	0	0	0	0	0	0	0	0	0	0	0	0	0	0
GCKDGN101AUE8L	3	3	5	10	4	7	0	0	0	2	2	2	8	4	2	0	2	1	2	1	1	0	3	0
GCKDGN101AUE97	0	0	0	0	0	0	0	0	0	0	0	0	0	0	0	0	0	0	0	0	0	1	0	0
GCKDGN101AUEWH	1	2	1	1	2	0	1	1	2	5	0	0	1	3	1	1	1	0	0	3	0	2	1	1
GCKDGN101AUF4I	0	0	1	0	0	1	0	0	0	0	1	0	0	0	1	0	0	0	0	0	0	0	0	0
GCKDGN101AUFMR	0	0	0	0	0	0	1	0	0	0	0	0	0	0	0	0	0	0	0	0	0	0	0	0
GCKDGN101AUGVN	0	0	0	0	0	0	1	0	0	0	0	0	0	0	0	0	0	0	0	0	0	0	0	0
GCKDGN101AUH5U	0	2	0	2	1	2	1	0	0	0	0	0	1	0	0	0	0	0	0	0	0	0	0	1
GCKDGN101AUH7E	0	1	2	0	1	0	0	0	0	0	0	0	0	0	2	0	0	0	1	0	0	0	1	0
GCKDGN101AUHWG	0	1	1	1	1	0	0	0	1	1	1	0	1	0	0	0	0	1	0	1	0	1	1	1
GCKDGN101AUKJ9	1	0	0	0	0	0	0	0	0	0	0	0	0	0	0	0	0	0	0	0	0	0	0	0
GCKDGN101AUKRD	0	0	0	0	0	0	0	0	0	0	0	0	0	0	0	0	0	0	0	1	0	0	0	0
GCKDGN101AUL4V	0	0	0	0	0	0	0	0	0	0	0	0	0	0	0	0	0	0	0	0	0	0	0	1
GCKDGN101AULV8	2	5	3	6	0	0	2	1	3	4	2	11	0	0	0	0	5	0	0	8	0	0	1	0
GCKDGN101AUM79	0	1	4	7	0	0	0	0	0	0	0	1	0	0	0	0	0	1	0	0	0	0	0	0
GCKDGN101AUME2	0	0	0	0	1	0	0	0	0	0	0	0	0	0	0	0	0	0	0	0	0	0	0	0
GCKDGN101AUN70	11	31	17	26	9	13	9	1	14	21	10	23	7	10	16	2	9	6	6	14	5	11	6	0
GCKDGN101AUPCI	0	2	4	5	2	5	1	2	3	0	1	6	1	3	1	2	0	0	0	1	0	2	0	2
GCKDGN101AUQ58	0	0	1	0	0	0	0	0	0	0	0	0	0	0	0	0	0	0	0	0	0	0	0	0
GCKDGN101AUQ84	0	2	1	0	0	0	0	0	0	0	0	0	0	0	0	0	0	0	0	0	0	0	0	0
GCKDGN101AUR4K	0	0	0	0	0	0	0	0	0	0	0	0	0	0	0	0	0	1	0	0	0	0	0	0
GCKDGN101AURA8	3	25	32	13	2	6	2	5	3	12	1	8	4	8	5	3	3	7	7	7	2	7	0	4
GCKDGN101AUSJ3	0	7	5	2	0	2	2	0	0	4	4	4	2	1	0	0	1	0	4	3	0	0	3	0
GCKDGN101AUU31	1	0	0	0	0	0	0	0	0	0	0	0	0	0	0	0	0	0	0	0	0	0	1	0
GCKDGN101AUUJK	0	4	3	6	1	0	2	0	3	3	0	5	5	2	2	2	1	1	1	3	0	1	0	2
GCKDGN101AUUU4	1	5	2	5	5	6	4	2	3	6	1	2	5	0	5	2	1	0	6	1	1	4	5	4
GCKDGN101AUVAE	0	0	1	0	0	0	0	0	0	0	0	0	0	1	0	0	0	0	1	0	0	0	0	0
GCKDGN101AUWAB	1	1	0	1	0	0	0	0	0	0	0	0	1	2	0	3	0	0	1	0	0	0	0	1
GCKDGN101AUWBW	0	0	0	0	0	0	0	0	0	0	0	1	0	0	0	0	0	0	0	0	0	0	0	0
GCKDGN101AUWD3	0	4	5	0	1	0	0	1	0	0	0	0	1	0	0	0	0	0	0	2	0	0	2	0
GCKDGN101AUX6U	0	0	0	1	0	0	0	0	0	0	0	1	0	0	0	0	0	0	0	0	0	0	0	0
GCKDGN101AUX7U	0	0	0	0	0	0	0	0	0	0	0	0	0	0	3	0	0	0	0	0	1	0	0	1
GCKDGN101AUXMK	0	1	1	0	0	1	0	0	0	0	0	0	1	0	1	0	0	1	0	0	0	0	4	0
GCKDGN101AUY45	0	0	0	0	0	1	0	0	0	0	0	0	0	1	0	0	0	0	0	0	0	0	0	0
GCKDGN101AUYYV	0	0	0	0	0	0	0	0	0	0	0	0	0	0	0	0	0	0	0	0	0	1	0	0
GCKDGN101AUZEY	0	0	1	0	1	0	0	0	0	0	0	0	0	0	0	0	0	0	0	0	0	0	0	0
GCKDGN101AV2S9	0	0	0	0	0	0	0	0	0	1	0	0	0	0	0	0	0	0	0	0	0	0	0	0
GCKDGN101AV2WO	0	0	1	3	0	2	1	0	1	2	0	0	1	0	1	0	0	1	0	0	0	2	0	0
GCKDGN101AV2YP	0	0	0	0	0	0	0	0	0	0	0	0	0	0	1	0	0	0	0	0	0	0	0	0
GCKDGN101AV319	0	0	0	0	0	0	0	0	0	1	0	1	0	0	0	0	0	0	0	0	0	0	0	0
GCKDGN101AV39R	1	3	3	3	0	1	2	1	4	5	1	6	1	1	1	0	2	0	0	6	1	0	11	0
GCKDGN101AV4BX	0	0	0	1	0	0	0	0	0	0	0	0	0	0	0	0	0	0	0	0	0	0	0	0
GCKDGN101AV4NK	0	1	3	2	0	3	1	1	1	0	0	4	0	3	1	0	0	1	0	1	0	2	0	0
GCKDGN101AV57H	0	3	3	1	0	0	0	0	1	0	1	0	0	1	0	0	0	0	0	3	0	0	1	0
GCKDGN101AV588	10	4	7	4	3	4	11	5	8	29	2	24	1	5	5	4	6	7	12	9	2	9	8	5
GCKDGN101AV5G9	4	3	7	4	0	2	3	0	4	5	1	8	2	2	2	0	5	11	4	8	3	3	8	1
GCKDGN101AV5IB	0	1	1	0	0	0	0	0	0	0	0	0	0	0	0	0	0	0	0	0	0	0	0	0
GCKDGN101AV5LK	0	0	0	1	0	0	0	0	0	2	0	0	1	0	0	0	0	0	0	1	1	0	0	0
GCKDGN101AV6UB	0	0	0	0	0	0	0	0	0	0	2	3	0	1	0	0	0	0	0	1	0	0	0	0
GCKDGN101AV7E1	0	1	0	0	0	1	0	0	0	1	0	0	0	0	0	0	0	2	0	0	0	1	0	0
GCKDGN101AV7UW	1	0	0	0	1	0	2	0	0	0	1	0	0	0	3	0	0	0	0	0	0	0	0	0
GCKDGN101AV8RN	0	1	0	0	0	0	0	0	0	0	0	0	0	0	0	0	0	0	0	0	0	0	0	0
GCKDGN101AV8U7	0	0	0	1	0	0	0	0	0	0	0	0	0	0	0	0	0	0	0	0	0	0	0	0
GCKDGN101AV9K5	0	4	0	0	0	0	0	0	0	0	0	0	0	1	0	0	0	0	0	1	0	0	0	0
GCKDGN101AV9Y2	0	0	1	1	0	0	0	0	0	0	1	0	0	0	1	0	0	0	0	0	0	1	0	0
GCKDGN101AVAX5	0	0	0	0	0	0	0	0	0	0	1	0	0	0	0	0	0	0	0	0	0	0	0	0
GCKDGN101AVBLJ	0	1	0	0	0	0	0	0	0	0	0	0	0	0	0	0	0	0	0	0	0	0	0	0
GCKDGN101AVC9L	0	1	0	0	0	0	0	0	0	0	0	0	0	0	0	0	0	0	0	1	0	0	0	0
GCKDGN101AVDW6	0	0	0	1	0	0	0	0	0	0	0	0	0	0	0	0	0	0	0	0	0	0	0	0
GCKDGN101AVE26	0	0	0	1	0	0	1	0	0	0	0	1	0	0	0	0	0	0	0	0	0	0	0	0
GCKDGN101AVEQ7	0	2	0	1	2	1	1	1	0	1	0	2	2	0	0	0	0	0	1	0	0	0	0	0
GCKDGN101AVEQS	0	0	0	0	0	2	0	0	1	0	1	1	0	0	0	0	0	0	0	1	0	0	0	0
GCKDGN101AVESH	0	0	2	0	0	0	0	0	0	0	0	1	0	0	0	0	0	0	0	0	0	0	0	0
GCKDGN101AVF5S	0	1	0	3	2	3	0	2	0	1	0	0	0	1	2	0	0	0	0	0	0	0	1	1
GCKDGN101AVGEP	0	0	1	0	0	0	0	0	0	0	0	0	0	0	0	0	0	0	0	0	0	0	0	0
GCKDGN101AVGID	0	1	2	1	0	0	1	0	3	0	0	0	1	3	1	0	0	0	0	0	0	0	0	0
GCKDGN101AVHA3	0	2	1	0	1	3	1	0	0	0	0	1	0	0	1	1	1	0	0	1	2	1	1	0
GCKDGN101AVHAU	0	0	0	0	0	0	0	0	0	0	0	0	0	0	0	0	0	0	1	0	0	0	0	0
GCKDGN101AVHXL	1	0	0	0	0	1	1	0	0	0	0	0	0	0	0	0	0	0	0	0	0	0	0	0
GCKDGN101AVIVA	2	0	2	0	0	0	0	1	0	1	1	0	0	0	0	0	0	0	0	0	0	0	0	0
GCKDGN101AVJMY	0	0	1	0	0	0	0	0	0	0	0	1	0	0	0	0	0	0	0	0	0	0	0	0
GCKDGN101AVJOA	0	0	0	1	0	0	0	0	2	2	0	2	1	0	0	1	0	0	0	0	0	0	1	0
GCKDGN101AVL0J	0	4	0	0	0	0	0	0	0	0	0	0	1	0	0	0	0	0	0	0	0	0	0	0
GCKDGN101AVL13	0	2	0	0	0	0	0	0	0	1	0	1	0	0	1	0	0	0	0	0	0	0	0	0
GCKDGN101AVMIZ	1	0	0	1	0	0	0	0	0	1	1	5	0	0	0	0	0	2	0	0	0	0	0	0
GCKDGN101AVNB3	0	0	1	1	0	0	0	0	0	0	0	0	1	0	0	0	1	0	0	0	0	0	0	0
GCKDGN101AVNCW	1	1	0	4	0	0	3	3	2	0	2	1	0	0	0	0	1	2	0	4	2	1	2	1
GCKDGN101AVO36	0	3	1	0	0	0	1	0	1	1	0	0	0	1	1	0	0	0	0	1	0	0	0	0
GCKDGN101AVOH7	0	1	0	2	0	0	2	0	0	0	0	0	0	0	0	0	5	2	0	2	1	0	2	0
GCKDGN101AVQTA	1	4	8	0	0	0	0	0	2	2	2	4	1	0	0	1	1	1	2	0	0	0	2	0
GCKDGN101AVQY0	0	1	0	1	0	0	0	0	0	0	0	0	0	0	0	0	0	0	0	0	0	0	0	0
GCKDGN101AVRCE	0	0	0	0	0	0	0	0	0	0	0	0	0	0	0	0	0	0	0	0	0	0	1	0
GCKDGN101AVRMG	0	0	0	0	0	0	0	0	0	0	0	1	0	0	0	0	0	0	0	0	0	0	0	0
GCKDGN101AVSY8	1	0	0	0	0	1	0	0	2	0	0	0	0	0	0	0	0	0	0	0	0	0	1	0
GCKDGN101AVTA7	0	0	0	0	0	0	0	0	0	1	0	0	0	0	0	0	0	0	0	0	0	1	0	0
GCKDGN101AVTCI	0	0	0	0	0	0	0	1	0	0	0	0	0	0	0	0	0	0	0	0	0	0	0	0
GCKDGN101AVTFR	0	1	0	1	0	0	0	0	0	2	0	0	0	0	0	0	0	0	0	0	0	0	0	1
GCKDGN101AVU1Y	0	0	3	0	0	0	0	0	0	1	0	0	2	1	0	0	0	0	0	0	0	0	0	0
GCKDGN101AVUG2	0	0	0	0	0	0	0	0	0	0	0	0	0	3	0	0	0	0	0	0	0	0	0	0
GCKDGN101AVUHX	0	0	0	0	0	0	0	0	0	1	0	0	0	0	0	0	0	0	0	0	0	0	0	0
GCKDGN101AVUSZ	2	8	11	8	1	1	0	1	4	5	2	12	1	2	3	0	0	5	3	2	5	4	2	0
GCKDGN101AVWZD	2	0	3	1	1	2	1	0	3	7	1	7	0	1	0	1	6	3	1	6	1	2	1	1
GCKDGN101AVX12	2	10	7	12	3	4	5	0	1	2	8	2	2	1	4	0	8	2	4	0	2	7	2	2
GCKDGN101AVXIN	0	1	1	1	0	0	2	0	2	1	2	3	0	1	0	0	0	2	0	1	0	1	0	0
GCKDGN101AVXJI	0	3	0	0	0	0	0	0	0	0	0	1	0	0	0	0	0	1	0	0	0	0	0	0
GCKDGN101AVY5P	0	0	0	0	0	0	0	0	0	0	0	0	0	0	0	0	0	0	1	0	0	0	0	0
GCKDGN101AVY8G	1	0	0	1	1	2	2	1	0	0	0	0	0	0	1	0	0	0	0	0	0	0	2	0
GCKDGN101AVYCX	0	0	0	0	0	0	0	0	0	0	0	1	0	0	0	0	0	0	0	0	0	0	0	0
GCKDGN101AVYM8	0	0	0	0	1	0	0	0	0	0	0	0	0	0	0	0	0	1	0	0	0	0	0	0
GCKDGN101AW06O	0	0	0	1	0	0	0	0	0	0	0	1	0	0	0	0	0	0	0	0	0	0	0	0
GCKDGN101AW072	0	0	0	0	0	0	0	0	0	1	0	0	0	0	0	0	0	0	0	0	0	0	0	0
GCKDGN101AW1KW	0	2	0	0	0	1	0	0	0	1	0	1	0	0	0	0	0	0	0	0	0	0	0	0
GCKDGN101AW1N8	0	2	0	0	0	0	2	0	1	1	0	0	0	0	1	0	1	0	0	0	0	0	1	0
GCKDGN101AW25T	0	0	0	3	1	0	0	2	0	2	0	2	0	0	0	0	0	0	0	4	0	1	1	5
GCKDGN101AW2VX	0	0	0	0	1	0	0	0	0	0	0	0	0	0	0	0	0	0	0	1	0	0	0	0
GCKDGN101AW4J6	1	1	6	1	1	4	0	2	7	5	1	1	0	3	2	1	0	6	1	1	3	3	1	3
GCKDGN101AW53M	1	0	0	0	0	0	0	0	0	0	0	0	0	0	0	0	0	0	0	0	0	0	0	0
GCKDGN101AW77H	0	2	0	3	1	1	0	1	0	2	1	2	3	1	0	0	0	4	0	0	0	1	0	4
GCKDGN101AW78T	0	0	0	0	0	0	0	0	0	0	0	1	0	0	0	0	0	0	0	0	0	0	0	0
GCKDGN101AW7FD	0	2	2	1	2	1	3	0	5	3	0	0	3	4	0	2	0	0	1	1	1	5	4	0
GCKDGN101AW8LD	1	1	0	3	0	1	0	0	1	1	2	0	0	0	0	0	0	0	0	1	0	0	0	0
GCKDGN101AW8SC	1	0	0	0	0	0	0	0	2	2	0	0	0	0	0	0	0	0	0	0	0	0	0	0
GCKDGN101AW9BK	0	0	0	0	0	0	0	0	0	1	0	0	0	0	0	0	0	0	0	0	0	0	0	0
GCKDGN101AW9FC	0	0	0	0	0	1	0	0	0	0	0	0	0	0	0	0	0	0	0	0	0	0	0	0
GCKDGN101AWA08	0	3	3	4	1	0	0	1	5	5	0	7	1	1	0	0	2	5	3	2	6	6	1	6
GCKDGN101AWA6V	3	0	0	0	1	0	0	0	1	3	0	0	1	1	3	0	1	0	1	0	2	2	2	0
GCKDGN101AWB6F	0	0	0	0	0	0	0	0	0	0	0	1	0	0	0	0	0	0	0	0	0	0	0	0
GCKDGN101AWBDZ	1	0	1	0	0	1	0	0	0	0	0	0	1	0	0	0	0	0	0	0	0	0	0	0
GCKDGN101AWBP8	1	2	0	4	0	0	1	0	0	0	2	1	0	1	1	0	0	0	2	1	0	0	0	1
GCKDGN101AWCC4	0	1	3	1	0	1	0	0	0	1	0	1	4	1	2	0	1	0	0	0	0	1	0	0
GCKDGN101AWF19	0	0	0	0	0	0	0	0	0	0	0	0	1	0	0	0	0	0	0	0	0	0	0	0
GCKDGN101AWFXG	0	2	0	1	0	0	1	0	0	0	0	0	1	0	0	0	0	0	0	0	0	0	1	0
GCKDGN101AWG6F	0	0	0	0	0	0	0	0	0	0	0	0	0	1	0	0	0	0	0	0	0	0	0	0
GCKDGN101AWG95	0	0	0	0	0	0	0	0	0	0	1	0	0	1	0	0	0	0	2	0	0	0	0	0
GCKDGN101AWGHF	2	3	1	1	0	0	0	0	0	0	0	0	1	0	1	0	1	1	0	3	0	1	1	0
GCKDGN101AWJL9	2	9	0	2	0	0	0	3	1	2	0	5	0	0	0	0	1	2	1	0	1	0	2	5
GCKDGN101AWL16	0	0	0	1	0	0	0	0	0	0	0	0	0	1	0	0	1	0	0	0	0	0	0	0
GCKDGN101AWLOJ	1	3	0	1	0	1	1	0	6	2	0	1	0	0	0	0	0	1	2	0	1	1	2	3
GCKDGN101AWM5L	0	0	0	0	0	0	0	0	0	0	0	0	0	0	0	0	0	0	0	0	0	0	1	1
GCKDGN101AWM9W	0	0	0	0	0	0	0	0	0	0	1	0	0	0	0	0	0	1	0	0	0	0	0	0
GCKDGN101AWNQT	0	0	0	0	0	0	0	1	0	0	1	0	0	0	0	0	0	0	0	1	0	0	0	0
GCKDGN101AWNTE	0	0	0	1	0	0	0	0	0	0	0	2	0	0	0	0	0	0	0	0	0	0	0	0
GCKDGN101AWPL6	2	0	0	1	0	2	1	0	0	0	0	0	0	0	0	0	0	0	0	0	0	0	0	0
GCKDGN101AWPR8	0	0	1	0	0	0	0	0	0	0	0	0	0	0	0	0	1	1	0	0	1	0	0	0
GCKDGN101AWS8E	0	9	1	3	1	9	2	3	7	0	1	4	4	2	2	4	1	2	1	2	2	5	7	4
GCKDGN101AWSYS	0	0	0	0	0	0	0	0	0	1	0	0	0	0	0	0	0	0	0	2	0	1	0	0
GCKDGN101AWTLC	0	0	0	0	0	2	0	0	0	1	0	1	1	0	0	0	0	0	0	0	2	0	0	0
GCKDGN101AWUPT	0	0	1	1	0	0	0	0	0	1	0	1	0	0	0	0	1	0	1	0	0	0	0	0
GCKDGN101AWUSU	0	0	1	1	0	0	0	0	1	0	0	0	1	0	1	0	0	0	0	0	0	0	0	0
GCKDGN101AWVFW	0	5	2	4	0	2	1	0	2	3	1	1	0	1	0	0	2	2	4	2	0	7	2	0
GCKDGN101AWWDP	0	1	9	0	2	0	0	1	2	4	0	0	4	5	6	0	1	0	3	0	2	0	0	0
GCKDGN101AWWF1	5	2	4	1	6	1	5	2	1	2	2	5	2	4	3	4	0	1	6	4	2	3	4	2
GCKDGN101AWWHI	1	0	0	0	0	0	0	0	0	0	0	4	0	0	1	0	0	0	0	0	0	0	0	0
GCKDGN101AWWNH	0	0	0	0	0	2	0	1	0	0	0	0	0	0	3	0	0	0	0	0	0	0	0	0
GCKDGN101AWX1V	1	0	0	0	0	0	0	0	1	0	0	1	0	0	0	1	0	0	1	0	0	0	0	0
GCKDGN101AWY2P	0	0	0	0	0	0	0	0	0	0	0	0	0	0	0	0	0	0	0	1	0	0	0	0
GCKDGN101AWY89	0	0	0	1	0	0	0	0	0	0	0	0	0	0	0	0	0	0	0	0	0	0	0	0
GCKDGN101AWYBQ	0	0	0	0	0	0	0	0	0	0	0	2	0	0	0	0	0	0	0	0	0	0	0	0
GCKDGN101AWYLF	0	0	0	1	0	2	0	0	0	0	0	0	1	0	0	0	0	0	1	0	0	0	0	0
GCKDGN101AX14K	0	0	0	0	0	0	0	0	3	1	1	8	2	1	1	0	4	0	0	0	1	2	1	0
GCKDGN101AX186	0	0	0	0	0	0	0	0	0	2	5	0	0	0	0	0	0	0	0	0	0	0	0	0
GCKDGN101AX1FK	4	11	8	13	6	5	4	3	12	14	4	15	6	5	7	2	4	11	11	10	2	10	11	1
GCKDGN101AX1J3	0	1	0	2	0	0	1	0	0	1	0	1	0	0	1	0	0	0	0	0	0	0	1	1
GCKDGN101AX1Q5	0	0	1	1	0	0	0	0	0	0	0	1	0	0	0	0	0	2	0	1	0	1	1	0
GCKDGN101AX278	0	2	1	1	0	0	0	2	0	1	0	2	0	0	0	3	0	1	0	1	0	0	1	2
GCKDGN101AX2EW	5	7	2	2	12	12	10	5	10	17	2	5	11	10	16	5	10	11	1	3	9	7	16	11
GCKDGN101AX38O	1	0	0	0	0	0	0	0	0	0	0	0	0	0	0	0	0	0	0	0	0	0	0	0
GCKDGN101AX3H2	2	1	2	4	0	1	1	0	0	0	0	1	1	0	0	0	0	1	1	1	1	1	0	0
GCKDGN101AX3YG	0	0	0	0	0	0	0	0	0	1	0	1	0	0	0	0	0	0	0	0	0	0	0	0
GCKDGN101AX4QW	0	0	0	0	0	1	0	0	0	0	0	0	0	0	0	0	0	0	0	1	0	0	0	0
GCKDGN101AX5HP	0	3	4	4	1	0	1	0	0	0	0	3	2	0	1	0	0	0	0	1	0	1	0	0
GCKDGN101AX607	0	1	0	0	0	1	0	0	0	0	0	0	0	0	0	0	0	0	0	0	0	0	0	0
GCKDGN101AX630	1	3	1	12	0	0	1	0	1	6	0	7	0	1	0	0	0	3	2	7	1	1	0	1
GCKDGN101AX654	0	1	0	0	0	2	0	0	0	1	0	0	0	0	1	0	0	0	0	0	0	0	0	0
GCKDGN101AX67L	4	9	5	4	1	3	6	2	9	6	1	4	8	7	8	5	2	2	3	1	1	7	8	2
GCKDGN101AX6WQ	8	1	4	0	0	1	0	1	1	0	0	6	2	1	2	1	0	0	2	3	1	2	0	0
GCKDGN101AX981	1	1	1	4	0	0	2	0	3	2	0	2	0	0	0	1	0	0	1	2	0	1	2	0
GCKDGN101AX9GA	1	0	0	1	0	0	0	0	0	1	0	1	0	0	0	0	0	0	0	0	0	0	0	0
GCKDGN101AX9KA	0	0	0	1	0	1	0	0	0	1	0	0	0	0	0	0	0	1	0	0	1	0	0	0
GCKDGN101AX9W5	0	0	1	0	0	0	0	0	0	0	0	0	0	0	0	0	0	0	0	0	0	0	0	0
GCKDGN101AX9ZU	0	0	0	0	0	0	0	0	0	0	1	0	0	0	0	0	0	0	0	0	0	0	0	0
GCKDGN101AXAK7	0	0	0	0	0	0	0	0	1	0	0	0	0	0	1	0	0	0	0	0	0	0	0	0
GCKDGN101AXASN	0	0	0	1	0	0	0	0	0	0	0	0	0	0	0	0	0	0	0	2	0	0	0	0
GCKDGN101AXBBI	0	0	0	1	0	0	0	0	0	0	0	0	0	0	0	0	0	0	0	0	0	0	0	0
GCKDGN101AXBGE	0	0	0	0	0	0	0	0	0	0	0	0	0	0	0	0	1	0	0	0	0	0	0	0
GCKDGN101AXBW7	0	0	0	0	0	0	0	0	0	0	0	1	0	0	0	0	0	0	0	0	0	0	0	0
GCKDGN101AXD1R	0	0	0	0	0	0	0	0	0	0	0	1	0	0	0	0	0	0	1	0	0	0	0	0
GCKDGN101AXDO0	0	1	0	0	0	0	1	0	0	0	0	1	0	0	0	0	0	0	0	1	0	0	0	0
GCKDGN101AXF29	1	7	3	7	2	0	4	2	3	9	1	8	3	1	1	2	3	0	1	3	0	1	0	3
GCKDGN101AXF7N	0	0	0	0	1	0	0	0	0	0	0	0	0	0	0	0	0	0	0	0	0	0	0	0
GCKDGN101AXGDZ	0	0	0	1	0	0	0	0	0	0	0	0	0	0	0	0	0	0	0	1	0	0	0	0
GCKDGN101AXI8F	0	0	0	0	0	0	1	0	0	0	0	0	0	0	0	0	0	0	0	0	0	0	0	0
GCKDGN101AXI90	0	2	0	0	0	0	1	0	0	2	0	0	1	0	0	0	0	1	1	2	0	0	0	0
GCKDGN101AXIJ3	0	0	0	0	0	0	0	0	0	0	0	0	0	0	0	0	0	0	0	2	3	0	0	0
GCKDGN101AXJI1	0	0	0	0	0	0	0	0	0	0	0	1	0	0	0	0	0	0	0	0	0	0	0	0
GCKDGN101AXK41	0	0	0	1	0	0	0	0	0	1	0	1	0	0	0	0	0	1	0	0	0	1	0	0
GCKDGN101AXK8K	0	1	0	0	0	0	0	0	0	0	0	2	1	1	0	0	1	0	0	1	0	0	0	0
GCKDGN101AXKEJ	0	3	1	2	0	0	1	0	3	0	0	1	2	2	0	0	2	2	1	1	1	3	3	0
GCKDGN101AXKJQ	0	0	0	1	0	0	0	2	0	0	0	1	0	0	0	0	0	0	0	0	0	0	0	0
GCKDGN101AXMJI	0	0	1	0	0	0	0	0	0	0	0	0	0	0	0	0	0	0	0	1	0	0	0	0
GCKDGN101AXNHG	3	0	0	1	0	0	1	0	0	0	0	0	0	0	0	0	3	0	0	0	0	0	0	0
GCKDGN101AXO5G	0	0	0	2	0	0	0	0	0	0	0	0	1	0	0	0	0	0	0	0	3	0	0	0
GCKDGN101AXPC5	0	0	2	0	0	1	0	0	0	0	0	1	1	0	0	0	0	0	0	0	0	0	0	0
GCKDGN101AXQM6	0	0	1	0	0	0	0	0	0	0	0	2	1	0	0	0	0	1	0	1	0	0	0	0
GCKDGN101AXQUU	1	1	0	0	0	1	0	0	0	0	0	0	0	0	1	0	0	0	0	0	0	0	0	0
GCKDGN101AXRNE	0	0	0	0	0	0	0	1	0	0	0	0	0	0	0	0	0	0	0	0	0	0	0	0
GCKDGN101AXRSW	0	0	0	0	0	0	0	0	0	1	0	0	0	0	0	0	0	0	0	0	0	0	0	0
GCKDGN101AXRUV	0	0	0	0	0	0	0	1	1	1	0	1	0	1	0	0	1	0	1	0	0	0	0	0
GCKDGN101AXSER	0	0	0	0	0	0	0	0	0	0	0	0	0	1	0	0	0	0	0	0	0	0	0	0
GCKDGN101AXSK4	0	0	1	0	2	0	0	1	0	1	0	0	0	0	0	0	0	0	0	0	0	0	0	0
GCKDGN101AXSU8	0	1	0	1	0	0	0	0	2	1	0	0	0	0	0	0	0	0	0	0	0	0	0	0
GCKDGN101AXT4U	2	8	5	0	1	1	0	0	2	1	2	2	1	1	4	0	3	3	0	0	0	1	0	1
GCKDGN101AXU9M	0	0	1	0	0	1	0	0	0	1	0	0	0	1	0	0	0	0	0	0	0	0	0	0
GCKDGN101AXULZ	0	0	0	0	0	0	0	0	0	0	0	1	0	0	0	0	0	0	0	0	0	0	0	0
GCKDGN101AXUMQ	0	0	0	0	0	1	0	0	0	0	0	0	0	0	0	0	0	0	0	0	0	0	0	0
GCKDGN101AXUNV	0	1	0	0	0	0	0	0	0	0	0	0	0	0	0	0	0	0	0	2	0	2	0	0
GCKDGN101AXVMF	0	0	0	0	0	0	0	0	0	0	0	0	0	0	0	0	0	0	0	0	0	1	0	0
GCKDGN101AXW6I	0	1	0	0	0	0	0	0	0	0	0	0	0	0	0	0	0	1	0	0	0	0	0	0
GCKDGN101AXX8F	0	0	1	0	1	1	0	0	0	1	0	0	0	0	0	0	0	1	0	0	0	0	0	0
GCKDGN101AXXLR	0	0	0	0	0	0	0	0	0	0	0	0	0	0	0	1	0	1	0	0	0	0	0	0
GCKDGN101AXZ1Q	0	1	0	2	0	0	0	0	0	0	0	0	0	0	0	0	0	0	0	0	0	0	0	0
GCKDGN101AY005	0	0	0	0	0	1	0	0	0	0	0	0	0	0	0	0	0	0	0	0	0	0	0	0
GCKDGN101AY0DR	1	5	2	9	0	0	0	1	8	3	3	8	3	3	0	0	5	5	4	2	0	1	1	0
GCKDGN101AY0KP	0	1	0	0	1	0	0	0	0	1	0	0	0	0	0	0	0	0	1	0	0	0	0	0
GCKDGN101AY102	0	0	0	0	0	0	0	1	0	1	1	1	0	0	0	0	0	0	0	0	0	0	0	0
GCKDGN101AY16X	0	4	1	0	1	0	1	0	0	1	1	1	1	0	1	0	0	0	0	1	1	1	1	2
GCKDGN101AY17W	1	1	1	5	0	0	0	0	3	0	0	2	0	0	0	0	0	0	0	0	0	0	0	0
GCKDGN101AY1PV	0	0	0	0	0	0	0	0	0	1	0	0	0	0	0	0	0	0	0	0	0	0	0	0
GCKDGN101AY20W	0	0	0	0	0	0	0	0	0	0	0	0	0	0	0	0	0	0	0	1	0	0	0	0
GCKDGN101AY2FV	1	0	1	0	0	0	0	0	0	0	0	0	0	0	0	0	0	0	0	0	0	0	0	0
GCKDGN101AY2TV	0	3	6	3	1	0	1	2	2	0	0	2	1	1	0	0	1	2	0	2	1	0	0	2
GCKDGN101AY2VX	0	0	1	0	0	0	1	0	0	0	2	0	0	0	0	0	0	0	0	0	0	0	0	0
GCKDGN101AY3KC	0	0	1	0	0	1	0	0	1	0	0	0	0	0	0	0	0	0	0	0	0	0	0	0
GCKDGN101AY3OA	0	0	0	0	0	1	0	0	0	0	0	0	0	0	0	0	0	0	0	0	0	0	0	0
GCKDGN101AY3TG	1	3	7	1	9	4	3	5	0	3	0	5	10	2	2	4	3	1	0	0	3	1	2	1
GCKDGN101AY5AS	0	0	0	0	0	0	0	0	0	1	0	1	0	0	0	0	0	0	0	0	0	0	0	0
GCKDGN101AY5L6	0	0	0	0	0	0	0	0	0	0	0	1	0	0	0	0	0	0	0	0	0	0	0	0
GCKDGN101AY5P1	0	0	0	0	0	1	0	0	0	0	0	0	0	0	0	0	0	0	0	0	1	0	0	0
GCKDGN101AY75S	8	3	6	1	6	11	5	4	8	7	4	2	6	6	5	2	2	2	4	7	2	4	10	10
GCKDGN101AY797	8	21	12	6	4	6	3	5	17	17	5	15	7	9	2	2	8	5	10	5	7	8	14	7
GCKDGN101AY864	10	3	6	6	10	9	4	2	19	16	3	4	12	12	3	7	7	2	6	8	14	11	14	12
GCKDGN101AY8OO	0	0	0	0	0	1	0	0	0	0	0	0	0	0	2	0	0	0	0	0	0	1	0	0
GCKDGN101AY8SZ	0	0	0	1	0	0	0	0	0	0	0	0	1	0	0	0	0	0	0	0	0	0	0	0
GCKDGN101AY8TW	0	0	0	0	0	0	0	0	0	0	0	0	0	0	0	0	0	0	0	0	0	1	0	0
GCKDGN101AY9KJ	0	0	0	1	0	0	0	0	0	0	0	0	0	0	0	0	0	0	0	1	0	0	0	0
GCKDGN101AY9MJ	0	1	0	0	0	1	0	0	0	0	0	2	0	0	0	0	0	0	0	1	0	0	0	0
GCKDGN101AY9SU	0	0	0	1	0	0	0	0	0	0	0	0	0	0	0	0	0	1	0	0	0	0	0	0
GCKDGN101AYBXN	0	0	1	0	0	0	0	0	0	0	0	0	0	0	0	0	0	0	0	0	0	0	0	0
GCKDGN101AYDU1	0	0	0	0	0	0	0	0	0	0	0	0	0	0	0	0	0	0	0	0	0	0	1	0
GCKDGN101AYEPB	0	0	0	0	0	0	0	0	1	1	0	1	0	0	0	0	0	0	0	0	0	0	0	0
GCKDGN101AYG0R	0	0	0	1	0	0	0	0	0	1	0	0	0	0	0	0	0	0	0	0	0	1	0	0
GCKDGN101AYG88	0	0	0	0	0	1	0	0	0	1	0	1	0	0	0	0	0	0	1	1	0	3	1	0
GCKDGN101AYGAG	0	0	0	2	0	0	0	0	0	2	0	0	0	0	0	0	0	0	0	0	0	0	1	1
GCKDGN101AYGDG	0	0	0	0	0	0	0	0	0	0	0	0	0	0	0	0	0	0	0	0	0	0	1	0
GCKDGN101AYGST	0	1	0	0	0	0	0	0	0	0	0	0	0	0	0	0	0	0	0	0	0	0	0	0
GCKDGN101AYHAC	0	0	0	0	0	0	0	0	0	0	0	0	0	0	0	0	0	1	0	0	0	0	0	0
GCKDGN101AYHAK	0	0	0	1	0	0	0	0	0	0	0	0	0	0	0	0	0	0	0	0	0	0	0	0
GCKDGN101AYHKQ	0	0	0	0	0	0	0	0	0	0	0	0	0	0	0	0	0	0	0	0	0	0	0	3
GCKDGN101AYHTD	0	2	0	0	0	1	0	0	0	0	0	0	0	0	1	0	0	0	0	0	0	0	0	0
GCKDGN101AYHWW	0	0	0	1	0	0	0	0	0	0	0	0	0	0	0	0	0	0	0	0	0	0	0	0
GCKDGN101AYHZJ	0	0	0	0	0	0	0	0	2	0	0	1	0	0	0	0	0	0	0	0	0	0	0	0
GCKDGN101AYI0G	0	0	0	0	0	0	0	0	0	0	0	0	0	0	0	0	0	0	0	1	0	0	0	0
GCKDGN101AYI4M	1	0	0	3	0	1	0	0	1	1	1	0	1	0	0	1	1	0	0	0	0	0	0	1
GCKDGN101AYJ5H	0	0	1	0	3	1	0	0	3	2	1	1	1	1	1	4	2	0	2	1	0	1	0	1
GCKDGN101AYJ78	1	0	0	0	0	0	0	0	0	0	0	0	0	0	0	0	1	0	0	0	0	0	0	0
GCKDGN101AYJL8	0	0	0	0	0	0	0	0	0	0	0	0	0	0	0	0	0	0	1	0	0	0	0	0
GCKDGN101AYJTY	0	0	0	0	0	0	0	0	0	0	0	0	0	0	0	0	0	0	0	3	0	0	0	0
GCKDGN101AYK2S	0	1	2	0	0	0	0	0	0	0	0	0	0	0	0	0	0	0	0	0	0	0	0	0
GCKDGN101AYKM3	0	1	0	1	0	0	0	0	1	0	0	1	1	0	0	0	0	0	0	0	0	1	0	0
GCKDGN101AYKUK	0	0	0	0	0	0	0	0	0	0	0	0	0	0	0	4	0	0	0	0	0	0	2	0
GCKDGN101AYKX6	1	0	1	4	0	0	0	0	4	1	0	2	1	0	0	0	0	0	3	0	5	0	1	0
GCKDGN101AYL4M	1	0	0	0	0	1	0	0	0	0	0	0	0	1	0	0	0	0	0	0	0	0	0	0
GCKDGN101AYLB6	0	0	0	0	0	1	0	0	0	0	0	1	0	0	2	0	0	0	0	0	0	0	0	0
GCKDGN101AYMO2	1	1	0	1	0	0	0	0	1	2	0	2	1	0	0	0	3	2	2	2	1	1	1	1
GCKDGN101AYMP6	1	0	0	0	0	0	0	0	0	0	0	0	0	0	0	0	0	0	0	0	0	0	0	0
GCKDGN101AYMZU	0	0	0	1	0	0	0	0	0	1	0	0	0	0	0	0	0	0	0	0	0	0	0	0
GCKDGN101AYOFA	0	0	0	0	0	0	0	0	0	0	1	1	1	0	0	0	0	0	1	0	1	0	0	0
GCKDGN101AYOIV	0	0	0	0	0	0	0	1	0	0	0	0	0	0	0	0	0	0	0	0	0	1	0	0
GCKDGN101AYPGT	0	2	0	0	0	0	0	0	0	0	0	0	1	0	0	0	0	1	0	1	0	0	0	0
GCKDGN101AYPSC	6	8	4	6	3	2	6	0	6	8	0	4	0	0	7	0	3	6	4	5	3	3	2	2
GCKDGN101AYQVZ	1	1	0	1	0	1	1	0	1	0	2	3	0	0	3	1	0	1	0	2	1	1	0	0
GCKDGN101AYRG1	0	0	0	0	0	0	0	0	0	0	0	0	0	0	0	0	1	0	0	0	0	0	0	0
GCKDGN101AYSKP	0	0	0	0	0	0	1	0	0	0	0	0	0	0	0	0	0	0	0	0	0	0	0	0
GCKDGN101AYSO8	0	4	0	1	0	1	2	0	1	1	1	1	0	1	1	0	1	0	1	1	1	0	0	0
GCKDGN101AYT4K	0	1	0	0	0	0	0	0	0	0	0	0	0	0	0	0	0	0	0	0	0	0	0	0
GCKDGN101AYTQB	0	0	0	0	4	0	9	0	0	0	4	0	0	0	0	0	0	0	0	0	4	0	12	0
GCKDGN101AYUPA	0	2	0	2	0	0	1	0	1	2	0	7	0	0	2	0	1	0	1	0	0	0	2	0
GCKDGN101AYUSP	3	9	5	5	0	0	4	3	3	7	5	8	3	2	2	1	5	9	4	5	7	4	4	1
GCKDGN101AYUVG	0	1	1	0	0	2	0	0	0	1	0	0	0	0	1	0	0	0	0	0	0	0	1	0
GCKDGN101AYV1M	0	0	2	1	0	0	0	0	0	0	1	1	0	0	0	0	0	5	6	1	1	0	0	0
GCKDGN101AYWML	0	1	0	0	0	0	0	0	0	0	0	0	0	0	0	0	0	0	0	0	0	0	0	0
GCKDGN101AYWQH	0	1	2	1	1	3	0	0	3	2	0	2	1	0	0	0	0	1	4	0	0	1	2	0
GCKDGN101AYWZB	7	17	17	23	1	1	7	2	9	14	2	13	4	0	4	7	9	9	5	11	4	5	7	10
GCKDGN101AYX1E	0	0	0	0	0	0	0	0	0	0	0	0	0	0	1	0	0	0	1	0	0	0	0	0
GCKDGN101AYX3E	1	1	1	3	2	0	0	0	0	1	1	1	2	0	3	0	0	0	0	0	0	1	3	1
GCKDGN101AYYY8	0	0	0	0	0	0	0	0	0	0	0	0	0	0	0	0	0	0	0	0	0	1	0	0
GCKDGN101AYZGR	0	0	2	0	0	1	0	0	1	0	0	0	0	1	0	0	0	0	0	1	0	0	0	0
GCKDGN101AYZIU	0	0	0	2	0	0	0	0	0	0	0	1	0	0	0	0	0	1	0	1	0	0	0	0
GCKDGN101AYZIX	0	0	0	0	0	0	0	0	1	0	0	0	0	0	0	0	0	0	0	0	0	0	0	0
GCKDGN101AYZQG	0	0	0	0	0	0	0	0	1	0	0	1	0	0	0	0	0	0	0	0	0	0	0	0
GCKDGN101AZ0VW	0	0	0	0	0	1	0	0	1	0	0	0	0	0	0	0	0	1	0	0	0	0	0	0
GCKDGN101AZ18S	0	2	0	3	0	0	0	1	0	3	1	5	1	2	0	0	0	0	0	0	0	4	0	0
GCKDGN101AZ1MS	0	0	0	0	0	0	0	0	0	1	0	0	0	0	0	0	0	1	0	0	0	0	0	0
GCKDGN101AZ1UE	0	0	0	0	0	0	0	0	0	0	0	0	0	0	0	0	0	1	0	0	0	0	0	0
GCKDGN101AZ23F	0	0	0	0	0	0	0	0	0	0	0	0	0	0	1	0	0	0	0	0	0	0	0	0
GCKDGN101AZ27I	0	1	0	2	0	0	0	0	0	0	0	1	0	1	1	0	0	0	0	0	0	1	0	0
GCKDGN101AZ32F	0	0	0	0	0	1	0	0	0	0	0	0	0	0	0	0	0	0	0	0	0	0	0	0
GCKDGN101AZ3MZ	2	2	4	0	6	4	3	2	5	1	1	2	5	2	3	0	2	7	2	0	4	7	6	0
GCKDGN101AZ49C	0	0	0	0	0	0	0	0	0	0	0	0	0	0	0	0	0	0	0	1	0	0	0	0
GCKDGN101AZ4CT	1	1	0	0	1	2	1	0	0	1	0	0	0	2	0	0	0	0	0	0	0	0	0	0
GCKDGN101AZ4NI	3	5	2	6	7	7	4	4	6	8	6	4	2	7	6	3	9	10	0	10	25	2	23	10
GCKDGN101AZ5I4	0	1	1	0	0	1	0	0	1	0	1	1	0	0	0	0	2	1	0	1	0	1	1	0
GCKDGN101AZ5XV	0	0	0	0	0	0	0	0	1	0	0	0	0	0	0	0	0	0	0	0	0	0	0	0
GCKDGN101AZ7I6	0	6	0	0	0	0	0	0	0	0	0	0	1	0	0	0	0	1	0	1	0	0	0	0
GCKDGN101AZ821	0	8	1	0	1	0	0	0	1	0	0	0	1	0	0	0	0	0	0	0	0	1	0	0
GCKDGN101AZ8QC	0	2	3	1	0	1	0	0	0	0	0	2	0	1	2	0	0	1	1	1	0	1	1	0
GCKDGN101AZ8QO	0	0	1	0	0	0	1	1	0	1	0	3	0	0	0	0	0	0	2	1	1	0	0	0
GCKDGN101AZ922	0	0	0	0	1	0	0	0	0	1	0	0	0	0	0	0	0	0	3	0	0	0	0	0
GCKDGN101AZB0H	0	0	1	0	0	0	0	0	0	0	0	0	0	0	0	0	0	0	0	0	0	0	0	0
GCKDGN101AZB84	0	0	0	0	0	0	0	0	0	1	0	0	0	0	0	0	0	0	0	0	0	0	0	0
GCKDGN101AZCCM	1	0	0	0	1	1	0	0	5	0	0	1	2	1	1	0	1	0	0	1	1	0	1	0
GCKDGN101AZCNX	1	4	1	2	1	0	1	0	1	2	0	1	0	0	0	3	0	1	0	0	0	0	0	0
GCKDGN101AZCSS	0	0	2	0	0	1	0	0	0	0	0	0	0	0	0	0	0	0	0	0	0	0	0	0
GCKDGN101AZE8M	0	0	0	0	0	0	0	0	0	1	0	0	0	2	0	0	0	0	0	1	0	0	1	1
GCKDGN101AZEU7	0	0	0	1	2	0	0	0	0	1	0	0	0	0	0	0	1	0	0	0	0	0	0	0
GCKDGN101AZFRU	0	0	0	0	0	0	0	0	0	0	0	1	0	1	0	0	0	0	0	1	0	0	0	0
GCKDGN101AZGE9	0	0	0	0	0	0	0	0	0	0	0	0	0	0	0	0	0	0	0	0	0	1	0	0
GCKDGN101AZGJT	0	0	1	0	0	0	0	0	0	0	0	0	0	0	0	0	0	0	0	0	0	0	0	0
GCKDGN101AZGLP	3	5	1	4	3	1	3	1	2	4	0	7	2	3	0	0	4	1	2	1	1	5	5	1
GCKDGN101AZGYV	0	3	0	1	0	0	0	0	0	0	0	1	0	2	0	0	1	0	0	0	0	0	1	0
GCKDGN101AZH52	0	0	2	0	0	0	0	2	0	1	0	0	0	0	0	0	0	0	0	0	0	0	0	1
GCKDGN101AZHVU	0	1	0	0	0	0	0	0	0	0	0	0	0	0	0	0	0	0	0	0	0	0	0	0
GCKDGN101AZICI	0	1	0	0	0	1	0	0	0	0	0	0	0	0	0	0	0	0	0	0	0	0	1	0
GCKDGN101AZIZW	3	2	1	3	4	3	2	1	2	4	0	1	0	0	2	0	0	2	0	0	0	1	3	0
GCKDGN101AZJOE	0	2	1	0	4	3	0	1	2	0	0	0	3	1	0	0	3	1	2	1	1	1	6	0
GCKDGN101AZJTI	0	1	0	1	0	0	0	0	1	0	0	0	0	0	0	0	0	0	0	0	0	0	0	0
GCKDGN101AZJZ6	0	0	0	0	0	0	0	0	1	0	0	2	0	0	0	0	0	0	1	0	1	0	0	0
GCKDGN101AZK34	0	0	0	0	0	0	0	0	0	0	0	0	0	0	0	1	0	0	0	0	0	1	0	0
GCKDGN101AZKSU	1	0	0	0	0	0	0	0	0	0	0	0	0	0	1	0	0	0	0	1	0	0	0	0
GCKDGN101AZKTD	0	0	2	1	0	0	1	0	0	0	0	0	1	0	0	0	0	0	1	0	0	0	1	0
GCKDGN101AZLDK	0	0	1	0	0	0	0	0	0	0	0	2	0	0	0	0	0	0	0	0	0	0	0	0
GCKDGN101AZLZG	0	0	2	2	0	1	1	0	0	0	0	0	0	0	1	0	0	0	0	0	0	1	0	0
GCKDGN101AZMAD	0	1	0	0	0	0	0	0	0	0	0	0	0	0	0	0	0	0	0	0	0	0	0	0
GCKDGN101AZMNA	0	4	2	0	0	0	2	2	3	2	1	3	0	0	0	0	1	1	0	1	1	1	2	2
GCKDGN101AZMX8	1	1	0	0	0	1	0	0	0	0	3	1	0	0	0	0	0	0	0	0	0	0	0	0
GCKDGN101AZPIR	1	0	0	0	0	1	1	0	0	0	0	2	0	2	0	2	0	0	0	0	0	1	1	0
GCKDGN101AZQ54	2	2	0	1	0	0	0	0	0	0	0	1	0	0	0	1	0	0	0	0	0	0	2	1
GCKDGN101AZR87	0	0	0	0	0	0	0	0	0	1	0	0	0	0	0	0	0	0	0	0	0	0	0	0
GCKDGN101AZU2M	0	0	2	0	0	0	1	0	0	0	0	0	0	0	0	0	0	0	0	0	0	0	0	0
GCKDGN101AZU5V	0	0	0	0	0	0	0	0	0	0	1	0	0	0	0	0	2	0	0	0	0	0	0	0
GCKDGN101AZUC3	0	0	0	0	0	0	0	0	0	1	0	0	0	0	0	0	0	0	0	0	0	0	0	0
GCKDGN101AZUUA	0	0	0	0	0	0	0	0	1	0	0	0	0	0	0	0	0	0	0	0	0	0	0	0
GCKDGN101AZVK9	0	1	0	0	0	0	0	0	0	0	0	0	0	0	0	0	0	0	2	1	0	0	0	0
GCKDGN101AZWK6	0	0	0	1	0	0	0	2	0	1	0	0	0	0	0	0	0	0	0	0	0	0	0	3
GCKDGN101AZWQK	0	1	0	0	0	0	0	0	0	0	0	0	0	0	0	0	0	0	0	0	0	0	0	0
GCKDGN101AZX0P	0	0	0	0	0	2	1	0	0	0	1	4	3	1	0	0	0	0	0	1	0	0	1	0
GCKDGN101AZXD2	0	1	0	2	1	0	0	2	1	5	0	0	0	1	0	1	0	0	0	0	0	0	0	2
GCKDGN101AZXFQ	0	1	0	0	0	0	0	0	0	0	0	0	0	0	0	0	0	0	0	0	0	0	0	0
GCKDGN101AZY62	0	0	0	0	0	0	0	0	0	0	0	1	0	0	0	0	0	0	0	0	0	0	0	0
GCKDGN101AZYV6	1	0	0	2	0	0	0	0	0	0	0	0	0	0	0	0	0	0	0	3	0	0	0	0
GCKDGN101B0030	1	2	1	1	1	0	0	0	1	2	2	4	0	0	0	0	1	0	1	0	0	2	0	0
GCKDGN101B003K	0	0	1	1	0	0	0	0	0	0	0	0	0	0	0	0	0	0	0	0	0	0	0	0
GCKDGN101B004V	0	0	0	0	0	0	0	0	0	0	0	0	0	0	0	0	1	0	0	0	0	0	0	0
GCKDGN101B00DA	0	0	0	0	0	1	0	0	0	0	0	2	0	0	1	0	0	0	0	0	0	0	0	0
GCKDGN101B00N4	1	5	0	1	0	1	0	1	0	2	1	0	0	1	0	0	0	0	1	2	1	2	0	0
GCKDGN101B018R	0	1	0	0	0	0	1	1	0	2	0	1	0	0	1	0	2	0	1	0	0	0	0	0
GCKDGN101B01BJ	0	0	1	0	0	0	0	0	0	0	0	0	0	2	0	0	1	0	0	0	0	0	0	0
GCKDGN101B01IC	0	0	0	0	0	0	0	0	0	0	0	1	0	0	0	0	0	0	0	0	0	0	0	0
GCKDGN101B02F2	0	1	0	0	1	0	0	0	2	0	1	0	0	0	0	0	0	0	0	0	0	0	0	1
GCKDGN101B02KL	29	47	22	87	16	15	9	27	45	59	23	29	31	12	35	60	12	3	14	21	15	24	11	28
GCKDGN101B034D	0	10	0	5	0	10	0	4	2	2	2	10	0	1	0	0	1	14	0	3	0	8	1	4
GCKDGN101B03CC	0	1	0	0	0	1	0	0	0	0	1	1	0	0	0	2	0	0	0	0	0	0	0	1
GCKDGN101B03KG	0	1	1	0	2	1	0	0	3	2	1	0	0	1	0	0	0	0	0	0	0	0	0	0
GCKDGN101B03UP	1	1	0	0	0	0	0	1	1	0	0	1	0	0	0	0	0	0	0	0	0	1	0	0
GCKDGN101B04OG	0	0	0	0	0	0	0	0	0	0	0	1	0	0	0	0	0	0	0	0	0	0	0	0
GCKDGN101B05DE	0	0	0	0	0	1	0	0	0	0	0	0	0	0	1	0	0	0	0	0	0	0	0	0
GCKDGN101B05GO	0	0	0	1	0	0	0	0	0	0	0	0	0	0	0	0	0	0	0	0	0	0	0	0
GCKDGN101B05ZY	0	0	1	1	0	0	0	0	0	0	0	0	0	0	0	0	0	0	0	1	0	0	0	0
GCKDGN101B064Q	0	0	0	0	0	0	0	0	0	1	0	0	0	0	0	0	0	0	0	0	0	0	0	0
GCKDGN101B06DT	0	0	0	0	0	0	1	0	0	0	0	0	0	0	0	0	0	0	0	0	0	0	0	0
GCKDGN101B06UC	1	0	2	0	0	0	0	0	0	0	1	0	0	0	1	0	1	0	1	0	2	0	0	0
GCKDGN101B06UU	0	1	0	0	0	0	0	1	0	0	1	0	0	0	0	0	0	0	0	0	0	0	0	0
GCKDGN101B07QX	0	0	0	0	0	1	0	0	0	0	0	0	0	0	0	0	0	0	0	0	0	0	0	0
GCKDGN101B084R	0	0	0	0	0	0	0	0	0	1	0	0	3	0	0	0	1	2	1	1	0	2	3	0
GCKDGN101B08MZ	5	10	2	6	1	5	6	2	16	12	5	13	3	11	8	1	7	2	4	2	3	6	2	7
GCKDGN101B08TU	0	1	0	1	0	0	0	1	0	0	0	0	0	0	6	0	0	0	1	0	0	0	0	0
GCKDGN101B09A5	0	0	1	0	0	0	0	0	0	1	0	0	0	0	0	0	0	0	0	0	0	0	0	0
GCKDGN101B09JG	0	1	0	0	0	0	0	0	0	0	0	0	0	0	0	0	0	0	0	0	0	0	0	0
GCKDGN101B0A53	0	0	0	1	0	0	0	0	0	0	0	0	0	0	1	0	0	0	0	0	0	0	0	0
GCKDGN101B0A9N	1	0	0	1	2	0	0	0	0	0	0	0	0	0	0	0	0	0	0	0	0	0	0	0
GCKDGN101B0ARV	0	0	0	1	1	0	0	0	0	0	0	1	0	0	0	0	0	1	0	0	0	0	0	0
GCKDGN101B0AYW	0	0	0	0	0	0	0	0	0	0	0	1	0	0	0	0	0	0	0	0	0	0	0	0
GCKDGN101B0B9F	0	0	0	0	0	0	0	1	0	0	0	0	0	0	0	0	0	0	0	0	0	0	0	0
GCKDGN101B0BBU	0	0	2	0	1	0	1	0	1	1	2	1	0	0	0	0	1	0	0	0	0	0	1	0
GCKDGN101B0BUL	0	0	0	0	0	0	0	0	0	0	0	0	0	0	0	0	0	2	0	0	0	0	0	0
GCKDGN101B0BV1	0	0	0	0	0	0	0	0	1	0	0	0	0	0	0	0	0	0	0	0	0	1	0	0
GCKDGN101B0C4J	0	1	0	0	0	0	0	0	0	0	0	1	0	0	0	0	0	0	0	0	0	0	0	0
GCKDGN101B0C7B	0	0	0	0	0	0	0	0	0	0	0	0	0	0	1	0	0	0	0	0	0	0	0	0
GCKDGN101B0CGX	0	0	0	0	0	0	0	0	0	2	0	0	0	0	0	0	0	0	0	0	0	0	0	0
GCKDGN101B0D58	1	3	2	1	1	1	4	1	2	3	2	5	2	2	1	1	1	0	0	4	1	1	4	0
GCKDGN101B0D6C	0	0	0	2	1	0	0	0	1	0	0	0	0	0	0	0	0	1	3	1	0	1	0	0
GCKDGN101B0DN2	0	5	2	6	0	2	0	1	0	3	1	4	0	0	0	0	0	2	3	1	1	1	0	0
GCKDGN101B0H1T	0	0	0	0	0	0	0	0	0	0	0	1	0	0	0	0	0	0	0	0	0	0	0	0
GCKDGN101B0H4U	0	0	2	0	1	1	0	0	0	0	0	0	1	0	1	0	0	1	1	0	0	0	1	0
GCKDGN101B0IC7	0	0	0	0	0	0	0	0	0	2	0	1	0	0	0	2	0	0	0	1	0	0	3	1
GCKDGN101B0IFV	0	0	0	0	0	0	0	0	0	0	0	0	0	0	0	0	0	0	0	0	0	1	0	0
GCKDGN101B0IGW	1	1	0	0	0	0	0	0	0	0	0	4	0	1	1	0	1	2	1	1	0	0	0	0
GCKDGN101B0IV3	0	0	1	0	0	0	0	0	0	0	1	0	0	0	0	0	0	0	0	0	0	0	0	0
GCKDGN101B0JPO	0	1	1	7	0	1	1	0	0	0	2	2	0	2	0	0	0	0	3	3	1	0	2	0
GCKDGN101B0K5V	0	0	3	0	0	0	0	0	0	0	0	0	0	0	0	0	0	0	0	0	0	0	0	0
GCKDGN101B0KI6	0	0	0	0	0	0	0	0	0	0	0	0	0	0	0	0	1	0	0	0	0	0	0	0
GCKDGN101B0LSA	0	0	0	0	0	0	0	0	1	0	0	0	0	0	0	0	0	0	0	0	0	0	0	0
GCKDGN101B0LYY	1	4	4	3	0	1	1	0	4	4	2	7	6	1	0	0	0	0	1	2	0	1	0	0
GCKDGN101B0MJ2	0	0	0	0	0	0	0	0	0	0	0	0	0	0	0	0	0	0	0	0	1	0	0	0
GCKDGN101B0MJ9	3	5	1	1	0	0	2	1	0	2	0	1	0	0	0	0	1	2	0	0	0	2	0	2
GCKDGN101B0O04	0	2	1	2	0	2	0	0	0	0	0	2	1	1	0	0	0	1	0	0	0	0	1	0
GCKDGN101B0O28	0	0	0	0	2	0	0	0	0	1	0	0	0	0	0	0	0	1	1	0	0	0	0	0
GCKDGN101B0O6D	0	0	0	0	0	0	0	0	0	0	0	0	0	0	1	0	0	0	0	0	0	0	0	0
GCKDGN101B0P58	0	0	0	0	0	0	0	0	0	0	0	0	0	0	0	0	0	0	0	1	0	0	0	0
GCKDGN101B0P9Z	0	0	0	0	0	0	0	0	0	0	0	1	0	0	0	0	0	2	0	0	0	0	1	1
GCKDGN101B0QHI	0	0	0	0	0	0	0	0	0	0	0	0	0	0	0	0	0	0	0	1	0	0	0	0
GCKDGN101B0QJS	0	2	2	1	0	1	0	0	0	0	0	0	3	0	0	0	0	1	3	1	0	0	0	1
GCKDGN101B0R1X	0	0	0	0	0	0	0	0	0	0	0	0	0	0	0	0	0	0	0	0	1	0	0	0
GCKDGN101B0R45	0	0	0	3	0	0	0	0	0	0	0	0	0	0	0	0	0	0	1	2	0	0	0	0
GCKDGN101B0RB2	0	0	0	0	0	0	0	0	0	1	0	0	0	0	0	0	0	0	1	0	0	0	0	0
GCKDGN101B0RJI	0	0	0	0	1	0	0	0	0	0	0	0	0	0	0	0	0	0	0	0	0	0	0	0
GCKDGN101B0RMM	0	0	0	1	0	0	0	0	0	1	1	0	0	0	0	0	0	0	0	1	0	0	0	0
GCKDGN101B0RPW	0	1	0	0	0	0	0	0	0	0	0	0	0	0	0	0	0	0	0	0	0	0	0	0
GCKDGN101B0SSS	0	5	5	4	1	5	2	1	5	10	1	10	6	2	1	1	3	0	1	2	0	5	0	0
GCKDGN101B0U0N	0	0	0	0	0	0	1	0	0	0	0	0	0	0	0	0	0	0	0	0	0	0	0	0
GCKDGN101B0UB6	4	0	2	1	1	2	1	0	3	1	3	2	0	0	0	0	1	0	0	0	0	1	0	3
GCKDGN101B0UMS	0	0	0	2	0	1	0	0	2	1	1	4	0	0	0	0	0	0	0	0	0	0	0	0
GCKDGN101B0URN	0	0	3	5	0	0	0	1	3	3	4	5	1	2	0	0	0	1	2	5	0	1	0	0
GCKDGN101B0VBP	3	7	2	9	2	4	1	0	4	6	0	3	3	1	0	0	2	1	2	4	1	2	3	4
GCKDGN101B0W4R	3	6	0	17	2	1	0	1	5	0	0	6	3	1	5	1	1	2	3	7	2	1	0	1
GCKDGN101B0WC3	0	0	2	3	0	0	0	0	0	0	0	3	0	0	0	0	0	0	0	0	0	0	0	0
GCKDGN101B0WWI	2	1	5	5	1	1	1	0	1	1	3	5	0	2	0	0	4	5	0	3	4	4	1	0
GCKDGN101B0X19	0	0	1	0	0	0	0	0	0	0	0	0	0	0	0	0	0	0	0	0	0	0	0	0
GCKDGN101B0X4Z	0	10	4	9	0	1	1	1	0	2	0	11	1	2	0	0	1	1	2	1	0	1	2	0
GCKDGN101B0YCY	2	0	1	0	0	0	0	0	3	0	1	2	0	0	0	0	0	1	0	0	1	0	1	4
GCKDGN101B0Z0C	1	2	1	0	0	0	0	0	0	0	0	2	0	0	0	0	0	0	0	0	0	0	0	0
GCKDGN101B0ZBO	0	1	0	0	0	0	0	0	0	0	0	0	0	0	0	0	0	0	0	0	0	0	0	0
GCKDGN101B0ZIM	2	5	0	7	0	2	1	1	4	1	0	15	1	0	3	1	5	5	0	2	0	2	1	2
GCKDGN101B1061	0	1	1	2	0	0	0	2	0	1	0	1	1	0	0	0	0	0	0	0	0	1	0	0
GCKDGN101B111R	0	0	0	0	0	0	0	0	0	0	1	0	0	0	0	0	0	0	0	0	0	0	0	0
GCKDGN101B11A6	1	2	1	2	2	1	4	0	1	0	4	0	2	0	1	3	0	2	2	0	7	2	4	0
GCKDGN101B11KE	1	0	0	0	0	0	0	0	0	1	0	0	0	0	0	0	0	0	0	0	0	0	0	0
GCKDGN101B11QI	10	3	13	8	0	2	4	0	2	24	2	12	6	11	6	2	3	2	5	2	1	8	0	2
GCKDGN101B1213	0	0	0	0	0	0	0	0	0	0	0	0	0	0	0	0	0	0	1	0	0	0	0	0
GCKDGN101B1258	0	0	0	0	0	1	0	0	0	1	0	0	0	0	0	0	0	0	0	0	0	0	0	0
GCKDGN101B1272	0	0	0	0	0	0	1	0	0	0	0	1	0	0	0	0	0	0	0	0	0	1	0	0
GCKDGN101B12KF	0	1	0	1	0	0	0	0	0	0	0	0	1	0	0	0	0	0	0	0	0	0	0	0
GCKDGN101B13M4	0	0	0	0	0	0	0	0	1	1	0	1	0	0	0	0	0	0	0	0	0	0	0	0
GCKDGN101B142K	0	1	1	0	0	0	0	0	0	0	0	1	1	0	0	0	0	2	0	1	0	0	0	0
GCKDGN101B14QX	0	1	0	2	0	1	0	0	0	0	1	0	0	0	0	0	0	0	0	0	0	0	0	0
GCKDGN101B15C4	0	0	0	0	0	0	0	0	0	0	0	0	0	0	0	0	0	0	0	2	0	0	0	0
GCKDGN101B15LA	2	2	1	5	2	1	1	0	1	5	2	2	0	1	2	0	0	4	1	2	0	2	4	2
GCKDGN101B15YS	3	7	3	5	1	7	5	4	5	14	3	6	6	7	4	1	3	4	5	2	2	7	14	2
GCKDGN101B16QU	0	1	0	1	0	0	0	0	1	0	0	1	0	0	0	0	0	0	0	0	0	0	2	0
GCKDGN101B17CR	0	0	0	0	0	0	0	0	0	0	0	0	1	0	0	0	0	0	0	0	0	0	0	0
GCKDGN101B17HD	1	0	0	0	0	0	0	0	0	0	0	1	0	0	0	0	0	0	0	0	0	0	0	0
GCKDGN101B17LM	0	0	0	0	0	0	0	0	0	0	0	0	0	0	0	0	0	0	0	2	0	0	0	0
GCKDGN101B17UQ	1	0	0	0	0	0	0	0	0	0	0	1	0	0	0	1	0	0	0	0	0	0	0	0
GCKDGN101B17WG	0	0	2	1	0	0	0	0	0	0	0	0	0	0	0	0	1	0	0	1	1	0	0	0
GCKDGN101B18IJ	0	0	0	0	0	0	0	0	0	1	0	0	0	0	0	0	0	0	0	0	0	0	0	0
GCKDGN101B19EK	0	0	0	0	0	0	0	0	0	0	0	0	0	1	0	0	0	0	0	0	0	0	0	0
GCKDGN101B19R1	11	9	9	7	0	5	5	2	4	8	1	8	3	1	9	5	4	5	3	8	5	8	9	1
GCKDGN101B1A27	0	2	0	0	0	0	0	1	0	0	0	1	0	0	0	0	0	0	0	0	0	0	0	0
GCKDGN101B1ATF	0	1	0	1	0	0	0	0	0	0	1	0	0	0	0	0	0	0	0	0	0	0	0	0
GCKDGN101B1C0F	3	3	2	4	2	3	2	2	7	0	0	1	1	0	0	1	0	0	0	0	0	0	0	0
GCKDGN101B1CHZ	0	0	0	0	0	0	0	0	2	0	2	0	0	0	0	0	0	0	0	1	0	0	0	0
GCKDGN101B1CU5	0	1	0	4	0	0	0	1	0	1	0	1	0	0	1	0	0	0	0	0	0	0	0	0
GCKDGN101B1CX6	0	0	0	0	0	0	0	0	0	0	0	1	0	0	0	0	0	0	0	0	0	0	3	0
GCKDGN101B1D0R	0	0	0	1	0	0	0	0	0	0	0	0	0	0	0	0	0	2	0	0	3	0	0	0
GCKDGN101B1DLV	0	0	2	0	0	1	0	0	1	0	0	0	0	1	0	0	0	0	0	0	1	0	0	0
GCKDGN101B1DQA	0	0	1	0	0	0	0	0	0	0	0	0	0	0	0	0	0	0	0	0	0	0	0	0
GCKDGN101B1F06	1	0	0	0	0	1	0	0	0	1	0	3	0	0	0	0	0	0	0	0	0	0	0	0
GCKDGN101B1F0O	0	0	0	0	0	0	0	0	0	0	0	0	0	0	0	0	0	1	0	0	1	0	0	0
GCKDGN101B1F1Q	0	2	0	0	1	0	0	0	0	1	0	2	0	1	0	0	0	0	1	0	0	0	0	0
GCKDGN101B1FMD	0	5	0	7	3	0	0	0	0	3	1	1	2	6	2	1	0	1	1	3	4	0	1	0
GCKDGN101B1FUH	0	0	0	0	0	0	0	0	0	0	0	1	0	0	0	0	0	0	0	0	0	0	0	0
GCKDGN101B1GQ2	0	0	0	0	2	0	0	0	1	0	0	0	0	0	0	0	0	0	0	0	0	0	0	1
GCKDGN101B1GUL	0	0	0	0	0	0	0	0	0	0	0	0	0	0	0	0	0	0	0	0	1	0	0	0
GCKDGN101B1HBU	0	0	2	0	0	1	0	0	0	0	1	1	0	0	1	0	0	0	0	0	0	0	0	0
GCKDGN101B1HYY	0	0	0	0	0	0	1	0	0	0	1	2	0	1	0	0	0	0	0	0	0	0	1	0
GCKDGN101B1HZ9	4	9	4	8	3	3	2	2	12	9	3	8	6	2	7	3	9	5	1	5	4	7	11	1
GCKDGN101B1I72	0	1	0	0	0	1	0	0	0	1	0	0	0	0	1	0	0	0	0	0	0	0	0	0
GCKDGN101B1J6P	0	0	0	0	0	0	0	0	0	2	0	0	0	0	0	0	0	0	0	0	0	0	0	0
GCKDGN101B1J8O	0	0	0	0	0	0	0	0	0	0	0	0	0	0	0	0	0	0	0	1	0	0	0	0
GCKDGN101B1JEH	1	0	1	1	3	1	1	2	1	1	0	2	0	1	2	2	0	1	0	3	0	3	1	4
GCKDGN101B1JL3	0	0	1	0	0	0	0	0	0	0	0	0	0	0	0	0	0	0	0	0	0	0	0	0
GCKDGN101B1JQL	0	0	0	0	0	0	0	0	1	0	0	0	0	0	0	0	0	0	0	0	0	0	0	0
GCKDGN101B1JRU	0	0	0	0	0	0	0	0	0	0	0	0	0	0	0	0	0	0	0	0	0	0	0	1
GCKDGN101B1L9J	0	2	2	5	0	0	1	1	0	2	2	5	0	0	0	1	0	1	0	1	0	0	0	0
GCKDGN101B1LLH	0	0	0	0	0	0	0	0	0	0	0	0	0	0	0	0	0	0	0	0	0	0	0	1
GCKDGN101B1LRE	0	0	0	0	0	0	0	0	0	0	0	0	0	0	0	0	0	0	0	0	1	0	0	0
GCKDGN101B1LV5	0	0	0	0	1	3	0	0	1	1	0	1	0	0	0	2	2	0	0	1	0	1	0	0
GCKDGN101B1LZ3	1	0	0	0	0	1	0	0	0	0	0	1	0	0	0	1	0	0	0	0	0	0	0	0
GCKDGN101B1M8O	0	0	1	0	0	0	0	0	0	0	0	0	0	0	0	0	0	0	0	0	0	0	0	0
GCKDGN101B1MIF	0	0	0	0	0	0	0	0	0	0	0	0	0	0	0	0	0	0	0	0	0	0	0	1
GCKDGN101B1OIQ	1	0	1	2	1	1	0	1	2	2	1	2	0	0	0	0	0	0	0	1	3	0	1	0
GCKDGN101B1OKD	0	0	0	0	0	0	0	0	0	0	0	0	1	0	0	0	0	0	0	0	0	0	0	0
GCKDGN101B1PD9	0	0	0	1	0	0	0	0	0	1	1	0	0	1	0	0	0	1	0	0	0	0	0	0
GCKDGN101B1PU2	0	3	1	0	0	1	0	0	0	3	0	0	0	0	0	0	0	0	0	0	0	0	0	0
GCKDGN101B1PXY	0	1	1	1	0	0	0	0	0	0	0	0	0	0	0	0	0	0	0	1	0	0	0	0
GCKDGN101B1QIC	0	0	0	0	0	0	0	0	0	0	0	0	0	0	0	0	0	0	1	0	0	0	0	0
GCKDGN101B1R2P	1	0	1	0	1	0	1	0	0	0	2	0	0	0	0	0	1	2	0	0	0	0	1	0
GCKDGN101B1RZT	0	1	0	0	0	0	0	0	0	0	0	0	0	0	0	0	0	0	0	0	0	0	0	0
GCKDGN101B1SN2	1	0	0	1	0	0	0	0	1	0	0	0	0	0	0	0	0	0	0	0	0	0	1	0
GCKDGN101B1SZ1	0	1	0	0	0	0	0	0	0	0	0	2	0	0	0	0	0	5	0	0	0	0	0	0
GCKDGN101B1T0N	0	0	0	0	0	0	0	0	1	0	0	0	0	0	0	1	0	0	0	0	0	0	0	0
GCKDGN101B1T6O	0	0	0	0	0	0	0	1	0	0	0	0	0	0	0	0	0	0	0	0	0	0	0	0
GCKDGN101B1T96	0	0	1	1	0	0	0	0	0	0	0	0	0	0	0	0	0	0	0	1	0	0	0	0
GCKDGN101B1TT1	13	12	7	13	11	8	10	1	12	6	3	23	10	6	8	5	19	10	6	9	14	12	16	5
GCKDGN101B1TVT	0	0	0	0	0	1	2	0	1	1	0	0	0	0	1	5	0	0	0	0	0	1	1	1
GCKDGN101B1URX	11	5	21	7	1	6	0	6	11	13	3	6	3	4	1	0	9	2	10	8	7	3	2	3
GCKDGN101B1UUZ	1	6	5	2	3	2	5	0	3	5	3	1	1	1	1	4	1	0	0	2	1	4	1	0
GCKDGN101B1V0D	0	2	0	1	1	1	0	0	0	1	0	2	1	1	0	0	0	1	1	1	0	0	1	0
GCKDGN101B1WOK	0	0	0	0	0	0	0	0	0	0	0	1	0	0	0	0	0	0	0	0	0	0	0	0
GCKDGN101B1WV7	0	0	0	0	0	0	0	0	0	0	0	1	0	0	0	0	0	0	0	0	0	0	0	0
GCKDGN101B1X2E	0	0	0	1	0	0	0	0	0	1	0	1	0	1	0	0	0	0	0	0	0	0	0	0
GCKDGN101B1X80	0	2	0	0	0	0	0	0	0	0	0	0	0	0	0	0	0	0	0	0	2	0	0	0
GCKDGN101B1Y63	1	0	0	0	0	0	0	0	0	1	0	0	0	0	0	0	0	0	0	0	0	0	0	0
GCKDGN101B1YII	0	0	0	0	0	0	0	0	0	0	0	0	0	0	0	1	0	0	0	1	0	0	0	0
GCKDGN101B1YK3	0	0	0	1	0	0	0	0	0	0	0	0	0	0	1	0	0	0	0	0	0	0	0	0
GCKDGN101B1YQ0	0	0	0	0	0	0	0	0	0	2	0	1	0	0	0	0	0	0	0	0	0	0	0	0
GCKDGN101B1Z61	0	0	1	0	0	0	0	0	0	0	0	0	0	0	1	0	0	0	0	0	0	0	0	0
GCKDGN101B20A6	1	0	0	0	0	0	0	0	0	0	0	0	0	0	0	0	0	0	0	0	1	0	0	0
GCKDGN101B20CV	16	26	16	27	0	3	9	3	17	17	15	22	6	7	8	13	16	13	13	24	10	9	12	8
GCKDGN101B20DI	0	0	0	0	0	0	0	2	0	0	0	0	0	0	0	0	0	0	0	0	0	0	0	0
GCKDGN101B20I5	0	0	2	0	0	0	0	0	0	0	0	0	0	0	0	0	0	0	0	0	0	0	0	0
GCKDGN101B20MK	0	0	0	0	2	0	0	0	1	0	0	0	0	0	0	0	0	0	0	0	0	1	0	1
GCKDGN101B210U	0	1	0	0	0	0	0	0	0	0	0	0	0	0	0	0	0	0	0	0	0	0	0	0
GCKDGN101B21KL	2	3	1	5	0	2	4	3	3	5	0	4	2	3	5	0	2	2	0	5	3	2	4	3
GCKDGN101B21NS	0	0	0	2	0	0	0	2	0	0	0	0	0	1	0	0	0	0	0	0	0	0	0	0
GCKDGN101B21V5	0	0	0	0	0	1	0	0	0	0	0	0	0	0	0	0	0	0	0	0	0	0	0	0
GCKDGN101B22E6	0	1	3	0	0	1	0	0	1	2	1	3	0	0	0	0	0	0	1	2	0	0	0	0
GCKDGN101B22U8	0	5	2	2	0	1	2	0	1	4	1	2	0	0	1	1	1	0	0	3	0	0	2	1
GCKDGN101B238B	4	5	3	11	1	5	0	6	3	9	3	11	2	1	0	0	1	5	2	4	1	2	2	2
GCKDGN101B23JP	0	1	0	0	0	0	0	0	0	0	0	0	0	1	0	0	0	0	0	0	0	0	1	0
GCKDGN101B23MM	0	1	1	1	0	1	0	0	1	1	2	1	1	0	0	0	0	1	0	0	0	0	0	1
GCKDGN101B23R6	0	13	0	2	1	0	0	0	0	6	0	1	1	1	5	0	0	4	0	1	0	0	1	0
GCKDGN101B2404	3	1	0	0	0	0	1	0	3	0	1	3	0	2	2	0	1	0	0	2	0	0	3	0
GCKDGN101B2416	0	0	0	0	0	1	0	0	0	0	0	0	0	0	0	0	0	0	0	0	0	0	1	0
GCKDGN101B244W	0	1	2	0	0	0	0	0	0	0	0	0	0	1	0	0	0	0	1	0	0	0	0	0
GCKDGN101B24DF	0	0	0	1	0	1	0	0	0	0	0	0	0	0	0	0	0	0	0	0	0	0	0	0
GCKDGN101B24L0	1	1	0	0	0	1	2	0	3	0	0	0	0	2	0	0	0	0	1	0	1	1	1	0
GCKDGN101B24PW	0	0	3	0	0	0	0	0	0	0	0	0	0	0	0	0	0	0	0	0	1	1	0	0
GCKDGN101B266U	4	12	5	14	0	0	5	7	6	0	1	0	3	3	6	0	7	5	1	4	0	4	4	8
GCKDGN101B26JW	0	0	0	0	0	0	0	0	0	0	0	1	0	0	0	0	0	0	0	0	0	0	0	0
GCKDGN101B26K5	0	1	1	0	0	1	0	0	0	1	0	0	0	0	0	0	0	0	0	0	0	0	0	0
GCKDGN101B26PW	5	34	8	25	1	0	4	4	4	8	6	26	3	2	3	8	7	1	1	6	3	4	3	6
GCKDGN101B26RF	0	0	0	0	0	0	0	0	0	0	0	0	0	0	0	0	0	0	0	1	0	0	0	0
GCKDGN101B273Z	0	5	5	4	3	0	3	0	7	3	0	3	2	0	1	0	3	0	0	0	1	0	10	0
GCKDGN101B27D5	0	0	0	0	0	0	0	0	1	0	0	0	0	1	0	0	0	0	0	0	0	0	0	0
GCKDGN101B27EY	1	3	2	0	0	0	0	0	0	0	0	0	0	0	3	0	2	1	1	0	0	0	0	0
GCKDGN101B27QB	0	1	0	0	0	0	0	0	0	0	0	0	0	0	0	0	0	0	0	0	0	0	0	0
GCKDGN101B27Y8	0	0	0	1	0	0	0	0	0	0	0	0	0	0	0	0	0	0	0	0	0	0	1	0
GCKDGN101B28HQ	0	0	0	0	0	0	0	0	0	0	2	0	0	0	0	0	0	0	0	1	0	1	0	0
GCKDGN101B28NW	0	0	0	0	0	0	0	0	0	0	0	0	0	0	0	0	1	0	0	0	0	0	0	0
GCKDGN101B299B	0	0	0	0	0	0	1	0	0	0	0	0	0	0	0	0	0	0	0	0	0	0	0	0
GCKDGN101B29D7	0	0	2	0	1	0	1	1	0	0	0	0	0	2	0	0	0	0	2	0	0	0	0	0
GCKDGN101B29H2	3	6	3	3	3	0	0	0	1	4	2	3	0	1	1	4	3	0	2	3	1	1	0	1
GCKDGN101B29IZ	1	20	33	12	4	9	1	3	5	15	5	10	12	2	3	0	2	9	5	4	0	3	0	2
GCKDGN101B29SU	0	0	0	0	0	0	0	0	0	0	0	0	0	0	0	0	0	0	0	0	1	0	0	0
GCKDGN101B29ZO	0	0	1	2	0	0	0	0	0	0	0	0	0	0	0	0	0	0	0	0	0	0	0	0
GCKDGN101B2A6R	0	0	0	0	0	0	0	1	0	0	0	0	0	0	0	0	0	0	0	0	0	0	0	0
GCKDGN101B2B4Q	0	0	1	1	0	0	0	0	1	3	0	0	0	0	2	0	0	0	0	0	0	0	1	0
GCKDGN101B2BEJ	0	0	0	0	0	0	0	0	0	0	0	0	0	0	0	0	0	0	1	0	1	0	0	0
GCKDGN101B2BEO	0	0	0	1	0	0	0	0	0	0	0	0	0	0	0	0	0	0	0	0	0	0	0	0
GCKDGN101B2BVE	0	0	0	0	0	1	0	0	0	0	0	0	0	0	1	0	0	0	0	0	1	0	0	0
GCKDGN101B2BWS	0	0	0	0	0	0	0	0	0	0	0	0	0	0	1	0	0	0	0	0	0	0	0	0
GCKDGN101B2C58	0	0	0	0	0	0	0	0	0	0	0	0	0	0	0	0	1	0	0	0	0	0	0	0
GCKDGN101B2D6L	0	1	0	1	0	0	0	0	0	0	0	1	0	0	0	0	0	0	0	0	0	0	0	0
GCKDGN101B2DM7	2	0	1	0	0	2	0	0	0	3	0	0	0	0	0	0	0	0	1	0	0	0	0	0
GCKDGN101B2HF1	0	0	0	0	0	0	0	0	0	0	0	0	1	0	0	0	0	0	0	0	0	0	0	0
GCKDGN101B2HRL	0	0	0	0	0	0	0	0	0	1	0	0	0	0	0	0	0	0	0	1	0	0	0	0
GCKDGN101B2JEQ	0	0	0	0	0	0	0	0	0	0	0	1	0	0	0	0	0	0	0	0	0	0	0	0
GCKDGN101B2K9P	0	1	1	1	0	1	0	0	1	1	0	1	0	0	0	2	0	0	0	0	0	2	0	0
GCKDGN101B2KGL	1	4	1	3	2	0	3	0	1	8	0	7	4	2	1	0	2	2	0	10	2	2	4	1
GCKDGN101B2L6V	0	0	0	0	0	3	0	0	0	1	1	0	0	0	0	0	0	0	0	0	1	0	0	0
GCKDGN101B2LCP	0	0	0	0	0	0	0	0	0	0	0	1	0	0	0	0	0	0	0	0	0	0	0	0
GCKDGN101B2LJS	2	3	2	0	0	1	1	0	1	0	2	3	0	1	0	0	1	0	1	2	1	4	0	0
GCKDGN101B2LO3	0	0	1	1	0	1	0	0	0	0	0	0	1	0	0	0	0	1	0	0	0	1	0	0
GCKDGN101B2MDH	0	0	1	0	0	0	0	0	0	1	0	0	0	0	0	0	0	0	0	0	0	0	0	0
GCKDGN101B2MFK	0	0	0	0	0	0	0	0	0	0	0	1	0	0	0	0	0	0	0	0	0	0	0	0
GCKDGN101B2ML8	0	0	0	0	0	0	0	0	0	0	0	0	0	1	0	0	0	0	0	0	0	0	0	0
GCKDGN101B2MLP	0	0	0	0	0	0	0	0	0	0	0	0	0	0	0	0	0	0	0	0	0	0	1	0
GCKDGN101B2N38	0	2	2	4	1	0	0	0	1	0	2	0	1	3	0	0	1	1	0	1	0	0	0	1
GCKDGN101B2NGD	0	0	0	1	0	0	0	0	0	0	0	0	0	0	0	0	0	0	0	0	0	0	0	0
GCKDGN101B2NHV	0	2	4	3	0	4	2	2	2	1	1	11	0	0	0	0	1	1	1	4	0	2	0	0
GCKDGN101B2NW1	0	0	0	1	0	0	0	0	0	0	0	0	0	0	0	0	0	0	0	0	0	0	0	0
GCKDGN101B2OP6	0	1	1	1	0	0	0	0	0	2	0	0	0	0	0	0	0	0	1	1	1	0	0	0
GCKDGN101B2OPI	0	0	1	0	0	0	0	0	0	0	0	2	0	0	0	0	0	0	0	0	0	1	0	0
GCKDGN101B2OUX	0	0	0	0	0	0	0	0	0	0	0	0	0	0	1	0	0	0	0	0	0	0	0	0
GCKDGN101B2PTA	1	2	0	0	0	0	1	0	5	2	0	2	3	1	6	0	0	0	2	2	0	0	3	1
GCKDGN101B2PW5	0	0	0	1	0	0	0	0	0	0	0	0	0	0	0	0	0	0	1	0	0	0	1	0
GCKDGN101B2Q7L	5	3	3	5	1	1	0	2	5	2	3	13	2	1	3	1	5	3	2	6	3	2	2	1
GCKDGN101B2R7S	0	1	0	0	0	0	2	0	2	1	2	4	0	2	0	0	1	1	0	1	0	1	2	0
GCKDGN101B2RKP	0	2	0	0	0	0	0	0	0	0	0	0	1	0	0	0	0	0	0	0	0	0	0	0
GCKDGN101B2RR8	0	0	0	0	0	0	0	0	1	0	0	0	0	0	0	0	0	0	0	0	0	0	0	0
GCKDGN101B2RY1	0	0	0	3	0	0	0	0	4	2	0	2	0	0	0	0	1	0	1	0	0	0	0	0
GCKDGN101B2S1V	20	36	29	6	1	6	4	0	21	15	1	14	3	1	1	10	13	7	15	1	0	3	1	0
GCKDGN101B2SVF	0	0	0	0	0	0	0	0	0	0	0	0	0	0	0	0	1	0	0	0	0	0	0	0
GCKDGN101B2TPJ	0	0	0	3	0	0	0	0	0	0	0	2	0	0	0	0	0	0	0	0	0	1	0	1
GCKDGN101B2U7H	0	0	0	0	0	0	0	0	0	0	0	0	0	1	0	0	0	0	0	0	0	0	0	0
GCKDGN101B2UG1	0	0	0	0	0	0	1	0	0	0	0	0	0	0	0	0	0	2	0	0	0	0	0	0
GCKDGN101B2UKQ	0	5	0	0	1	2	0	1	0	1	0	4	0	0	1	0	0	0	0	1	0	0	0	1
GCKDGN101B2UMC	0	0	0	1	0	0	0	0	0	0	0	1	0	0	0	0	0	0	0	0	0	0	0	0
GCKDGN101B2VSY	2	10	4	3	0	3	0	1	1	4	4	9	0	1	2	1	11	3	3	1	1	2	7	2
GCKDGN101B2VW1	0	0	0	0	0	0	0	0	0	0	0	0	0	0	0	0	0	0	0	1	0	0	0	0
GCKDGN101B2WM5	2	6	3	9	0	0	3	1	2	4	1	4	0	2	2	2	8	4	4	8	0	3	4	3
GCKDGN101B2WPM	0	0	0	0	0	0	0	0	0	0	0	0	0	1	0	0	0	0	0	0	1	0	0	0
GCKDGN101B2WVT	1	4	1	2	0	0	3	3	5	10	0	0	1	0	0	0	0	6	2	4	1	1	1	0
GCKDGN101B2X1A	0	0	0	1	0	1	0	0	0	0	0	0	0	0	1	0	0	0	0	0	0	0	0	0
GCKDGN101B2XWG	0	0	0	0	1	0	0	0	0	0	0	1	0	0	0	0	0	0	0	0	0	0	0	0
GCKDGN101B2XWK	0	0	0	0	0	0	0	0	1	0	0	1	0	0	0	0	0	0	0	0	0	0	0	0
GCKDGN101B2YG0	0	0	0	1	0	1	0	0	0	0	0	0	0	0	0	0	0	0	0	0	0	0	0	0
GCKDGN101B2Z7S	0	0	0	0	0	0	0	0	0	0	0	0	0	0	0	0	0	0	0	0	0	0	3	0
GCKDGN101B30P2	3	6	0	2	3	5	1	0	1	8	0	2	2	2	1	0	0	1	0	2	0	1	1	0
GCKDGN101B3207	0	0	0	0	0	0	0	0	1	0	0	0	0	0	0	0	0	0	0	0	0	0	0	0
GCKDGN101B320W	0	1	3	0	0	1	1	0	1	1	0	1	3	3	0	1	3	1	0	0	0	1	4	0
GCKDGN101B32TG	0	0	0	0	0	0	0	0	0	0	0	1	0	0	0	0	0	0	0	0	0	0	0	0
GCKDGN101B334A	3	4	10	4	3	7	0	6	2	8	1	8	5	3	6	2	0	5	2	5	4	3	2	6
GCKDGN101B33NM	0	0	0	0	0	0	0	1	0	1	0	0	0	0	1	0	0	1	0	0	0	0	0	0
GCKDGN101B33WE	0	0	0	1	0	0	0	0	0	0	0	0	0	0	0	0	0	0	0	0	0	0	0	0
GCKDGN101B349P	0	0	1	1	0	0	0	0	0	1	0	0	0	0	0	0	0	0	0	0	0	0	0	0
GCKDGN101B34AO	0	3	0	0	1	0	0	0	4	1	0	0	0	0	1	0	1	1	0	1	0	0	1	1
GCKDGN101B3527	0	0	0	1	0	0	0	0	0	0	0	0	0	0	0	0	0	0	0	0	0	0	0	0
GCKDGN101B354P	0	0	0	0	0	0	0	0	0	0	0	0	1	0	1	0	0	0	2	0	0	0	0	0
GCKDGN101B355X	2	0	0	0	0	0	1	0	0	0	0	0	0	0	0	0	3	0	0	0	0	0	1	0
GCKDGN101B35IF	1	0	2	1	0	0	0	0	1	0	0	2	0	0	0	0	1	0	0	0	0	0	0	0
GCKDGN101B35O8	0	0	0	0	0	0	1	0	0	0	0	0	0	0	1	0	0	0	0	0	0	0	0	0
GCKDGN101B36MZ	0	0	0	1	0	0	0	0	0	0	0	0	0	0	0	0	0	0	0	0	0	0	0	0
GCKDGN101B36SJ	0	0	0	0	0	0	0	0	0	1	2	0	0	0	0	0	0	0	0	0	0	0	0	0
GCKDGN101B37A9	0	0	0	0	0	0	0	0	0	0	0	0	0	0	0	0	0	1	0	0	0	0	0	0
GCKDGN101B39AS	0	0	0	0	0	0	1	0	0	0	0	0	0	0	0	0	0	0	0	0	0	0	0	0
GCKDGN101B39OZ	0	0	0	3	0	0	0	0	0	0	0	0	0	0	0	0	0	0	0	0	0	0	0	0
GCKDGN101B39VV	0	0	0	2	0	1	0	1	0	0	0	3	0	1	1	0	0	0	1	0	0	1	1	0
GCKDGN101B39ZT	0	0	0	0	0	0	0	0	0	0	0	0	0	0	0	0	0	0	0	0	0	0	2	0
GCKDGN101B3A60	0	1	2	0	0	1	0	0	0	0	0	0	0	0	0	0	0	0	1	0	0	0	0	0
GCKDGN101B3A7Q	0	0	0	0	0	0	0	0	1	0	0	0	0	0	0	0	0	0	0	0	0	0	0	0
GCKDGN101B3BEB	0	0	2	1	0	1	0	0	0	1	0	0	0	0	0	1	0	0	0	0	0	0	0	0
GCKDGN101B3C33	0	1	2	1	0	1	0	2	1	1	1	0	0	0	0	0	1	1	0	0	0	3	0	0
GCKDGN101B3CST	2	0	0	0	0	0	0	0	0	0	0	0	2	0	0	0	1	0	0	0	0	0	0	0
GCKDGN101B3D8V	0	0	2	0	0	0	0	0	1	0	0	0	0	0	0	0	1	0	0	0	0	0	0	0
GCKDGN101B3D8Z	0	0	0	0	0	0	0	0	0	0	0	0	0	0	0	0	0	0	0	1	0	0	0	0
GCKDGN101B3DDV	0	1	1	0	0	0	0	0	0	0	0	0	0	0	0	0	0	0	0	0	0	0	0	0
GCKDGN101B3DE0	0	0	0	0	0	0	0	1	0	1	0	0	1	0	0	0	0	0	0	1	0	0	0	0
GCKDGN101B3DPW	1	1	1	0	0	0	0	0	1	1	0	1	1	1	1	2	0	0	1	0	0	0	0	2
GCKDGN101B3DW9	0	0	0	0	0	0	0	0	0	0	0	0	0	0	0	0	0	0	0	0	0	0	1	0
GCKDGN101B3E1O	0	1	0	0	0	0	0	0	0	0	0	1	1	0	0	0	0	0	0	0	0	0	1	0
GCKDGN101B3E40	0	0	2	0	0	0	0	0	0	0	0	0	1	0	0	0	0	0	0	0	0	0	0	0
GCKDGN101B3ESM	1	1	0	0	0	0	1	0	1	1	0	2	0	1	0	0	0	0	0	2	1	1	0	0
GCKDGN101B3EU1	0	0	0	1	0	0	0	0	0	0	1	1	0	0	0	0	0	0	0	0	0	0	0	0
GCKDGN101B3F5V	0	0	2	0	0	0	0	0	0	0	0	0	0	0	0	0	0	0	0	1	0	0	0	0
GCKDGN101B3FO4	0	0	0	0	0	0	1	0	0	1	0	0	0	0	0	0	0	0	0	0	0	0	0	0
GCKDGN101B3FPL	0	1	5	0	0	0	0	0	0	1	0	14	0	0	0	0	0	0	1	0	0	0	0	0
GCKDGN101B3FSW	0	0	0	0	0	0	1	0	0	0	0	0	0	0	0	1	0	0	1	0	0	0	0	0
GCKDGN101B3FWU	0	0	0	0	0	0	0	0	0	0	0	1	0	0	0	0	0	0	0	0	0	0	0	0
GCKDGN101B3G3J	1	4	1	5	0	1	0	0	0	1	1	2	0	0	0	0	0	5	1	0	0	1	0	0
GCKDGN101B3G9N	0	1	3	2	0	0	0	1	1	0	1	2	0	0	0	0	0	0	4	2	0	0	0	0
GCKDGN101B3GLS	0	1	2	0	0	0	0	0	0	0	0	1	0	0	1	0	0	0	0	0	0	0	0	0
GCKDGN101B3GQE	1	1	2	1	0	0	0	0	0	1	0	1	0	0	0	0	2	1	1	2	6	1	2	0
GCKDGN101B3HP8	1	0	2	0	1	5	0	2	2	1	0	3	2	3	0	0	2	1	1	1	0	0	1	0
GCKDGN101B3HVR	5	2	0	2	0	1	0	0	2	3	2	2	1	1	0	0	4	0	0	1	1	0	0	0
GCKDGN101B3JC4	1	1	5	6	1	0	0	0	3	3	2	1	0	0	3	3	0	1	1	0	2	0	1	1
GCKDGN101B3JC8	0	0	0	0	0	0	0	0	1	0	0	0	0	1	0	0	2	0	0	0	0	0	0	0
GCKDGN101B3KD3	1	0	0	0	0	0	1	0	1	2	0	0	1	1	0	0	1	1	0	1	5	0	4	0
GCKDGN101B3KI1	0	0	0	0	0	0	0	0	0	0	0	1	0	0	0	0	0	0	2	1	0	0	1	0
GCKDGN101B3KTH	0	0	0	1	0	0	0	0	0	0	0	0	0	1	0	0	0	0	0	2	0	1	0	0
GCKDGN101B3LT2	3	2	4	3	2	1	0	0	1	3	2	3	0	0	0	1	0	4	0	0	0	0	5	0
GCKDGN101B3LV3	0	0	0	1	0	0	0	0	0	0	0	0	0	0	0	0	0	1	0	0	0	0	0	1
GCKDGN101B3ME9	0	0	0	0	0	0	0	0	0	1	0	0	0	0	0	0	0	0	0	0	0	1	0	0
GCKDGN101B3MEE	0	0	0	0	0	0	0	0	0	0	0	1	0	0	0	0	0	0	0	0	0	0	0	0
GCKDGN101B3MI9	0	0	0	0	0	0	0	0	1	0	0	0	0	0	0	0	0	0	0	0	0	0	0	0
GCKDGN101B3MXW	0	0	1	0	0	0	1	0	0	1	0	0	0	0	0	0	0	0	0	2	0	0	0	0
GCKDGN101B3N8J	0	2	0	0	0	1	0	0	1	0	0	0	0	0	1	0	1	0	0	0	2	1	1	0
GCKDGN101B3NBB	0	0	0	0	0	0	0	0	0	2	0	0	0	0	0	0	0	0	0	0	0	0	0	0
GCKDGN101B3NJG	0	0	0	0	0	0	3	1	1	3	0	1	0	1	0	0	0	0	2	0	0	0	0	0
GCKDGN101B3NTA	0	1	0	0	0	0	0	0	0	0	0	0	0	0	0	0	0	0	0	0	0	0	1	0
GCKDGN101B3NX6	0	0	0	1	0	0	0	0	0	0	0	1	0	1	0	0	0	0	0	0	0	0	0	0
GCKDGN101B3OJK	0	0	0	0	0	1	0	0	0	0	0	0	0	0	0	0	0	0	0	0	0	0	0	0
GCKDGN101B3QC1	0	2	0	2	0	0	0	0	0	0	0	1	0	0	0	0	0	0	0	0	1	0	0	0
GCKDGN101B3QDG	0	0	0	0	0	1	0	0	1	1	0	1	0	0	0	0	0	0	0	0	0	0	0	0
GCKDGN101B3QYX	0	0	0	0	0	0	0	0	0	0	0	0	0	0	0	0	0	0	0	0	0	1	0	1
GCKDGN101B3S43	0	1	1	0	0	0	0	0	0	1	0	3	0	0	0	0	0	0	0	1	1	1	1	0
GCKDGN101B3SPY	0	1	0	0	0	0	0	1	1	0	0	0	4	0	0	0	0	0	0	0	0	0	0	0
GCKDGN101B3VFF	0	0	0	0	0	0	0	0	0	0	0	1	0	0	0	0	0	0	0	0	0	0	0	0
GCKDGN101B3WG1	0	1	0	0	0	0	0	0	0	0	0	2	0	0	0	0	0	0	0	1	0	0	0	0
GCKDGN101B3WPP	0	0	1	0	0	1	0	0	0	0	0	0	0	1	0	0	2	0	0	0	0	1	0	0
GCKDGN101B3X2A	0	0	0	0	0	0	0	0	0	0	0	1	0	0	0	0	0	0	0	0	0	0	0	0
GCKDGN101B3XB8	0	0	0	0	0	0	0	0	0	0	0	0	0	1	0	0	0	0	0	0	0	0	0	0
GCKDGN101B3XLP	1	4	0	6	0	3	0	1	1	1	1	5	3	3	4	0	3	0	0	1	0	0	0	4
GCKDGN101B3XNF	0	0	1	2	1	0	0	0	0	0	0	0	0	0	0	0	0	0	0	0	0	0	0	0
GCKDGN101B3XSZ	0	0	0	0	0	0	1	0	0	0	0	0	0	0	0	0	0	0	0	0	0	0	0	0
GCKDGN101B3XYD	0	0	0	20	1	0	2	0	0	20	1	0	2	0	0	0	0	0	0	5	1	0	2	0
GCKDGN101B3Y1T	4	3	5	8	3	5	0	0	1	3	6	6	1	2	6	3	1	5	2	1	0	2	1	9
GCKDGN101B3YI5	1	0	0	0	0	0	2	0	0	2	1	0	0	0	3	0	2	0	0	1	1	0	0	2
GCKDGN101B40NY	0	0	1	1	0	0	0	0	0	0	0	0	0	1	0	0	0	1	0	3	0	0	0	0
GCKDGN101B41G1	0	2	0	0	0	0	0	0	0	0	1	0	0	0	0	0	0	0	0	0	0	0	0	0
GCKDGN101B428J	4	4	2	4	1	1	5	1	6	1	3	3	2	3	5	2	3	2	2	1	0	2	8	6
GCKDGN101B42AV	2	1	0	3	0	1	0	1	0	0	3	3	0	1	0	0	0	1	0	3	0	0	2	0
GCKDGN101B42WU	0	2	0	1	0	0	0	0	0	1	0	7	1	0	1	0	0	0	0	0	0	0	1	0
GCKDGN101B44S6	0	1	1	0	0	0	0	0	0	0	1	0	0	0	0	0	0	0	0	1	0	0	2	0
GCKDGN101B454Z	0	2	0	2	0	0	0	2	0	0	0	2	0	0	0	2	0	2	0	1	0	0	0	0
GCKDGN101B456F	0	0	0	0	0	1	0	0	0	0	0	0	0	0	0	0	0	0	0	0	0	0	0	0
GCKDGN101B464Y	1	9	6	0	0	3	1	0	2	2	0	1	0	3	0	0	1	0	2	2	0	1	0	1
GCKDGN101B46B1	0	0	0	0	0	0	0	0	0	0	0	0	0	0	0	0	0	0	1	0	0	0	0	0
GCKDGN101B4790	1	1	0	1	0	1	0	0	0	1	0	0	0	0	0	0	0	0	0	1	0	0	0	0
GCKDGN101B47BN	1	0	0	0	0	0	0	1	0	0	0	1	0	1	0	0	0	0	0	1	0	1	0	0
GCKDGN101B47E4	0	1	1	2	0	0	0	0	0	3	1	0	0	0	1	0	0	0	0	0	0	1	0	0
GCKDGN101B47H0	0	1	2	0	0	0	2	0	1	1	0	2	0	0	0	0	0	1	2	0	0	0	0	0
GCKDGN101B480D	0	0	0	0	0	0	0	0	0	0	0	0	0	1	2	0	1	1	0	0	0	0	0	0
GCKDGN101B48JX	1	3	1	1	0	2	2	2	2	0	0	1	1	1	2	0	0	0	0	1	0	1	0	1
GCKDGN101B4B10	3	12	2	3	2	4	2	2	7	3	1	7	8	0	2	2	1	2	0	4	2	4	3	3
GCKDGN101B4BEU	0	0	0	0	0	0	0	0	0	0	0	1	0	0	0	0	0	0	0	0	0	0	0	0
GCKDGN101B4BXU	0	0	1	0	0	0	0	0	0	0	1	0	0	0	0	0	0	0	0	0	0	0	0	0
GCKDGN101B4CEH	0	0	0	1	0	0	0	0	0	1	0	0	0	0	0	0	0	0	0	0	0	1	0	0
GCKDGN101B4COP	0	1	0	0	0	0	0	0	0	0	0	0	1	0	0	0	0	0	0	0	0	0	0	0
GCKDGN101B4DCX	0	0	0	1	0	0	0	0	0	0	0	0	0	0	0	0	0	0	0	0	0	0	0	0
GCKDGN101B4E2L	0	1	0	3	0	1	0	1	0	0	1	6	1	1	0	0	0	0	1	0	0	0	0	0
GCKDGN101B4E8O	0	0	0	1	0	0	1	0	5	0	0	0	0	0	0	0	0	0	0	0	0	0	5	0
GCKDGN101B4EMM	0	0	2	0	0	0	0	0	0	0	0	1	0	0	0	0	0	0	0	0	0	1	0	0
GCKDGN101B4ETK	0	0	0	0	0	0	0	0	0	0	0	0	0	0	0	0	0	0	0	0	0	1	0	0
GCKDGN101B4FS2	1	6	2	2	0	0	1	0	1	1	0	4	1	2	0	2	1	1	0	2	1	0	1	0
GCKDGN101B4G1Q	0	0	0	0	0	0	0	1	0	0	0	1	0	2	0	0	0	0	1	0	0	0	0	0
GCKDGN101B4GH9	3	4	7	6	3	2	2	1	6	7	1	3	4	1	2	1	0	1	0	3	2	0	6	0
GCKDGN101B4GHM	0	1	2	0	0	3	0	0	0	0	0	0	1	0	0	0	0	0	2	0	0	0	0	0
GCKDGN101B4H9L	1	0	1	0	0	0	0	0	1	1	0	2	0	0	1	3	0	2	0	1	0	0	1	0
GCKDGN101B4HGO	1	2	0	0	0	0	0	0	0	1	0	0	0	0	1	0	0	0	0	0	0	0	0	0
GCKDGN101B4I5M	1	1	0	0	0	0	0	0	1	0	0	0	3	0	1	0	0	0	2	0	0	1	0	0
GCKDGN101B4ISS	0	3	1	2	0	0	1	0	0	4	0	3	1	0	0	0	0	1	0	2	0	1	0	0
GCKDGN101B4JDN	0	4	0	0	0	0	0	0	0	1	0	1	0	0	0	0	0	3	0	2	0	0	1	2
GCKDGN101B4KQK	0	0	0	0	0	0	0	0	0	0	0	1	0	0	0	0	0	0	0	0	0	0	0	0
GCKDGN101B4KV3	3	3	0	3	0	0	0	0	0	2	1	2	1	1	1	0	5	1	0	1	3	0	2	0
GCKDGN101B4L7Q	0	0	0	0	0	0	0	0	0	0	0	0	0	1	0	0	0	0	0	0	0	0	0	0
GCKDGN101B4LDY	0	0	0	0	0	0	0	0	0	1	0	1	0	0	0	0	0	0	0	0	0	0	0	0
GCKDGN101B4LFF	0	2	0	1	0	0	0	0	0	1	0	0	0	0	3	0	0	1	0	0	0	0	2	0
GCKDGN101B4LGZ	0	0	0	1	0	0	0	0	0	0	0	0	0	0	0	0	0	0	0	0	0	0	0	0
GCKDGN101B4LH9	0	0	0	0	0	0	0	0	0	0	0	0	0	0	0	0	0	1	0	0	0	0	0	0
GCKDGN101B4LHI	0	0	0	0	0	0	0	0	0	0	0	1	1	0	0	0	0	1	0	0	0	0	0	0
GCKDGN101B4MN5	0	0	0	0	0	0	1	0	0	0	0	1	0	0	0	0	0	0	0	0	0	0	0	2
GCKDGN101B4N34	0	0	0	0	0	0	0	0	0	0	0	1	0	0	0	0	0	0	0	0	0	0	0	0
GCKDGN101B4NTP	0	0	0	0	0	0	0	0	0	0	0	1	1	0	0	0	0	0	0	2	0	1	0	0
GCKDGN101B4NVN	0	0	0	0	0	1	0	0	0	0	0	0	0	0	0	0	0	0	0	0	0	0	0	0
GCKDGN101B4O10	0	1	0	0	0	0	0	0	0	1	0	1	0	0	2	0	0	0	0	0	0	0	0	0
GCKDGN101B4OGE	0	0	0	1	0	0	0	0	0	0	0	0	0	0	1	0	0	0	0	0	0	0	0	0
GCKDGN101B4OTN	0	0	0	0	0	0	0	0	0	0	0	0	0	0	0	0	0	0	1	0	0	0	0	0
GCKDGN101B4P2B	0	0	0	0	0	0	0	1	0	0	0	0	0	0	0	0	0	0	0	0	0	0	0	0
GCKDGN101B4Q1N	0	0	0	0	0	0	0	0	0	0	0	0	0	1	0	0	0	0	0	0	0	0	0	0
GCKDGN101B4QXB	0	1	1	0	0	0	0	0	0	0	0	0	0	0	0	0	0	0	0	0	0	0	0	0
GCKDGN101B4SBQ	2	3	2	1	1	5	2	2	1	2	3	3	6	1	1	0	5	5	2	2	1	2	5	2
GCKDGN101B4SQV	1	0	0	0	0	0	0	0	0	0	0	0	0	0	0	0	0	0	0	0	2	0	1	0
GCKDGN101B4TJG	1	3	1	0	0	0	1	0	1	1	0	0	0	0	0	0	4	0	0	0	0	1	0	0
GCKDGN101B4U3P	0	0	0	1	0	0	0	0	0	0	0	0	0	0	0	0	0	0	0	0	0	0	0	0
GCKDGN101B4V9P	0	1	2	0	1	0	0	1	0	0	0	1	1	0	0	0	2	1	0	0	0	0	0	0
GCKDGN101B4VCC	0	1	0	1	1	0	0	0	0	0	0	0	0	0	0	0	0	0	0	3	0	1	0	0
GCKDGN101B4VDN	0	0	0	0	0	0	0	0	0	0	0	1	0	0	0	0	0	0	0	0	0	0	0	0
GCKDGN101B4VKP	1	0	1	0	0	0	0	0	1	0	0	1	0	0	0	0	0	0	0	0	0	2	0	2
GCKDGN101B4WB7	1	0	0	1	3	0	3	0	10	8	1	11	1	3	1	0	1	1	0	0	0	0	3	0
GCKDGN101B4XE4	0	1	0	0	0	0	0	0	0	0	0	0	0	0	0	0	0	0	0	0	0	0	0	0
GCKDGN101B4XF9	0	0	0	0	0	0	0	0	1	0	0	0	0	0	0	0	0	0	0	0	0	0	0	0
GCKDGN101B4XFJ	0	1	1	1	2	1	0	0	1	1	0	2	0	0	1	0	2	0	0	0	1	0	0	0
GCKDGN101B4XHO	0	1	0	1	0	0	0	0	0	1	0	1	1	0	3	0	0	0	0	1	0	0	0	1
GCKDGN101B4XZJ	0	0	0	0	0	1	0	0	1	0	0	0	0	0	0	0	0	0	0	0	0	0	0	0
GCKDGN101B4YAZ	0	2	1	0	0	0	0	0	0	0	1	0	0	0	0	0	0	0	0	0	0	0	0	0
GCKDGN101B50H7	0	0	1	0	0	0	0	0	0	0	0	0	0	0	0	0	1	0	0	0	0	0	1	0
GCKDGN101B50RH	0	0	0	0	0	0	0	0	0	0	0	0	0	0	0	0	0	1	0	1	0	1	0	0
GCKDGN101B50TY	0	0	0	0	0	0	0	0	0	0	0	0	0	1	0	0	0	0	0	0	0	0	0	0
GCKDGN101B5295	0	0	0	0	0	1	0	0	2	0	0	0	0	1	0	0	0	0	0	0	0	0	0	0
GCKDGN101B52CI	0	0	0	0	0	0	0	0	0	0	0	0	0	0	0	0	0	0	1	0	0	0	0	0
GCKDGN101B52IM	0	1	0	0	0	0	0	0	0	0	1	0	0	0	0	0	0	0	0	0	0	0	0	0
GCKDGN101B52R4	0	1	0	0	0	1	0	0	1	1	0	1	0	0	0	0	0	0	0	0	0	0	0	0
GCKDGN101B52ZM	1	1	1	1	0	0	1	0	1	3	0	4	2	1	2	0	2	0	0	2	0	0	2	2
GCKDGN101B54HP	1	4	0	2	6	1	2	4	5	3	3	3	1	1	4	1	2	2	2	4	6	3	6	2
GCKDGN101B54LY	0	1	0	0	0	0	0	0	0	0	0	1	0	0	0	0	0	0	0	0	0	0	0	0
GCKDGN101B54OS	0	0	0	1	0	0	0	0	0	0	0	0	0	0	0	0	0	0	0	1	0	0	0	0
GCKDGN101B55MJ	0	1	1	2	0	1	1	0	3	3	0	4	2	2	0	0	1	2	1	2	1	1	1	0
GCKDGN101B564O	0	0	0	0	0	0	0	0	0	0	0	1	0	0	0	0	0	0	0	0	0	0	0	0
GCKDGN101B57A5	0	1	0	0	0	0	0	0	0	0	0	0	0	0	0	0	0	0	0	0	0	0	0	0
GCKDGN101B5906	0	0	0	0	0	0	0	0	0	0	0	1	0	0	0	0	0	0	0	0	0	0	0	0
GCKDGN101B5909	2	2	4	1	1	0	2	1	2	5	1	0	0	0	0	2	5	0	3	6	14	2	9	1
GCKDGN101B5A9P	0	1	1	1	1	0	1	0	0	0	0	0	1	0	0	0	1	0	0	0	0	0	0	0
GCKDGN101B5B13	0	0	0	1	0	0	0	0	0	1	0	0	0	0	0	0	0	0	0	0	0	0	0	0
GCKDGN101B5B9C	7	10	12	9	1	7	4	4	14	16	4	4	3	3	9	5	7	6	3	11	4	4	4	4
GCKDGN101B5BE2	0	1	0	2	0	0	0	0	0	0	0	0	0	0	0	0	0	0	0	2	0	0	0	0
GCKDGN101B5BGC	0	0	3	0	0	0	0	0	0	0	1	0	0	0	0	0	0	1	0	2	0	1	0	3
GCKDGN101B5C68	0	0	0	1	0	0	0	0	0	0	0	0	0	0	0	0	0	0	0	0	0	1	0	0
GCKDGN101B5C97	2	3	4	3	1	4	1	1	5	2	2	4	2	0	0	1	1	2	2	2	3	2	1	0
GCKDGN101B5CBC	0	0	1	0	0	2	0	0	0	1	1	0	0	0	0	0	0	0	0	0	0	0	0	0
GCKDGN101B5CG0	0	4	6	3	1	0	0	0	1	1	0	0	1	0	0	0	0	2	2	2	2	1	1	0
GCKDGN101B5D7W	1	0	0	2	0	0	0	0	0	0	1	0	1	0	0	0	0	0	0	1	0	0	0	0
GCKDGN101B5DIY	0	0	0	0	0	0	0	0	0	2	0	0	0	0	0	0	0	0	0	0	0	0	0	0
GCKDGN101B5EDU	0	0	1	1	0	0	0	0	0	1	1	0	0	0	0	0	0	0	0	0	0	0	1	0
GCKDGN101B5EHD	0	0	0	0	0	0	0	0	0	0	0	0	0	1	0	0	0	0	0	0	0	0	1	0
GCKDGN101B5ENW	0	1	1	1	0	0	0	0	1	0	1	0	0	0	0	0	0	0	0	0	0	0	0	0
GCKDGN101B5G4T	2	1	1	5	0	2	1	1	2	2	0	0	3	1	0	0	1	0	0	1	1	1	1	1
GCKDGN101B5GEQ	9	11	10	7	3	6	3	5	11	7	4	11	5	3	9	2	8	8	4	6	4	2	2	2
GCKDGN101B5GF1	1	0	0	1	4	1	0	0	1	0	0	0	0	1	2	0	0	0	1	1	0	1	0	1
GCKDGN101B5GKL	0	0	0	0	0	0	0	0	1	0	0	0	0	0	0	0	0	0	0	0	4	0	0	0
GCKDGN101B5H8C	0	0	0	0	0	0	1	0	0	0	1	0	0	0	0	0	0	0	0	0	0	0	0	0
GCKDGN101B5HII	0	8	0	1	1	6	0	1	0	4	0	3	0	3	2	0	2	1	0	1	0	6	0	1
GCKDGN101B5HOU	1	3	10	4	2	4	4	2	1	6	2	5	0	1	3	2	2	7	5	2	5	2	3	0
GCKDGN101B5HXW	1	10	5	9	6	9	5	0	14	39	6	10	13	21	8	7	1	0	0	3	0	3	6	3
GCKDGN101B5I1M	0	0	0	0	0	0	0	0	0	1	0	0	0	0	0	0	0	0	0	0	0	0	0	0
GCKDGN101B5IDD	0	0	0	0	0	0	0	0	0	0	0	0	0	0	0	1	0	0	0	0	0	0	0	0
GCKDGN101B5JVO	0	0	0	0	0	0	0	0	0	0	0	1	0	0	0	0	0	0	0	0	0	0	0	0
GCKDGN101B5JX5	0	1	0	0	0	0	0	0	0	0	0	0	0	0	0	0	0	0	0	0	0	0	0	0
GCKDGN101B5K6S	0	3	0	0	0	0	0	0	0	0	0	0	0	0	0	0	0	2	0	0	0	0	0	0
GCKDGN101B5KR6	0	4	0	0	0	0	0	0	0	3	1	5	0	2	4	2	0	0	1	0	1	2	4	1
GCKDGN101B5KVS	0	0	0	0	0	0	0	0	0	0	0	0	0	0	0	1	0	0	0	0	0	0	0	0
GCKDGN101B5L03	0	0	1	0	0	0	0	0	0	0	0	0	0	0	0	0	0	0	0	0	0	0	0	0
GCKDGN101B5M1D	0	1	2	0	0	0	0	0	0	1	1	1	0	0	0	0	0	0	1	0	0	0	0	0
GCKDGN101B5MRY	0	1	0	0	0	0	0	0	0	0	0	0	0	0	1	0	0	0	0	1	0	0	0	0
GCKDGN101B5MZ3	0	0	1	0	0	0	0	0	0	0	1	0	0	0	0	0	0	0	0	1	0	0	0	0
GCKDGN101B5NDW	0	0	0	0	0	0	0	0	0	0	0	0	0	0	0	0	1	1	0	0	0	0	0	0
GCKDGN101B5NPW	0	3	0	0	3	2	9	1	0	1	1	2	0	1	2	0	0	0	0	0	0	0	4	4
GCKDGN101B5OE0	1	0	1	0	0	0	0	0	1	1	1	0	0	0	1	0	1	1	1	1	0	0	1	1
GCKDGN101B5OVI	0	0	0	0	0	0	0	0	0	0	0	0	0	0	0	0	0	0	1	0	0	0	0	0
GCKDGN101B5OWZ	1	0	0	0	0	0	0	0	0	0	0	0	0	0	0	0	0	0	0	0	0	0	1	0
GCKDGN101B5PRI	0	0	1	0	0	0	0	0	1	0	0	0	0	0	0	0	0	0	0	0	0	0	0	0
GCKDGN101B5PY6	0	0	0	0	0	0	0	0	0	0	0	0	1	0	0	0	0	0	0	0	0	0	0	0
GCKDGN101B5Q5P	0	0	1	0	0	0	0	0	0	0	0	1	0	0	0	0	0	0	0	0	0	0	0	0
GCKDGN101B5QW0	0	0	0	1	0	0	0	0	1	0	1	0	1	0	0	0	0	0	1	0	1	1	0	0
GCKDGN101B5R6M	0	0	0	0	0	0	0	0	0	0	0	0	0	0	0	0	0	0	1	0	0	0	0	0
GCKDGN101B5RTC	0	0	0	0	0	0	0	0	0	0	0	0	0	0	0	0	0	0	0	0	0	0	1	0
GCKDGN101B5U63	0	0	0	0	0	1	0	0	0	0	0	0	0	1	0	0	0	0	0	0	0	0	0	0
GCKDGN101B5UH7	0	0	0	0	0	0	0	0	0	0	0	0	0	0	1	0	0	0	0	0	0	0	0	0
GCKDGN101B5W1O	0	1	0	0	0	0	0	0	0	0	0	0	0	0	0	0	0	0	0	0	0	0	0	0
GCKDGN101B5WWA	0	0	0	1	0	1	0	0	0	0	0	0	0	0	0	0	0	0	0	0	0	0	0	0
GCKDGN101B5ZDZ	2	0	0	1	0	1	0	0	1	0	0	0	3	0	6	0	0	0	0	0	0	0	0	0
GCKDGN101B5ZKR	0	0	0	0	0	0	0	0	2	1	0	0	0	0	1	2	0	0	0	0	0	0	0	0
GCKDGN101B5ZLG	0	0	0	1	0	0	0	0	0	0	0	0	0	0	0	0	0	0	0	0	0	0	0	0
GCKDGN101B60LC	0	1	1	2	0	1	1	1	0	5	3	10	0	1	0	1	1	0	0	0	2	2	3	1
GCKDGN101B613M	0	3	0	1	1	0	0	0	0	0	0	1	0	2	1	0	0	5	3	0	2	1	0	0
GCKDGN101B616H	0	0	1	0	0	0	0	0	0	0	0	1	0	0	2	0	2	0	0	0	0	0	0	0
GCKDGN101B618G	0	1	0	0	0	0	0	0	0	1	0	0	0	0	0	0	0	0	0	0	0	0	0	0
GCKDGN101B61WX	0	0	0	0	0	0	0	0	0	0	0	1	0	0	0	0	0	0	0	0	0	0	0	0
GCKDGN101B62A5	0	1	3	0	1	1	0	0	0	1	0	0	2	0	1	0	0	0	1	3	0	3	0	0
GCKDGN101B63JC	0	0	2	0	0	0	0	0	0	0	0	0	1	0	0	0	0	0	0	0	0	0	1	2
GCKDGN101B63MB	0	0	0	1	0	0	1	0	0	0	0	0	0	0	0	0	0	0	0	0	0	0	0	0
GCKDGN101B63T7	0	0	0	0	0	0	0	0	0	0	0	0	0	0	1	0	0	0	0	0	0	0	0	0
GCKDGN101B63WU	0	0	0	0	0	0	1	0	0	0	0	0	0	0	0	0	0	0	0	1	0	0	0	0
GCKDGN101B6433	0	1	0	3	0	0	0	0	2	0	0	0	0	0	0	0	0	1	1	0	0	2	0	0
GCKDGN101B64V3	0	0	0	1	0	0	0	0	0	1	0	0	0	0	0	0	0	0	0	1	0	0	0	0
GCKDGN101B64XU	0	0	1	0	0	0	0	0	0	0	0	0	0	0	0	0	0	0	0	0	0	0	0	0
GCKDGN101B661N	0	0	0	0	0	0	0	2	0	1	1	0	0	0	0	0	0	0	0	0	0	0	0	0
GCKDGN101B66H5	1	1	2	1	0	1	0	0	1	3	0	0	0	1	0	0	1	0	0	0	0	0	2	0
GCKDGN101B66ZX	0	1	4	3	3	0	1	0	2	1	2	3	0	0	0	0	1	1	0	3	0	0	1	1
GCKDGN101B6711	0	0	0	1	0	0	0	0	0	0	0	0	0	2	0	0	0	0	0	0	0	0	0	0
GCKDGN101B67TW	0	1	1	0	0	0	0	0	0	0	1	1	0	2	0	1	1	1	0	1	0	0	1	3
GCKDGN101B67X5	0	0	0	1	0	0	0	0	0	0	0	0	0	0	0	0	0	0	0	0	0	0	1	0
GCKDGN101B68OB	0	0	0	0	0	0	0	0	0	0	0	1	0	0	0	0	0	0	0	0	0	0	0	0
GCKDGN101B68QL	1	0	0	0	0	1	0	1	1	1	0	1	0	0	0	0	0	0	0	1	0	0	0	0
GCKDGN101B69AS	0	0	1	0	0	0	0	0	0	0	1	1	0	0	0	0	0	0	1	0	0	0	0	0
GCKDGN101B69WC	0	0	0	0	0	0	1	0	0	0	0	0	0	0	0	0	0	0	0	1	0	0	0	0
GCKDGN101B6ABN	0	1	0	0	0	0	0	0	0	0	0	0	0	0	0	0	0	0	0	0	0	0	0	0
GCKDGN101B6AFU	0	0	0	0	0	0	1	0	0	1	1	1	0	0	0	0	0	0	0	0	0	0	0	0
GCKDGN101B6B0O	0	0	0	0	0	0	0	0	0	0	0	1	0	0	0	0	0	0	0	0	0	0	0	0
GCKDGN101B6B5U	0	0	4	1	0	0	0	0	0	0	0	2	0	0	0	0	1	0	0	0	0	0	0	0
GCKDGN101B6BA6	5	1	10	4	3	10	2	11	4	2	2	4	2	2	9	1	1	2	7	4	1	3	3	1
GCKDGN101B6C5W	0	0	0	0	0	0	1	0	0	0	0	0	0	0	0	0	0	0	0	0	0	0	1	0
GCKDGN101B6CEH	0	2	1	0	0	0	0	0	0	0	0	3	0	0	0	0	0	0	0	1	0	0	1	0
GCKDGN101B6D1N	0	0	1	0	0	0	0	0	1	0	0	0	0	0	0	0	0	0	0	0	0	0	0	0
GCKDGN101B6DUQ	21	47	17	32	11	9	19	10	33	42	16	43	14	23	21	15	30	23	17	24	3	18	20	14
GCKDGN101B6DV3	0	1	0	0	0	0	0	0	0	0	0	0	0	0	0	0	0	0	0	0	0	0	0	0
GCKDGN101B6EBG	3	0	2	2	0	3	0	0	2	0	0	2	0	1	1	0	1	0	1	0	0	0	0	0
GCKDGN101B6EKX	0	0	0	0	0	0	0	0	1	1	0	0	0	0	0	0	0	0	0	0	0	0	0	0
GCKDGN101B6F54	2	1	2	5	1	1	1	4	0	0	1	3	0	0	0	0	1	1	3	4	0	0	2	1
GCKDGN101B6FGO	0	0	4	0	0	0	0	0	0	1	0	0	0	0	0	0	2	1	0	0	0	0	0	0
GCKDGN101B6FZD	0	0	0	0	0	0	0	0	1	0	0	0	0	0	0	0	0	0	0	0	0	0	0	0
GCKDGN101B6G84	1	0	3	0	1	0	0	0	0	0	0	0	0	1	0	0	1	0	0	0	0	0	0	0
GCKDGN101B6GCL	0	0	1	0	0	0	0	0	1	0	0	0	0	0	0	1	0	0	0	0	0	0	0	0
GCKDGN101B6GH1	0	1	0	0	0	0	0	0	0	2	0	0	0	1	2	0	0	0	1	0	0	0	0	0
GCKDGN101B6GVI	0	0	0	0	0	0	0	0	0	0	1	0	0	0	0	0	0	0	0	0	0	0	0	0
GCKDGN101B6H8T	0	0	0	0	1	1	0	0	0	0	0	0	1	0	0	0	0	0	0	0	0	0	0	0
GCKDGN101B6H9N	0	0	0	0	0	0	0	0	0	0	0	1	0	0	0	0	0	0	0	0	0	0	0	0
GCKDGN101B6HGJ	0	0	0	0	0	2	0	0	0	0	0	0	0	0	0	0	0	0	0	0	0	1	0	0
GCKDGN101B6IL2	0	2	0	4	0	0	0	0	0	0	0	0	0	1	0	0	0	0	0	0	0	0	0	0
GCKDGN101B6IP5	0	0	0	0	1	0	0	0	0	0	0	0	0	0	0	0	0	3	0	0	0	0	0	0
GCKDGN101B6IPD	0	0	0	0	0	0	0	0	0	0	0	1	0	0	0	0	0	0	0	1	0	0	0	0
GCKDGN101B6JEE	0	1	0	1	0	0	0	0	0	0	0	1	0	1	0	0	0	0	0	0	0	0	0	0
GCKDGN101B6JNB	1	0	0	0	0	0	0	0	0	0	0	0	0	0	0	0	0	0	0	0	0	0	0	0
GCKDGN101B6JXE	0	0	0	1	0	0	0	0	0	0	0	0	0	0	0	0	1	0	0	0	0	0	0	0
GCKDGN101B6L0D	4	5	2	2	2	3	9	1	3	10	3	17	5	10	5	1	4	8	1	5	7	0	10	1
GCKDGN101B6L9O	0	1	1	1	0	0	0	0	0	1	0	0	0	0	0	0	0	0	0	0	0	0	0	0
GCKDGN101B6LMK	0	1	0	0	0	0	0	0	0	0	0	0	0	0	0	0	0	0	0	0	0	1	0	0
GCKDGN101B6M3C	0	0	0	0	0	0	0	0	0	0	0	1	0	0	0	0	0	0	0	0	0	0	0	0
GCKDGN101B6MJH	0	0	0	0	1	0	0	0	0	0	0	0	0	0	1	0	0	0	0	0	0	0	0	0
GCKDGN101B6MMF	3	1	3	1	3	0	2	1	4	4	0	4	0	0	4	2	0	0	0	0	2	0	0	3
GCKDGN101B6N4S	1	5	2	2	3	4	5	0	4	8	4	3	0	1	4	0	3	9	1	3	0	5	5	2
GCKDGN101B6NSE	1	1	0	1	0	0	0	0	0	1	0	1	0	0	0	0	0	0	0	1	0	0	0	0
GCKDGN101B6NXR	0	1	0	0	0	0	0	0	0	0	0	0	0	0	0	0	0	0	0	0	0	0	0	0
GCKDGN101B6OWH	0	0	0	0	0	0	0	0	0	0	0	0	0	0	0	0	0	0	0	0	0	1	0	0
GCKDGN101B6P47	0	0	0	0	0	0	1	0	0	0	0	0	0	0	0	0	0	0	0	0	0	0	0	0
GCKDGN101B6P7Y	2	1	2	0	0	3	0	3	0	2	1	1	1	2	5	1	0	1	0	1	0	1	0	0
GCKDGN101B6PH7	1	1	0	2	0	0	0	0	0	2	0	0	1	1	0	0	0	0	0	0	0	1	0	0
GCKDGN101B6PQN	0	0	2	1	0	0	0	0	0	0	0	2	1	0	0	0	0	0	2	0	0	0	1	0
GCKDGN101B6PZZ	0	3	1	0	2	1	3	1	2	5	0	0	0	0	1	0	0	0	0	0	1	2	0	0
GCKDGN101B6Q08	1	3	0	6	0	2	1	0	1	0	1	2	0	3	3	1	2	3	3	4	0	2	0	2
GCKDGN101B6QPR	0	0	0	0	0	1	0	0	1	1	0	1	0	0	0	0	0	0	0	0	0	1	0	0
GCKDGN101B6QSH	1	1	6	2	1	7	1	0	2	2	1	2	3	4	2	2	1	0	3	2	0	4	1	0
GCKDGN101B6R3J	0	0	5	8	0	3	0	0	0	0	1	3	0	0	0	0	0	0	0	4	1	0	1	0
GCKDGN101B6RNU	0	0	0	0	0	1	0	0	0	0	0	0	0	0	0	0	0	0	0	0	0	0	0	0
GCKDGN101B6SC8	0	0	0	0	1	1	0	0	1	1	0	0	0	0	0	0	0	0	0	0	0	0	0	0
GCKDGN101B6SOW	1	1	6	2	0	2	1	0	0	2	1	2	0	1	0	0	0	1	0	2	0	1	1	0
GCKDGN101B6V09	0	0	0	0	0	0	0	0	0	0	0	0	0	1	0	0	0	0	0	0	0	0	0	0
GCKDGN101B6V9C	0	1	3	0	0	0	0	0	0	0	0	0	0	0	0	0	0	0	0	0	0	0	0	0
GCKDGN101B6VI2	1	1	0	1	3	0	0	0	1	3	0	0	0	1	0	0	1	0	1	0	0	0	1	0
GCKDGN101B6WLS	0	2	3	1	1	1	0	0	0	1	0	0	1	0	1	1	0	2	2	1	2	3	2	1
GCKDGN101B6WPU	1	0	0	0	0	0	0	0	0	0	0	0	0	0	0	0	1	0	0	1	0	0	0	0
GCKDGN101B6WTT	0	5	2	4	0	0	0	0	6	3	1	8	0	1	3	0	0	3	1	2	0	4	2	1
GCKDGN101B6X0W	0	0	0	0	0	0	0	0	0	0	0	1	0	0	0	0	0	0	0	0	0	0	0	0
GCKDGN101B6X4K	2	1	0	0	0	0	0	0	0	0	0	0	0	0	0	0	0	0	0	1	0	0	0	0
GCKDGN101B6XHD	0	0	3	0	0	0	0	0	0	0	0	0	1	0	1	0	0	0	0	0	0	0	0	0
GCKDGN101B6XLX	0	0	0	0	1	0	0	0	0	0	0	0	0	0	0	0	0	0	0	0	0	0	0	0
GCKDGN101B6Y63	0	0	0	0	0	0	0	0	1	0	0	0	0	0	0	0	0	0	0	0	0	0	0	0
GCKDGN101B6YE3	4	0	2	5	0	1	1	0	0	2	0	1	0	1	3	0	4	2	0	5	3	3	10	0
GCKDGN101B6YJV	0	0	1	0	0	0	0	0	0	0	0	0	0	0	0	0	0	0	0	0	0	0	0	0
GCKDGN101B6YZ4	2	1	0	1	0	0	0	0	0	5	2	1	0	0	0	0	1	2	0	1	1	1	0	0
GCKDGN101B6ZQP	7	8	6	6	6	3	2	5	12	9	2	10	7	7	7	4	2	4	2	7	2	6	3	6
GCKDGN101B70L3	13	32	24	58	7	11	7	8	15	21	25	35	15	8	23	13	27	28	17	20	9	14	14	6
GCKDGN101B71R1	1	5	5	7	1	4	2	2	5	1	2	5	0	2	5	0	5	4	1	4	6	4	5	0
GCKDGN101B71ZZ	1	5	12	4	0	2	1	3	8	0	4	10	6	4	5	4	1	3	4	1	1	1	3	0
GCKDGN101B73F9	0	0	0	1	0	3	0	0	2	1	1	0	1	1	0	0	0	0	0	0	0	1	0	0
GCKDGN101B73HE	0	0	0	0	0	0	0	0	0	0	0	1	0	0	0	0	0	0	0	0	0	0	0	0
GCKDGN101B7457	0	1	1	0	0	0	0	0	0	0	0	0	0	0	0	0	0	0	0	0	0	0	0	0
GCKDGN101B74W8	0	1	0	1	0	0	0	0	0	0	0	0	2	0	0	0	0	1	0	0	0	0	0	0
GCKDGN101B75H8	0	0	2	0	0	0	0	0	0	0	0	2	0	1	0	0	0	0	0	0	1	0	0	0
GCKDGN101B75JO	0	1	0	0	0	0	0	0	0	0	0	0	0	0	0	0	0	0	0	0	0	0	0	0
GCKDGN101B75O3	1	6	3	1	1	1	1	0	4	9	2	5	3	3	1	0	3	5	1	2	1	3	3	0
GCKDGN101B75RC	0	0	0	0	0	0	0	0	0	0	0	1	1	0	0	0	0	0	1	0	1	0	0	0
GCKDGN101B772E	0	0	1	0	0	0	0	0	0	0	0	2	0	0	0	0	0	0	1	0	0	0	0	0
GCKDGN101B77YG	0	1	0	1	0	0	0	0	0	0	0	0	0	0	0	0	0	0	1	0	0	0	0	0
GCKDGN101B790Z	3	8	0	6	0	1	1	1	4	4	0	3	1	0	3	3	1	2	1	0	1	1	3	2
GCKDGN101B7943	1	0	0	0	0	0	0	0	1	0	0	0	0	0	0	1	0	0	0	0	0	0	0	0
GCKDGN101B7A0N	2	2	1	2	2	1	0	0	2	5	0	1	2	0	0	2	3	0	3	1	4	0	1	1
GCKDGN101B7A44	0	0	0	0	0	0	0	0	0	1	1	1	1	1	0	0	0	0	0	0	0	0	0	0
GCKDGN101B7A7M	0	0	0	0	0	0	0	0	0	0	0	1	0	0	0	0	0	0	0	0	0	0	0	0
GCKDGN101B7AXF	0	0	0	0	1	0	0	0	0	0	0	1	1	0	0	0	0	0	0	0	0	0	0	0
GCKDGN101B7BMD	1	0	0	1	0	1	0	0	0	0	0	0	0	0	0	0	0	0	0	2	0	0	0	0
GCKDGN101B7CTZ	3	7	5	4	2	5	1	0	1	1	0	1	0	3	0	5	3	0	0	1	0	1	3	0
GCKDGN101B7DBG	0	0	0	0	0	0	0	0	0	0	0	0	0	0	0	0	0	0	0	0	0	1	0	0
GCKDGN101B7E4C	0	0	0	0	0	0	0	0	0	0	1	0	0	0	2	0	1	0	1	0	1	0	0	0
GCKDGN101B7E85	0	0	1	0	0	0	0	0	1	1	0	0	0	0	0	0	0	0	0	0	0	0	1	0
GCKDGN101B7E8M	6	3	7	4	1	2	0	0	0	1	2	4	2	1	0	0	2	4	4	2	2	3	1	2
GCKDGN101B7EE0	0	0	0	0	0	0	0	0	0	0	0	0	0	0	0	0	0	0	0	0	0	1	0	0
GCKDGN101B7EVF	0	0	1	0	0	0	0	0	0	0	0	0	0	0	0	0	0	0	1	0	0	0	0	0
GCKDGN101B7FW0	0	0	1	0	0	0	0	0	0	0	0	0	0	1	0	0	0	0	0	0	0	0	0	0
GCKDGN101B7HF4	0	0	1	0	0	0	0	0	0	0	0	0	0	0	0	0	0	0	0	0	0	0	0	0
GCKDGN101B7HNQ	0	1	0	0	0	0	0	0	0	0	0	0	0	1	0	0	0	0	0	0	0	0	0	0
GCKDGN101B7IHR	1	1	4	0	1	5	0	0	1	7	0	0	1	0	1	0	1	2	4	1	0	3	0	0
GCKDGN101B7IIH	0	0	0	0	0	0	0	0	0	1	0	3	0	0	0	0	0	0	0	0	0	0	0	0
GCKDGN101B7K1R	0	0	0	1	2	0	0	0	0	0	0	0	0	0	0	0	3	1	1	0	0	0	0	0
GCKDGN101B7K5X	2	0	1	2	0	0	1	0	1	0	0	2	0	1	0	1	0	0	0	0	0	1	0	0
GCKDGN101B7KAW	3	3	3	2	3	3	2	0	6	1	3	2	2	3	7	1	2	6	1	0	4	3	1	2
GCKDGN101B7KFN	2	6	3	2	2	1	3	1	4	2	0	3	0	1	0	0	0	1	3	1	0	0	9	2
GCKDGN101B7KW8	1	14	9	9	4	5	4	2	9	16	2	16	7	2	6	4	2	4	5	0	2	9	3	3
GCKDGN101B7KYN	0	0	0	0	0	0	0	0	1	0	0	0	0	0	0	0	0	0	0	0	0	0	0	0
GCKDGN101B7LCO	0	0	1	1	1	0	0	0	0	2	0	0	0	0	0	0	0	0	0	0	0	0	0	0
GCKDGN101B7LHB	0	0	0	0	0	0	0	0	0	1	0	0	0	0	0	0	0	0	0	0	0	0	0	0
GCKDGN101B7LQO	0	0	0	0	0	2	0	0	0	0	1	0	0	0	0	0	0	0	0	0	0	0	0	0
GCKDGN101B7LTW	0	0	1	2	0	0	0	0	0	1	0	3	0	2	0	0	0	0	2	3	0	1	1	0
GCKDGN101B7M9C	0	0	0	0	0	0	0	1	0	0	0	0	0	0	0	0	0	0	0	0	0	0	0	0
GCKDGN101B7MBG	0	1	1	0	0	0	0	0	0	0	0	0	0	0	0	0	0	0	0	0	0	0	0	0
GCKDGN101B7MN5	0	1	0	0	0	0	0	0	0	0	1	3	0	0	0	0	1	1	0	0	0	1	0	0
GCKDGN101B7MP9	0	0	0	0	0	0	0	0	0	0	0	0	0	0	0	0	0	0	1	0	0	0	0	0
GCKDGN101B7MUG	0	0	3	0	0	0	0	0	0	0	0	0	0	0	0	0	0	0	0	1	0	0	0	0
GCKDGN101B7N7D	0	0	0	0	0	0	1	0	0	0	0	0	0	0	0	0	0	0	0	0	0	0	0	0
GCKDGN101B7O3K	0	0	0	1	0	0	0	0	0	0	0	0	0	0	0	0	0	0	0	0	0	0	0	0
GCKDGN101B7O7K	0	0	0	0	0	0	0	0	0	0	1	0	1	0	0	0	0	0	0	0	0	0	0	0
GCKDGN101B7O7X	0	2	0	1	0	1	0	0	0	2	1	0	0	0	0	0	0	0	0	0	0	0	0	0
GCKDGN101B7OSH	0	0	0	0	0	0	0	0	1	0	0	0	0	0	0	0	0	0	0	0	0	0	0	0
GCKDGN101B7OVS	0	1	1	1	0	0	1	0	2	0	0	1	0	2	1	0	0	0	0	0	0	1	0	0
GCKDGN101B7PQ8	0	0	0	0	0	0	0	0	0	0	0	4	0	0	1	0	0	0	0	0	0	0	0	0
GCKDGN101B7PQG	0	1	0	0	0	0	0	0	0	0	0	1	0	0	2	0	0	0	0	0	0	0	0	0
GCKDGN101B7PR5	1	0	0	0	1	0	0	0	0	0	0	2	0	0	0	0	0	0	0	0	0	0	0	0
GCKDGN101B7PR8	1	0	0	0	2	1	0	0	1	1	0	0	0	0	0	0	0	1	0	0	0	0	0	0
GCKDGN101B7Q29	0	1	0	1	0	1	0	0	1	0	2	0	0	0	0	0	0	0	0	0	0	0	0	0
GCKDGN101B7QHA	15	20	18	26	9	8	6	4	12	30	12	30	10	8	4	1	11	10	6	17	5	7	7	6
GCKDGN101B7QM2	1	12	4	4	4	2	3	0	1	9	4	4	2	2	0	2	2	7	2	2	0	0	2	0
GCKDGN101B7QSG	0	0	0	0	0	0	0	0	0	0	0	0	0	0	0	0	0	0	0	1	0	0	0	0
GCKDGN101B7SA0	0	0	0	0	0	0	0	0	0	0	0	0	0	0	0	0	0	0	1	0	0	0	0	0
GCKDGN101B7SAK	1	4	1	0	1	0	0	0	1	2	0	2	2	0	0	0	2	1	0	0	1	0	0	0
GCKDGN101B7SQK	0	0	0	0	0	0	0	0	0	0	0	0	0	0	0	0	0	1	0	0	0	1	0	0
GCKDGN101B7SZB	0	0	0	0	0	0	2	0	0	0	0	0	0	0	0	0	0	0	0	0	0	0	0	0
GCKDGN101B7T8V	0	0	0	0	0	0	2	0	0	0	0	0	0	0	0	0	0	0	0	0	0	0	1	1
GCKDGN101B7TOY	0	0	0	0	0	1	0	0	0	0	0	0	0	0	0	0	0	0	0	0	0	0	0	0
GCKDGN101B7U0I	2	6	3	3	2	6	2	2	3	3	1	2	0	0	0	0	0	2	0	2	2	5	1	2
GCKDGN101B7UEX	0	0	0	0	0	0	0	1	0	0	0	1	0	0	0	0	0	0	0	0	0	0	0	0
GCKDGN101B7UYC	0	0	0	1	0	0	0	0	0	0	0	0	0	0	0	0	0	0	0	0	0	0	0	0
GCKDGN101B7VIK	0	0	1	0	0	0	0	0	0	0	0	0	0	0	0	0	0	0	0	0	0	0	0	0
GCKDGN101B7WAB	1	0	0	0	1	0	0	0	0	0	2	1	0	0	0	1	0	0	0	0	0	0	0	0
GCKDGN101B7XU8	0	0	1	1	0	0	0	0	0	1	1	0	0	0	0	0	0	0	0	0	0	0	0	0
GCKDGN101B7ZDU	1	0	1	0	0	0	0	0	0	0	0	0	0	0	0	0	0	1	0	1	0	0	0	0
GCKDGN101B80BC	0	0	0	0	0	0	0	0	0	0	0	0	0	1	0	0	0	0	0	1	0	0	0	0
GCKDGN101B80J0	5	1	7	5	3	0	2	6	10	26	0	7	3	4	3	7	3	0	0	4	5	0	7	7
GCKDGN101B80XK	2	1	0	0	0	0	0	0	0	0	0	2	1	0	0	0	1	0	0	0	0	0	1	0
GCKDGN101B80YF	7	1	6	3	0	2	2	2	2	6	2	2	1	1	2	0	3	0	0	7	0	4	1	1
GCKDGN101B81CY	0	0	0	0	1	0	0	0	0	1	0	0	0	0	0	0	0	0	0	0	0	0	0	0
GCKDGN101B82XP	0	1	1	0	0	2	0	0	1	0	0	1	0	1	1	0	0	0	0	0	0	0	1	0
GCKDGN101B833I	0	0	0	1	0	0	0	0	0	0	0	1	0	0	0	0	1	0	0	0	0	0	1	0
GCKDGN101B83CM	1	4	4	6	3	4	2	2	1	2	0	8	2	2	0	1	0	2	2	1	1	1	1	0
GCKDGN101B843D	0	0	1	0	0	0	0	1	2	0	1	0	0	0	0	0	0	0	0	0	0	0	0	0
GCKDGN101B84AX	0	0	0	1	0	0	0	0	0	0	0	0	0	0	0	0	0	0	0	0	0	0	0	0
GCKDGN101B8567	0	3	2	1	0	0	0	0	4	0	0	1	1	0	0	0	0	0	0	0	0	1	0	0
GCKDGN101B85DI	0	0	0	0	0	0	0	0	0	1	0	0	0	0	1	0	0	0	0	0	0	0	0	0
GCKDGN101B86WP	2	13	8	4	4	6	4	0	9	10	5	15	1	0	1	1	2	7	6	3	3	4	12	1
GCKDGN101B8763	0	2	2	2	0	0	0	0	0	0	0	1	0	0	0	0	0	1	0	2	0	0	0	0
GCKDGN101B877D	0	2	0	1	0	0	1	0	0	0	0	1	0	0	1	0	0	0	1	0	0	0	0	1
GCKDGN101B87OP	0	0	0	0	0	0	0	0	1	0	0	0	0	0	0	0	0	0	0	0	0	0	0	0
GCKDGN101B885Y	0	1	1	1	0	0	0	0	0	0	0	1	0	0	1	0	0	0	0	0	0	0	0	0
GCKDGN101B88N0	3	2	3	1	7	2	8	3	8	7	4	5	4	3	4	0	2	1	4	2	3	4	7	4
GCKDGN101B88SO	0	0	4	2	1	0	0	0	0	0	1	1	0	0	0	0	0	0	0	0	0	0	1	0
GCKDGN101B88UR	0	0	0	1	0	0	0	0	0	0	0	0	0	0	0	0	0	0	0	0	0	0	0	0
GCKDGN101B897M	0	0	0	1	0	0	1	0	0	0	0	0	1	0	1	0	0	1	0	1	0	0	0	0
GCKDGN101B89EA	0	0	0	0	0	0	0	0	0	0	0	1	0	0	0	0	0	0	0	0	0	0	0	0
GCKDGN101B89OJ	0	0	0	0	0	0	0	0	0	1	0	1	0	0	0	1	0	0	0	0	0	1	0	0
GCKDGN101B89VP	0	0	0	0	0	0	1	0	3	0	0	1	0	0	0	1	0	0	0	0	0	0	0	0
GCKDGN101B8ALT	0	0	0	1	0	0	0	0	1	0	0	0	1	0	0	0	0	0	0	2	0	0	0	0
GCKDGN101B8BHG	0	1	0	3	0	0	0	0	0	2	1	3	0	0	0	0	0	0	1	2	0	0	0	0
GCKDGN101B8BPV	2	1	0	0	0	0	0	0	0	0	0	0	0	0	0	0	0	0	0	0	0	0	1	0
GCKDGN101B8CI4	0	0	0	2	0	0	0	0	0	0	0	0	0	0	0	0	0	0	0	0	0	0	0	0
GCKDGN101B8CQT	0	0	0	0	0	0	0	0	0	0	0	0	0	0	0	0	0	0	0	1	0	0	0	1
GCKDGN101B8DY1	1	0	0	0	0	0	0	0	0	1	0	1	0	1	0	0	0	0	0	1	1	0	0	0
GCKDGN101B8EOQ	0	0	0	0	0	0	0	0	0	0	0	0	0	0	0	0	0	0	0	0	0	0	1	0
GCKDGN101B8FU8	0	0	0	0	0	0	0	0	0	0	0	0	1	0	0	0	0	0	0	0	0	0	0	0
GCKDGN101B8G1C	0	0	0	0	0	0	0	0	1	0	0	0	0	0	0	0	0	0	0	0	0	0	0	0
GCKDGN101B8GF1	1	1	0	0	0	0	0	0	0	0	0	0	0	0	1	0	1	0	1	1	0	0	0	0
GCKDGN101B8GHV	0	0	0	0	0	0	0	0	0	0	0	0	0	1	0	0	0	0	0	0	0	0	0	0
GCKDGN101B8GOJ	1	0	0	0	0	0	0	0	0	0	0	0	0	0	0	0	1	0	0	1	0	0	0	0
GCKDGN101B8HUR	0	0	0	0	0	0	0	0	0	1	0	1	0	0	0	0	2	0	0	0	0	0	0	0
GCKDGN101B8HUV	0	0	1	0	0	0	0	0	0	0	0	0	0	0	0	0	0	0	0	0	0	0	0	0
GCKDGN101B8I2Q	0	0	0	0	0	0	0	0	0	0	0	0	0	0	0	0	0	0	1	0	0	0	0	0
GCKDGN101B8J1N	0	0	0	1	0	0	0	0	0	1	0	1	0	1	0	0	0	0	0	1	0	0	0	0
GCKDGN101B8K43	0	0	0	0	0	1	0	0	0	0	0	1	0	0	0	0	0	0	0	0	0	0	0	0
GCKDGN101B8KPQ	0	0	0	0	0	1	0	0	0	0	0	1	0	0	0	0	0	0	0	0	0	0	0	0
GCKDGN101B8KVA	0	1	2	2	0	0	0	0	0	0	0	1	0	0	0	0	0	0	1	0	0	0	1	0
GCKDGN101B8LA9	2	4	5	0	0	2	3	1	2	7	4	4	1	3	1	1	2	2	0	1	0	1	1	0
GCKDGN101B8MC3	0	0	0	0	0	0	0	0	1	0	0	0	0	0	0	0	0	0	0	0	0	0	0	0
GCKDGN101B8MDG	0	1	1	1	0	0	2	0	1	2	1	0	0	1	0	0	2	1	1	0	0	0	1	0
GCKDGN101B8MHU	0	0	0	0	1	0	1	0	0	1	0	0	0	0	2	0	1	0	0	2	1	2	0	0
GCKDGN101B8MVW	0	0	0	0	0	0	0	0	1	0	0	0	1	0	0	0	1	0	0	0	0	1	0	0
GCKDGN101B8OCK	0	0	0	0	0	0	0	0	0	2	0	0	0	0	0	0	0	0	0	0	0	0	0	0
GCKDGN101B8P5V	0	0	0	0	0	0	0	0	0	0	0	0	0	0	0	0	0	0	0	1	0	0	0	0
GCKDGN101B8Q6Y	0	2	6	1	1	0	2	1	1	0	3	1	2	1	5	0	2	0	3	2	0	1	2	0
GCKDGN101B8QUI	0	0	0	0	0	2	0	0	0	1	0	2	0	0	0	0	2	0	0	0	0	0	0	0
GCKDGN101B8QVI	0	0	0	0	0	0	0	0	0	0	0	2	0	0	0	0	0	0	0	0	0	0	0	0
GCKDGN101B8REV	0	0	1	0	0	1	0	0	0	1	0	0	0	1	0	0	0	0	0	1	0	0	1	0
GCKDGN101B8RJ7	0	1	0	0	0	0	0	0	0	0	0	0	1	0	0	0	0	1	0	0	0	2	0	0
GCKDGN101B8RQM	0	0	0	1	0	0	0	0	0	0	0	0	0	0	0	0	0	0	0	0	0	0	0	0
GCKDGN101B8RTJ	0	0	0	0	0	1	0	1	0	0	0	0	0	1	1	0	0	1	1	0	0	0	0	0
GCKDGN101B8SNQ	0	1	2	1	0	1	1	0	0	0	1	2	0	0	0	0	0	0	0	0	0	0	0	0
GCKDGN101B8SOA	0	1	0	0	0	0	0	1	1	1	0	3	1	1	0	0	0	1	0	0	1	0	0	0
GCKDGN101B8SPK	5	18	10	5	4	2	3	4	20	7	3	5	4	4	5	3	5	7	3	9	5	5	4	2
GCKDGN101B8SSA	0	0	1	0	1	0	0	0	0	0	0	0	0	0	0	0	0	0	0	0	0	0	0	0
GCKDGN101B8ST2	0	0	0	1	0	0	0	0	0	0	0	0	0	0	0	1	1	0	0	0	0	0	0	0
GCKDGN101B8TBD	0	0	2	2	0	1	0	0	0	0	0	2	0	0	0	0	0	0	0	0	0	0	0	0
GCKDGN101B8TD4	0	0	0	0	0	1	1	0	0	0	0	1	0	0	0	0	1	0	1	0	3	0	0	0
GCKDGN101B8TGZ	0	0	0	1	2	1	0	1	0	0	0	1	0	1	0	0	0	0	1	0	1	2	0	1
GCKDGN101B8VKZ	0	0	0	0	0	0	0	0	0	0	0	0	0	0	0	0	0	0	0	0	0	0	0	1
GCKDGN101B8VNC	2	2	1	2	0	0	0	2	0	5	0	4	0	1	0	0	0	0	3	0	0	0	0	8
GCKDGN101B8VNP	1	0	1	0	0	0	2	0	0	0	2	1	0	0	0	5	0	1	0	1	5	0	1	0
GCKDGN101B8W79	0	1	0	0	3	0	0	0	0	0	0	1	0	0	0	0	0	0	0	0	0	0	0	0
GCKDGN101B8W7F	0	0	1	0	0	0	0	0	0	0	0	0	0	0	0	0	0	0	0	0	0	0	0	0
GCKDGN101B8WYG	0	0	2	1	0	1	0	0	0	1	0	2	0	0	0	0	2	0	1	0	0	0	0	0
GCKDGN101B8Y3S	0	0	0	1	0	0	0	0	0	0	0	0	0	0	0	0	0	0	0	0	0	0	0	0
GCKDGN101B8Y8T	0	2	0	1	0	0	1	0	0	0	0	0	0	1	0	0	0	0	0	0	0	0	0	0
GCKDGN101B8Z6Q	0	0	0	1	0	0	0	0	0	0	0	0	0	0	0	0	0	0	0	0	0	0	0	0
GCKDGN101B8ZA1	0	0	0	0	0	0	0	0	0	3	0	0	0	2	0	0	0	0	0	0	0	0	1	0
GCKDGN101B8ZNL	0	0	0	1	0	0	0	1	0	0	0	0	0	0	0	3	0	0	0	0	0	0	0	0
GCKDGN101B9002	0	2	0	1	0	1	2	0	2	3	0	0	1	5	0	4	0	0	0	0	0	2	0	0
GCKDGN101B908L	0	2	2	3	1	7	3	0	2	2	0	0	2	2	3	0	2	1	0	2	0	5	2	0
GCKDGN101B90WN	0	0	0	0	0	0	0	0	0	0	1	0	0	0	0	0	0	0	0	0	0	0	0	0
GCKDGN101B91MQ	1	0	0	0	0	0	0	0	0	1	0	0	0	2	0	0	1	0	0	0	0	0	0	0
GCKDGN101B923M	0	0	1	1	4	0	0	0	0	4	0	0	0	0	1	0	2	0	1	0	0	0	0	0
GCKDGN101B924L	0	0	0	0	0	1	0	0	0	0	1	0	1	0	0	0	1	0	0	0	0	0	2	0
GCKDGN101B9352	0	2	1	4	1	1	0	0	0	0	1	3	0	1	0	0	0	1	0	0	0	0	0	0
GCKDGN101B9439	0	0	0	0	0	0	0	0	0	0	0	1	0	0	0	0	0	0	0	0	0	0	0	0
GCKDGN101B94I8	0	0	0	0	0	0	0	1	0	1	0	0	0	1	0	0	0	0	0	0	0	0	0	0
GCKDGN101B94IR	27	51	30	20	15	15	30	12	32	33	24	51	20	17	27	11	19	27	13	18	17	23	31	15
GCKDGN101B95K5	0	1	1	3	0	1	0	1	0	0	0	0	0	2	0	0	0	0	0	1	0	2	0	1
GCKDGN101B96A6	7	19	32	25	23	22	12	14	20	13	13	19	15	22	43	13	10	17	19	9	21	12	14	20
GCKDGN101B972F	0	0	0	0	0	0	0	0	0	2	0	0	0	0	0	0	0	0	0	0	0	0	0	0
GCKDGN101B995Z	0	0	0	0	0	0	0	0	0	0	0	0	0	0	0	0	0	0	0	0	1	1	0	0
GCKDGN101B9B5F	0	0	0	1	0	1	0	0	0	0	0	0	0	0	0	0	0	0	0	0	0	1	1	0
GCKDGN101B9BP5	0	1	0	0	1	0	0	0	0	0	0	0	0	0	0	0	0	0	0	0	0	0	0	0
GCKDGN101B9BVG	0	0	0	0	1	0	0	0	0	0	0	0	0	0	0	0	0	0	0	0	0	0	0	0
GCKDGN101B9EJX	0	1	0	1	0	0	0	0	0	0	0	0	0	0	0	0	0	0	0	0	0	0	0	0
GCKDGN101B9EKS	0	0	0	0	0	0	0	0	0	0	0	1	0	0	0	0	0	0	0	0	0	0	0	0
GCKDGN101B9F5J	2	6	4	3	5	2	2	3	3	4	4	5	3	3	1	2	3	2	1	7	6	9	2	0
GCKDGN101B9FKX	0	0	0	0	0	0	0	0	0	1	0	0	0	0	0	1	0	0	0	0	0	0	0	0
GCKDGN101B9FN5	0	0	0	0	0	0	0	0	0	0	0	0	0	0	0	0	0	0	0	1	0	0	0	0
GCKDGN101B9G1Y	0	0	2	1	0	0	0	3	3	0	1	4	1	0	1	1	1	0	3	1	1	0	1	0
GCKDGN101B9GFF	0	0	0	0	0	1	0	0	0	0	0	0	0	0	0	0	0	0	0	0	0	0	0	0
GCKDGN101B9IGA	0	0	1	0	0	0	0	3	0	0	0	0	0	0	0	0	0	0	0	0	0	0	0	0
GCKDGN101B9IK5	0	3	0	1	1	1	1	1	0	0	0	1	0	0	0	0	0	1	0	0	1	0	0	0
GCKDGN101B9JMW	2	10	0	7	0	1	5	3	7	5	0	4	2	1	2	0	3	2	1	4	3	3	4	0
GCKDGN101B9LBZ	0	0	0	0	0	0	1	0	0	0	0	0	0	0	0	0	0	0	0	0	0	0	0	0
GCKDGN101B9MC0	0	0	1	0	0	1	0	0	0	0	0	1	0	2	2	0	0	1	0	0	0	2	1	1
GCKDGN101B9MCW	0	0	0	2	0	0	0	0	0	0	0	3	0	0	0	0	0	0	0	0	0	0	0	0
GCKDGN101B9NFT	1	0	1	0	0	1	0	0	0	0	0	1	1	0	1	0	0	0	0	0	0	0	0	0
GCKDGN101B9O06	0	0	0	3	0	1	0	0	1	1	3	1	0	0	0	0	0	0	1	1	0	0	0	0
GCKDGN101B9PB0	0	2	0	0	0	0	0	0	0	0	0	1	0	2	0	0	0	0	0	0	0	1	0	0
GCKDGN101B9PMV	0	0	1	0	0	0	0	0	1	0	0	1	0	0	0	0	0	1	1	2	3	0	3	0
GCKDGN101B9Q23	0	0	0	1	0	0	1	0	0	0	0	1	0	0	0	0	0	0	0	0	0	0	0	0
GCKDGN101B9QLO	1	0	0	0	0	0	0	0	0	0	0	0	0	0	0	0	0	0	0	0	0	0	0	0
GCKDGN101B9RPS	0	1	0	2	0	2	0	0	0	0	1	1	0	0	0	0	0	0	0	3	0	0	0	0
GCKDGN101B9S1A	0	0	0	0	0	0	0	0	0	0	0	0	0	0	0	0	0	2	0	0	0	0	0	0
GCKDGN101B9SBV	2	0	0	0	0	0	0	0	0	0	0	0	0	0	0	0	0	0	0	0	0	1	0	0
GCKDGN101B9SQC	1	2	1	1	0	1	0	0	1	3	1	1	0	0	0	1	0	3	1	2	1	1	0	0
GCKDGN101B9TKY	1	0	0	0	0	0	0	0	0	1	0	0	0	0	0	1	0	0	0	0	0	0	0	1
GCKDGN101B9U0B	0	0	0	0	0	0	0	0	0	0	0	0	0	1	0	0	0	0	0	0	0	0	0	0
GCKDGN101B9U32	0	0	0	0	0	0	0	0	0	2	1	0	0	0	0	0	0	0	0	0	0	0	0	0
GCKDGN101B9URL	4	11	3	2	2	6	2	0	2	3	1	11	2	4	1	1	7	6	3	4	1	2	2	3
GCKDGN101B9VE6	0	0	0	0	0	0	0	0	0	0	0	0	0	0	0	0	0	0	0	2	0	0	0	0
GCKDGN101B9WE0	0	0	0	1	0	0	0	0	0	0	0	0	0	0	0	0	0	0	0	0	0	0	0	0
GCKDGN101B9X2N	0	0	0	0	0	2	0	0	0	0	0	0	0	0	0	0	0	0	0	0	0	0	0	0
GCKDGN101B9Y3H	0	0	0	0	1	1	0	0	0	0	0	0	1	0	0	0	0	0	0	0	0	0	0	0
GCKDGN101B9Y7S	0	6	0	3	0	2	1	0	1	4	0	12	0	0	1	1	1	4	1	6	0	3	1	0
GCKDGN101B9Y91	0	3	1	1	0	0	0	0	1	1	0	3	1	0	0	0	1	1	0	1	0	1	0	0
GCKDGN101B9YMD	1	0	1	2	0	0	0	0	0	0	0	0	0	0	0	0	1	0	1	1	0	0	0	0
GCKDGN101B9YRF	0	0	0	1	0	0	0	0	0	0	1	0	0	0	0	0	0	0	0	0	0	0	0	0
GCKDGN101B9Z4I	0	0	3	6	1	1	0	0	0	3	0	0	2	1	0	0	0	0	0	0	0	0	0	0
GCKDGN101B9ZQ9	0	0	0	0	0	0	0	0	0	0	0	1	0	0	0	0	0	0	0	0	0	0	0	0
GCKDGN101BA0LG	1	1	1	1	0	4	0	0	0	0	0	0	1	0	1	0	0	0	0	1	0	1	0	0
GCKDGN101BA0Q2	1	0	0	0	0	1	0	0	0	0	0	1	0	0	0	0	0	0	0	0	0	0	0	0
GCKDGN101BA1EN	0	2	1	6	0	0	1	0	3	1	2	0	1	0	0	0	0	0	0	0	0	0	1	1
GCKDGN101BA1ZG	1	0	0	0	0	0	0	0	0	0	0	0	0	0	0	0	0	0	0	1	0	0	0	0
GCKDGN101BA22Q	1	1	1	0	3	0	1	0	1	3	1	1	5	0	3	1	0	0	0	0	1	3	5	0
GCKDGN101BA25S	0	3	4	2	0	0	2	0	0	2	1	6	1	5	5	0	0	0	1	2	0	0	3	0
GCKDGN101BA2SW	0	0	2	4	0	2	0	0	1	2	0	2	1	0	0	0	0	0	0	0	0	0	0	0
GCKDGN101BA33R	0	0	0	0	0	1	0	0	0	1	0	1	0	0	0	0	0	0	0	0	0	0	0	0
GCKDGN101BA3D4	1	5	4	3	2	1	1	3	6	13	0	5	1	6	3	1	0	7	2	6	7	3	5	7
GCKDGN101BA3HS	0	2	0	0	0	1	1	0	0	0	0	0	0	1	0	0	0	0	0	0	0	0	1	0
GCKDGN101BA3LS	2	0	0	0	0	2	0	0	0	1	0	0	0	0	0	0	2	0	0	0	0	2	0	0
GCKDGN101BA3ZI	1	0	0	0	0	0	0	0	0	1	0	0	0	0	0	0	0	0	0	0	0	0	0	0
GCKDGN101BA4FW	0	0	0	0	0	0	0	0	0	0	1	0	0	0	0	0	0	1	0	0	0	1	0	0
GCKDGN101BA5H3	0	0	0	0	0	0	0	0	0	0	1	0	0	0	0	0	1	0	0	1	0	0	0	0
GCKDGN101BA5VB	0	0	0	0	0	0	0	0	0	0	0	0	0	0	0	0	0	2	0	0	0	0	0	0
GCKDGN101BA6HC	0	0	0	4	0	0	0	0	0	0	0	2	0	0	0	0	0	0	0	2	0	0	0	0
GCKDGN101BA6K5	0	0	0	0	0	1	0	0	1	0	0	0	0	0	0	0	0	0	0	0	0	0	0	0
GCKDGN101BA75G	0	0	0	0	0	0	0	0	1	0	0	0	0	0	0	0	0	0	0	0	0	0	0	0
GCKDGN101BA7ME	0	0	0	0	0	0	0	0	2	0	0	0	0	0	0	0	0	0	0	0	0	0	0	1
GCKDGN101BA7MR	0	0	0	0	0	0	0	0	1	0	0	0	0	0	0	0	0	0	0	0	0	0	0	0
GCKDGN101BA7UP	1	2	0	0	0	0	0	1	3	0	0	0	0	0	0	0	0	0	0	0	0	0	0	0
GCKDGN101BA7ZN	0	0	1	2	1	0	0	0	0	0	0	1	0	1	0	0	0	0	0	0	1	0	0	2
GCKDGN101BA852	0	0	1	0	0	0	0	0	0	0	0	0	0	0	0	0	0	0	0	0	0	0	0	0
GCKDGN101BA8LM	0	0	0	0	0	0	0	0	0	1	0	0	0	0	0	0	0	0	0	0	0	0	0	0
GCKDGN101BA92X	0	0	0	0	0	0	0	0	0	0	0	0	0	0	0	0	0	0	0	1	0	0	0	0
GCKDGN101BA96O	0	0	0	0	0	0	0	0	0	0	0	0	0	0	0	0	0	0	0	2	0	0	0	0
GCKDGN101BA9KT	0	5	1	1	0	0	0	0	0	0	1	0	1	2	0	0	0	1	2	0	0	0	1	0
GCKDGN101BA9LY	0	0	0	0	0	0	0	0	0	1	0	0	0	0	0	0	0	0	0	0	0	0	0	0
GCKDGN101BA9T0	0	0	0	0	0	3	0	0	0	0	0	0	0	0	0	0	0	0	0	0	0	1	0	0
GCKDGN101BA9UF	2	1	0	9	0	0	1	1	3	4	3	4	1	0	0	0	1	3	2	7	1	5	2	1
GCKDGN101BAAQQ	2	0	4	3	9	2	1	2	2	4	4	17	2	0	2	0	1	0	3	0	2	0	1	1
GCKDGN101BABIL	1	1	1	0	0	0	0	0	0	0	0	0	0	1	1	0	0	1	0	1	2	0	0	0
GCKDGN101BACKJ	0	4	4	2	4	2	3	2	4	2	3	1	5	0	1	0	2	1	4	4	4	2	2	1
GCKDGN101BADX7	0	0	0	1	0	0	0	0	0	0	0	0	0	0	0	0	0	0	0	0	0	0	0	0
GCKDGN101BAE4M	0	0	0	0	0	0	0	0	0	0	0	1	0	0	0	0	0	0	0	0	0	0	0	0
GCKDGN101BAECN	0	3	7	6	0	2	1	3	2	5	2	7	0	0	2	1	1	0	0	3	0	5	1	1
GCKDGN101BAEIA	0	1	0	1	0	1	0	0	0	6	2	2	0	1	0	0	0	0	0	0	0	0	0	0
GCKDGN101BAEZI	1	2	7	2	2	4	3	0	0	2	3	6	3	3	0	0	0	1	3	2	2	2	3	0
GCKDGN101BAGKV	0	0	0	2	0	0	0	0	0	1	0	0	0	0	0	0	0	0	0	0	0	0	0	0
GCKDGN101BAHDB	0	0	0	0	0	0	0	0	1	0	0	3	1	0	0	0	0	0	0	0	0	1	2	0
GCKDGN101BAI8R	0	0	0	0	0	0	0	0	1	0	1	0	0	0	0	0	0	0	0	0	0	0	0	0
GCKDGN101BAJ9J	9	14	11	16	7	8	15	4	11	8	4	19	7	5	10	2	9	4	6	5	7	8	16	3
GCKDGN101BAJQA	0	0	1	0	0	1	0	0	0	0	0	1	2	1	0	0	0	0	0	1	0	1	0	0
GCKDGN101BAK4H	0	1	1	1	0	0	0	0	0	1	0	0	1	0	0	0	0	0	0	0	0	0	0	0
GCKDGN101BAKVU	5	4	24	8	10	8	3	3	11	31	9	8	15	11	15	6	3	5	6	6	6	8	9	7
GCKDGN101BALM6	1	2	0	1	0	0	2	0	0	0	0	0	0	1	0	0	2	0	0	0	0	0	0	1
GCKDGN101BAM84	0	8	1	2	0	1	3	2	2	7	0	8	0	0	6	2	0	9	3	3	0	2	1	0
GCKDGN101BAMYW	0	0	0	0	0	0	0	0	0	0	0	1	0	0	0	0	0	0	0	0	0	0	0	0
GCKDGN101BAN4L	0	0	0	0	0	0	0	0	0	1	0	0	0	0	0	0	0	0	0	0	0	0	0	1
GCKDGN101BANEC	0	0	0	0	0	0	0	0	0	0	0	1	0	0	0	0	0	0	0	0	0	0	0	0
GCKDGN101BANS8	0	2	0	1	1	2	0	0	0	0	0	3	1	2	0	0	1	0	0	1	0	1	0	3
GCKDGN101BANV7	1	0	0	0	0	0	0	0	0	0	0	0	0	0	1	0	1	0	0	0	0	0	0	0
GCKDGN101BAOK6	13	20	2	13	9	4	4	11	16	8	6	11	1	11	11	10	9	6	3	9	1	8	6	9
GCKDGN101BAOQ8	0	2	2	1	0	0	0	0	0	0	0	0	0	0	0	0	0	0	0	0	0	0	0	0
GCKDGN101BAP8T	0	1	2	1	0	3	0	0	2	1	0	1	0	0	0	0	0	0	2	0	0	0	0	0
GCKDGN101BAQ58	0	0	0	0	1	2	0	0	0	0	0	0	0	1	0	0	0	0	0	0	0	0	0	0
GCKDGN101BAQJB	1	0	4	0	1	1	1	0	1	1	0	4	2	5	2	3	0	0	0	0	2	2	1	0
GCKDGN101BAR2S	0	0	0	0	0	0	1	0	0	0	0	0	0	0	0	0	0	0	0	0	0	0	0	0
GCKDGN101BARAI	0	1	0	0	0	0	0	0	0	0	0	0	0	0	0	0	0	0	0	0	0	0	0	0
GCKDGN101BARPR	0	0	0	1	0	0	0	0	0	0	0	0	0	0	0	0	0	0	0	0	0	0	0	0
GCKDGN101BATJQ	6	3	7	4	6	1	4	0	1	3	6	2	3	1	1	0	2	7	1	5	1	2	2	0
GCKDGN101BATQD	0	0	0	0	0	0	0	0	0	0	0	1	0	0	0	0	0	0	0	0	0	0	0	0
GCKDGN101BAU39	0	1	0	0	0	0	0	0	0	0	0	0	0	0	0	0	0	0	0	0	0	0	0	0
GCKDGN101BAU3N	0	1	0	1	0	0	0	0	0	1	0	0	1	0	0	0	0	2	0	0	3	0	0	0
GCKDGN101BAUAY	0	1	3	0	0	1	2	0	0	3	6	1	0	3	0	0	0	0	1	2	6	2	5	1
GCKDGN101BAUMS	0	0	0	0	0	0	0	0	0	0	0	0	0	0	2	0	0	0	0	0	0	0	0	0
GCKDGN101BAUVA	0	12	4	11	1	4	2	1	3	11	3	7	1	2	3	0	0	6	3	4	2	5	2	0
GCKDGN101BAVMT	0	1	0	0	0	0	0	0	0	0	1	2	0	0	0	0	0	0	0	0	0	0	0	0
GCKDGN101BAWN7	0	0	0	0	0	0	0	0	0	0	0	1	0	0	0	0	0	0	0	0	0	0	0	0
GCKDGN101BAWTX	0	0	0	2	0	0	0	0	0	0	0	0	0	0	0	0	0	0	0	0	0	0	0	0
GCKDGN101BAXBZ	0	0	1	1	0	0	0	0	0	0	0	0	1	1	0	1	0	0	0	0	0	0	1	1
GCKDGN101BAXOW	0	0	0	1	0	2	0	0	0	0	0	0	0	0	0	0	0	0	0	1	0	2	0	0
GCKDGN101BAXPB	0	0	0	1	0	0	0	0	1	2	1	1	1	0	1	0	0	0	0	2	0	0	0	0
GCKDGN101BAXR0	0	0	0	0	1	0	0	0	0	0	0	0	0	0	0	0	0	0	1	0	0	0	0	0
GCKDGN101BAXYE	0	0	1	0	0	0	0	0	0	0	0	0	0	0	0	0	0	0	0	0	0	0	0	0
GCKDGN101BAYEO	1	3	0	0	1	0	1	0	0	0	0	4	0	0	0	0	0	1	0	2	1	0	0	0
GCKDGN101BAYFM	0	0	2	2	0	0	0	0	0	0	0	0	0	0	0	0	0	0	0	0	0	0	0	0
GCKDGN101BAZ0C	0	0	0	0	0	0	0	0	1	0	0	0	0	0	0	0	0	0	0	0	0	0	0	0
GCKDGN101BB05E	0	0	0	0	0	0	0	1	0	0	0	0	0	0	0	0	0	0	0	0	0	0	0	0
GCKDGN101BB0V8	0	0	0	0	0	1	0	0	0	0	0	0	0	0	0	0	0	0	0	0	0	0	0	0
GCKDGN101BB0ZC	0	1	1	2	1	0	1	2	1	1	0	5	2	0	2	0	0	1	0	2	0	0	0	1
GCKDGN101BB25D	0	1	0	0	0	0	1	0	0	0	0	1	0	0	0	0	0	0	0	0	0	0	0	0
GCKDGN101BB2FB	0	6	2	6	1	0	0	0	0	3	2	8	0	2	0	1	0	0	1	3	0	1	0	0
GCKDGN101BB2HS	0	0	0	0	0	0	0	0	0	0	2	0	0	0	0	0	0	0	0	0	0	0	0	0
GCKDGN101BB3PQ	4	0	4	0	0	0	0	0	0	0	0	0	0	0	0	0	2	0	0	3	0	5	0	0
GCKDGN101BB3ZY	1	0	0	2	0	0	0	0	0	0	1	1	0	0	0	0	0	0	0	0	0	0	0	0
GCKDGN101BB456	0	0	0	0	0	0	0	0	0	0	0	0	0	0	0	0	0	0	0	1	0	0	0	0
GCKDGN101BB4MW	0	0	0	0	0	0	0	0	0	0	0	0	0	1	0	0	0	0	0	0	0	0	0	0
GCKDGN101BB4Z3	0	1	0	1	0	0	0	0	0	0	0	0	0	0	0	1	0	0	0	0	0	0	0	0
GCKDGN101BB50A	1	0	3	4	0	0	0	0	0	0	2	3	0	0	0	0	0	0	2	1	0	0	0	0
GCKDGN101BB5DU	0	0	0	0	0	0	0	0	0	1	0	0	0	0	0	0	0	0	0	0	0	0	0	0
GCKDGN101BB5LJ	0	2	0	0	0	0	0	0	0	0	0	0	0	0	0	0	0	0	0	0	0	0	0	0
GCKDGN101BB5O3	0	1	1	0	0	0	0	0	0	1	0	0	0	0	0	0	0	0	0	0	0	0	1	0
GCKDGN101BB5V9	0	4	1	4	0	0	0	2	3	1	0	3	0	2	1	0	0	0	1	2	0	0	0	0
GCKDGN101BB6P3	0	1	0	0	0	1	0	0	0	1	0	0	0	1	0	0	0	0	0	0	1	0	0	0
GCKDGN101BB6YK	0	1	3	0	1	0	1	0	0	0	0	1	0	1	0	0	1	0	0	0	1	0	1	0
GCKDGN101BB7AS	4	7	1	1	3	0	2	1	4	4	0	1	6	2	1	1	5	5	4	0	1	10	5	4
GCKDGN101BB7X5	0	0	0	0	0	0	0	0	0	1	0	0	0	0	0	0	0	0	0	0	0	0	0	0
GCKDGN101BB86A	0	0	1	1	0	0	0	0	0	0	0	0	0	1	0	0	0	0	0	1	0	0	0	0
GCKDGN101BB8TC	0	0	0	0	0	1	0	0	0	0	0	0	0	1	0	0	0	0	0	0	0	0	0	0
GCKDGN101BB9P6	0	0	0	0	0	0	0	0	0	0	1	0	0	0	0	0	0	0	0	0	0	0	2	0
GCKDGN101BB9RK	3	2	3	2	0	0	0	0	1	3	1	0	3	1	1	0	4	0	3	0	2	1	2	0
GCKDGN101BB9ZA	0	3	0	3	0	0	1	0	1	0	0	1	0	0	0	0	1	0	0	1	0	0	0	0
GCKDGN101BBAZA	0	1	3	0	5	0	1	0	2	1	0	1	3	1	0	0	0	1	1	1	1	1	0	0
GCKDGN101BBBFN	1	1	0	0	0	1	0	0	3	4	0	4	1	0	0	0	1	0	2	1	0	0	1	4
GCKDGN101BBBM5	0	0	0	0	0	0	0	0	0	0	0	0	0	0	0	0	1	0	0	0	0	0	0	0
GCKDGN101BBC2I	0	0	1	0	0	1	0	0	0	0	0	0	0	0	0	0	0	0	0	0	0	0	0	0
GCKDGN101BBC5N	0	0	0	0	0	0	0	0	0	0	0	1	1	0	0	0	0	0	0	0	0	0	0	0
GCKDGN101BBCPW	0	1	0	0	0	0	0	0	0	0	0	1	0	0	0	0	1	0	0	0	0	0	0	0
GCKDGN101BBCWE	0	1	0	0	0	0	1	0	0	3	0	1	0	0	0	0	0	3	1	3	0	2	0	0
GCKDGN101BBD8K	0	0	1	2	0	1	0	0	0	0	0	0	0	1	0	0	0	0	0	1	0	0	0	0
GCKDGN101BBDFU	0	1	0	1	0	0	0	0	0	2	0	2	2	1	0	0	1	0	0	1	0	2	0	0
GCKDGN101BBEIO	0	0	1	0	0	0	0	0	0	0	0	0	0	0	0	1	0	0	0	0	0	0	0	0
GCKDGN101BBF9C	0	0	0	1	0	0	0	0	1	1	1	0	0	2	0	0	0	0	2	0	0	0	0	0
GCKDGN101BBFA1	0	0	0	0	0	0	0	0	0	0	0	0	1	0	0	0	0	0	0	0	0	0	0	0
GCKDGN101BBFAY	0	1	0	0	0	0	0	0	0	0	0	0	0	0	0	0	0	0	0	0	0	0	0	0
GCKDGN101BBFB2	0	0	0	2	0	0	1	0	0	0	0	0	0	0	0	0	0	0	0	0	0	0	0	0
GCKDGN101BBFLO	0	1	1	2	0	0	0	0	0	1	0	1	1	0	0	0	1	0	0	0	0	2	0	2
GCKDGN101BBG50	0	0	1	0	0	0	0	0	0	0	0	0	0	0	0	0	0	0	0	0	0	0	0	0
GCKDGN101BBG9C	1	0	0	0	0	0	0	0	0	0	0	0	0	0	0	0	0	0	0	0	0	0	0	0
GCKDGN101BBGBM	0	0	2	1	1	0	1	0	0	1	0	0	0	0	0	0	0	0	0	0	0	0	0	0
GCKDGN101BBHBG	2	1	3	1	2	1	0	0	0	1	1	3	1	1	1	0	1	0	0	0	0	0	0	0
GCKDGN101BBHY6	6	12	8	8	5	7	1	1	5	9	2	4	3	5	1	5	6	6	5	5	3	8	3	3
GCKDGN101BBIIW	0	1	0	0	0	0	0	0	1	0	1	1	0	0	0	0	1	0	0	0	0	0	0	0
GCKDGN101BBJL3	2	1	4	0	1	0	3	0	1	0	0	1	2	0	0	0	1	0	1	0	0	0	0	0
GCKDGN101BBJPI	11	5	1	2	4	2	4	1	4	5	0	10	3	9	2	2	8	1	3	0	0	3	1	1
GCKDGN101BBJWW	0	0	0	0	0	1	0	0	0	1	0	0	0	0	0	0	0	0	0	0	0	0	0	0
GCKDGN101BBKO3	0	0	0	0	0	0	0	0	0	0	0	1	1	0	1	0	0	1	0	0	0	0	0	1
GCKDGN101BBL10	0	0	0	0	0	0	1	0	0	0	0	0	0	0	0	0	1	0	0	3	0	0	0	0
GCKDGN101BBL97	0	0	0	0	0	0	0	0	0	0	1	0	0	0	0	0	0	0	0	0	0	0	0	0
GCKDGN101BBLCB	0	0	0	0	0	0	0	0	1	0	0	0	0	0	0	0	0	0	0	0	1	0	0	0
GCKDGN101BBM6W	0	2	0	2	0	0	0	0	0	0	0	0	0	0	0	0	0	0	0	0	0	0	0	0
GCKDGN101BBMEP	0	0	0	0	0	0	0	0	1	0	0	0	0	0	0	0	0	0	0	0	0	0	0	0
GCKDGN101BBMPE	4	14	19	18	2	1	2	4	10	2	6	16	3	2	6	4	8	5	3	11	3	1	7	7
GCKDGN101BBNO8	8	10	7	2	6	14	5	4	8	8	5	5	6	3	5	3	4	1	3	5	0	6	5	8
GCKDGN101BBNRO	1	0	0	0	0	1	0	0	0	1	1	2	0	0	1	0	0	0	0	0	0	0	2	1
GCKDGN101BBNTX	0	0	0	1	0	0	0	1	0	0	0	1	1	0	2	0	0	0	0	0	0	2	0	0
GCKDGN101BBO14	0	0	0	0	0	0	0	2	0	0	0	0	0	0	0	0	0	0	0	0	0	0	0	0
GCKDGN101BBO41	1	0	0	0	0	0	0	0	0	0	0	0	0	0	0	0	0	0	0	0	0	0	0	0
GCKDGN101BBOUG	0	8	17	22	2	11	3	0	10	16	7	15	6	3	9	0	2	0	8	18	1	8	2	7
GCKDGN101BBP4G	0	0	0	0	0	0	0	0	1	0	0	0	0	0	0	0	0	0	0	0	0	0	0	0
GCKDGN101BBQZN	3	0	0	0	0	0	0	1	2	3	0	4	1	3	1	0	0	0	0	0	0	0	0	0
GCKDGN101BBR5D	1	2	1	0	0	0	0	0	0	1	1	1	0	2	0	0	1	0	0	0	1	0	0	0
GCKDGN101BBSNK	0	0	2	0	0	0	0	1	0	0	0	0	0	0	0	0	0	0	0	0	0	0	0	0
GCKDGN101BBSSS	0	0	0	0	0	0	0	0	0	0	0	0	0	0	1	0	0	0	0	0	0	0	0	0
GCKDGN101BBT7M	0	0	0	0	0	1	0	0	0	0	0	0	0	0	0	2	0	0	0	0	0	0	1	0
GCKDGN101BBT9Y	0	0	0	1	0	0	0	0	0	2	0	1	0	0	0	0	0	0	0	0	0	0	0	0
GCKDGN101BBTC6	0	1	0	0	0	0	0	0	1	0	0	0	0	0	0	0	0	0	0	0	0	0	0	0
GCKDGN101BBTQ0	0	0	1	0	0	0	0	0	0	0	0	1	0	0	0	0	0	1	0	0	0	0	1	0
GCKDGN101BBTTR	0	1	1	1	0	0	0	0	0	0	1	0	2	0	0	0	0	0	0	1	0	0	0	0
GCKDGN101BBV4Z	0	0	0	0	1	0	0	0	0	0	0	0	0	0	0	0	0	0	0	0	0	0	0	0
GCKDGN101BBVIA	0	0	0	1	0	1	0	0	0	0	0	0	0	0	0	0	0	0	0	0	0	0	0	0
GCKDGN101BBVUX	0	0	0	2	0	1	0	1	0	0	0	0	0	0	0	0	0	0	0	3	0	1	2	0
GCKDGN101BBVZI	0	0	0	0	0	0	0	0	0	0	0	0	0	0	0	0	0	1	0	0	0	0	0	0
GCKDGN101BBXCB	0	3	0	0	0	0	0	0	0	0	0	0	0	0	0	4	0	0	0	1	0	0	0	0
GCKDGN101BBXXY	0	2	0	2	0	0	3	0	3	3	1	0	1	0	1	0	1	0	1	1	0	1	1	0
GCKDGN101BBYEF	0	0	1	1	0	0	0	2	2	2	0	0	0	3	0	0	1	0	0	1	0	0	1	0
GCKDGN101BBYKV	0	0	0	0	0	0	0	0	0	2	0	0	0	0	0	0	0	0	0	0	0	0	0	0
GCKDGN101BBZXR	2	9	1	2	0	1	0	0	3	3	0	8	4	2	1	0	1	2	0	1	0	3	1	0
GCKDGN101BC0KS	2	0	7	0	0	0	0	0	1	1	0	0	0	0	0	0	0	0	0	0	0	0	1	0
GCKDGN101BC0Z0	0	0	0	1	0	0	0	0	0	0	0	0	0	0	0	0	0	1	0	1	0	0	0	0
GCKDGN101BC1BR	0	0	2	0	0	1	0	0	0	0	0	0	0	0	0	0	0	0	0	0	0	0	0	0
GCKDGN101BC1Y1	0	0	0	0	0	0	0	0	0	0	0	0	0	0	0	0	0	0	1	0	0	0	0	0
GCKDGN101BC2HU	0	7	1	3	0	1	0	1	2	6	0	2	0	0	0	2	0	1	0	4	1	0	1	7
GCKDGN101BC32S	0	4	0	3	0	0	1	0	0	1	0	2	0	0	0	0	0	0	0	0	0	0	1	0
GCKDGN101BC3Q9	0	2	0	2	0	0	0	0	2	0	0	0	0	0	0	0	0	0	0	0	0	1	0	0
GCKDGN101BC3VM	0	0	0	0	0	0	0	0	0	0	0	0	0	0	3	0	0	0	0	0	0	0	0	0
GCKDGN101BC3VZ	0	0	0	0	1	1	0	0	0	1	0	0	0	0	0	0	0	0	0	0	0	1	1	0
GCKDGN101BC4GU	0	2	0	1	0	0	1	0	0	0	0	0	0	0	0	0	1	1	0	1	0	0	0	0
GCKDGN101BC5GL	0	0	2	0	0	0	1	0	0	0	2	0	0	0	0	0	0	1	0	2	0	0	0	0
GCKDGN101BC6SA	0	0	0	0	1	2	0	0	1	0	0	1	0	0	3	0	2	1	0	0	0	1	2	0
GCKDGN101BC70H	0	0	0	0	0	0	0	0	1	0	0	0	0	0	0	0	0	2	0	1	0	1	0	0
GCKDGN101BC75I	0	0	0	0	0	2	0	0	0	0	0	0	0	0	0	0	0	0	0	0	0	0	0	0
GCKDGN101BC7EK	0	0	1	0	0	0	0	0	0	0	0	0	0	0	0	0	0	0	0	0	0	0	0	0
GCKDGN101BC8FJ	0	1	0	0	0	0	0	0	1	0	0	1	0	0	0	0	0	0	0	0	1	1	0	0
GCKDGN101BC96J	1	0	0	0	0	0	1	0	0	0	0	0	0	1	0	0	0	0	0	0	0	2	0	0
GCKDGN101BC98T	9	16	16	16	4	9	6	5	14	13	7	27	5	5	9	1	6	7	14	12	6	12	10	5
GCKDGN101BCA2A	6	4	0	2	3	3	1	3	0	2	3	3	1	0	3	0	4	7	2	3	6	2	4	2
GCKDGN101BCABB	0	0	2	2	1	2	0	1	3	3	0	2	1	4	1	0	1	0	0	0	0	2	0	0
GCKDGN101BCBPP	1	7	0	5	0	2	3	0	1	2	0	5	2	0	2	2	1	3	0	1	1	1	2	0
GCKDGN101BCCKQ	0	0	0	0	0	0	0	0	0	0	0	1	0	0	1	0	0	0	0	0	0	0	0	0
GCKDGN101BCCLI	0	2	0	0	0	0	0	0	0	0	0	0	1	0	0	0	0	0	0	1	0	0	0	0
GCKDGN101BCCXO	0	0	0	0	0	0	0	0	0	0	0	0	0	0	2	0	0	0	0	0	0	0	0	0
GCKDGN101BCD4N	1	1	11	0	2	1	0	0	4	7	0	0	0	3	3	0	0	0	1	0	0	0	0	0
GCKDGN101BCD8B	0	1	0	0	0	0	0	0	0	0	0	0	0	0	0	0	1	0	0	0	0	0	0	0
GCKDGN101BCE4T	0	0	2	0	0	0	0	0	0	0	0	0	0	0	0	0	0	0	0	0	0	0	0	0
GCKDGN101BCECB	0	0	0	0	0	0	0	0	0	0	0	0	0	0	0	0	0	0	0	0	0	0	0	1
GCKDGN101BCEK5	1	0	2	0	1	0	0	0	2	1	0	1	0	1	0	0	2	0	0	0	0	0	0	0
GCKDGN101BCENN	0	0	0	1	0	0	0	0	1	0	0	0	0	0	0	0	0	1	0	0	0	0	0	0
GCKDGN101BCEUZ	0	0	0	0	0	1	0	0	0	0	0	0	2	0	0	0	0	0	1	0	1	0	0	0
GCKDGN101BCFXR	0	0	0	0	1	0	0	0	0	0	0	0	0	0	0	0	0	0	0	0	0	0	0	0
GCKDGN101BCGBA	2	12	1	6	6	8	0	2	3	1	0	0	3	0	1	0	0	2	0	0	0	4	2	1
GCKDGN101BCHMI	0	0	0	0	0	0	0	0	0	1	0	0	0	0	0	0	1	0	1	1	0	1	0	0
GCKDGN101BCHN4	0	0	0	0	0	0	0	0	0	0	0	1	0	0	0	0	0	0	0	0	0	0	0	0
GCKDGN101BCI3G	0	0	0	0	0	0	1	0	1	0	0	1	1	0	0	0	0	0	1	0	0	0	0	0
GCKDGN101BCIND	0	0	0	0	0	0	0	0	1	0	0	0	0	0	0	0	0	0	0	0	0	0	0	0
GCKDGN101BCISI	0	0	0	0	0	0	0	0	0	0	0	0	0	0	0	0	0	0	2	0	0	0	0	0
GCKDGN101BCIWL	2	8	17	10	2	5	1	11	10	1	0	8	1	0	2	5	3	2	3	5	3	2	1	13
GCKDGN101BCJAM	2	1	1	3	0	1	1	2	0	1	0	2	1	4	3	0	2	4	1	1	1	0	1	1
GCKDGN101BCJHO	0	1	0	0	0	0	0	0	0	0	0	1	0	0	0	0	0	0	0	0	0	0	0	0
GCKDGN101BCJO2	0	0	0	0	0	0	2	0	0	0	0	2	0	0	0	0	0	0	0	0	0	1	1	0
GCKDGN101BCL3S	0	5	0	2	0	0	0	0	0	2	0	0	0	0	0	0	0	0	0	0	0	0	0	0
GCKDGN101BCL5J	0	0	0	0	0	1	0	0	0	1	0	0	0	1	0	0	0	0	0	1	0	0	0	0
GCKDGN101BCLH7	0	0	0	0	0	0	0	0	0	0	0	0	0	1	0	0	0	0	0	0	0	0	0	0
GCKDGN101BCLZ0	0	0	2	0	0	0	0	1	0	2	0	0	2	4	1	0	0	0	1	0	0	0	2	0
GCKDGN101BCM4A	0	0	2	1	0	0	0	0	0	0	0	0	1	0	1	0	0	1	0	0	0	0	0	0
GCKDGN101BCMIL	0	1	0	2	0	0	0	0	2	2	1	1	0	1	0	0	0	0	0	1	2	1	0	0
GCKDGN101BCN0G	1	1	1	1	0	1	1	0	1	0	0	4	0	0	1	0	0	1	0	1	0	0	2	0
GCKDGN101BCN7E	0	0	0	0	2	0	0	0	0	0	0	0	0	0	0	0	0	0	0	0	0	0	0	0
GCKDGN101BCN7G	0	2	1	1	0	0	0	1	0	2	0	3	0	0	0	0	0	1	2	2	0	0	0	0
GCKDGN101BCNQ7	0	1	0	0	0	0	0	0	0	0	0	0	0	0	0	0	0	0	0	0	0	1	0	0
GCKDGN101BCNRZ	0	0	1	0	0	0	0	0	0	0	0	0	0	0	0	0	1	1	1	2	0	0	0	0
GCKDGN101BCO9P	0	2	0	0	0	1	0	0	0	1	0	0	0	0	0	0	0	0	0	0	0	0	0	0
GCKDGN101BCODH	0	1	4	3	3	2	0	0	0	1	1	3	4	1	3	1	2	1	3	3	1	1	2	1
GCKDGN101BCOKJ	1	11	11	8	4	1	6	9	1	4	0	15	6	1	2	3	2	3	5	5	6	2	9	8
GCKDGN101BCOQP	1	2	0	0	1	1	2	0	4	4	0	0	0	1	0	1	3	1	0	0	0	1	0	0
GCKDGN101BCPO3	0	0	0	1	0	2	0	0	0	0	1	4	0	0	0	0	0	0	0	0	0	0	0	0
GCKDGN101BCQ0Z	0	0	0	0	0	0	0	0	0	0	0	0	0	0	0	0	1	0	0	0	0	0	0	0
GCKDGN101BCQOT	1	4	2	1	2	0	1	0	1	2	0	5	2	1	0	2	1	1	0	1	0	2	0	1
GCKDGN101BCRDC	0	0	0	0	0	0	1	0	0	0	8	0	0	0	0	0	0	0	0	0	0	0	0	0
GCKDGN101BCRL0	0	0	0	0	0	0	0	0	0	0	0	0	0	0	0	0	0	0	0	1	0	0	0	0
GCKDGN101BCS5E	1	3	3	0	0	0	0	0	0	0	1	1	0	0	0	0	0	0	0	0	0	0	0	0
GCKDGN101BCSLC	2	0	2	1	0	0	2	0	1	1	0	2	1	2	1	1	0	1	1	1	0	3	0	1
GCKDGN101BCTGS	0	0	1	1	0	0	0	0	0	0	0	0	0	0	0	0	0	0	0	0	0	0	0	0
GCKDGN101BCU4B	0	0	0	0	0	0	0	0	0	0	0	0	0	1	0	0	0	0	0	0	0	0	0	0
GCKDGN101BCU91	0	0	1	0	0	0	0	0	0	0	0	0	0	0	0	0	0	0	0	0	0	1	0	0
GCKDGN101BCUI6	4	11	5	9	6	7	4	3	5	10	2	10	3	3	9	1	2	5	1	0	1	3	1	0
GCKDGN101BCUK1	0	2	2	1	0	0	0	0	0	0	6	0	0	0	0	0	0	0	0	0	0	0	2	1
GCKDGN101BCW1K	0	1	1	5	0	1	0	0	0	0	0	4	0	0	0	0	0	0	0	3	0	0	0	0
GCKDGN101BCW6S	0	0	0	0	0	0	0	0	0	1	0	0	0	0	0	0	0	0	0	0	0	0	0	0
GCKDGN101BCX2L	2	6	5	2	2	4	1	2	0	5	1	7	0	4	1	0	1	1	2	3	0	4	4	0
GCKDGN101BCXDG	0	1	0	0	0	0	0	0	1	0	0	0	0	0	0	0	0	0	0	0	0	0	0	0
GCKDGN101BCXXO	0	0	0	0	0	0	0	0	0	0	0	0	0	0	0	0	0	0	0	1	0	0	0	0
GCKDGN101BCYZB	3	2	0	2	0	0	0	0	3	0	0	1	2	1	1	0	1	1	0	0	0	0	1	0
GCKDGN101BCZ8E	0	1	0	0	0	0	0	0	1	0	0	0	0	0	0	0	0	0	0	0	0	0	0	0
GCKDGN101BD05Y	0	0	0	0	0	0	0	0	0	0	0	0	0	0	0	0	0	0	0	0	0	1	0	0
GCKDGN101BD0CU	1	0	0	1	0	0	0	0	0	0	0	0	0	1	0	0	0	0	0	0	0	0	0	0
GCKDGN101BD22O	4	5	8	3	9	6	2	3	6	11	4	7	6	2	6	3	1	7	10	3	1	6	11	1
GCKDGN101BD26I	0	0	0	0	0	0	0	0	0	1	0	2	0	0	0	0	0	0	0	0	0	0	0	0
GCKDGN101BD2J6	0	3	0	0	0	0	0	0	0	1	1	0	0	0	1	0	0	1	0	0	0	1	0	0
GCKDGN101BD2L3	0	0	0	0	0	0	0	0	0	0	0	1	0	0	0	0	0	1	0	0	0	0	0	0
GCKDGN101BD2ZU	0	0	0	0	0	0	1	0	0	0	0	0	0	0	0	0	0	0	0	0	0	0	0	0
GCKDGN101BD4S6	0	1	0	0	0	1	0	0	0	0	0	2	0	0	0	0	0	0	0	1	0	1	0	0
GCKDGN101BD59B	0	0	0	0	0	0	0	0	0	0	0	1	0	0	0	0	0	0	0	0	0	0	0	0
GCKDGN101BD59J	0	2	0	0	0	0	0	0	0	0	0	3	0	0	0	0	0	0	0	0	0	1	0	0
GCKDGN101BD5L9	1	0	2	1	0	0	0	0	0	0	0	0	0	0	0	0	0	0	0	0	0	0	0	0
GCKDGN101BD6OP	0	3	1	0	2	7	0	0	2	1	0	1	2	1	0	0	0	1	2	0	1	2	4	2
GCKDGN101BD7E0	0	5	0	1	0	0	0	0	0	0	0	1	0	0	0	0	0	0	0	1	1	0	0	0
GCKDGN101BD7K2	1	12	5	8	4	1	2	0	7	3	0	5	1	2	0	1	5	3	3	5	1	2	5	2
GCKDGN101BD7TY	3	7	3	2	5	1	2	1	8	19	2	8	10	2	2	10	6	5	5	7	0	5	12	8
GCKDGN101BD8QX	7	14	9	9	9	27	3	2	14	19	13	7	12	22	11	1	10	12	13	5	4	23	4	1
GCKDGN101BD9VS	3	2	9	8	0	6	6	3	2	4	3	17	5	3	5	3	4	0	4	2	0	1	4	1
GCKDGN101BDC6E	0	1	2	2	0	1	0	1	0	2	0	2	0	2	0	0	1	3	1	1	0	0	2	1
GCKDGN101BDDHC	0	0	0	0	0	0	0	0	0	0	1	1	0	0	0	0	0	0	0	0	0	0	0	0
GCKDGN101BDDOY	0	0	0	0	0	1	0	0	0	0	0	0	0	0	0	0	0	0	0	0	0	0	0	0
GCKDGN101BDEPH	0	1	0	0	0	0	0	0	0	0	0	0	0	0	0	0	0	0	0	0	0	0	0	0
GCKDGN101BDF1N	1	0	0	0	0	0	2	0	0	0	0	0	0	0	0	0	0	0	0	0	0	0	0	0
GCKDGN101BDFOF	0	1	0	1	1	1	0	0	0	0	0	0	0	0	0	1	0	0	1	0	0	2	1	0
GCKDGN101BDFZZ	0	5	3	2	1	0	0	0	0	2	0	0	0	0	0	0	0	0	0	0	0	1	0	0
GCKDGN101BDGAL	3	2	4	1	1	0	0	1	1	1	0	0	0	3	0	0	3	4	0	2	12	0	0	1
GCKDGN101BDGFP	0	0	0	2	0	0	0	1	0	0	0	0	0	0	0	0	0	0	0	0	0	0	0	0
GCKDGN101BDH1B	0	0	1	1	0	0	0	0	0	0	0	0	0	0	0	0	0	0	0	0	0	0	0	0
GCKDGN101BDH7M	0	1	0	0	0	0	0	0	0	0	0	0	0	0	0	0	0	0	0	0	0	0	0	0
GCKDGN101BDHEE	1	0	2	0	0	0	0	0	0	1	0	0	0	0	1	0	0	0	0	0	0	0	1	0
GCKDGN101BDHR8	0	1	0	0	0	0	0	6	1	0	3	5	1	3	1	0	0	5	0	3	1	0	5	1
GCKDGN101BDHWE	0	0	0	0	0	0	0	0	0	1	0	0	0	0	0	0	0	0	0	0	0	0	0	0
GCKDGN101BDIS0	0	0	0	0	0	0	0	0	0	0	0	0	0	0	0	0	0	0	1	0	0	0	0	0
GCKDGN101BDJTV	1	4	3	4	0	5	0	1	1	2	0	2	1	2	2	3	1	10	1	1	0	4	1	0
GCKDGN101BDK1K	0	1	0	0	0	0	0	0	0	0	0	0	0	0	0	0	0	0	0	1	0	0	0	0
GCKDGN101BDKIS	2	2	13	10	3	4	1	0	2	9	6	13	6	4	4	0	2	4	12	2	0	6	2	1
GCKDGN101BDKLV	0	0	1	0	0	0	0	0	0	0	0	0	0	0	0	0	0	0	1	0	0	1	0	1
GCKDGN101BDKQP	0	0	0	0	0	0	1	0	0	0	0	0	1	0	0	0	0	0	0	0	0	0	2	0
GCKDGN101BDKR1	3	7	4	17	2	3	2	1	3	3	3	5	1	6	2	1	2	1	2	7	2	3	2	0
GCKDGN101BDLKR	0	1	0	0	0	0	0	0	0	0	0	0	0	0	0	0	0	0	0	0	0	0	0	0
GCKDGN101BDLTH	0	0	0	0	0	0	0	0	0	0	0	0	0	1	0	0	0	0	0	0	1	0	0	0
GCKDGN101BDM57	0	0	1	2	0	0	0	0	0	0	0	0	0	1	0	0	0	0	0	0	0	0	0	0
GCKDGN101BDMH3	1	1	0	1	0	1	0	0	0	0	0	0	0	0	0	0	0	1	0	0	1	0	0	0
GCKDGN101BDMP5	0	0	0	0	0	0	2	0	0	1	0	1	0	1	0	0	0	1	0	0	0	0	0	0
GCKDGN101BDMRH	0	0	0	1	0	0	0	0	0	0	0	0	0	0	0	0	0	0	0	0	0	0	1	0
GCKDGN101BDMX6	2	1	0	0	1	0	1	0	0	1	0	1	1	0	0	4	0	0	0	0	0	0	0	0
GCKDGN101BDN9E	0	1	1	1	0	0	0	0	0	1	0	2	0	0	0	0	0	0	0	1	0	0	0	0
GCKDGN101BDNFT	0	4	3	1	0	0	0	0	0	2	2	6	0	1	0	4	2	1	2	3	0	2	3	2
GCKDGN101BDNTQ	0	0	0	0	0	0	0	0	0	0	0	1	0	0	0	0	0	0	0	0	0	0	0	0
GCKDGN101BDOW3	0	5	0	0	0	0	0	0	0	0	1	1	0	0	0	0	1	0	1	0	0	0	0	0
GCKDGN101BDP4K	0	0	0	0	0	0	0	0	0	0	0	0	0	0	0	0	0	0	1	0	0	2	0	0
GCKDGN101BDPHX	0	1	0	0	0	0	0	0	0	0	0	0	0	0	0	0	0	0	0	0	0	0	0	0
GCKDGN101BDPIL	0	1	0	1	0	0	0	0	0	0	0	0	1	0	1	0	0	0	0	1	0	0	0	0
GCKDGN101BDPRE	0	0	0	1	0	0	1	0	1	0	0	0	0	0	0	0	0	0	0	0	0	0	0	0
GCKDGN101BDQ2D	0	0	0	3	1	0	0	0	0	0	0	1	1	0	0	0	0	0	0	0	0	0	2	0
GCKDGN101BDQDC	5	17	14	14	6	2	3	2	5	7	17	21	3	3	1	2	6	3	10	16	4	4	6	2
GCKDGN101BDRHC	0	0	0	4	0	0	0	0	0	1	0	1	0	1	1	0	2	0	0	2	2	0	0	0
GCKDGN101BDRNT	0	0	0	1	1	0	0	0	2	1	0	1	0	0	0	0	0	2	0	0	0	0	0	1
GCKDGN101BDRWW	0	0	0	0	1	1	0	0	0	0	0	0	0	0	0	0	0	0	0	0	0	0	0	0
GCKDGN101BDRZ5	0	0	0	0	0	0	0	0	0	0	0	0	0	0	0	0	0	0	1	0	0	0	0	0
GCKDGN101BDSBK	0	0	0	0	0	0	0	0	0	0	0	0	0	0	0	0	0	0	0	1	0	0	0	0
GCKDGN101BDSLZ	0	1	0	0	0	0	0	0	0	1	0	1	0	0	0	0	0	0	0	0	0	0	0	0
GCKDGN101BDSMN	0	0	0	0	0	0	0	0	0	0	0	0	0	0	0	0	0	0	0	1	0	0	0	0
GCKDGN101BDSXH	8	9	5	12	4	6	3	3	9	16	9	10	1	6	13	3	8	13	3	9	30	3	13	4
GCKDGN101BDT4O	0	0	0	0	0	0	0	1	0	3	0	1	0	0	0	0	1	0	0	1	0	0	1	1
GCKDGN101BDTUD	0	0	0	1	0	0	0	0	0	0	0	0	0	0	0	0	0	0	0	0	0	0	0	0
GCKDGN101BDV3B	0	1	0	0	0	0	0	0	0	0	0	0	0	0	1	0	0	0	0	0	0	0	0	0
GCKDGN101BDV6J	0	1	0	0	0	0	0	0	0	0	0	1	0	0	0	0	0	0	0	0	0	0	0	0
GCKDGN101BDV8Y	0	0	0	0	0	0	1	0	0	0	0	0	0	0	0	0	0	0	0	0	0	0	0	0
GCKDGN101BDVHE	1	3	0	4	0	0	4	1	0	0	0	0	1	0	0	2	1	0	0	1	0	1	2	1
GCKDGN101BDVXC	0	0	0	0	0	0	0	0	0	0	0	0	0	0	0	0	0	0	0	0	1	0	0	0
GCKDGN101BDYFR	0	0	1	0	0	0	0	0	0	0	0	0	0	0	0	1	0	0	0	0	0	0	0	0
GCKDGN101BDZ89	0	1	0	0	0	1	0	0	0	0	1	0	0	0	0	1	0	0	0	0	0	0	0	0
GCKDGN101BDZSA	0	0	0	0	0	0	0	0	0	1	0	0	0	0	0	0	0	0	0	0	0	0	0	0
GCKDGN101BDZWS	0	0	0	0	0	0	0	0	0	0	0	0	0	0	0	0	1	0	0	0	0	0	0	0
GCKDGN101BE1MP	6	10	8	10	0	3	4	4	6	9	2	14	1	0	2	1	5	5	0	5	1	1	1	1
GCKDGN101BE1VL	0	0	1	0	0	0	0	0	0	0	0	0	0	0	1	0	2	11	0	8	16	0	15	0
GCKDGN101BE235	0	0	0	0	0	0	0	0	0	0	1	0	0	0	0	0	0	0	0	0	0	0	0	0
GCKDGN101BE2J8	0	0	0	0	0	0	0	0	0	0	0	0	0	1	0	0	0	0	0	0	1	0	0	0
GCKDGN101BE3DI	0	0	0	1	0	0	0	0	0	0	0	0	0	0	0	0	0	0	0	0	0	0	0	0
GCKDGN101BE3OK	1	7	0	6	1	3	0	0	4	3	0	10	1	3	1	0	1	2	1	1	1	2	1	4
GCKDGN101BE4OM	0	0	0	0	0	0	0	0	0	0	0	0	0	0	0	0	0	0	0	0	0	1	0	0
GCKDGN101BE4QL	1	1	0	0	1	0	1	0	0	0	0	0	0	0	1	1	0	0	0	1	0	0	0	0
GCKDGN101BE4TD	1	6	1	1	1	2	1	0	0	2	1	10	1	5	0	0	0	1	0	0	1	4	0	0
GCKDGN101BE5BT	0	0	0	0	0	0	0	0	0	0	0	0	0	0	0	0	0	0	1	0	0	0	0	0
GCKDGN101BE70M	0	3	0	2	0	3	0	1	1	0	0	0	0	0	1	1	0	0	0	0	0	0	1	0
GCKDGN101BE7DP	0	0	0	0	0	0	0	0	0	0	0	1	0	0	0	0	0	0	0	0	0	0	0	0
GCKDGN101BE7N5	5	7	6	7	1	3	1	0	2	6	3	6	1	2	5	1	3	6	1	4	2	4	2	0
GCKDGN101BE7R9	0	0	0	0	1	1	0	0	1	0	0	0	0	0	0	0	0	0	0	0	0	0	0	0
GCKDGN101BE825	8	11	5	7	2	4	3	1	6	10	5	6	7	7	7	6	3	3	2	7	3	6	2	6
GCKDGN101BE87P	0	1	0	0	0	1	0	0	0	0	0	0	0	0	0	0	0	0	0	0	0	0	0	0
GCKDGN101BE8A5	0	0	0	0	0	0	0	0	0	0	0	1	0	0	0	0	0	0	0	0	0	0	0	0
GCKDGN101BE8IO	0	0	0	0	0	0	0	0	0	1	0	1	0	0	0	0	0	0	0	0	0	0	0	0
GCKDGN101BE8PL	0	2	1	0	1	0	1	0	1	6	1	1	2	1	0	0	0	0	1	2	0	1	0	0
GCKDGN101BE8VU	2	5	5	4	3	5	4	4	8	13	1	7	8	4	2	3	4	0	1	5	16	5	5	3
GCKDGN101BE8W2	1	2	5	3	1	0	2	0	1	1	0	1	3	0	0	0	0	2	1	2	0	1	0	0
GCKDGN101BEAQ3	0	2	1	10	0	0	2	1	4	1	0	9	0	0	0	0	5	2	1	4	1	4	3	0
GCKDGN101BEAW5	0	1	0	0	0	0	0	0	0	0	0	0	0	0	1	5	0	0	1	0	0	0	4	0
GCKDGN101BEBLT	0	0	0	0	0	0	0	0	0	1	2	0	0	2	0	0	0	0	0	0	0	0	0	0
GCKDGN101BECMD	0	1	0	1	0	0	0	0	1	1	0	1	0	1	0	0	1	0	0	0	3	1	0	1
GCKDGN101BEDP0	0	0	8	0	0	2	0	0	3	0	0	4	1	0	0	0	0	0	3	1	2	1	2	0
GCKDGN101BEFRJ	6	3	2	4	11	1	9	4	3	4	1	18	15	3	6	2	4	4	3	4	4	2	8	3
GCKDGN101BEFUV	2	3	1	8	1	2	2	1	1	2	2	4	1	0	4	0	3	0	1	2	3	2	0	0
GCKDGN101BEFV1	0	1	0	2	0	0	0	0	0	0	0	0	0	0	0	0	0	0	0	3	0	0	0	0
GCKDGN101BEGH5	0	0	3	0	0	0	1	0	0	0	0	0	0	0	0	0	0	0	0	0	2	2	0	0
GCKDGN101BEGLA	0	2	0	3	0	0	0	1	0	0	2	4	1	0	0	0	1	1	0	1	0	0	0	0
GCKDGN101BEGQC	0	0	0	1	0	0	0	0	0	0	0	0	0	0	1	0	0	1	0	0	0	0	0	0
GCKDGN101BEGXZ	0	8	0	11	0	2	0	4	1	1	2	1	3	3	6	1	1	8	0	0	0	8	0	4
GCKDGN101BEGZT	18	41	36	23	17	12	21	16	50	44	18	16	25	16	35	12	11	19	10	20	13	15	24	22
GCKDGN101BEHJJ	0	0	1	0	0	0	0	0	0	0	0	1	0	0	0	0	0	0	0	0	0	0	0	0
GCKDGN101BEI9M	0	2	0	4	2	0	1	0	0	1	0	0	1	0	0	0	0	0	0	0	0	0	0	0
GCKDGN101BEIIJ	0	0	2	4	1	1	0	1	3	1	0	5	1	3	2	0	2	0	0	1	0	4	2	0
GCKDGN101BEJLT	1	0	0	0	0	0	0	0	0	0	0	0	0	0	0	0	0	0	0	0	0	0	0	0
GCKDGN101BEJO7	0	0	0	1	0	0	0	0	0	0	0	0	0	0	0	0	0	0	0	0	0	0	0	0
GCKDGN101BEL1N	2	1	2	1	1	1	2	2	2	1	1	1	3	2	2	1	2	0	2	0	0	1	2	2
GCKDGN101BELE2	0	0	0	0	0	0	0	0	0	0	0	0	0	0	0	0	0	0	0	0	0	0	0	1
GCKDGN101BELK1	0	0	0	0	0	0	0	0	0	0	0	0	0	0	0	0	0	0	0	0	0	0	1	0
GCKDGN101BELLH	0	0	0	0	0	0	0	0	0	0	0	1	0	0	0	0	0	0	0	0	0	0	0	0
GCKDGN101BELMZ	0	0	0	0	0	0	0	0	0	1	0	0	0	0	0	0	0	0	0	0	0	0	0	0
GCKDGN101BELNC	0	0	2	1	0	0	0	2	0	0	0	0	0	0	0	0	0	0	0	0	1	0	1	0
GCKDGN101BELQM	1	0	0	0	0	2	0	0	1	2	0	0	0	2	0	0	0	0	0	0	0	1	1	1
GCKDGN101BEMZC	0	1	0	0	0	0	0	0	0	1	0	0	0	0	0	0	0	0	0	0	0	0	0	2
GCKDGN101BENAL	3	6	10	7	3	6	2	1	4	5	4	3	1	6	7	1	2	3	2	10	3	6	9	1
GCKDGN101BEO7S	0	0	0	0	0	0	0	0	0	0	0	0	0	0	1	0	0	0	0	0	0	0	0	0
GCKDGN101BEPD8	0	0	1	0	0	0	0	0	0	0	0	0	0	0	0	0	0	0	0	0	0	0	0	0
GCKDGN101BEQXX	5	8	6	8	3	4	1	0	6	5	4	8	2	3	4	1	2	1	2	3	3	4	4	1
GCKDGN101BEQZE	0	0	0	2	3	5	3	2	1	8	0	0	0	2	3	1	0	2	1	0	0	2	2	6
GCKDGN101BER3W	0	0	2	0	0	1	0	0	0	1	0	1	0	0	0	0	0	0	1	0	0	0	0	0
GCKDGN101BERRP	0	1	1	0	0	0	0	0	0	1	0	5	0	2	0	0	0	0	0	0	0	0	0	0
GCKDGN101BES5Q	0	0	0	0	0	0	0	0	0	1	0	0	0	0	0	0	0	0	0	0	0	0	0	0
GCKDGN101BESLO	0	0	1	0	0	0	0	0	0	1	0	0	0	0	0	0	0	0	0	0	0	0	0	0
GCKDGN101BETKH	0	0	0	0	0	0	0	0	0	0	0	0	0	0	0	0	1	0	0	0	0	0	0	0
GCKDGN101BETN9	0	0	0	0	0	0	0	0	0	0	0	0	0	0	0	0	0	0	0	1	0	0	0	0
GCKDGN101BETRR	0	0	0	1	0	0	0	0	0	0	0	0	0	0	0	0	0	0	0	0	0	0	0	0
GCKDGN101BETSE	0	1	1	0	0	0	0	0	0	0	0	0	0	0	0	0	0	0	0	0	0	0	0	0
GCKDGN101BETVG	0	0	0	1	0	0	0	0	0	0	0	0	0	0	0	0	0	0	0	0	0	0	0	0
GCKDGN101BETVO	2	0	1	0	0	0	0	0	0	0	0	0	0	0	0	0	1	0	0	0	0	0	0	0
GCKDGN101BEVXC	0	1	0	0	0	0	0	0	0	0	0	0	0	0	0	0	0	0	0	0	0	0	0	0
GCKDGN101BEWYO	0	0	0	0	0	0	1	0	0	1	1	1	0	0	0	0	0	1	0	3	0	0	0	0
GCKDGN101BEX1T	0	1	2	2	2	3	0	2	4	4	0	3	2	6	1	0	0	0	3	0	0	1	4	2
GCKDGN101BEXU5	0	0	0	0	0	0	0	0	0	0	0	1	0	0	0	0	0	0	0	1	0	0	0	0
GCKDGN101BEY26	0	2	0	0	0	0	0	0	0	0	0	1	0	0	0	0	0	0	0	0	0	0	0	0
GCKDGN101BEY5I	0	0	0	0	1	0	0	0	0	0	0	0	0	0	0	0	0	0	0	0	0	0	0	0
GCKDGN101BEZNH	0	0	0	0	0	0	1	0	0	0	0	0	0	0	0	0	0	0	0	0	0	0	0	0
GCKDGN101BEZT9	0	0	0	0	0	0	0	0	0	1	0	0	0	0	0	0	0	0	0	0	0	0	0	0
GCKDGN101BF04F	0	0	0	0	0	0	0	0	0	0	0	0	0	0	0	0	0	1	0	0	0	0	0	1
GCKDGN101BF0EP	0	2	0	0	0	0	0	0	0	0	0	0	0	0	0	0	0	0	0	1	0	1	0	0
GCKDGN101BF0H7	0	2	0	1	0	0	0	0	0	0	0	1	0	0	0	0	0	0	0	0	0	0	0	0
GCKDGN101BF0LR	0	0	0	1	0	0	0	0	0	0	0	0	0	0	0	0	0	0	0	0	0	0	0	0
GCKDGN101BF1CM	0	2	0	0	0	2	2	0	0	0	0	1	0	0	0	0	0	0	0	0	0	0	0	0
GCKDGN101BF1L6	0	0	0	0	0	0	0	0	0	0	0	0	1	0	0	0	0	0	0	0	0	0	0	0
GCKDGN101BF1XX	0	0	1	0	0	0	0	0	0	0	1	0	0	0	0	0	0	0	0	1	0	0	0	0
GCKDGN101BF24N	0	0	1	0	1	1	0	0	1	4	0	0	1	0	0	0	0	0	0	0	0	0	1	0
GCKDGN101BF2HS	0	0	1	0	0	0	0	0	2	1	1	0	0	0	2	0	0	0	0	0	1	3	2	0
GCKDGN101BF38E	0	0	3	2	0	1	0	0	0	0	0	0	0	0	1	0	0	0	1	0	0	0	0	0
GCKDGN101BF3D4	0	0	1	0	0	0	0	0	0	0	0	0	0	0	0	0	0	0	0	3	0	0	0	0
GCKDGN101BF3I3	0	0	0	0	0	0	0	0	0	1	0	0	0	0	0	0	0	0	0	0	0	0	0	0
GCKDGN101BF3LB	0	0	0	0	0	0	0	0	0	0	0	0	0	0	0	0	0	0	0	0	0	1	0	0
GCKDGN101BF3R5	0	0	2	1	0	0	0	0	0	0	0	0	0	0	0	0	0	0	1	0	0	0	0	0
GCKDGN101BF45D	0	0	2	0	1	1	1	1	2	1	3	1	1	0	0	7	0	0	2	0	2	1	0	1
GCKDGN101BF61O	0	1	0	0	0	0	1	0	0	0	0	1	0	0	0	0	0	0	0	0	0	0	1	0
GCKDGN101BF6LY	0	0	0	0	0	0	0	0	0	0	0	0	0	0	0	0	0	0	0	0	0	0	1	0
GCKDGN101BF6SI	0	1	0	0	1	0	0	0	0	2	0	0	0	0	0	0	0	0	0	0	0	0	0	0
GCKDGN101BF74Q	0	2	0	1	0	0	0	0	0	0	1	0	0	0	1	0	0	0	0	0	0	1	0	0
GCKDGN101BF7IF	0	0	0	0	0	0	0	0	1	0	0	0	0	0	0	0	0	0	0	0	0	0	0	0
GCKDGN101BF7O1	1	0	0	1	0	0	0	0	0	0	0	0	0	0	0	0	0	0	0	1	0	0	0	0
GCKDGN101BF8GV	0	0	0	0	0	0	0	0	0	0	0	0	0	0	0	1	0	0	0	0	0	0	0	0
GCKDGN101BFA90	0	0	0	0	0	0	0	0	0	0	1	0	0	0	1	0	0	0	0	0	0	0	0	0
GCKDGN101BFAQC	1	1	0	3	0	2	1	2	1	2	0	0	1	1	0	2	1	0	0	0	1	0	0	0
GCKDGN101BFAQE	0	0	0	0	0	1	0	0	0	0	0	0	0	0	1	0	0	0	1	0	0	0	0	0
GCKDGN101BFATV	0	1	0	1	0	1	0	0	0	0	2	1	0	2	0	0	0	0	0	0	0	1	0	0
GCKDGN101BFBCQ	0	0	0	0	0	0	0	0	0	0	0	0	0	0	0	0	0	1	0	0	0	0	0	0
GCKDGN101BFBQR	1	0	0	0	1	0	0	0	0	0	0	2	0	0	0	1	0	1	1	2	0	1	0	0
GCKDGN101BFBQW	0	0	0	0	0	0	0	0	0	0	1	0	0	0	0	0	0	0	0	0	0	0	0	0
GCKDGN101BFC59	0	0	0	0	0	1	0	0	0	0	0	0	0	0	0	0	0	0	0	0	0	0	0	0
GCKDGN101BFCWO	0	1	0	0	0	0	0	0	0	0	0	0	0	0	0	0	0	0	0	0	0	1	0	0
GCKDGN101BFD24	0	0	0	0	0	0	0	1	0	0	0	0	0	0	0	0	0	0	0	0	0	0	0	0
GCKDGN101BFDIM	3	1	1	2	1	0	1	0	0	0	2	6	2	0	0	0	0	0	1	0	0	1	2	1
GCKDGN101BFDIZ	0	0	1	2	0	0	0	0	1	2	0	0	0	0	0	0	0	0	0	0	0	0	0	0
GCKDGN101BFDVE	0	1	0	0	0	0	0	0	0	0	0	0	0	0	0	0	0	0	0	0	0	0	0	0
GCKDGN101BFEI8	0	0	0	0	0	0	0	4	0	0	0	0	1	0	0	0	0	0	0	0	0	0	0	0
GCKDGN101BFEQL	0	0	1	0	1	0	0	0	0	0	0	1	0	0	1	0	0	0	0	2	0	0	0	0
GCKDGN101BFF77	0	0	1	0	0	0	0	0	1	0	1	0	0	1	0	0	0	0	0	0	0	0	0	0
GCKDGN101BFFNP	0	1	1	0	0	0	1	1	0	1	0	0	1	0	0	0	0	0	0	0	0	1	0	0
GCKDGN101BFG8Z	0	1	0	1	0	0	0	0	1	1	0	0	0	0	0	0	1	0	0	0	0	0	0	0
GCKDGN101BFGN1	0	0	0	0	0	0	0	0	0	0	0	0	0	0	1	0	0	0	0	0	0	0	0	0
GCKDGN101BFH2X	0	0	0	0	0	0	0	0	1	1	0	0	0	0	0	0	0	0	0	0	0	0	0	0
GCKDGN101BFHLK	0	0	0	0	0	0	0	0	0	0	0	0	0	0	0	0	0	0	0	0	2	0	0	1
GCKDGN101BFHZC	0	0	0	0	0	0	0	0	0	0	0	1	0	0	0	0	0	0	0	1	0	0	0	0
GCKDGN101BFIFV	1	2	1	0	0	0	0	0	1	0	1	0	0	0	0	0	1	0	0	0	0	0	0	0
GCKDGN101BFIR6	0	1	2	2	0	0	0	0	0	1	0	0	0	0	1	0	2	1	0	0	0	0	0	0
GCKDGN101BFIVV	0	0	0	0	0	0	0	0	0	0	0	0	0	0	0	0	0	0	0	0	0	1	0	0
GCKDGN101BFJ41	0	0	1	3	0	0	0	0	1	0	1	1	0	1	0	0	1	0	0	5	0	0	1	0
GCKDGN101BFJ9D	1	3	2	3	3	2	2	0	0	0	1	1	1	0	0	1	0	1	1	1	14	1	1	1
GCKDGN101BFK5I	0	0	0	0	0	0	0	0	0	0	0	0	0	0	0	0	0	0	1	0	0	0	0	0
GCKDGN101BFKD0	0	1	0	1	0	0	0	0	0	0	0	0	0	0	0	0	0	0	1	1	0	0	0	0
GCKDGN101BFKI3	3	8	8	2	2	0	0	0	2	0	2	2	1	6	3	0	0	1	4	2	1	3	0	0
GCKDGN101BFLFJ	0	2	1	3	0	0	0	1	0	0	0	2	1	0	0	0	0	0	0	0	0	0	0	1
GCKDGN101BFMFO	0	1	1	0	0	1	0	0	0	1	0	2	0	1	0	0	0	1	0	1	0	2	0	0
GCKDGN101BFMJ7	0	0	0	0	0	0	0	0	0	2	0	0	0	0	0	0	0	0	0	0	0	0	0	0
GCKDGN101BFNJ5	0	0	0	1	0	0	0	0	0	0	0	0	0	0	0	0	0	0	0	0	0	0	0	0
GCKDGN101BFOIZ	0	1	0	0	0	0	0	0	0	0	0	0	0	0	0	0	0	0	0	0	0	0	0	0
GCKDGN101BFOR9	0	3	3	0	2	1	0	0	1	0	0	1	0	0	2	0	0	2	1	0	0	0	0	0
GCKDGN101BFOTC	0	0	0	1	0	0	0	0	0	0	0	0	0	0	0	0	0	0	0	0	1	0	0	0
GCKDGN101BFQ8S	0	0	0	0	0	0	0	0	0	0	0	0	0	1	0	0	0	0	0	0	0	0	0	0
GCKDGN101BFQCO	0	2	0	0	0	0	0	1	0	0	0	1	0	0	0	0	0	0	0	0	0	1	0	0
GCKDGN101BFQRQ	0	0	0	0	0	0	0	0	0	0	0	0	0	0	0	0	0	1	0	0	0	0	0	0
GCKDGN101BFQVK	0	1	0	0	0	1	0	0	0	0	1	0	0	0	0	0	0	1	0	0	0	1	1	0
GCKDGN101BFR7B	0	0	1	0	0	0	1	0	0	0	1	0	1	0	0	0	0	0	1	1	1	0	0	0
GCKDGN101BFR8K	0	1	0	0	1	0	0	0	1	0	0	0	0	2	0	0	0	0	0	0	0	0	1	0
GCKDGN101BFRCT	0	0	0	0	0	1	0	0	0	0	0	0	0	0	1	0	0	1	0	0	0	0	0	0
GCKDGN101BFRV8	0	0	0	0	0	0	0	0	0	0	0	1	0	0	0	1	0	0	0	0	0	0	0	0
GCKDGN101BFRY9	0	0	1	0	0	0	0	0	0	0	0	0	0	0	0	0	0	0	0	0	0	0	0	0
GCKDGN101BFU7B	0	0	0	4	0	1	0	0	0	0	4	0	0	0	3	0	0	0	0	0	0	0	2	0
GCKDGN101BFUJ1	0	0	1	1	0	0	0	0	1	1	0	1	0	1	0	0	0	0	1	0	0	1	0	0
GCKDGN101BFUZQ	0	0	0	0	0	0	0	0	0	0	0	0	0	0	0	0	0	0	0	1	0	0	0	0
GCKDGN101BFUZU	36	35	58	26	10	11	20	10	14	43	15	45	22	26	31	7	30	21	5	14	9	17	11	15
GCKDGN101BFVAO	0	1	0	0	0	0	0	0	0	0	0	0	0	1	1	0	0	0	0	0	0	0	1	0
GCKDGN101BFVV3	0	0	0	0	0	0	0	0	0	0	0	0	0	0	1	0	0	0	0	0	0	0	0	0
GCKDGN101BFX65	0	0	0	1	0	0	1	0	0	1	0	0	0	0	1	0	0	0	0	0	0	0	1	0
GCKDGN101BFX6O	0	0	0	0	0	1	0	1	0	0	0	0	2	0	0	0	0	0	0	0	0	0	0	0
GCKDGN101BFX72	0	0	0	0	0	0	0	0	1	0	0	1	0	1	0	0	0	4	1	0	0	0	0	0
GCKDGN101BFXBX	1	0	0	0	0	0	0	0	0	1	0	1	0	0	0	0	0	0	0	0	0	0	0	0
GCKDGN101BFXE6	1	1	0	1	0	0	0	0	3	0	0	0	0	0	0	1	1	0	1	0	0	0	0	0
GCKDGN101BFXFA	0	0	0	0	0	0	0	0	0	0	0	0	0	0	0	0	0	0	0	1	0	0	0	0
GCKDGN101BFXXT	1	0	0	2	0	0	0	0	0	0	0	0	0	0	0	0	0	1	0	1	0	0	0	0
GCKDGN101BFY2S	0	0	0	0	0	0	0	0	0	0	1	0	0	0	1	0	0	0	0	0	0	0	0	0
GCKDGN101BFYDC	0	0	1	0	0	0	1	0	1	0	0	2	0	0	0	0	0	0	0	1	0	0	0	0
GCKDGN101BFYM5	0	0	1	0	0	0	0	0	0	1	0	0	0	0	1	0	1	8	0	1	12	0	7	0
GCKDGN101BFYVK	4	0	2	0	1	0	0	3	0	0	2	0	1	0	1	0	1	2	1	1	1	0	0	1
GCKDGN101BFZ7T	2	4	2	5	1	0	3	0	2	4	5	2	4	1	2	0	1	0	2	2	4	3	4	1
GCKDGN101BFZZA	0	1	0	0	0	0	0	0	0	0	0	0	0	0	0	0	0	0	0	0	0	0	0	0
GCKDGN101BG0BN	0	0	0	1	0	0	0	0	0	0	0	0	0	0	0	0	0	0	0	0	0	0	0	0
GCKDGN101BG0HC	0	0	0	0	0	0	0	0	0	0	0	1	0	0	0	0	0	0	0	0	0	0	0	0
GCKDGN101BG0I9	0	0	0	1	1	0	0	1	0	0	0	1	0	0	0	0	0	0	0	0	0	0	0	0
GCKDGN101BG12K	0	0	0	1	0	0	0	0	0	0	0	0	0	0	1	2	0	0	1	0	0	0	0	0
GCKDGN101BG13F	1	1	1	1	1	1	0	0	0	0	5	0	0	0	2	0	1	1	1	0	0	0	0	0
GCKDGN101BG17W	0	0	0	0	0	0	0	0	0	0	0	0	0	0	0	0	0	0	1	0	1	0	0	0
GCKDGN101BG1V0	0	0	0	2	0	0	0	0	0	0	0	0	0	0	0	1	0	2	0	0	0	0	0	0
GCKDGN101BG3H2	2	5	0	3	0	0	2	0	0	2	0	0	0	0	0	0	0	0	0	0	4	0	0	0
GCKDGN101BG3OG	2	0	0	0	0	0	0	0	1	1	0	0	0	0	1	0	1	0	0	0	0	0	0	0
GCKDGN101BG4PV	2	1	5	1	0	1	1	1	2	8	3	3	0	1	1	0	0	1	0	1	3	2	0	0
GCKDGN101BG4QU	1	1	2	0	0	0	0	2	0	0	0	0	3	0	0	0	1	0	0	0	0	0	1	0
GCKDGN101BG5BD	1	0	0	0	0	0	0	0	0	0	0	0	0	0	0	0	0	0	0	0	0	0	1	0
GCKDGN101BG5CZ	2	1	0	1	0	0	0	0	0	1	0	0	0	0	0	0	0	0	0	0	0	0	0	0
GCKDGN101BG5PT	0	0	0	0	0	0	0	0	0	0	0	1	0	0	0	0	0	0	0	0	0	0	0	0
GCKDGN101BG5RU	0	2	0	1	0	1	0	0	0	2	2	1	0	1	1	0	0	0	0	0	0	0	0	2
GCKDGN101BG6CO	0	1	0	0	0	0	0	0	0	1	0	2	0	1	0	0	0	0	0	0	1	0	0	0
GCKDGN101BG6HR	0	0	0	1	0	0	0	0	0	0	0	0	0	0	0	0	0	0	0	0	0	0	0	0
GCKDGN101BG7AD	0	0	0	0	3	1	0	0	2	0	0	2	0	0	3	0	0	0	0	1	0	0	0	1
GCKDGN101BG7BL	1	0	0	0	0	0	0	0	0	0	0	0	0	1	0	0	0	0	0	0	0	0	0	0
GCKDGN101BG7FI	0	1	1	0	1	0	0	0	0	0	0	0	1	0	1	0	0	1	1	0	2	0	0	0
GCKDGN101BG7FP	0	0	0	1	0	0	0	0	0	0	0	0	0	0	0	0	0	0	0	0	0	0	0	0
GCKDGN101BG80U	0	0	0	1	0	0	0	0	0	0	1	1	0	1	0	0	0	0	0	0	0	0	0	0
GCKDGN101BG87F	0	0	0	1	0	0	0	0	0	0	0	0	0	0	0	0	0	0	0	0	0	0	0	0
GCKDGN101BG8AO	0	0	1	1	0	0	0	0	0	0	0	0	1	1	0	0	0	0	1	0	0	0	0	0
GCKDGN101BG8P4	1	3	3	0	0	0	2	0	1	2	2	1	2	0	1	0	1	0	0	0	1	0	2	0
GCKDGN101BG94R	1	1	0	0	1	0	0	0	0	0	0	1	1	0	0	0	2	0	1	0	0	0	1	0
GCKDGN101BGAP7	1	3	1	1	0	1	0	1	0	0	0	2	3	1	0	1	2	0	0	1	1	0	4	0
GCKDGN101BGAX3	1	2	0	1	0	0	0	0	0	0	0	0	0	0	1	0	0	0	0	0	0	1	1	0
GCKDGN101BGCIJ	0	0	0	0	0	0	0	0	0	2	0	0	0	0	0	0	0	0	0	0	0	0	0	0
GCKDGN101BGCVP	7	12	19	15	5	4	5	3	15	14	7	9	3	6	9	0	8	4	12	10	2	5	6	3
GCKDGN101BGD6L	23	34	8	15	2	4	4	5	21	24	5	28	9	5	9	0	21	8	5	15	17	12	10	3
GCKDGN101BGDOX	0	0	0	0	0	0	0	0	0	1	0	0	0	0	0	0	0	0	0	0	0	0	3	0
GCKDGN101BGDTZ	1	0	0	0	0	0	0	0	1	0	1	0	0	0	0	0	0	0	0	0	0	0	0	0
GCKDGN101BGE0D	0	0	0	0	0	0	0	0	0	2	0	1	0	1	1	0	0	0	0	0	0	0	0	0
GCKDGN101BGEK5	0	0	3	0	0	0	0	0	0	0	0	0	0	0	0	0	0	0	1	0	0	0	0	0
GCKDGN101BGEMX	0	0	0	0	0	0	0	0	0	0	0	0	0	1	0	0	0	0	0	0	0	0	0	0
GCKDGN101BGGKX	0	1	0	7	1	0	0	0	0	0	2	0	0	0	0	0	0	1	1	3	0	0	0	0
GCKDGN101BGGYD	0	2	0	1	0	0	0	0	0	1	0	2	0	0	0	0	0	0	0	0	0	0	0	0
GCKDGN101BGH2K	0	1	0	1	1	0	0	0	1	0	0	5	1	0	0	2	0	0	0	1	0	0	0	0
GCKDGN101BGH5S	0	1	0	3	0	0	0	0	0	0	1	0	0	1	0	0	0	0	0	0	0	0	0	0
GCKDGN101BGHB9	8	25	15	12	7	3	5	2	7	17	6	22	8	2	5	7	13	21	8	9	5	6	4	4
GCKDGN101BGHNY	0	1	2	0	0	3	1	0	1	0	0	2	1	1	0	0	0	0	1	0	0	0	0	0
GCKDGN101BGHS7	17	18	12	16	8	17	12	8	11	22	7	21	7	8	12	7	3	6	11	10	8	12	19	6
GCKDGN101BGI5C	0	1	0	0	0	1	1	0	0	0	0	0	0	0	0	0	0	0	0	0	0	0	0	0
GCKDGN101BGIYH	0	0	0	0	0	0	0	0	0	0	0	1	0	0	0	0	0	0	0	0	0	0	0	0
GCKDGN101BGJ1A	0	0	0	0	0	0	0	1	0	1	0	0	0	0	0	0	0	0	0	1	0	0	0	0
GCKDGN101BGJ52	1	2	1	1	1	0	0	0	0	4	0	1	1	0	2	0	3	0	0	0	0	2	0	0
GCKDGN101BGJXQ	0	0	0	0	0	0	0	0	1	0	0	0	0	0	0	0	0	0	0	0	0	0	0	0
GCKDGN101BGKB4	0	0	0	0	0	0	0	0	1	0	1	0	0	0	1	0	0	0	0	0	0	0	0	0
GCKDGN101BGKB7	4	14	9	5	4	6	5	3	8	9	4	3	5	4	3	4	7	3	3	7	9	4	6	2
GCKDGN101BGKO7	0	0	0	0	0	0	1	0	0	0	0	1	0	0	0	0	0	2	0	0	0	1	0	0
GCKDGN101BGKPP	0	1	1	2	0	1	0	0	0	0	0	0	0	0	1	0	0	0	0	0	0	1	0	0
GCKDGN101BGL4S	0	0	0	1	0	0	0	0	0	1	0	0	0	0	0	0	0	0	0	1	0	0	0	0
GCKDGN101BGLQ5	0	0	0	2	0	0	0	0	0	0	0	0	0	0	0	0	0	0	0	0	0	0	0	0
GCKDGN101BGM0I	0	0	0	0	1	0	0	0	0	0	0	0	0	0	0	0	0	2	0	1	0	0	0	0
GCKDGN101BGM50	6	1	2	1	0	0	0	0	1	1	1	0	0	4	1	0	0	1	0	0	0	0	1	0
GCKDGN101BGMH3	0	0	0	0	0	0	0	0	0	0	0	1	0	0	0	0	0	0	0	0	0	0	0	0
GCKDGN101BGNAO	0	0	0	1	0	1	0	0	0	0	0	0	0	0	0	0	1	0	0	0	0	0	0	0
GCKDGN101BGNI3	0	0	0	0	0	0	0	0	0	1	1	0	0	0	0	0	0	0	0	1	0	0	0	0
GCKDGN101BGOBJ	0	0	0	0	0	0	0	0	0	0	0	0	0	0	0	0	0	0	0	1	0	1	0	0
GCKDGN101BGP3A	2	0	0	0	0	0	0	0	1	0	0	0	0	0	0	0	0	0	1	0	0	0	0	0
GCKDGN101BGPCG	0	0	1	0	0	0	0	0	0	0	0	0	0	0	0	0	0	0	0	0	0	0	0	0
GCKDGN101BGPZ4	0	0	0	1	0	0	0	0	0	0	0	0	0	0	0	0	0	0	0	0	0	0	0	0
GCKDGN101BGQ7C	0	1	1	0	0	0	0	0	1	0	0	0	0	0	0	0	0	0	0	0	0	0	0	0
GCKDGN101BGQQO	0	0	0	0	1	1	0	0	0	0	0	0	0	0	0	0	0	1	0	0	0	0	0	0
GCKDGN101BGR20	1	0	1	2	1	0	0	0	0	2	1	2	0	0	0	0	0	0	0	0	2	0	0	0
GCKDGN101BGR33	0	1	0	7	2	0	0	0	2	2	1	3	3	1	0	0	2	1	1	0	0	3	0	0
GCKDGN101BGREN	0	0	2	0	0	0	0	0	0	0	0	0	0	0	0	0	0	0	0	0	0	0	0	1
GCKDGN101BGRQ9	0	0	0	1	0	0	0	0	0	0	0	0	0	0	0	0	0	0	0	1	0	0	0	0
GCKDGN101BGRRH	0	0	0	0	0	0	0	0	0	0	1	0	0	0	0	0	0	0	0	0	0	0	1	0
GCKDGN101BGS9Y	2	5	4	5	0	4	2	0	0	5	0	2	2	3	2	1	0	1	1	3	0	1	1	0
GCKDGN101BGSB0	0	0	1	1	0	1	0	0	0	2	0	0	0	0	0	0	0	0	0	0	0	0	0	0
GCKDGN101BGSED	0	4	3	0	1	0	3	1	0	6	2	2	0	1	1	2	3	2	1	0	0	0	2	0
GCKDGN101BGSQT	6	13	5	11	4	8	4	4	18	21	6	10	11	13	5	3	3	1	4	4	3	1	4	5
GCKDGN101BGSUG	0	0	1	0	0	0	0	0	0	0	0	0	0	0	0	0	0	0	0	0	0	0	0	0
GCKDGN101BGT0C	0	0	0	0	0	0	0	0	0	0	0	0	0	0	0	0	0	0	0	0	0	0	1	0
GCKDGN101BGTHI	0	1	0	2	0	0	0	0	1	1	0	0	0	1	0	0	0	0	0	0	0	2	0	0
GCKDGN101BGTLL	0	0	0	0	0	0	0	0	0	0	0	0	0	0	0	0	0	0	0	0	0	1	0	0
GCKDGN101BGTOF	0	0	0	0	0	1	0	0	0	1	0	0	0	0	0	0	0	0	0	0	0	0	0	0
GCKDGN101BGTRN	0	0	0	0	0	0	0	0	1	0	0	0	0	0	0	0	0	0	0	0	0	0	0	0
GCKDGN101BGTRQ	0	0	0	0	0	0	0	0	0	0	0	1	0	0	0	0	0	0	0	0	0	0	0	0
GCKDGN101BGTWT	0	0	1	0	0	0	0	0	0	0	0	0	0	0	0	0	0	1	0	0	0	0	0	0
GCKDGN101BGVMW	0	0	0	0	0	0	0	0	0	0	0	0	1	0	0	0	0	0	0	0	0	0	0	0
GCKDGN101BGVQI	2	0	0	1	0	0	0	0	0	1	0	0	0	0	2	1	0	0	0	1	0	0	0	2
GCKDGN101BGWF0	0	0	0	0	0	1	0	0	0	0	0	0	0	0	0	0	0	0	0	0	0	0	0	0
GCKDGN101BGWLQ	0	0	0	1	0	0	0	0	0	0	0	0	0	0	0	0	0	0	0	0	0	0	0	0
GCKDGN101BGXB6	1	1	0	2	0	0	1	0	0	1	2	2	0	0	0	3	0	2	2	2	0	0	0	0
GCKDGN101BGXMZ	0	5	1	1	1	3	2	1	5	2	0	1	5	1	1	0	1	1	2	1	2	2	2	1
GCKDGN101BGXQF	0	0	0	1	0	0	0	0	2	0	0	3	0	0	0	0	0	0	0	0	0	0	0	0
GCKDGN101BGYK5	0	1	0	0	0	0	0	0	0	1	0	0	0	0	0	0	0	0	0	0	0	0	0	0
GCKDGN101BGZFX	0	0	1	0	0	0	0	0	0	0	0	0	0	0	0	0	0	0	0	0	0	0	0	0
GCKDGN101BH0ZJ	3	2	2	4	1	1	3	1	4	0	2	4	7	1	3	2	4	0	0	3	1	0	1	0
GCKDGN101BH124	0	1	0	1	2	1	0	0	1	1	1	1	1	0	0	0	0	0	0	1	0	0	0	0
GCKDGN101BH168	0	0	2	1	0	1	0	0	0	2	0	1	0	1	0	0	0	0	0	0	0	0	1	0
GCKDGN101BH1T5	0	0	0	0	0	0	0	0	0	0	0	0	0	0	0	1	0	0	0	0	0	0	0	0
GCKDGN101BH2IA	0	0	0	2	0	0	0	0	0	0	0	0	1	0	0	0	0	0	0	0	0	0	0	0
GCKDGN101BH2SQ	0	0	0	0	0	0	0	2	1	0	0	0	0	0	0	0	0	0	0	0	0	1	0	0
GCKDGN101BH30D	0	1	1	0	0	0	0	0	0	2	0	0	0	0	0	0	0	0	0	2	0	0	0	0
GCKDGN101BH3GH	0	0	0	0	1	0	0	0	0	0	0	0	0	0	0	0	0	0	0	0	0	1	1	0
GCKDGN101BH3QC	0	2	1	1	3	3	2	2	2	2	0	1	1	3	1	0	0	0	0	0	0	2	0	2
GCKDGN101BH3SC	0	0	0	0	0	0	0	0	0	0	0	0	0	0	0	0	0	0	0	0	0	0	0	1
GCKDGN101BH3ZT	0	1	8	4	0	0	0	0	1	2	5	0	1	3	0	0	1	0	2	0	0	0	1	0
GCKDGN101BH49T	0	1	0	0	0	0	0	0	0	0	0	0	0	0	0	0	0	0	0	0	0	0	0	0
GCKDGN101BH4DY	0	1	1	1	0	0	0	0	0	1	0	0	1	0	0	1	2	0	1	1	0	0	0	0
GCKDGN101BH4F3	0	0	0	0	0	2	0	0	0	0	0	0	0	0	0	0	1	0	0	0	0	0	0	0
GCKDGN101BH56X	0	0	0	0	0	2	0	0	0	0	1	0	0	0	0	0	0	0	0	0	0	0	0	0
GCKDGN101BH5AF	0	1	0	0	0	1	0	0	0	0	0	3	1	0	0	0	0	0	0	0	1	0	0	0
GCKDGN101BH5HB	1	2	1	0	0	0	0	0	0	0	3	0	0	2	0	2	0	1	0	0	0	1	1	0
GCKDGN101BH690	0	0	0	0	0	0	0	0	1	0	0	3	0	1	1	0	0	0	1	0	0	0	0	0
GCKDGN101BH6AF	0	2	0	1	0	0	0	0	0	1	0	0	0	1	0	0	1	0	0	1	0	1	0	0
GCKDGN101BH8J9	0	0	0	0	0	0	0	0	0	0	0	0	0	0	0	0	0	0	0	0	0	0	1	0
GCKDGN101BH8N0	2	14	5	18	3	5	9	8	7	10	4	15	2	3	5	3	6	3	6	5	1	3	4	8
GCKDGN101BH8OX	6	0	0	0	0	0	0	0	0	0	0	1	0	0	1	0	13	0	0	0	0	0	0	0
GCKDGN101BH8R2	0	0	0	0	0	0	0	0	0	1	0	0	0	0	0	0	0	0	0	0	0	0	0	0
GCKDGN101BH8T1	3	1	3	1	0	2	0	0	3	1	1	3	0	0	1	0	3	1	5	0	0	2	2	0
GCKDGN101BH996	0	1	0	0	0	2	0	0	0	0	0	0	0	0	0	0	0	1	0	0	0	6	0	0
GCKDGN101BHA2C	2	7	0	8	3	4	3	1	1	2	0	6	3	1	8	3	1	5	1	5	1	5	4	6
GCKDGN101BHAPA	0	1	0	0	0	0	0	0	0	0	0	0	0	0	0	0	0	0	0	0	0	0	0	0
GCKDGN101BHBB8	0	0	0	0	1	0	0	0	0	0	0	0	0	0	0	0	0	0	0	0	0	0	0	0
GCKDGN101BHBCJ	0	0	0	0	0	0	0	0	1	0	0	0	0	0	0	0	0	0	0	0	0	0	0	0
GCKDGN101BHBCO	0	0	0	0	0	0	0	0	0	1	0	0	0	0	0	0	0	0	0	0	0	0	0	0
GCKDGN101BHBDP	1	2	0	0	0	0	0	0	0	1	1	2	0	0	1	0	0	1	0	2	0	0	0	1
GCKDGN101BHC3O	0	1	0	0	0	0	0	0	0	0	0	0	0	0	0	0	0	0	0	0	0	0	0	0
GCKDGN101BHC8T	1	0	0	1	0	0	0	0	0	0	0	0	0	0	0	0	0	0	0	0	0	0	0	0
GCKDGN101BHCDV	0	0	0	0	0	0	1	0	1	1	0	1	1	2	0	0	0	0	0	3	0	1	0	1
GCKDGN101BHDC5	0	2	0	1	0	1	2	2	1	3	1	2	0	2	3	0	1	2	1	0	0	3	0	2
GCKDGN101BHEJJ	0	0	0	0	0	0	1	0	0	0	0	0	0	0	0	0	0	0	0	0	0	0	0	0
GCKDGN101BHEUO	0	0	0	0	0	0	0	0	1	0	0	0	0	0	0	0	0	0	0	0	0	0	0	0
GCKDGN101BHFFZ	12	21	16	25	3	7	6	4	16	33	12	32	4	10	8	1	8	6	15	12	7	17	6	10
GCKDGN101BHGBK	3	0	2	2	0	2	1	0	2	1	1	1	1	0	0	0	0	0	0	0	0	0	0	0
GCKDGN101BHGEU	0	0	0	0	0	0	0	0	0	0	0	0	0	0	0	0	0	1	0	0	0	0	0	0
GCKDGN101BHGME	2	2	2	3	0	0	1	0	1	0	0	0	0	3	0	0	3	0	0	1	0	2	0	0
GCKDGN101BHH4N	0	1	0	0	0	1	1	0	0	0	0	0	1	0	1	0	1	0	0	0	0	2	0	0
GCKDGN101BHHEZ	0	1	0	4	0	0	2	0	1	2	0	1	1	0	0	0	0	0	0	0	0	1	1	0
GCKDGN101BHHRB	0	0	0	0	0	0	0	0	0	0	0	0	1	0	1	0	0	0	1	1	0	0	0	0
GCKDGN101BHHSE	1	0	0	0	0	0	0	0	0	0	1	0	0	0	0	0	0	0	1	0	0	0	0	0
GCKDGN101BHHTS	0	1	0	0	0	0	0	0	0	0	0	0	0	0	0	0	0	0	0	0	0	0	0	0
GCKDGN101BHIVU	1	0	0	0	1	0	1	1	1	1	0	1	0	2	1	0	0	0	0	0	1	2	0	0
GCKDGN101BHJB3	0	0	0	0	0	0	0	0	1	0	0	0	0	0	0	0	0	0	0	0	0	1	0	0
GCKDGN101BHJYG	0	2	0	1	0	0	0	0	0	0	3	5	0	0	0	0	0	0	0	0	0	0	0	0
GCKDGN101BHKNT	0	0	0	0	0	0	0	0	0	0	0	0	0	0	1	0	0	0	0	0	0	0	0	0
GCKDGN101BHL6Y	0	0	0	0	0	2	0	0	0	0	0	0	1	0	0	0	0	0	0	0	0	0	0	0
GCKDGN101BHLU5	0	0	0	1	0	1	0	0	0	0	0	0	0	0	0	0	0	0	0	0	1	0	0	0
GCKDGN101BHO18	0	0	0	0	0	0	0	0	0	1	0	0	0	0	0	0	0	0	0	1	0	0	0	0
GCKDGN101BHOXB	0	0	0	0	0	0	0	0	0	0	0	0	0	0	0	1	0	0	0	0	0	0	0	0
GCKDGN101BHP43	1	14	1	3	0	3	6	0	5	7	2	8	0	4	5	1	2	4	0	2	4	0	3	3
GCKDGN101BHPCO	0	1	0	0	0	0	0	0	0	0	0	0	0	0	0	0	0	0	0	0	0	0	0	0
GCKDGN101BHPPU	3	3	0	3	3	0	0	0	7	3	0	0	3	0	3	0	3	1	2	2	1	0	0	0
GCKDGN101BHPV8	1	0	0	2	0	0	1	3	0	0	0	21	1	0	0	0	0	0	0	2	2	1	0	5
GCKDGN101BHQ5H	0	0	0	1	0	3	1	0	1	1	0	3	0	0	2	0	0	0	0	0	0	0	0	0
GCKDGN101BHQF1	0	0	0	0	0	0	0	0	1	0	0	0	0	0	0	0	0	0	0	0	0	0	0	0
GCKDGN101BHR64	0	0	0	0	0	0	0	0	0	1	0	0	0	0	0	0	0	0	0	0	0	0	0	0
GCKDGN101BHR97	0	0	0	0	0	0	0	0	0	0	0	0	0	0	0	0	0	0	0	0	0	0	0	1
GCKDGN101BHRN9	0	0	0	0	0	0	0	0	0	0	0	1	0	0	0	0	0	0	0	0	0	0	0	0
GCKDGN101BHROM	0	0	1	0	0	1	0	0	1	0	0	0	1	0	1	2	0	0	1	0	0	0	0	0
GCKDGN101BHS4T	2	7	2	9	0	2	2	5	1	4	0	3	0	0	3	3	4	1	1	6	1	2	3	2
GCKDGN101BHS6P	0	0	0	1	0	0	0	1	0	1	0	1	0	0	0	0	0	1	0	0	0	0	0	0
GCKDGN101BHSBU	1	0	1	1	1	0	3	0	0	0	0	0	0	0	0	0	0	0	0	0	0	0	0	0
GCKDGN101BHT6O	0	0	0	2	0	0	0	0	0	0	0	3	0	0	0	0	0	0	0	0	0	0	0	0
GCKDGN101BHTDJ	0	2	0	1	0	0	0	0	0	0	0	0	0	0	0	0	0	0	0	0	0	0	0	0
GCKDGN101BHTZ5	0	0	0	5	1	1	0	0	1	1	0	2	0	0	0	0	0	2	0	1	3	0	0	1
GCKDGN101BHTZX	0	0	0	0	0	1	0	0	1	3	0	0	1	0	0	0	0	0	1	0	0	0	0	0
GCKDGN101BHU3Y	2	10	6	2	0	0	3	0	4	3	2	3	0	2	1	4	1	16	0	3	3	0	6	0
GCKDGN101BHUJJ	1	1	1	1	0	1	1	0	0	1	1	3	0	0	3	0	0	0	1	2	0	1	1	0
GCKDGN101BHUXU	0	0	0	0	0	0	0	0	0	1	0	0	0	0	0	0	0	0	0	0	0	0	0	0
GCKDGN101BHVO8	2	2	1	2	2	0	6	1	0	2	0	4	0	1	0	0	2	0	0	2	0	1	0	1
GCKDGN101BHVRJ	0	0	0	1	0	0	0	0	0	0	0	0	0	0	0	0	0	0	0	0	0	0	0	0
GCKDGN101BHWGV	0	0	0	0	0	0	0	0	0	0	0	0	0	0	0	0	0	1	1	0	0	0	0	0
GCKDGN101BHWM1	0	0	1	0	0	0	0	0	0	0	0	0	0	0	0	0	0	0	1	0	0	0	0	0
GCKDGN101BHX84	0	0	0	1	0	0	0	0	0	0	0	0	0	0	0	0	0	0	0	1	0	0	1	0
GCKDGN101BHXBG	0	3	2	4	1	1	0	0	0	0	0	2	1	0	1	0	0	0	0	0	0	1	0	0
GCKDGN101BHY46	1	2	2	0	0	4	1	2	6	1	2	4	1	2	3	2	3	2	1	3	1	2	6	2
GCKDGN101BHY4K	0	2	1	3	0	0	2	0	2	2	0	0	0	1	0	2	3	1	1	3	0	2	2	0
GCKDGN101BHYI6	0	1	0	0	0	0	0	0	0	1	0	0	0	1	0	0	1	0	0	0	0	0	0	0
GCKDGN101BHYM5	0	1	0	2	0	0	0	0	0	2	1	2	0	0	0	1	0	1	0	2	0	2	0	1
GCKDGN101BHYN4	0	0	0	0	0	0	0	0	0	0	0	1	0	0	0	0	0	0	0	0	0	0	0	0
GCKDGN101BHZMS	0	0	0	7	0	0	0	0	2	4	0	0	0	0	0	0	4	0	0	3	0	0	0	0
GCKDGN101BHZZ5	0	0	2	0	0	0	0	0	0	0	1	0	0	0	0	0	0	1	0	0	0	0	0	0
GCKDGN101BI03O	53	49	23	63	32	41	35	35	65	73	36	31	51	23	20	78	12	7	27	16	27	46	36	54
GCKDGN101BI0B2	0	1	0	0	0	0	0	0	0	0	0	0	0	0	0	0	0	0	0	0	0	0	0	0
GCKDGN101BI0U3	0	2	0	4	0	1	0	1	1	0	0	0	0	0	0	0	1	0	3	1	0	1	2	1
GCKDGN101BI23H	0	0	0	0	0	0	0	0	0	0	0	1	0	0	0	0	0	0	0	0	0	0	0	0
GCKDGN101BI25O	0	0	0	1	0	0	0	0	0	0	0	0	0	0	0	0	0	0	0	0	0	0	0	0
GCKDGN101BI2W8	0	0	0	0	0	0	0	0	0	0	0	0	0	0	0	0	0	0	0	0	1	0	0	0
GCKDGN101BI3MG	12	28	13	52	1	4	7	13	13	26	18	37	14	9	20	13	19	12	23	34	6	14	4	11
GCKDGN101BI45D	3	0	0	0	1	0	0	0	0	0	0	0	1	0	0	0	0	1	0	1	0	0	0	0
GCKDGN101BI4DJ	0	0	1	0	0	0	0	0	0	0	0	0	0	0	0	0	0	0	0	0	0	0	0	0
GCKDGN101BI4DT	0	0	0	0	1	0	0	0	0	0	0	0	0	0	0	0	0	0	0	1	0	0	0	0
GCKDGN101BI4OF	0	0	0	0	0	0	0	0	0	0	0	1	0	0	0	0	0	0	0	0	0	0	0	0
GCKDGN101BI4RL	0	1	0	1	0	0	1	0	0	0	0	0	0	0	0	0	0	0	0	0	0	0	0	0
GCKDGN101BI4Z7	2	0	0	0	3	0	0	0	0	0	0	0	0	0	0	0	0	0	0	0	1	0	0	0
GCKDGN101BI5T8	0	0	0	1	0	0	0	0	1	0	1	0	0	0	0	0	0	1	1	1	1	1	0	0
GCKDGN101BI6F8	0	0	0	0	0	0	0	0	0	0	0	0	0	0	0	0	0	0	0	0	0	1	0	0
GCKDGN101BI7CX	0	0	1	0	0	0	0	0	0	0	0	0	0	0	0	0	0	0	0	1	0	0	0	0
GCKDGN101BI7RU	0	0	1	2	1	3	0	4	0	0	0	1	0	0	0	0	1	0	1	0	0	0	0	1
GCKDGN101BI8YE	0	0	0	0	0	0	0	0	0	0	0	0	0	1	0	0	0	0	0	0	0	0	0	0
GCKDGN101BI98X	0	0	0	0	0	0	0	0	1	1	0	0	0	0	0	0	0	0	0	0	0	0	0	0
GCKDGN101BI9J1	0	0	0	0	0	0	0	0	0	1	0	0	0	0	0	0	0	0	0	0	0	0	0	0
GCKDGN101BIA01	0	0	0	0	0	0	0	0	0	1	0	0	0	0	0	0	0	0	0	0	0	0	0	0
GCKDGN101BIA1F	0	0	0	0	0	0	0	0	0	0	1	0	0	0	0	0	0	0	0	0	0	0	0	0
GCKDGN101BIAB1	0	0	0	0	0	0	0	0	0	0	0	0	0	0	0	0	0	0	0	0	0	0	0	1
GCKDGN101BIATZ	1	4	3	3	1	4	4	8	3	3	2	7	1	2	2	2	0	2	1	0	0	2	4	5
GCKDGN101BIC3M	0	1	0	0	0	0	1	0	0	0	1	0	0	0	0	0	0	0	0	0	0	0	0	1
GCKDGN101BIE5L	0	0	1	0	0	0	0	0	0	0	0	0	0	0	0	0	0	0	0	0	0	0	0	0
GCKDGN101BIEG8	0	1	0	0	0	0	0	0	0	0	0	0	0	0	0	0	0	0	0	0	0	0	0	0
GCKDGN101BIEQ1	0	0	0	0	0	0	0	0	0	3	0	0	0	0	0	0	0	0	0	0	0	0	0	0
GCKDGN101BIEVK	0	5	0	0	1	1	0	0	1	1	0	3	0	0	0	0	0	0	1	0	0	0	0	1
GCKDGN101BIFOV	1	1	1	1	0	0	0	1	0	1	0	0	1	0	2	0	1	1	0	1	0	3	2	1
GCKDGN101BIFR0	0	0	1	0	0	0	0	0	0	0	0	0	0	0	0	0	0	0	0	1	0	0	0	0
GCKDGN101BIGSB	2	2	1	0	0	0	2	0	3	3	0	1	1	0	1	0	0	0	0	0	4	1	0	0
GCKDGN101BIHSW	0	0	0	0	0	0	0	0	0	0	0	1	0	0	0	0	0	0	0	0	0	0	0	0
GCKDGN101BIHWZ	0	1	0	1	0	0	0	0	0	0	0	0	0	0	0	0	0	0	0	0	0	0	0	0
GCKDGN101BIIUZ	0	0	0	0	0	0	0	0	0	0	0	0	0	0	0	0	0	0	0	2	0	0	0	0
GCKDGN101BIJ6N	0	0	0	0	0	0	0	0	0	0	0	0	1	0	0	0	0	0	0	0	0	0	0	0
GCKDGN101BIJNP	0	0	0	0	0	1	0	0	0	0	0	2	0	0	0	0	1	0	0	0	3	0	0	0
GCKDGN101BIKK1	1	3	2	4	0	1	0	4	6	3	2	2	1	6	2	3	4	1	5	1	0	1	1	1
GCKDGN101BIKU0	0	8	2	3	0	3	0	0	3	0	4	3	6	0	4	0	0	0	1	0	0	2	3	1
GCKDGN101BIKWV	0	1	0	0	0	0	0	0	0	0	0	0	0	0	0	0	0	0	0	0	0	1	0	0
GCKDGN101BILAD	0	0	0	0	0	0	1	0	0	0	0	0	0	0	0	1	0	0	0	0	0	0	0	0
GCKDGN101BILN2	0	0	0	0	0	0	0	0	0	0	0	0	0	0	0	0	0	0	0	1	0	0	0	0
GCKDGN101BILQO	0	0	0	0	0	0	0	1	0	0	0	0	0	2	0	0	0	0	0	3	2	0	0	0
GCKDGN101BIM1F	0	1	0	0	0	0	0	0	1	0	1	2	0	0	0	0	0	0	1	0	0	0	1	0
GCKDGN101BIM7F	1	0	5	4	0	0	0	4	1	0	2	2	0	2	0	0	3	0	1	0	0	0	0	0
GCKDGN101BIMF5	8	4	0	4	1	4	3	2	2	0	0	21	1	0	2	1	7	0	1	0	3	5	0	2
GCKDGN101BIMXS	0	0	0	2	0	2	0	1	0	0	3	1	0	1	1	0	1	0	0	0	1	0	0	0
GCKDGN101BINVP	0	0	0	0	0	0	0	0	0	1	0	0	0	0	0	0	0	0	0	0	0	0	0	0
GCKDGN101BINX1	0	0	0	0	0	0	0	0	1	0	0	0	0	0	0	0	0	0	1	0	1	0	0	0
GCKDGN101BIOG9	0	0	1	0	0	0	0	0	0	0	1	0	0	0	0	0	0	0	1	0	0	1	0	0
GCKDGN101BION4	0	0	5	2	0	1	0	1	0	1	0	3	0	0	2	0	0	2	1	1	0	0	1	0
GCKDGN101BIOS4	0	0	1	0	0	0	0	0	0	0	0	0	1	0	0	0	0	0	0	0	0	0	0	1
GCKDGN101BIP99	0	0	0	0	0	1	1	0	1	0	0	1	0	2	0	0	1	0	1	0	0	0	1	0
GCKDGN101BIPNZ	2	2	1	0	1	1	0	1	1	2	0	1	1	1	1	1	0	1	0	1	3	1	0	4
GCKDGN101BIPZ0	0	1	0	0	0	1	0	0	0	0	0	1	0	0	0	0	0	0	0	0	0	0	0	0
GCKDGN101BIPZN	0	0	0	0	1	0	0	0	0	0	1	3	0	2	0	0	0	0	0	0	1	1	0	0
GCKDGN101BIR1A	0	0	1	1	2	2	0	0	0	0	0	0	1	0	2	0	0	1	0	0	0	0	0	1
GCKDGN101BIR9K	0	0	0	0	0	0	0	0	0	0	0	0	0	0	0	0	0	1	0	0	0	0	0	0
GCKDGN101BIRFH	2	3	3	3	4	4	2	1	2	0	2	3	6	3	0	0	4	4	3	4	3	3	0	2
GCKDGN101BIRZ8	0	0	0	0	0	0	0	0	0	1	0	0	0	0	0	0	0	0	0	0	0	0	0	0
GCKDGN101BIS1B	0	4	0	5	0	0	0	0	0	1	0	0	0	0	0	1	0	0	0	2	0	0	0	0
GCKDGN101BISZ7	0	3	0	0	0	0	0	0	0	0	0	0	0	0	0	0	0	0	1	0	0	0	0	0
GCKDGN101BIT29	1	4	1	0	1	1	2	0	0	1	0	3	3	2	0	0	0	1	0	0	0	1	1	0
GCKDGN101BITLB	0	0	1	0	0	0	0	0	0	0	0	0	0	0	0	0	0	0	0	0	0	0	0	0
GCKDGN101BIU10	0	0	0	0	3	0	0	0	0	0	0	1	0	0	0	0	0	0	0	0	0	0	1	0
GCKDGN101BIUAN	0	0	0	2	0	0	0	0	0	0	0	1	0	0	1	0	0	1	0	1	0	0	0	0
GCKDGN101BIV0Y	0	0	4	1	0	0	1	0	0	1	1	0	2	1	0	0	0	3	1	1	7	3	3	0
GCKDGN101BIW1B	0	0	0	0	0	0	0	0	0	0	0	1	0	0	1	0	0	0	0	0	0	0	0	0
GCKDGN101BIWEJ	0	0	0	0	0	0	0	0	1	0	0	0	0	0	0	0	0	1	0	0	0	0	0	0
GCKDGN101BIXB3	0	0	0	0	0	0	0	0	0	0	0	0	0	0	0	0	0	0	0	0	1	0	0	0
GCKDGN101BIXGN	0	0	1	2	0	0	0	0	0	0	0	0	0	0	0	0	0	0	0	0	0	0	0	0
GCKDGN101BIXOD	0	0	0	0	0	0	0	0	1	0	0	0	0	0	0	0	0	0	0	0	0	0	0	0
GCKDGN101BIY85	0	0	0	1	0	0	0	0	0	0	0	0	0	0	0	0	0	0	0	0	0	0	0	0
GCKDGN101BIZII	0	1	0	0	0	0	2	0	0	0	0	0	0	0	1	0	1	0	0	0	1	2	0	0
GCKDGN101BJ010	1	3	1	2	2	5	1	2	0	4	0	3	1	3	3	0	0	3	0	1	3	1	1	2
GCKDGN101BJ03V	0	0	0	0	0	0	0	0	0	2	0	0	0	0	0	0	0	0	0	0	0	0	1	0
GCKDGN101BJ1FS	0	0	0	0	0	0	0	0	0	1	0	0	0	0	0	0	0	0	0	0	0	0	1	0
GCKDGN101BJ3HD	1	1	0	0	0	0	1	0	0	0	0	1	0	0	0	0	0	0	0	0	2	0	0	0
GCKDGN101BJ3QY	36	74	60	78	29	41	26	38	43	56	28	73	37	42	55	27	41	22	23	55	26	29	38	26
GCKDGN101BJ420	2	0	0	0	0	0	1	0	0	0	0	0	0	0	0	0	0	0	0	1	0	1	0	0
GCKDGN101BJ4MH	0	2	0	2	0	3	0	2	0	2	1	0	2	0	1	0	0	0	3	2	0	2	0	0
GCKDGN101BJ4PM	4	7	0	1	0	1	1	2	4	9	1	0	0	1	1	0	1	2	3	0	0	2	2	3
GCKDGN101BJ4UP	0	1	0	1	0	0	0	0	0	2	0	0	0	0	0	0	0	0	0	0	0	0	0	0
GCKDGN101BJ62B	0	7	2	4	1	0	0	4	3	2	2	3	2	0	0	2	1	3	2	2	0	5	2	8
GCKDGN101BJ7MD	0	0	0	0	0	1	0	0	0	0	0	0	0	0	0	0	0	0	0	0	0	0	0	0
GCKDGN101BJ7PI	0	0	0	0	0	0	0	0	0	0	0	0	0	0	2	0	0	1	0	0	1	0	1	0
GCKDGN101BJ8VE	8	6	10	13	10	5	5	12	9	6	11	6	10	7	23	2	4	0	7	13	10	3	6	6
GCKDGN101BJ9EE	0	0	0	0	0	0	0	0	0	0	0	0	0	0	0	0	0	0	0	1	0	0	0	0
GCKDGN101BJ9J3	1	6	3	9	0	4	1	8	0	1	0	9	1	1	0	2	2	5	0	6	3	3	1	1
GCKDGN101BJ9LU	0	0	0	0	0	0	0	0	0	0	0	0	0	0	0	0	0	0	1	0	0	0	0	0
GCKDGN101BJ9S0	0	0	0	0	2	1	0	0	1	0	1	0	0	0	0	0	0	0	0	0	1	0	0	0
GCKDGN101BJA17	0	0	0	0	0	0	2	0	1	5	0	2	0	1	2	0	1	0	0	1	0	0	2	1
GCKDGN101BJBGK	0	1	0	1	1	1	0	0	4	0	0	1	0	4	1	0	0	1	1	1	3	1	1	0
GCKDGN101BJBTS	1	2	1	1	0	0	0	0	1	2	0	1	1	1	2	0	1	0	0	2	1	1	0	0
GCKDGN101BJBY8	3	2	4	2	2	0	1	0	2	1	3	4	0	0	3	5	2	4	3	3	0	1	1	0
GCKDGN101BJCEU	1	7	5	3	0	4	0	0	3	1	2	4	0	6	1	0	5	3	1	5	0	4	6	2
GCKDGN101BJD3B	0	0	0	0	0	0	0	1	0	0	0	0	0	0	0	0	0	0	0	0	0	0	0	2
GCKDGN101BJDG2	0	0	0	0	0	1	0	0	0	0	0	1	0	0	0	0	0	0	0	0	0	0	0	0
GCKDGN101BJEIQ	0	1	3	0	0	0	1	0	0	0	0	0	0	0	0	0	0	0	0	1	2	0	0	0
GCKDGN101BJFAT	0	0	3	0	1	0	0	0	0	0	2	1	0	0	0	0	0	0	1	0	0	0	0	0
GCKDGN101BJFFC	0	0	0	0	0	0	0	0	0	0	0	0	0	0	0	0	0	0	0	1	0	0	0	0
GCKDGN101BJFPI	0	0	1	0	0	0	0	0	0	0	0	0	1	0	0	0	0	0	0	0	0	0	0	0
GCKDGN101BJFRJ	0	3	0	3	1	0	0	0	5	2	0	3	0	0	3	2	0	0	0	1	0	0	0	0
GCKDGN101BJFWC	0	4	1	6	1	2	2	0	5	0	1	5	0	4	0	0	0	0	2	5	0	2	0	0
GCKDGN101BJG9C	0	0	0	0	0	0	0	0	0	0	0	1	0	0	0	0	0	0	0	0	0	0	0	0
GCKDGN101BJGQR	2	1	0	3	0	0	2	0	1	0	0	1	0	0	2	0	0	1	0	1	0	1	1	0
GCKDGN101BJI0Z	0	1	0	0	0	0	0	0	0	0	0	0	0	1	0	0	0	0	0	0	0	0	0	0
GCKDGN101BJI6P	2	0	0	0	0	0	0	0	0	0	0	0	1	0	1	0	0	0	0	0	0	1	0	0
GCKDGN101BJIC8	0	0	0	0	1	0	0	0	1	0	1	2	0	1	0	0	0	1	1	0	0	0	2	0
GCKDGN101BJIPA	0	0	1	0	0	0	0	0	0	0	0	0	0	0	0	0	2	0	0	1	0	0	0	0
GCKDGN101BJIQ3	0	0	0	0	0	0	0	0	0	0	0	1	0	0	0	0	0	0	0	0	0	0	0	0
GCKDGN101BJIS8	0	0	0	0	0	1	0	0	0	0	0	0	0	0	0	0	0	0	0	0	0	0	0	0
GCKDGN101BJJCK	6	2	1	1	3	5	2	1	1	3	2	2	2	5	5	0	3	4	3	2	2	5	5	0
GCKDGN101BJJF6	0	0	0	1	0	0	0	0	0	0	0	0	0	0	0	0	0	0	0	0	0	0	0	0
GCKDGN101BJKEI	0	0	4	0	0	0	0	0	0	1	0	0	0	0	0	0	0	0	0	0	2	0	0	0
GCKDGN101BJL3C	0	0	0	1	0	0	0	0	0	1	0	4	1	0	2	0	0	0	0	0	0	2	1	0
GCKDGN101BJL7G	0	0	1	0	0	0	0	0	0	1	0	1	0	0	0	0	0	0	0	0	0	1	0	0
GCKDGN101BJLT7	2	0	1	0	0	0	0	0	1	0	0	0	0	0	0	0	0	0	0	0	0	0	0	0
GCKDGN101BJLWQ	0	0	3	0	0	0	0	0	0	0	0	1	0	0	0	0	0	1	0	1	1	2	0	0
GCKDGN101BJM1B	1	1	2	0	0	2	1	0	0	0	0	0	0	0	0	0	0	0	0	0	0	0	0	0
GCKDGN101BJMET	1	0	0	0	0	0	0	0	0	0	0	0	0	0	0	0	0	0	1	0	0	0	2	0
GCKDGN101BJML4	1	2	3	3	0	1	0	0	0	2	0	1	0	0	0	0	0	0	0	0	0	0	0	0
GCKDGN101BJNNP	0	0	2	0	0	0	0	0	0	0	1	0	0	0	0	0	0	0	0	0	0	0	0	0
GCKDGN101BJOVE	2	0	1	0	0	0	0	0	0	0	0	0	0	1	0	0	0	0	0	0	0	0	0	0
GCKDGN101BJP2Y	0	0	0	0	0	0	0	0	0	0	0	0	1	0	0	0	0	0	0	0	0	0	0	0
GCKDGN101BJR4Q	3	4	4	2	3	4	8	2	5	2	2	5	5	4	9	3	4	2	2	2	3	5	2	4
GCKDGN101BJS2P	1	3	0	1	1	1	0	0	4	2	0	1	0	0	1	0	0	0	1	0	0	0	1	0
GCKDGN101BJS32	0	0	0	0	0	0	0	0	0	0	0	1	0	1	0	0	0	0	0	0	0	0	0	0
GCKDGN101BJT0F	0	0	0	0	0	0	0	0	0	0	0	1	0	0	0	0	0	0	0	0	0	0	0	0
GCKDGN101BJT1B	0	0	0	0	0	1	0	0	0	2	0	0	0	1	0	0	0	0	0	0	0	0	0	0
GCKDGN101BJT4S	2	13	14	10	5	3	2	1	7	11	9	16	2	3	2	2	2	3	8	6	3	5	10	6
GCKDGN101BJVAQ	0	0	1	0	0	0	0	0	0	0	0	0	0	0	0	0	0	0	0	0	0	0	0	0
GCKDGN101BJVLM	0	0	1	0	1	0	0	0	0	0	0	1	0	2	0	0	0	0	1	0	0	0	0	0
GCKDGN101BJVN3	0	0	0	1	0	0	0	0	0	0	0	0	0	0	0	0	0	0	0	0	0	0	0	0
GCKDGN101BJVP4	0	1	0	2	1	1	0	1	0	0	0	0	1	0	0	0	0	0	0	0	1	1	0	0
GCKDGN101BJWLB	1	4	2	1	0	2	1	0	2	0	0	2	0	2	0	0	0	0	0	1	0	0	0	1
GCKDGN101BJWN3	3	1	1	2	0	4	0	0	3	2	1	5	0	2	2	0	3	0	1	3	0	8	0	1
GCKDGN101BJY0Q	0	0	0	0	0	0	0	0	0	0	0	0	0	0	1	0	0	0	0	0	0	0	0	0
GCKDGN101BJYP2	0	0	0	0	0	0	0	0	0	0	0	0	0	0	1	0	0	0	0	0	0	0	0	0
GCKDGN101BJYV6	0	0	0	1	0	1	0	0	0	1	1	0	0	0	0	0	0	0	0	0	0	2	0	1
GCKDGN101BJZ4Z	0	1	0	4	0	0	0	0	1	1	0	2	0	0	0	0	0	0	0	0	0	0	0	0
GCKDGN101BJZJ9	0	0	0	0	0	0	0	0	0	0	0	0	0	0	0	0	0	0	1	0	0	0	0	0
GCKDGN101BJZUD	0	0	0	0	0	2	0	0	0	0	0	0	0	0	0	0	0	0	2	0	0	0	0	0
GCKDGN101BK0RC	0	0	0	0	0	0	0	0	0	0	0	0	0	0	0	0	0	0	0	0	0	0	0	1
GCKDGN101BK140	0	0	0	0	0	1	0	0	0	0	0	0	0	0	0	0	0	0	0	0	0	0	0	0
GCKDGN101BK1JL	0	0	0	1	0	1	2	0	1	1	0	1	0	0	0	0	0	0	0	2	0	0	4	0
GCKDGN101BK1SH	0	1	0	0	0	0	0	0	0	0	0	0	0	0	0	0	0	0	0	0	0	0	0	0
GCKDGN101BK4DK	0	0	0	0	0	0	0	0	0	0	0	0	0	1	0	0	0	0	0	0	0	0	0	0
GCKDGN101BK4U9	0	0	1	0	0	0	1	1	1	0	0	0	0	1	0	0	2	1	0	1	0	0	0	0
GCKDGN101BK5O4	2	3	0	1	0	1	1	1	1	2	1	1	0	0	0	3	0	2	0	0	0	1	1	1
GCKDGN101BK616	0	3	1	0	1	0	0	0	0	0	0	0	0	1	0	0	0	1	0	0	1	1	0	0
GCKDGN101BK674	0	1	1	0	1	0	1	0	1	0	0	1	0	0	1	0	0	0	2	0	0	0	0	0
GCKDGN101BK67K	0	1	1	0	0	2	1	0	1	0	0	0	1	0	0	0	0	0	0	1	0	0	0	0
GCKDGN101BK6ID	0	0	0	0	0	1	0	0	0	0	0	0	0	0	0	0	0	0	0	0	0	0	0	0
GCKDGN101BK6MH	0	1	0	0	0	0	0	0	0	0	0	0	1	0	0	0	0	0	0	0	0	0	0	0
GCKDGN101BK7JA	0	1	0	2	2	0	0	0	1	1	1	0	0	0	0	0	1	0	0	0	0	0	0	0
GCKDGN101BK8QP	1	0	0	3	0	0	0	0	0	0	1	2	0	0	1	0	0	0	0	0	0	0	0	0
GCKDGN101BK90W	2	9	9	13	0	2	6	0	5	9	5	14	4	1	5	0	4	9	3	10	0	2	1	0
GCKDGN101BK9UP	0	0	0	0	0	0	0	0	2	0	0	0	1	0	0	0	0	0	0	0	0	0	0	0
GCKDGN101BKA03	0	0	0	0	0	0	0	0	0	0	2	0	0	0	0	0	0	0	0	0	0	0	0	0
GCKDGN101BKA0V	3	13	4	10	0	0	0	1	4	5	2	9	0	0	1	0	2	2	0	7	1	2	0	0
GCKDGN101BKA6W	0	0	0	0	0	0	0	0	0	1	0	0	0	0	0	0	0	0	0	0	0	0	0	0
GCKDGN101BKAK9	0	0	0	0	0	0	0	0	2	0	0	0	1	0	0	2	0	0	0	0	0	0	1	0
GCKDGN101BKB2Z	0	0	0	0	0	0	0	0	0	0	0	0	0	0	1	0	0	0	0	0	0	0	0	0
GCKDGN101BKBCE	0	1	1	2	3	0	0	2	2	0	0	0	1	1	1	0	0	0	2	0	0	0	0	1
GCKDGN101BKBLW	5	6	7	2	1	7	3	2	10	9	1	1	3	7	0	0	8	2	7	6	0	5	7	5
GCKDGN101BKBOU	0	0	0	0	0	0	0	1	0	0	0	0	0	1	0	0	0	0	0	0	0	0	0	0
GCKDGN101BKBPQ	0	0	0	1	0	0	0	0	0	0	0	0	0	0	0	0	0	0	0	0	0	0	0	0
GCKDGN101BKC2W	0	1	0	0	3	1	0	0	0	1	0	0	1	1	0	0	0	0	0	0	0	1	1	0
GCKDGN101BKDXX	2	3	2	1	0	2	0	0	6	2	0	3	1	1	2	1	4	1	2	0	4	3	0	2
GCKDGN101BKEQG	1	0	0	0	0	0	0	0	0	0	0	1	0	0	0	0	0	0	0	0	0	0	0	0
GCKDGN101BKG5H	0	0	0	0	0	0	0	0	1	0	0	0	0	0	0	0	0	0	1	0	0	0	0	0
GCKDGN101BKGS3	0	0	0	2	0	0	0	0	0	1	1	1	0	0	0	0	0	0	0	0	0	0	0	0
GCKDGN101BKHZH	0	0	1	1	0	0	0	0	0	0	0	0	0	0	0	0	1	0	1	0	0	0	0	0
GCKDGN101BKJ9V	0	0	0	1	0	0	0	0	0	0	0	0	0	0	0	0	0	0	0	0	0	0	0	0
GCKDGN101BKJN7	0	0	0	0	0	0	0	0	0	0	0	1	0	0	0	0	0	0	0	0	0	0	0	0
GCKDGN101BKK4U	6	8	4	4	2	4	5	5	4	0	2	2	2	1	4	3	4	1	0	0	1	2	10	5
GCKDGN101BKK7O	1	4	7	9	1	1	4	0	4	4	2	1	6	5	0	0	10	2	1	5	4	8	5	2
GCKDGN101BKKC8	0	1	0	0	0	0	0	0	0	0	0	0	0	0	0	0	0	0	0	0	0	0	0	0
GCKDGN101BKLAN	0	0	0	1	0	0	0	1	0	1	0	0	0	0	0	0	0	0	0	0	0	0	0	0
GCKDGN101BKLFM	0	0	0	0	0	0	0	0	0	0	0	0	0	0	0	0	1	0	0	0	0	0	0	2
GCKDGN101BKM5U	0	0	1	0	0	0	0	0	0	0	0	0	0	0	0	0	0	0	0	0	0	0	0	0
GCKDGN101BKM86	0	0	0	0	0	0	0	0	0	0	0	0	0	0	0	0	0	0	1	0	0	0	0	0
GCKDGN101BKMKX	0	0	1	1	0	0	0	0	0	0	0	0	0	1	0	0	0	0	0	0	0	0	0	0
GCKDGN101BKMPV	0	0	0	0	0	1	0	0	0	0	0	0	0	0	0	0	0	0	0	0	0	0	0	0
GCKDGN101BKMT4	0	0	1	0	0	0	0	0	2	0	1	2	1	1	1	0	0	1	1	0	0	0	0	0
GCKDGN101BKN2A	0	0	0	1	0	0	0	0	0	0	0	0	0	0	0	0	0	0	0	0	0	0	0	0
GCKDGN101BKN7W	0	1	0	0	0	0	0	0	0	0	0	0	0	0	0	0	0	0	0	0	0	0	0	0
GCKDGN101BKN92	4	14	12	4	5	5	6	2	13	7	4	13	7	4	3	1	13	5	8	6	2	2	6	11
GCKDGN101BKNCR	0	0	1	0	0	0	0	0	0	0	0	0	0	0	0	0	0	0	0	0	0	0	0	0
GCKDGN101BKNKU	0	0	1	0	0	0	0	0	0	0	0	0	0	0	0	0	0	0	1	0	0	0	0	0
GCKDGN101BKNMJ	0	0	0	0	0	0	0	1	0	0	0	0	0	0	0	0	0	0	0	0	0	0	0	0
GCKDGN101BKNWV	0	2	1	2	2	0	0	0	0	0	0	0	0	1	2	0	0	1	0	0	1	0	0	0
GCKDGN101BKOBI	1	0	0	1	0	0	0	0	0	0	0	1	0	0	1	0	0	0	0	0	0	0	0	0
GCKDGN101BKOJD	0	0	0	0	0	0	0	0	0	0	0	0	0	2	0	0	0	0	0	0	0	0	0	0
GCKDGN101BKPFD	0	0	0	0	0	0	0	0	0	1	0	0	0	0	0	0	0	0	0	0	0	0	0	0
GCKDGN101BKPJU	1	0	0	0	0	0	0	0	0	0	0	1	0	0	0	0	0	0	0	0	0	0	0	0
GCKDGN101BKQ5I	0	4	3	0	1	0	0	0	0	0	0	2	1	0	1	0	0	0	0	1	0	0	0	0
GCKDGN101BKQMU	0	0	0	0	0	0	0	0	0	1	0	0	0	0	0	0	0	0	0	0	0	0	0	0
GCKDGN101BKRCE	0	0	0	0	0	0	1	0	1	0	0	0	0	0	0	0	0	0	0	0	0	0	0	0
GCKDGN101BKRS1	0	0	0	1	0	0	0	0	0	0	0	2	0	0	0	0	0	0	0	0	0	0	0	0
GCKDGN101BKRWF	0	0	0	0	0	0	0	0	0	0	0	0	0	0	0	0	0	0	0	1	0	0	0	0
GCKDGN101BKRX2	0	0	0	0	0	1	1	0	0	1	0	0	0	0	0	0	0	0	0	0	0	0	0	0
GCKDGN101BKTHF	0	0	0	0	0	1	0	0	0	0	0	0	0	0	0	0	0	0	0	0	0	0	0	0
GCKDGN101BKUBL	1	0	0	0	1	0	0	0	0	0	0	0	0	0	0	0	0	0	0	0	0	0	0	0
GCKDGN101BKUGO	0	0	0	0	0	0	0	0	0	0	0	0	0	0	0	0	0	0	0	1	0	0	0	0
GCKDGN101BKUMY	0	1	0	0	0	0	1	0	0	1	0	0	0	2	0	0	0	0	0	0	0	0	0	0
GCKDGN101BKV0O	0	1	0	0	0	2	0	0	1	1	0	2	0	0	0	0	0	1	2	0	0	0	0	0
GCKDGN101BKVB6	0	1	0	0	0	0	0	0	0	0	0	0	0	0	0	0	0	0	0	0	0	0	0	0
GCKDGN101BKVYD	0	0	0	1	0	0	0	0	0	0	1	0	0	0	0	0	0	0	0	1	0	0	0	0
GCKDGN101BKW9V	0	0	0	0	0	0	1	0	0	0	1	0	0	0	0	0	0	0	0	0	0	0	0	0
GCKDGN101BKWNC	15	21	15	5	5	10	12	7	21	19	4	17	12	15	4	5	12	10	10	9	9	7	12	8
GCKDGN101BKXE9	0	1	1	1	0	1	0	0	0	0	0	0	0	0	0	0	0	2	0	2	4	0	1	0
GCKDGN101BKXGA	0	0	0	0	0	0	0	0	0	0	1	0	1	0	0	0	0	0	0	0	0	1	0	0
GCKDGN101BKXO1	0	1	0	0	0	0	0	0	0	0	0	0	0	0	0	0	0	0	0	0	0	0	0	0
GCKDGN101BKXOZ	0	0	0	0	0	0	0	0	0	0	0	0	0	0	0	0	0	0	0	0	2	0	0	0
GCKDGN101BKXZA	1	0	0	2	0	0	0	1	2	0	0	2	0	0	0	0	2	0	0	0	0	0	0	0
GCKDGN101BKY8T	0	0	0	0	0	0	0	0	0	0	0	0	0	0	0	0	0	0	0	0	0	1	0	0
GCKDGN101BKYN9	0	1	0	0	0	0	0	0	0	0	0	0	0	0	0	0	0	1	0	0	0	0	0	0
GCKDGN101BKZX8	1	0	0	0	0	1	0	0	1	0	0	0	0	0	0	0	0	0	0	1	0	0	0	0
GCKDGN101BL04O	3	0	1	6	0	0	0	2	2	2	0	0	2	0	1	0	1	0	0	2	0	0	0	2
GCKDGN101BL0R3	0	1	3	1	1	2	3	0	1	3	0	1	4	2	2	0	2	0	0	3	0	4	1	2
GCKDGN101BL0W0	0	2	0	0	0	0	0	0	0	0	0	0	0	0	0	0	0	0	0	0	1	0	0	0
GCKDGN101BL1VL	0	0	0	0	0	0	0	0	0	0	1	0	0	0	0	0	0	0	0	0	0	0	0	0
GCKDGN101BL2BJ	0	0	1	0	0	0	0	0	0	0	2	0	0	0	0	0	0	0	0	0	0	0	0	0
GCKDGN101BL2CA	0	4	4	5	2	3	0	0	2	0	1	4	0	0	3	0	0	8	0	1	0	0	0	0
GCKDGN101BL3HR	6	8	6	3	6	2	3	4	3	11	4	3	3	5	6	0	5	6	5	7	1	3	7	1
GCKDGN101BL3NH	1	11	2	11	1	0	2	2	2	4	1	8	0	0	1	0	2	5	2	9	1	2	1	1
GCKDGN101BL3VJ	1	3	0	1	0	0	0	0	0	0	0	1	0	0	0	0	0	0	0	1	0	0	0	0
GCKDGN101BL42N	0	0	2	0	0	0	0	0	0	0	1	0	0	0	0	0	0	0	1	0	0	0	0	0
GCKDGN101BL4FP	0	0	0	0	0	3	0	0	0	3	0	0	0	0	0	0	0	0	0	0	0	1	0	0
GCKDGN101BL55Y	0	0	0	0	0	0	0	0	1	0	0	0	1	1	0	0	0	0	0	0	0	0	0	0
GCKDGN101BL5J6	1	0	0	1	0	0	0	1	0	0	0	2	0	0	0	2	2	0	0	1	0	0	2	2
GCKDGN101BL5KH	0	0	0	0	0	0	0	0	1	0	0	0	0	0	0	0	0	0	0	0	0	0	0	0
GCKDGN101BL64P	0	0	1	1	0	0	0	2	0	0	0	0	0	0	0	0	0	0	0	0	0	0	0	0
GCKDGN101BL7B6	0	0	1	0	0	0	0	0	0	0	0	0	0	0	0	0	0	0	0	0	0	0	0	0
GCKDGN101BL7EU	0	0	0	1	0	0	0	0	0	0	0	0	0	0	0	0	0	0	0	0	0	0	0	0
GCKDGN101BL9Q7	0	1	3	0	0	0	0	0	1	0	0	0	1	0	1	0	0	1	5	0	0	0	0	0
GCKDGN101BLAFE	0	0	2	1	1	2	0	0	0	0	1	1	0	0	0	0	0	0	1	0	0	0	0	0
GCKDGN101BLAL6	0	0	0	2	0	0	0	2	0	1	0	0	0	0	0	0	2	0	0	0	0	1	0	0
GCKDGN101BLASG	0	0	0	0	0	0	0	0	0	1	0	0	0	0	0	0	0	0	0	0	0	0	0	0
GCKDGN101BLDKC	0	0	0	0	0	0	0	0	1	0	0	0	0	0	0	0	0	0	0	0	0	0	0	0
GCKDGN101BLDQH	0	1	0	0	0	0	0	0	0	0	1	0	0	0	0	0	0	1	1	0	0	0	0	0
GCKDGN101BLEZ4	0	0	0	1	0	0	0	0	0	0	0	0	0	0	0	0	0	0	0	0	0	1	0	0
GCKDGN101BLFP4	2	0	7	2	0	0	0	0	1	0	0	0	0	0	1	0	1	0	0	1	0	0	1	3
GCKDGN101BLFZ2	0	0	0	0	0	0	0	0	0	0	0	1	0	0	0	0	0	0	0	0	0	0	0	0
GCKDGN101BLG2K	0	1	0	3	0	1	0	0	0	0	0	0	0	0	0	0	0	0	1	0	0	0	2	2
GCKDGN101BLH1I	0	1	0	0	0	0	0	0	1	2	0	1	0	1	0	0	0	0	0	1	0	0	1	0
GCKDGN101BLH3V	0	2	1	2	0	2	0	0	0	2	0	2	0	0	0	0	0	0	0	0	0	0	4	0
GCKDGN101BLHC3	0	0	0	0	0	0	0	3	0	0	0	1	0	0	0	0	0	1	0	0	0	0	0	0
GCKDGN101BLHQ7	0	0	0	0	0	0	0	0	0	0	0	0	0	0	0	0	0	0	0	0	0	1	0	0
GCKDGN101BLI0E	0	1	0	1	0	0	0	1	0	0	0	0	0	0	0	0	0	0	0	0	0	0	0	0
GCKDGN101BLI7D	0	2	0	0	0	0	0	1	0	0	0	2	1	2	0	0	0	1	1	0	0	0	0	1
GCKDGN101BLI8G	0	1	2	0	1	4	1	0	1	3	3	5	1	1	1	0	0	1	0	0	0	2	1	2
GCKDGN101BLJFL	6	9	3	11	4	4	9	3	6	15	2	11	3	2	13	3	7	3	9	11	4	6	13	8
GCKDGN101BLJP1	0	0	0	0	0	0	1	0	0	0	0	0	0	0	0	0	0	0	0	0	0	0	0	0
GCKDGN101BLK8N	0	0	0	0	0	1	0	0	0	0	0	0	0	1	0	0	0	0	1	0	1	0	0	0
GCKDGN101BLKOI	1	1	0	0	0	0	0	0	0	1	0	0	0	0	0	0	2	0	0	0	0	0	0	0
GCKDGN101BLMV5	1	0	0	0	0	0	0	0	0	0	0	0	0	0	0	0	0	0	0	0	0	0	0	0
GCKDGN101BLMW5	7	14	20	6	7	7	9	6	13	11	5	11	2	8	5	4	8	9	3	6	3	11	5	8
GCKDGN101BLN02	0	0	0	0	0	1	0	0	0	0	0	0	0	0	0	0	1	0	0	0	0	0	1	0
GCKDGN101BLNRX	0	0	0	0	0	0	0	0	0	1	0	0	0	0	0	0	0	0	0	0	0	0	0	0
GCKDGN101BLNXD	0	0	0	0	0	0	2	0	0	0	0	0	0	0	0	0	0	0	1	0	0	0	0	0
GCKDGN101BLO8A	0	5	0	2	0	0	2	1	0	0	0	8	0	0	1	2	0	0	0	0	0	0	0	0
GCKDGN101BLP4M	0	12	0	0	0	0	0	0	0	0	0	0	1	0	0	0	0	2	0	0	0	0	0	0
GCKDGN101BLPBD	0	0	1	0	0	1	0	0	0	0	0	0	0	0	3	0	0	0	0	1	0	0	0	0
GCKDGN101BLPGJ	0	0	0	0	0	0	0	0	0	0	0	0	0	0	0	0	0	0	0	1	0	0	0	0
GCKDGN101BLPRH	0	0	0	0	0	1	0	0	0	0	0	0	0	0	0	0	0	0	2	0	0	0	0	0
GCKDGN101BLQAO	1	2	2	0	0	1	0	0	2	0	0	2	1	0	0	0	0	2	1	1	0	1	0	0
GCKDGN101BLQAZ	0	0	0	0	0	0	1	0	0	0	0	0	0	0	0	0	0	0	0	0	0	0	0	0
GCKDGN101BLQPD	0	4	7	0	0	0	0	0	0	0	0	0	0	0	1	0	0	3	0	1	0	0	0	0
GCKDGN101BLRL5	0	0	0	0	0	0	0	1	0	0	0	1	0	1	0	0	0	0	0	0	0	0	0	0
GCKDGN101BLRMP	0	5	0	1	0	0	0	0	1	1	2	3	0	2	0	0	0	0	0	0	1	1	0	0
GCKDGN101BLRQ8	1	0	0	1	2	0	0	0	2	0	0	2	2	0	7	0	0	0	0	0	0	0	0	2
GCKDGN101BLSRN	0	0	0	0	0	0	0	0	0	0	0	0	0	0	0	0	0	0	0	0	0	0	1	0
GCKDGN101BLTGT	0	0	0	0	0	0	0	0	0	0	0	0	0	0	1	0	0	0	0	0	0	0	0	0
GCKDGN101BLTY0	1	3	0	1	0	2	2	0	0	2	1	1	0	1	0	2	1	1	0	1	1	3	3	0
GCKDGN101BLTZO	0	0	0	1	0	0	0	0	0	0	0	0	0	0	0	0	0	0	0	0	0	0	0	0
GCKDGN101BLU29	1	0	0	1	0	0	0	0	0	0	1	0	0	0	0	0	0	0	0	0	0	0	0	0
GCKDGN101BLUCX	3	7	4	2	0	2	1	0	5	7	2	8	2	1	3	0	5	0	1	2	0	4	6	1
GCKDGN101BLUHA	0	0	0	4	0	0	0	0	0	3	2	3	0	0	1	0	1	1	2	3	1	0	0	0
GCKDGN101BLVDY	0	0	0	0	0	0	0	0	0	0	0	1	0	0	0	0	0	0	0	0	0	0	0	0
GCKDGN101BLVP0	0	1	0	0	0	0	0	0	0	2	1	0	0	0	0	0	0	0	0	0	0	0	0	0
GCKDGN101BLVXX	1	0	1	0	0	2	2	0	0	0	1	0	1	0	2	1	0	0	0	0	0	0	3	0
GCKDGN101BLW2Z	1	1	1	3	0	3	0	0	3	0	0	3	0	1	1	0	1	4	0	0	0	2	1	0
GCKDGN101BLW32	0	1	0	0	0	0	0	0	0	0	0	0	0	0	0	0	0	0	0	0	0	0	0	0
GCKDGN101BLX58	0	0	0	0	0	1	0	0	0	0	0	0	1	0	0	0	0	0	0	0	0	0	0	0
GCKDGN101BLXOX	0	0	0	0	0	0	0	0	0	0	0	0	0	0	0	0	0	0	0	1	0	0	0	0
GCKDGN101BLXS9	0	4	2	3	1	0	1	0	1	1	1	6	1	0	1	0	3	0	0	5	0	0	0	0
GCKDGN101BLY6G	0	1	0	0	0	0	0	0	0	0	0	1	0	0	0	0	0	0	0	0	0	0	0	0
GCKDGN101BLZ1B	0	0	1	0	0	0	1	0	0	0	0	0	0	0	0	0	0	0	0	0	0	0	0	1
GCKDGN101BLZ7P	0	0	0	0	0	0	0	0	0	0	0	0	0	0	1	0	0	0	0	0	0	0	0	0
GCKDGN101BLZIY	0	3	6	7	1	5	4	0	1	2	5	3	0	3	1	1	5	1	6	2	11	3	2	0
GCKDGN101BLZLF	2	2	1	0	0	0	1	0	2	3	0	1	0	1	1	0	2	0	1	4	2	2	1	2
GCKDGN101BM041	0	0	0	0	0	1	0	0	0	0	0	0	0	0	0	0	0	0	0	0	0	0	0	0
GCKDGN101BM0LF	0	0	1	0	0	0	0	0	0	0	1	0	0	1	0	0	0	0	0	0	0	0	0	1
GCKDGN101BM0WI	0	1	0	2	0	0	0	0	0	1	0	0	0	0	0	0	0	0	0	0	0	0	0	0
GCKDGN101BM11J	0	2	0	1	0	0	1	1	0	1	0	1	0	0	0	1	1	0	0	0	0	0	0	0
GCKDGN101BM2CP	0	0	0	1	0	1	0	2	1	0	0	1	1	0	0	0	1	0	0	0	0	0	0	0
GCKDGN101BM2EP	0	1	0	0	0	0	0	0	0	1	0	0	0	0	0	0	0	0	0	0	0	0	0	0
GCKDGN101BM2FT	0	0	0	0	0	0	0	0	0	0	0	2	0	0	0	0	0	0	0	0	0	0	0	0
GCKDGN101BM2TC	0	0	0	1	0	0	0	0	0	0	0	0	0	0	0	0	0	0	0	0	0	0	0	0
GCKDGN101BM2YG	1	0	0	0	0	0	0	0	1	0	1	0	0	0	0	0	0	0	0	1	0	1	0	0
GCKDGN101BM33P	0	1	2	0	0	0	0	0	0	0	0	0	0	0	0	0	0	0	0	0	0	0	0	0
GCKDGN101BM3R6	0	0	0	0	0	0	0	0	0	0	0	0	0	0	0	0	0	1	0	1	3	0	0	0
GCKDGN101BM41R	0	0	0	0	0	0	0	0	0	0	0	0	0	1	0	0	0	0	0	0	0	0	0	0
GCKDGN101BM42I	0	0	0	0	0	0	0	0	0	0	2	0	0	0	0	0	0	0	0	0	0	0	0	0
GCKDGN101BM4B1	0	1	1	0	2	0	3	0	0	0	0	0	1	1	1	0	0	0	0	0	0	0	0	0
GCKDGN101BM5M4	0	0	0	1	0	0	0	0	0	0	0	2	0	0	0	0	0	0	0	0	0	0	0	0
GCKDGN101BM7CC	1	1	0	3	0	0	0	0	1	1	0	1	1	3	1	1	0	0	0	2	1	1	3	0
GCKDGN101BM7TO	0	0	0	0	0	0	1	0	2	0	0	2	1	0	0	0	0	0	0	0	0	0	0	0
GCKDGN101BM7Z0	1	0	1	2	0	1	0	0	0	0	1	2	1	0	0	0	0	2	2	0	0	1	0	0
GCKDGN101BM8WY	0	1	1	0	0	0	0	0	0	0	0	0	0	0	0	0	0	0	0	0	0	0	0	0
GCKDGN101BM9FT	0	0	0	0	0	0	0	1	0	0	0	0	0	0	0	0	0	0	0	0	0	0	0	0
GCKDGN101BM9ZW	0	0	0	1	0	0	0	0	0	0	1	0	0	0	0	0	0	0	0	0	0	0	0	0
GCKDGN101BMAGE	10	11	9	8	5	5	6	2	6	3	5	8	4	8	6	8	3	1	3	0	0	8	0	2
GCKDGN101BMANU	0	0	0	0	0	0	0	1	0	0	0	0	0	0	0	0	0	0	0	0	0	0	0	0
GCKDGN101BMB1Q	0	2	2	1	0	1	1	0	0	1	0	2	0	1	1	2	0	1	1	0	0	0	1	1
GCKDGN101BMBPG	0	0	0	0	0	0	0	0	0	0	0	0	0	0	0	0	0	0	0	0	0	1	0	0
GCKDGN101BMBPK	0	0	0	0	0	0	0	0	0	1	0	0	0	2	1	0	0	0	0	1	0	0	0	0
GCKDGN101BMC2E	0	2	0	0	0	0	2	0	0	0	0	0	0	0	0	0	0	0	0	0	1	0	1	0
GCKDGN101BME8F	0	1	0	0	0	0	0	2	0	1	0	0	0	0	0	0	0	0	0	0	0	0	0	0
GCKDGN101BMEC7	0	2	1	0	0	0	0	0	0	0	0	1	0	6	0	0	0	0	0	0	0	0	0	0
GCKDGN101BMEY6	1	3	2	3	1	0	0	2	4	2	1	2	1	1	0	0	0	1	0	2	0	0	0	0
GCKDGN101BMF58	0	0	0	0	0	0	0	0	0	1	0	1	0	0	0	0	0	0	0	0	0	0	0	0
GCKDGN101BMFAQ	2	2	0	0	1	0	4	0	3	5	1	2	4	2	3	0	0	0	1	0	3	0	1	4
GCKDGN101BMFSB	0	1	7	0	0	0	2	0	1	4	1	1	1	5	1	0	1	1	0	0	0	0	2	2
GCKDGN101BMH3M	0	0	0	1	0	0	0	0	0	0	0	3	0	0	0	0	0	2	0	0	0	1	0	0
GCKDGN101BMIEP	0	0	0	1	0	0	0	0	0	0	0	0	0	0	0	0	0	0	0	0	0	0	0	0
GCKDGN101BMIL4	2	4	0	1	0	0	0	0	0	2	0	0	0	0	0	3	1	0	0	3	4	0	2	0
GCKDGN101BMIYX	0	1	0	0	0	0	0	0	0	1	0	0	1	0	0	0	0	0	0	0	0	0	0	0
GCKDGN101BMJJM	0	0	0	1	0	0	0	0	0	0	0	0	2	0	1	0	0	0	0	1	0	0	1	0
GCKDGN101BMJR6	9	17	29	9	9	8	6	2	9	12	6	4	9	3	11	2	6	8	13	8	16	3	9	8
GCKDGN101BMJX3	0	0	0	0	1	0	0	0	0	0	0	0	0	0	0	0	0	0	0	0	0	0	0	0
GCKDGN101BMK5V	0	0	1	0	0	0	0	0	0	0	0	0	0	0	0	0	0	0	0	0	0	0	0	0
GCKDGN101BML6B	1	2	2	1	1	0	0	0	0	1	2	0	0	0	0	0	1	2	0	0	0	1	0	0
GCKDGN101BMLA1	0	0	0	0	0	0	2	0	0	0	0	0	0	0	0	0	0	0	0	1	0	1	0	0
GCKDGN101BMMK9	0	0	0	0	1	0	0	0	0	0	0	0	0	0	0	0	0	0	0	0	0	0	0	0
GCKDGN101BMMPR	0	0	0	0	0	0	0	0	0	1	1	0	0	0	0	0	0	0	0	0	0	0	0	0
GCKDGN101BMMSE	0	0	0	2	1	0	0	0	1	0	0	1	0	0	0	0	0	0	0	0	0	0	0	1
GCKDGN101BMNYO	5	9	4	7	3	2	1	2	10	7	1	8	1	3	1	6	1	3	1	6	0	5	3	3
GCKDGN101BMOI1	0	0	0	2	0	0	0	0	0	2	0	0	0	2	0	0	0	0	0	0	0	0	0	0
GCKDGN101BMOM6	0	0	0	0	0	0	0	0	0	0	0	0	0	0	0	0	0	0	1	0	0	0	0	0
GCKDGN101BMOMY	1	2	1	3	0	1	0	0	4	0	2	1	0	2	3	0	2	1	0	0	3	0	0	2
GCKDGN101BMPVS	0	0	0	1	0	0	0	0	0	0	0	0	0	0	0	0	0	0	0	0	0	0	0	0
GCKDGN101BMQ0D	0	0	0	0	0	0	0	0	0	0	0	0	0	0	0	0	0	1	0	0	0	0	0	1
GCKDGN101BMQ19	0	0	0	0	0	0	0	0	0	0	0	0	2	0	0	0	0	0	1	0	0	0	0	0
GCKDGN101BMQ6W	2	4	0	0	2	0	2	3	8	4	0	6	4	0	7	2	2	1	0	2	2	0	3	5
GCKDGN101BMR40	0	1	0	0	0	0	0	0	0	1	0	0	0	0	0	0	0	0	0	0	0	1	0	0
GCKDGN101BMS6H	0	1	1	3	0	0	0	0	0	0	0	0	1	0	0	0	0	0	1	0	0	0	0	0
GCKDGN101BMS9V	0	0	0	0	0	0	0	0	0	0	0	0	0	1	0	0	0	0	0	0	0	0	0	0
GCKDGN101BMTI3	0	0	0	1	0	1	0	0	0	0	0	0	0	0	0	0	0	1	0	0	0	0	1	0
GCKDGN101BMUBZ	0	0	0	1	0	0	0	0	0	0	0	0	0	0	0	0	0	0	0	0	0	0	0	0
GCKDGN101BMUVH	0	5	1	2	0	0	1	0	2	0	0	1	0	0	1	0	2	0	0	2	0	0	0	1
GCKDGN101BMV3S	0	0	0	0	0	1	0	0	0	0	0	0	0	0	0	0	0	0	0	0	0	0	0	0
GCKDGN101BMV4M	0	0	0	0	0	0	0	0	1	1	0	1	0	0	0	0	0	0	0	0	0	0	0	0
GCKDGN101BMV4P	0	0	0	1	0	0	0	0	0	0	0	0	0	0	0	0	0	0	0	0	0	0	0	0
GCKDGN101BMVHN	4	13	7	12	0	2	4	2	9	8	3	9	1	7	11	0	8	8	9	7	3	6	10	9
GCKDGN101BMVKG	2	0	0	0	0	0	0	0	0	1	0	0	0	0	0	0	0	0	0	2	0	0	0	0
GCKDGN101BMW1X	0	0	0	2	0	0	0	0	0	0	0	1	1	0	0	0	0	1	0	0	0	0	0	0
GCKDGN101BMWKV	1	0	0	1	0	0	1	0	0	0	0	0	0	0	0	0	0	0	0	0	0	0	0	0
GCKDGN101BMX8Y	0	0	0	0	0	0	0	0	0	1	0	0	0	0	0	0	0	0	0	0	0	0	0	0
GCKDGN101BMXCS	0	0	2	0	0	0	0	0	0	0	1	0	0	0	1	0	0	0	0	1	1	0	0	0
GCKDGN101BMXKE	0	0	0	0	0	0	0	0	0	0	0	0	0	0	0	0	0	0	0	1	0	0	0	0
GCKDGN101BMXPT	0	0	0	1	0	1	0	0	0	0	0	0	0	0	0	0	0	0	0	0	0	0	0	0
GCKDGN101BMYAS	0	0	0	0	0	0	0	0	0	0	0	0	0	1	0	0	0	0	0	0	0	0	0	0
GCKDGN101BMYW2	0	0	1	1	0	0	0	0	0	0	0	1	0	0	0	0	0	0	0	0	0	0	0	0
GCKDGN101BMZI3	1	6	1	3	0	3	1	0	0	0	3	4	3	4	3	0	3	4	1	0	0	1	0	0
GCKDGN101BMZWX	2	2	0	0	2	3	0	0	0	3	0	0	1	0	1	0	2	1	0	0	0	1	5	4
GCKDGN101BN1RA	0	1	0	0	0	0	0	0	0	0	0	0	1	0	0	0	0	0	0	0	2	0	0	0
GCKDGN101BN1ZB	0	0	0	0	0	0	0	0	0	0	0	1	0	0	0	0	0	0	0	0	0	0	0	0
GCKDGN101BN2EJ	0	0	0	0	0	0	1	1	0	0	1	0	0	1	0	0	0	0	0	0	0	0	1	0
GCKDGN101BN3LA	1	2	2	1	0	0	2	0	1	1	1	0	2	2	0	0	0	1	2	2	0	0	0	0
GCKDGN101BN66F	1	0	1	0	0	1	0	1	0	0	0	1	0	1	2	0	0	0	2	0	0	0	0	0
GCKDGN101BN6Y4	0	0	0	1	0	0	0	1	0	0	0	0	0	0	0	0	0	0	0	0	0	0	0	0
GCKDGN101BN7FS	0	2	0	1	3	2	1	3	1	0	2	1	3	1	1	2	1	1	0	0	0	1	1	2
GCKDGN101BN7WL	0	0	0	0	0	1	0	0	2	3	1	3	2	0	0	0	1	0	0	1	0	3	0	0
GCKDGN101BN82E	0	0	0	1	0	0	0	0	0	0	0	0	0	0	0	0	0	0	0	0	0	0	0	0
GCKDGN101BN8OK	0	0	0	1	0	0	0	0	0	0	0	0	0	0	0	0	0	0	0	0	0	1	0	0
GCKDGN101BN9C7	0	0	0	0	0	0	0	6	0	0	0	2	2	0	0	0	0	0	0	0	0	0	0	3
GCKDGN101BNAFX	0	53	17	12	1	6	5	7	16	13	1	4	7	7	1	4	1	5	4	5	0	4	11	3
GCKDGN101BNAKR	2	3	8	0	3	2	2	0	3	5	4	2	7	5	2	5	4	0	8	1	2	5	4	1
GCKDGN101BNBMP	0	0	0	0	0	0	0	0	0	0	0	0	0	0	0	0	0	0	0	0	0	0	0	1
GCKDGN101BNBN3	0	0	1	0	0	0	1	0	0	0	0	0	0	0	0	0	0	0	0	0	0	0	0	0
GCKDGN101BNBT3	0	2	0	0	0	0	0	0	0	0	0	2	0	0	0	0	0	0	0	0	0	0	0	1
GCKDGN101BNC3C	0	0	0	0	1	0	0	0	0	0	0	1	0	0	0	0	0	0	0	0	0	0	0	0
GCKDGN101BNC9O	0	0	0	0	0	1	0	0	0	0	0	0	0	0	0	0	0	0	0	0	0	0	0	0
GCKDGN101BNCB0	0	1	0	0	0	0	0	0	0	0	0	0	0	0	0	0	0	0	0	0	0	0	0	0
GCKDGN101BNCM7	0	0	0	2	0	1	0	0	0	0	0	0	0	0	0	0	0	0	0	0	0	0	0	0
GCKDGN101BND3E	0	0	0	0	0	0	0	0	0	0	0	0	0	0	0	0	0	0	0	1	0	0	0	0
GCKDGN101BNEZ4	0	0	0	0	0	0	0	0	0	0	0	1	0	0	0	0	0	0	0	0	0	0	0	0
GCKDGN101BNFEW	3	16	3	6	2	2	2	1	11	7	4	10	5	2	4	3	5	4	3	11	3	3	7	4
GCKDGN101BNFLJ	0	0	0	1	0	0	0	0	0	0	0	0	0	0	0	0	0	0	0	0	0	0	0	0
GCKDGN101BNG4K	25	11	6	6	2	0	11	2	4	16	1	4	3	3	6	0	19	8	3	15	2	10	6	2
GCKDGN101BNGK4	0	0	0	1	1	0	3	1	0	1	0	0	0	0	0	0	0	0	0	0	0	1	4	0
GCKDGN101BNGOE	0	0	0	0	0	1	0	0	0	0	0	0	0	0	0	0	0	0	0	0	0	0	0	0
GCKDGN101BNH13	1	4	13	8	0	2	0	1	1	3	8	5	1	2	0	0	3	0	3	3	0	2	0	0
GCKDGN101BNHHH	0	0	0	0	0	0	0	0	0	0	0	0	0	0	0	0	0	1	2	0	0	1	3	0
GCKDGN101BNIEM	0	0	2	0	0	0	0	0	1	0	0	0	3	0	0	0	0	0	1	0	0	0	0	0
GCKDGN101BNJL2	2	4	21	5	5	18	10	2	6	1	8	6	6	4	9	0	4	9	7	3	1	10	3	1
GCKDGN101BNJU8	0	2	2	1	1	1	4	0	2	0	6	3	1	0	2	0	0	1	0	1	0	1	1	0
GCKDGN101BNK5H	0	0	0	0	0	0	0	0	0	1	0	0	0	0	0	0	0	0	0	0	0	0	0	0
GCKDGN101BNL5S	1	0	0	4	0	2	2	0	1	0	0	0	1	2	0	0	0	1	0	3	0	0	2	1
GCKDGN101BNM66	0	0	0	0	0	0	0	0	0	0	0	0	0	0	0	0	0	0	0	0	1	0	0	0
GCKDGN101BNMOW	0	0	0	1	0	0	0	0	0	0	0	0	0	0	0	0	0	0	0	0	0	0	0	0
GCKDGN101BNNLT	0	1	0	1	0	1	0	0	0	2	0	0	2	0	1	0	0	4	0	0	0	0	0	0
GCKDGN101BNNW7	0	0	0	0	0	0	0	0	0	2	2	0	0	0	0	0	0	0	0	0	0	0	0	0
GCKDGN101BNO2P	0	0	0	0	0	1	0	0	0	1	0	0	0	0	0	0	0	0	0	1	0	0	0	0
GCKDGN101BNOYV	0	0	0	2	0	0	0	0	0	0	0	0	0	0	0	0	0	0	0	2	0	0	0	0
GCKDGN101BNQ6P	0	0	0	0	0	0	0	0	1	0	0	0	0	0	0	0	0	0	0	0	0	0	0	0
GCKDGN101BNQE8	0	0	2	0	2	0	1	0	0	0	0	0	0	0	0	0	0	0	0	0	1	0	1	0
GCKDGN101BNQO0	0	0	0	0	0	0	0	0	0	0	0	0	0	0	0	0	0	0	0	1	0	0	0	0
GCKDGN101BNQOY	0	0	0	0	0	0	0	0	0	0	0	0	0	0	0	0	0	0	0	0	0	0	0	1
GCKDGN101BNQQT	0	0	0	1	0	0	0	0	0	0	0	0	0	0	0	0	0	0	0	0	0	0	0	0
GCKDGN101BNR10	0	1	0	0	0	0	0	0	0	0	0	1	0	0	0	0	0	0	0	1	0	0	0	0
GCKDGN101BNRB5	0	0	1	0	1	2	0	0	4	1	1	3	1	1	0	3	2	1	2	0	0	3	2	3
GCKDGN101BNRM3	0	1	0	0	0	0	0	0	0	0	0	0	0	0	0	0	0	0	0	0	0	0	0	0
GCKDGN101BNS9P	0	0	0	0	0	0	0	0	1	1	0	0	0	0	0	0	0	0	0	1	0	0	0	0
GCKDGN101BNSWR	0	0	0	0	0	0	0	0	0	0	0	1	0	0	0	0	0	0	0	0	0	0	0	0
GCKDGN101BNUDX	0	1	2	5	0	2	1	0	0	2	2	1	1	0	0	0	0	0	0	5	1	1	2	0
GCKDGN101BNUFV	0	3	2	0	1	0	0	1	0	1	2	0	0	0	2	0	0	0	0	0	0	0	0	0
GCKDGN101BNUHV	1	2	3	1	0	2	0	1	4	2	1	1	1	4	0	0	0	2	0	0	7	1	0	0
GCKDGN101BNUL6	7	2	0	1	2	1	0	2	3	5	1	3	1	1	1	3	1	0	1	1	0	4	1	0
GCKDGN101BNUVH	0	2	0	5	1	2	0	1	0	2	4	0	1	0	1	3	0	0	1	1	0	0	1	0
GCKDGN101BNV7D	0	0	1	0	0	0	0	0	0	0	0	1	1	0	0	0	0	0	0	0	1	0	0	0
GCKDGN101BNWHH	0	0	1	0	0	0	0	0	0	1	0	0	0	0	0	0	0	0	0	0	0	0	0	0
GCKDGN101BNWW5	0	0	0	2	0	0	0	0	0	0	0	1	0	0	0	0	0	0	0	0	0	0	0	0
GCKDGN101BNX8C	0	0	0	0	1	0	0	0	0	0	0	0	0	0	0	0	0	0	0	0	0	0	0	0
GCKDGN101BNXMM	0	0	0	0	0	0	0	0	0	1	0	0	0	0	0	0	0	0	0	0	0	0	0	0
GCKDGN101BNXVC	1	0	3	3	0	0	1	0	2	1	0	5	0	0	0	0	2	1	3	1	2	0	4	0
GCKDGN101BNXZF	1	0	0	0	0	0	0	0	0	0	0	1	0	0	0	0	0	0	0	0	0	2	0	0
GCKDGN101BNYFK	8	22	17	39	8	14	11	4	9	22	9	27	9	12	13	4	9	15	10	23	2	9	10	10
GCKDGN101BNZ33	1	1	0	1	0	2	0	0	0	0	1	1	0	0	0	0	0	0	0	3	1	0	1	0
GCKDGN101BNZBF	0	0	0	1	0	0	0	0	0	0	0	0	0	0	0	0	0	0	0	0	1	0	0	0
GCKDGN101BO0UK	0	0	1	0	0	0	0	0	0	1	0	0	0	0	0	0	0	0	0	0	0	0	0	0
GCKDGN101BO1B7	0	2	1	2	0	0	0	1	1	3	0	5	1	0	0	0	1	0	0	2	0	1	0	1
GCKDGN101BO1HY	0	0	0	0	0	0	0	0	0	0	0	0	0	1	0	0	0	0	0	0	0	0	0	0
GCKDGN101BO1UL	0	0	0	0	0	0	2	0	0	1	0	0	0	0	0	0	0	0	0	0	0	0	0	0
GCKDGN101BO22K	2	7	2	6	0	3	5	3	1	4	1	7	0	4	2	0	0	1	0	2	0	2	0	0
GCKDGN101BO2A7	1	4	2	13	0	1	2	1	1	4	2	7	1	1	2	4	4	5	2	8	0	4	1	0
GCKDGN101BO4AQ	0	1	0	0	0	0	0	0	0	2	0	0	0	1	1	0	2	0	0	0	1	0	0	0
GCKDGN101BO4LL	3	1	1	2	1	4	0	0	2	1	1	0	1	3	3	0	1	0	0	0	1	1	2	1
GCKDGN101BO51Q	0	1	0	0	0	0	0	0	0	0	0	0	0	0	0	0	0	0	0	1	0	0	0	0
GCKDGN101BO5H2	0	0	0	1	3	0	0	0	2	0	0	0	0	0	0	0	0	0	1	0	0	1	0	0
GCKDGN101BO6QL	0	0	0	0	0	1	0	0	0	0	0	0	0	0	0	0	0	0	0	0	0	0	0	0
GCKDGN101BO6SU	1	0	0	0	0	0	0	0	0	0	0	0	0	0	0	0	0	0	0	0	0	0	0	0
GCKDGN101BO6TA	0	0	0	2	0	0	0	0	0	1	0	0	0	0	1	0	0	0	0	0	0	0	0	2
GCKDGN101BO6ZE	0	0	0	0	0	0	0	0	0	0	0	0	0	0	0	0	0	0	0	1	0	0	0	0
GCKDGN101BO73Z	0	0	0	0	0	0	0	0	0	0	1	0	0	0	0	0	0	0	0	0	0	0	0	0
GCKDGN101BO7Q2	0	0	0	0	0	0	0	0	0	1	0	0	0	0	0	0	0	0	0	0	0	0	0	0
GCKDGN101BO9WF	0	0	8	1	0	0	0	0	0	0	1	1	0	0	5	0	0	0	2	1	0	0	0	0
GCKDGN101BOACK	1	8	0	5	1	2	3	2	3	2	0	2	3	0	0	1	1	1	2	1	1	1	2	2
GCKDGN101BOAR2	1	2	4	4	1	1	2	0	2	2	6	2	0	1	0	0	0	2	6	2	0	6	3	0
GCKDGN101BOAS1	0	2	0	0	0	0	0	0	0	0	0	0	0	0	0	0	0	0	0	0	0	0	0	0
GCKDGN101BOB5T	0	0	0	1	0	0	0	0	1	1	0	0	1	0	0	0	1	0	0	0	0	0	0	0
GCKDGN101BOBAM	0	0	2	2	1	0	1	0	0	0	0	2	0	0	1	0	0	1	0	0	0	0	0	0
GCKDGN101BOBK1	0	0	0	0	0	0	0	0	0	0	0	0	0	0	0	0	0	0	1	0	0	0	0	0
GCKDGN101BOCQ2	0	0	0	0	0	0	0	0	0	0	0	0	0	0	0	0	0	1	0	0	0	0	0	0
GCKDGN101BOCTE	0	1	0	0	0	0	0	0	1	0	0	0	0	0	0	0	0	1	0	0	0	0	0	0
GCKDGN101BODBJ	6	4	6	8	3	1	1	0	4	11	1	8	4	2	5	3	0	3	2	3	0	7	2	2
GCKDGN101BOE9R	0	0	0	1	0	0	0	0	1	3	0	0	0	0	1	0	1	0	0	0	0	0	0	0
GCKDGN101BOEI6	0	1	0	3	0	0	0	3	0	0	0	0	0	0	0	0	1	0	0	0	0	0	0	0
GCKDGN101BOEJI	0	1	1	1	0	0	0	0	0	1	0	2	0	1	0	0	0	0	0	0	0	0	1	1
GCKDGN101BOERC	0	1	1	0	0	0	0	0	0	0	0	1	1	1	0	0	0	0	0	0	0	0	0	0
GCKDGN101BOFYR	1	4	3	7	0	1	1	5	0	1	2	7	1	1	2	0	2	0	6	4	0	2	1	2
GCKDGN101BOG33	0	1	0	0	0	0	1	0	0	0	0	0	0	0	0	0	0	0	0	0	0	0	0	0
GCKDGN101BOG81	0	3	6	2	2	1	3	0	1	7	3	8	1	2	2	1	2	5	3	2	0	0	1	0
GCKDGN101BOGH4	0	0	0	0	0	0	0	0	0	0	0	0	0	1	1	0	0	0	0	1	0	1	0	0
GCKDGN101BOH6F	0	0	0	0	0	0	0	0	0	0	0	0	0	1	0	0	0	0	0	0	0	0	0	0
GCKDGN101BOH84	0	0	0	0	0	0	1	0	0	0	0	0	0	0	0	0	0	0	0	0	0	0	0	0
GCKDGN101BOHHH	1	4	4	6	4	4	1	2	2	2	1	3	2	3	3	1	1	2	7	6	3	4	1	1
GCKDGN101BOHLQ	0	0	0	0	0	0	0	0	0	0	0	1	0	0	0	0	0	0	0	0	0	0	0	0
GCKDGN101BOIII	0	0	0	0	0	1	0	0	0	0	0	0	0	1	0	0	0	0	0	0	0	0	0	0
GCKDGN101BOJ6U	0	1	0	5	0	0	2	0	0	0	1	1	2	2	0	0	0	0	2	0	0	1	0	0
GCKDGN101BOJN8	0	2	0	0	1	0	0	0	0	0	0	0	0	0	0	0	1	0	0	0	0	0	0	0
GCKDGN101BOLKY	0	1	0	1	2	1	0	0	1	0	0	0	0	0	0	2	1	0	0	0	0	1	0	0
GCKDGN101BOM6V	0	3	0	0	0	0	0	0	0	0	0	0	2	0	0	0	0	0	0	0	0	0	0	0
GCKDGN101BOMAL	1	3	0	2	0	0	0	0	2	0	0	0	0	0	0	0	0	4	0	1	0	0	0	0
GCKDGN101BON7G	1	0	0	0	0	0	3	0	2	1	1	0	0	1	0	0	0	0	0	0	1	1	0	0
GCKDGN101BONO0	0	1	0	0	0	0	0	0	0	0	0	0	0	0	0	0	0	0	0	0	0	0	0	0
GCKDGN101BONUV	0	0	0	0	0	0	0	0	0	0	0	1	0	0	0	0	0	0	0	0	0	0	0	0
GCKDGN101BOO0T	1	0	1	2	0	2	0	0	0	0	1	0	0	3	0	0	0	1	0	1	0	6	0	0
GCKDGN101BOOU6	0	0	0	0	0	0	0	0	0	0	0	0	0	0	0	0	0	0	1	0	0	0	0	0
GCKDGN101BOPX7	0	0	2	1	0	1	0	0	0	1	0	1	0	0	0	0	0	0	0	0	1	0	2	2
GCKDGN101BOQ7Z	1	0	0	0	1	0	0	0	0	0	1	0	0	0	0	0	0	0	0	0	1	0	0	0
GCKDGN101BOQQ7	0	0	0	1	0	0	0	1	0	0	0	1	0	0	0	0	0	0	0	0	0	0	0	0
GCKDGN101BOQQA	0	0	0	0	0	0	0	0	0	0	0	0	0	0	0	0	0	1	0	0	0	0	0	0
GCKDGN101BOSAQ	0	0	0	1	0	0	0	0	1	0	0	0	0	0	0	0	1	1	0	0	1	0	0	0
GCKDGN101BOSE9	0	0	0	0	0	0	0	0	0	5	0	0	2	0	0	0	0	0	0	0	0	0	1	0
GCKDGN101BOSU8	1	2	0	0	0	0	0	0	0	0	0	1	1	0	2	0	0	0	0	2	0	0	0	0
GCKDGN101BOTDM	0	0	0	0	0	0	0	0	1	1	0	0	0	0	0	0	0	0	0	0	0	0	0	0
GCKDGN101BOTU1	0	1	0	0	0	0	0	0	0	0	0	1	0	0	0	0	0	0	0	0	0	0	0	0
GCKDGN101BOU6R	0	0	0	0	0	0	0	0	0	0	0	0	0	0	0	0	0	0	0	0	1	0	0	0
GCKDGN101BOU80	2	3	4	1	2	0	2	0	7	5	1	10	4	6	1	1	3	0	12	3	2	0	1	1
GCKDGN101BOUCW	0	0	0	0	0	1	0	0	0	0	0	0	0	0	0	0	0	0	0	0	0	0	0	0
GCKDGN101BOULB	0	0	0	0	0	0	0	1	0	0	0	0	0	1	0	0	0	0	0	0	0	0	0	0
GCKDGN101BOUWS	0	1	0	2	0	0	0	0	0	0	0	3	0	0	1	1	0	0	0	1	0	0	0	0
GCKDGN101BOV1Q	0	0	0	0	1	0	0	0	0	0	0	0	0	0	0	0	0	0	0	0	0	0	0	0
GCKDGN101BOVFR	0	0	1	0	0	0	0	0	0	1	0	0	0	0	0	5	0	0	0	0	0	0	0	0
GCKDGN101BOWLE	0	0	0	0	0	0	0	0	0	0	1	0	2	0	0	0	0	0	0	0	0	0	0	0
GCKDGN101BOXJL	0	0	0	1	0	0	0	0	0	1	2	0	0	0	1	0	1	1	1	0	1	0	1	0
GCKDGN101BOXK3	0	14	0	3	0	0	0	1	0	0	0	9	0	1	0	0	0	0	0	1	0	0	0	0
GCKDGN101BOXKP	0	0	0	0	0	0	0	0	0	0	0	1	0	0	0	0	0	0	0	0	0	0	0	0
GCKDGN101BOY8K	0	0	0	0	0	0	0	0	0	0	0	0	0	0	0	0	0	0	0	0	0	0	1	0
GCKDGN101BOYV2	6	16	7	11	10	16	2	1	17	10	4	11	3	4	8	2	3	5	7	3	1	10	3	0
GCKDGN101BOYW3	1	0	0	0	0	0	0	0	0	1	0	5	0	0	0	0	1	1	0	0	0	0	1	0
GCKDGN101BOZOJ	1	2	1	0	0	0	0	0	1	2	0	0	0	0	0	0	0	1	0	0	2	0	0	0
GCKDGN101BOZU6	0	0	0	0	0	0	0	0	0	0	0	0	0	0	0	0	0	0	0	0	0	1	0	0
GCKDGN101BP0J7	0	0	0	3	0	0	4	0	0	2	0	0	0	0	0	0	0	0	0	0	0	0	0	0
GCKDGN101BP0VW	0	1	0	0	2	0	0	0	0	0	0	1	0	0	0	0	0	0	0	0	0	0	0	0
GCKDGN101BP0YZ	0	0	0	0	0	1	0	0	0	1	0	1	0	0	0	0	0	0	0	0	0	0	0	0
GCKDGN101BP1X8	10	5	4	2	5	3	3	5	6	9	3	8	11	1	7	1	5	5	1	4	5	2	7	9
GCKDGN101BP313	0	1	0	0	0	0	0	0	0	1	0	0	2	0	0	0	0	0	1	0	0	0	0	0
GCKDGN101BP3E8	0	0	0	0	0	0	0	0	0	0	0	0	0	0	0	0	0	0	1	0	0	0	0	0
GCKDGN101BP3EN	0	0	0	0	0	2	0	0	0	1	1	0	0	0	0	0	0	0	0	0	0	0	0	1
GCKDGN101BP3GL	0	3	1	2	0	0	3	1	0	4	1	0	1	1	1	0	0	1	2	2	0	0	4	0
GCKDGN101BP3V0	0	0	2	0	0	0	0	0	0	0	0	0	0	0	0	0	0	0	0	0	0	0	0	0
GCKDGN101BP3ZU	0	0	0	0	0	0	2	0	0	0	0	3	0	0	0	0	0	0	0	0	0	0	4	0
GCKDGN101BP49I	0	0	0	0	0	0	0	0	0	0	0	1	0	0	0	0	0	0	0	0	0	0	0	0
GCKDGN101BP4HY	0	1	0	0	0	0	0	0	0	0	0	0	0	0	0	0	0	0	0	0	0	0	0	0
GCKDGN101BP59Q	0	0	0	0	0	0	0	0	0	0	0	1	0	0	0	0	0	0	0	0	0	0	0	1
GCKDGN101BP6DR	0	0	0	0	0	1	0	0	0	0	0	0	0	0	0	0	1	0	0	0	0	0	0	0
GCKDGN101BP6E7	0	0	0	0	0	0	0	0	0	0	0	1	0	0	0	0	0	0	1	0	0	0	0	0
GCKDGN101BP6LZ	0	0	0	0	0	0	0	0	0	0	0	0	0	0	0	0	1	0	2	0	0	0	0	0
GCKDGN101BP7BF	3	14	6	3	3	9	1	0	6	11	1	15	6	1	2	1	2	3	1	5	2	5	3	1
GCKDGN101BP7F5	3	3	3	1	1	1	2	0	4	3	1	4	1	3	1	1	1	0	5	1	1	3	3	0
GCKDGN101BP9NQ	0	1	4	1	0	11	1	1	0	1	0	0	1	1	0	1	0	0	3	0	0	3	0	2
GCKDGN101BP9VW	0	0	0	0	0	0	0	0	0	0	0	0	0	0	0	0	0	0	0	0	0	0	0	1
GCKDGN101BPC20	0	0	1	0	0	0	0	0	0	0	0	0	0	0	0	0	0	0	0	0	0	0	0	0
GCKDGN101BPCV8	6	4	10	4	2	1	3	6	8	6	3	7	1	1	7	2	5	0	3	2	7	0	2	5
GCKDGN101BPCZL	0	1	0	0	0	0	0	0	0	0	0	0	0	0	0	0	0	0	0	0	0	2	0	0
GCKDGN101BPD2M	0	0	0	0	0	0	0	0	1	0	0	0	0	0	0	0	0	0	0	1	0	1	0	0
GCKDGN101BPD5H	12	12	13	15	6	5	2	7	13	18	12	16	10	10	4	0	10	4	5	17	6	9	7	5
GCKDGN101BPD8K	0	0	0	0	0	0	0	0	0	0	0	0	0	0	1	0	0	0	0	0	0	0	0	0
GCKDGN101BPDB0	0	0	0	0	0	0	0	0	0	1	0	0	0	0	0	0	0	0	0	0	0	0	0	0
GCKDGN101BPDSH	0	0	0	0	0	0	0	0	0	0	0	2	0	0	0	0	0	0	0	0	0	1	0	0
GCKDGN101BPERW	0	0	0	0	0	0	0	0	0	1	0	0	0	0	0	0	0	0	0	0	0	0	0	0
GCKDGN101BPFZP	0	1	0	0	0	0	1	0	0	1	0	1	0	0	0	0	0	0	0	0	0	0	0	0
GCKDGN101BPIK6	0	0	0	0	0	0	0	0	0	0	0	0	0	0	2	0	0	0	0	0	0	0	0	0
GCKDGN101BPIL6	1	1	1	2	0	1	0	0	0	0	1	0	0	0	0	0	0	0	2	0	0	0	2	0
GCKDGN101BPKM9	1	4	1	1	0	0	0	0	0	1	0	2	2	2	1	0	0	2	0	0	1	1	2	0
GCKDGN101BPKY4	0	0	0	0	0	1	0	0	0	0	0	0	0	0	0	0	0	0	0	0	0	0	0	0
GCKDGN101BPLFH	1	1	1	2	0	0	1	4	0	8	0	1	1	2	0	4	0	1	0	1	1	0	1	1
GCKDGN101BPLGV	0	0	0	0	0	0	0	0	0	0	1	1	0	0	1	0	0	1	0	0	0	0	0	0
GCKDGN101BPNJR	0	2	0	1	0	0	0	0	0	0	0	1	0	0	0	0	0	0	0	0	0	0	0	0
GCKDGN101BPNKD	0	0	0	1	0	0	0	0	0	0	0	2	0	0	0	0	0	0	0	0	0	0	0	0
GCKDGN101BPNPC	0	1	2	0	1	3	0	1	0	1	3	0	0	2	1	0	0	0	0	0	0	1	0	1
GCKDGN101BPO3I	5	3	27	20	9	15	7	5	5	8	4	23	8	6	4	3	3	14	6	11	7	14	15	1
GCKDGN101BPOD1	0	0	0	0	0	0	0	0	0	1	0	0	0	1	0	0	0	0	0	0	0	0	0	0
GCKDGN101BPPK7	0	0	0	1	0	0	0	0	0	0	0	2	0	0	0	0	0	0	0	0	0	0	0	0
GCKDGN101BPPXE	4	5	6	6	3	1	2	0	5	6	5	3	4	2	1	0	3	5	5	2	4	6	3	0
GCKDGN101BPQ58	0	0	0	0	0	0	0	0	0	0	0	0	0	0	0	0	0	0	0	1	0	0	0	0
GCKDGN101BPQGH	0	1	0	0	0	0	0	0	0	0	0	0	0	0	0	0	0	0	0	0	0	0	0	0
GCKDGN101BPQME	6	10	5	7	2	1	1	6	6	8	0	12	4	3	5	2	4	1	2	2	0	5	0	4
GCKDGN101BPQMR	0	0	0	1	0	0	0	0	0	3	2	3	1	0	0	0	0	0	0	0	0	0	0	0
GCKDGN101BPQQ2	4	2	5	2	0	0	1	3	2	1	3	5	0	1	1	2	4	6	1	4	4	2	6	1
GCKDGN101BPQTJ	0	0	2	0	0	1	0	0	0	0	0	1	0	0	0	0	0	0	0	0	0	0	0	0
GCKDGN101BPQYK	0	7	13	23	5	11	2	1	2	7	12	6	4	5	1	0	0	1	8	16	3	10	0	0
GCKDGN101BPR9O	0	0	0	0	0	0	0	0	0	1	0	0	0	0	0	0	0	0	0	0	0	0	0	0
GCKDGN101BPRDV	0	0	0	1	0	0	0	0	0	0	0	0	0	0	0	0	0	0	0	0	1	0	0	0
GCKDGN101BPRR9	1	0	0	1	0	3	0	0	0	0	0	1	0	0	1	0	0	0	0	0	0	0	0	0
GCKDGN101BPRTJ	0	2	2	3	0	1	1	1	0	2	1	2	1	0	2	0	0	0	2	0	2	1	1	0
GCKDGN101BPTR8	1	3	0	2	0	0	1	1	0	0	0	2	0	1	0	0	0	0	0	0	0	0	0	0
GCKDGN101BPTTV	0	0	1	0	0	0	0	0	0	0	0	0	0	0	0	0	0	0	0	0	0	0	0	0
GCKDGN101BPU0I	0	0	0	0	0	1	0	0	0	0	0	0	0	1	0	0	0	0	0	0	0	1	0	0
GCKDGN101BPUQO	0	0	0	1	0	0	0	0	0	0	0	0	0	0	0	0	0	0	0	0	0	0	0	0
GCKDGN101BPUQZ	0	0	0	0	0	0	0	1	0	0	0	0	0	0	0	0	0	0	0	0	0	0	0	0
GCKDGN101BPV5Z	1	4	0	1	2	2	1	1	0	2	0	0	2	5	2	0	1	1	0	2	2	0	1	0
GCKDGN101BPVVZ	0	0	0	0	0	0	0	0	0	0	0	0	0	0	0	0	1	0	1	0	0	0	0	0
GCKDGN101BPW2B	0	0	0	2	0	1	0	0	0	0	0	1	0	0	0	2	1	0	0	0	0	0	0	1
GCKDGN101BPX97	0	0	0	1	0	0	0	0	0	0	0	0	0	0	0	0	0	0	0	0	0	0	0	0
GCKDGN101BPXC4	0	0	2	2	0	1	0	0	0	2	0	0	0	0	1	0	0	0	0	2	0	0	0	0
GCKDGN101BPXHL	0	0	0	0	0	0	0	0	0	0	0	2	1	0	0	0	0	0	0	0	0	0	0	0
GCKDGN101BPY4X	0	0	0	0	0	0	0	0	0	1	0	0	0	0	0	0	0	0	0	0	0	0	0	0
GCKDGN101BPYHU	0	0	0	0	0	0	0	0	0	0	0	0	0	0	0	0	0	0	1	0	0	0	0	0
GCKDGN101BPYY5	47	79	25	80	28	18	34	13	44	39	24	70	21	12	65	18	35	22	28	90	7	35	38	33
GCKDGN101BPZKJ	0	0	1	0	0	1	0	3	2	0	0	0	0	0	1	0	0	0	1	0	0	0	0	0
GCKDGN101BQ0CG	3	1	2	2	1	2	1	2	2	8	0	1	1	0	2	2	1	0	1	1	0	2	4	0
GCKDGN101BQ0D0	0	1	0	0	0	0	1	0	0	1	0	0	0	0	0	0	0	0	0	1	0	1	0	0
GCKDGN101BQ0RD	2	10	1	5	0	2	0	0	0	1	0	4	1	2	3	4	1	4	0	2	0	1	1	1
GCKDGN101BQ2BS	0	0	0	0	0	0	0	0	0	0	0	0	0	0	2	0	0	0	0	0	0	0	0	0
GCKDGN101BQ2M5	0	0	0	0	0	0	1	0	0	0	0	1	0	0	0	0	0	0	0	0	0	0	0	0
GCKDGN101BQ2S1	0	3	0	1	0	0	5	3	5	6	1	3	3	0	3	0	0	0	0	4	1	1	9	3
GCKDGN101BQ2YQ	0	1	0	1	0	1	0	0	0	0	0	0	1	0	0	0	0	0	1	0	0	1	0	0
GCKDGN101BQ346	2	4	1	0	1	2	0	0	2	3	0	1	0	2	1	1	2	3	1	1	1	1	4	2
GCKDGN101BQ3A5	0	1	0	0	0	0	0	0	1	0	0	0	0	0	0	0	0	0	0	0	0	0	0	0
GCKDGN101BQ3UE	0	1	0	0	0	0	0	0	0	0	0	0	0	0	1	0	0	0	0	0	0	0	0	0
GCKDGN101BQ49P	0	0	0	0	0	0	0	0	0	0	0	1	0	0	0	0	0	0	0	0	0	0	0	0
GCKDGN101BQ4JZ	0	0	1	0	0	0	0	0	0	0	0	0	0	0	0	0	0	0	0	0	0	0	0	0
GCKDGN101BQ506	0	0	0	0	0	0	0	0	0	0	0	0	0	0	0	0	0	0	1	0	0	0	0	0
GCKDGN101BQ524	1	0	0	0	0	0	0	0	0	0	0	0	0	0	0	0	0	0	0	0	0	0	1	0
GCKDGN101BQ55J	0	0	0	1	0	0	0	0	0	0	0	0	0	0	0	0	0	0	0	0	0	0	0	0
GCKDGN101BQ5BP	0	0	0	1	0	0	0	0	0	0	0	0	0	0	0	0	0	0	0	0	0	0	0	0
GCKDGN101BQ5TO	1	1	0	0	0	0	0	0	1	0	1	1	1	2	2	0	0	0	0	1	0	0	0	0
GCKDGN101BQ5VR	0	0	0	0	0	0	0	1	0	0	0	0	0	0	0	0	0	0	0	0	0	0	0	0
GCKDGN101BQ7A8	0	1	0	0	0	0	0	0	0	1	0	0	0	0	0	0	0	0	0	0	0	0	0	0
GCKDGN101BQ7B4	0	0	0	1	0	0	0	0	0	0	0	0	0	0	0	0	0	0	0	0	0	0	0	0
GCKDGN101BQ7QS	0	0	0	0	0	0	0	0	0	0	0	0	0	0	0	0	0	0	0	1	0	0	0	0
GCKDGN101BQ8FM	0	0	0	0	0	0	0	0	1	0	0	0	1	0	0	0	0	0	0	0	0	0	0	0
GCKDGN101BQ8HU	0	0	0	0	0	0	0	0	0	0	0	0	0	0	3	0	0	0	0	0	0	0	0	0
GCKDGN101BQ98Y	0	0	0	0	0	0	0	0	0	0	0	1	0	0	0	0	0	0	0	0	0	0	1	0
GCKDGN101BQ9LR	1	1	1	0	0	0	0	0	0	0	0	1	0	0	0	0	0	0	0	0	0	1	0	0
GCKDGN101BQ9OF	0	0	1	0	1	12	2	1	0	1	1	3	0	2	3	0	0	1	0	0	0	4	1	0
GCKDGN101BQ9Q2	0	0	1	0	0	0	0	0	0	0	0	1	0	0	0	0	0	0	1	0	0	0	0	0
GCKDGN101BQ9UC	0	0	1	1	0	0	0	0	0	0	0	0	0	0	0	3	0	0	1	0	0	0	0	0
GCKDGN101BQ9WG	0	1	0	0	1	0	0	0	0	0	0	0	0	1	0	0	0	0	1	0	0	1	1	0
GCKDGN101BQA0P	0	1	0	1	2	0	2	1	3	0	1	0	1	0	0	1	0	0	0	1	5	3	0	2
GCKDGN101BQBIW	4	8	5	3	0	5	2	0	4	9	1	8	3	2	2	0	1	1	2	2	0	7	4	2
GCKDGN101BQBX7	0	0	0	1	0	0	0	0	0	1	0	0	0	0	0	0	0	0	0	0	0	0	0	0
GCKDGN101BQC2U	0	1	1	0	0	0	0	1	0	0	0	0	0	0	0	0	0	0	0	0	0	0	0	0
GCKDGN101BQCR1	2	3	1	6	2	1	3	1	9	8	1	2	2	4	5	0	1	0	1	5	2	1	10	1
GCKDGN101BQD11	0	0	0	0	0	0	0	0	0	0	0	0	0	0	0	0	0	0	0	0	1	0	0	0
GCKDGN101BQD69	0	0	0	1	0	0	0	0	0	2	0	1	0	1	0	0	0	0	0	1	0	0	0	0
GCKDGN101BQDL6	0	0	0	0	0	0	0	0	0	0	0	1	0	0	0	0	1	1	0	0	0	0	1	0
GCKDGN101BQDX0	2	2	2	4	1	1	1	0	2	3	0	1	0	1	0	2	3	1	1	1	1	1	2	0
GCKDGN101BQE2H	0	0	0	0	0	0	0	0	0	0	1	1	0	0	1	0	0	0	0	0	0	0	0	0
GCKDGN101BQE46	0	2	0	0	0	0	1	0	0	0	1	0	0	0	0	0	0	0	0	0	0	0	1	0
GCKDGN101BQEST	0	0	1	0	0	0	0	0	0	0	0	0	0	0	0	0	0	0	0	0	0	0	1	0
GCKDGN101BQFHJ	5	3	0	1	1	0	3	2	2	5	2	2	0	3	0	0	0	4	1	3	1	9	1	3
GCKDGN101BQFQR	0	0	2	2	0	0	0	0	1	0	0	3	1	0	1	0	0	1	0	1	0	3	0	2
GCKDGN101BQFUC	0	1	2	0	0	0	0	0	2	2	0	1	0	0	0	0	1	0	0	1	5	0	0	0
GCKDGN101BQGL8	1	0	1	0	0	0	0	0	0	0	0	0	0	0	0	0	0	0	0	0	0	0	0	0
GCKDGN101BQH15	2	7	3	4	2	3	4	3	10	5	1	6	4	1	9	2	2	5	1	1	0	3	2	5
GCKDGN101BQI49	0	0	0	1	0	0	0	0	0	0	0	0	0	0	0	0	0	0	0	0	0	0	0	0
GCKDGN101BQIB5	0	0	0	1	0	0	0	0	0	0	0	0	0	0	0	0	0	0	0	0	0	0	0	0
GCKDGN101BQIHV	0	2	2	3	0	0	0	0	0	0	0	1	0	0	0	0	0	0	0	1	0	0	0	0
GCKDGN101BQILP	0	0	0	0	0	0	0	0	0	1	0	0	0	0	0	0	0	1	0	0	0	0	0	0
GCKDGN101BQJOP	0	1	0	1	1	2	0	0	0	0	0	0	0	0	0	0	2	0	0	2	0	1	0	0
GCKDGN101BQKAC	0	0	1	1	0	0	1	0	0	0	1	0	0	0	0	0	0	0	0	0	0	1	1	0
GCKDGN101BQKAT	0	0	0	0	0	0	0	0	0	0	1	1	0	0	1	0	0	3	0	0	1	1	4	0
GCKDGN101BQLG2	0	0	0	0	0	0	0	0	0	0	0	1	0	0	0	0	0	0	0	0	0	0	0	0
GCKDGN101BQM6D	0	0	4	0	0	0	0	0	0	0	0	0	0	0	0	0	0	1	4	0	0	0	0	0
GCKDGN101BQM87	4	1	2	0	3	2	3	2	1	4	0	1	5	4	7	0	4	2	1	0	0	2	5	0
GCKDGN101BQMB3	0	0	1	2	0	0	0	1	0	2	1	0	0	1	0	0	0	1	0	0	1	0	0	0
GCKDGN101BQMFW	2	2	0	0	1	2	1	0	1	2	0	1	1	1	1	1	1	1	0	0	1	0	2	0
GCKDGN101BQMTZ	0	2	0	2	2	2	0	0	1	0	2	1	1	1	7	0	0	0	0	0	2	0	0	0
GCKDGN101BQMX8	0	2	0	0	0	0	2	0	0	0	0	0	0	0	0	0	0	0	0	0	0	0	0	0
GCKDGN101BQN8L	0	0	0	0	0	0	0	0	0	0	1	0	0	0	0	0	1	0	0	0	0	0	0	0
GCKDGN101BQOKR	0	0	0	0	0	0	0	2	0	0	0	0	0	0	0	0	0	0	0	0	0	0	0	0
GCKDGN101BQOPO	0	4	10	6	3	2	1	0	5	2	2	2	4	0	1	0	2	4	1	3	1	2	2	2
GCKDGN101BQQ0L	0	0	0	2	0	0	0	0	0	0	0	0	0	0	0	0	0	0	0	0	0	0	0	0
GCKDGN101BQRBH	0	4	1	1	1	0	0	0	0	2	0	0	0	0	0	0	1	0	0	1	0	0	0	0
GCKDGN101BQRJ5	0	1	0	1	0	0	0	0	0	0	0	0	0	0	0	0	0	0	0	0	0	2	0	0
GCKDGN101BQS0S	1	3	0	6	1	3	1	0	4	9	4	10	0	3	1	3	5	4	3	4	0	5	6	2
GCKDGN101BQSPC	0	0	0	0	0	0	0	0	0	2	0	0	0	0	0	0	0	0	0	1	0	0	0	0
GCKDGN101BQUKJ	0	0	0	0	1	0	0	0	0	0	1	2	0	0	0	0	0	0	0	2	0	0	0	1
GCKDGN101BQVVW	1	7	2	2	2	0	0	2	0	7	0	4	2	0	5	1	1	1	0	3	0	1	2	0
GCKDGN101BQWC0	0	0	0	0	1	0	0	0	0	0	0	0	0	0	0	0	0	0	0	0	0	0	0	0
GCKDGN101BQWK9	0	0	0	0	0	0	0	0	0	0	0	1	0	0	0	0	0	0	0	0	0	0	0	0
GCKDGN101BQX4A	0	0	0	0	0	0	0	0	0	0	0	0	0	0	0	0	0	0	1	0	0	0	0	0
GCKDGN101BQXAP	4	8	2	5	3	2	3	0	5	4	2	6	3	1	3	0	0	1	3	2	2	4	7	3
GCKDGN101BQY6N	0	1	0	0	0	0	0	0	0	0	0	1	0	0	0	0	0	0	0	0	0	0	0	0
GCKDGN101BQYQE	0	0	0	0	1	0	0	0	0	0	0	0	0	0	0	0	0	0	0	0	0	0	0	0
GCKDGN101BQYWI	0	0	1	0	0	0	0	0	0	0	1	0	0	0	0	0	0	0	0	0	0	0	0	0
GCKDGN101BQZ4D	0	0	0	0	1	0	0	0	0	0	0	0	0	0	0	0	0	0	0	0	0	0	0	0
GCKDGN101BQZ5Q	0	0	0	0	0	0	0	0	0	1	0	0	0	0	0	0	0	0	0	0	0	0	0	0
GCKDGN101BQZL3	0	0	1	3	0	0	1	0	0	0	4	3	1	0	0	0	0	0	2	4	0	1	0	0
GCKDGN101BQZRV	0	0	0	0	0	0	0	0	0	0	2	0	1	1	0	0	0	0	0	1	0	1	0	0
GCKDGN101BR0LH	20	36	37	31	12	18	19	18	33	38	16	32	12	21	24	22	29	19	13	23	14	19	26	22
GCKDGN101BR17E	0	0	0	0	0	0	0	0	0	0	3	0	0	0	0	0	0	0	0	0	0	0	0	0
GCKDGN101BR2IP	1	0	0	1	1	0	1	0	1	0	1	0	0	0	0	0	0	0	0	0	0	0	0	0
GCKDGN101BR2QJ	0	0	0	0	0	0	0	0	1	0	0	0	0	0	0	0	0	0	1	0	0	0	0	0
GCKDGN101BR2Y3	0	3	0	2	0	1	1	0	0	0	0	0	0	0	0	0	0	0	0	1	0	1	0	0
GCKDGN101BR2ZE	0	0	0	0	0	0	0	0	1	1	0	0	0	0	0	0	0	0	0	0	0	0	0	0
GCKDGN101BR33B	0	1	0	1	1	0	0	0	0	0	3	3	0	0	0	0	0	0	0	1	0	0	1	0
GCKDGN101BR43F	0	1	0	0	0	0	0	0	0	0	0	0	0	0	0	0	0	0	0	0	0	0	0	0
GCKDGN101BR482	0	0	1	0	0	0	0	0	0	0	0	0	0	1	0	0	0	0	0	0	0	0	0	0
GCKDGN101BR4SI	0	0	0	0	0	0	0	0	0	0	0	1	0	0	0	0	0	0	0	0	0	0	0	0
GCKDGN101BR52J	0	0	0	1	0	0	0	0	0	0	0	0	0	0	0	0	0	1	0	1	0	0	0	0
GCKDGN101BR5C1	1	2	0	0	1	1	3	0	1	0	0	0	1	0	0	0	2	2	0	0	3	0	0	0
GCKDGN101BR5I1	0	0	0	0	0	0	0	0	0	0	0	0	0	0	0	0	0	1	0	0	0	0	0	0
GCKDGN101BR5KO	0	1	0	0	0	0	0	0	0	0	0	0	0	0	0	0	0	0	0	0	0	0	0	0
GCKDGN101BR69X	1	0	9	7	0	0	0	0	3	0	2	5	0	2	0	0	1	0	3	5	8	2	0	0
GCKDGN101BR6B1	0	1	0	0	0	0	1	0	0	1	0	1	0	0	0	0	0	0	0	0	0	0	0	0
GCKDGN101BR6DO	0	0	0	0	0	1	1	0	0	0	2	0	0	0	2	0	0	0	0	3	0	0	0	1
GCKDGN101BR6J1	1	0	0	0	0	0	0	0	0	0	0	0	0	0	0	0	0	1	0	0	0	0	0	0
GCKDGN101BR8FX	0	0	1	0	0	0	0	0	0	0	0	0	0	0	0	0	0	0	0	0	0	0	0	0
GCKDGN101BR8II	1	1	0	0	1	0	0	0	0	0	0	0	1	0	0	0	0	0	1	0	0	1	0	0
GCKDGN101BR8LL	1	2	0	1	0	0	2	0	2	1	2	0	4	0	1	0	0	0	0	1	0	0	0	1
GCKDGN101BR8QO	0	0	0	0	0	0	1	0	0	0	0	0	0	0	0	0	0	0	0	0	0	0	0	0
GCKDGN101BRA0V	0	1	0	3	0	2	1	0	0	1	1	3	0	0	0	0	0	1	0	1	0	1	0	0
GCKDGN101BRAJ7	0	0	0	0	0	0	0	0	0	0	0	0	0	0	0	0	0	0	2	1	0	0	0	0
GCKDGN101BRB0R	0	2	2	0	0	1	0	0	1	0	1	1	0	0	0	0	0	1	0	1	0	0	0	0
GCKDGN101BRBE8	0	0	0	0	0	0	0	0	0	0	1	0	0	0	0	0	0	0	0	0	0	0	0	0
GCKDGN101BRBY9	0	1	2	0	0	0	0	0	0	0	0	1	0	0	2	0	0	1	0	0	0	0	0	0
GCKDGN101BRCG1	0	0	0	0	0	0	0	0	0	0	1	1	0	1	0	2	0	0	0	0	0	0	0	0
GCKDGN101BRDND	0	0	0	0	1	0	0	0	0	0	0	0	0	0	0	0	0	0	0	0	0	0	0	0
GCKDGN101BRDXH	0	0	0	0	0	0	0	0	0	0	0	0	0	1	0	0	0	0	0	0	0	0	0	0
GCKDGN101BRE1I	0	0	0	0	0	0	0	0	0	0	0	1	0	0	0	0	0	0	0	0	0	0	0	0
GCKDGN101BRERX	3	13	0	4	0	1	0	1	4	1	2	6	0	1	0	2	0	1	0	2	1	0	2	3
GCKDGN101BRFSS	0	1	0	0	0	0	0	0	0	1	0	0	0	0	0	0	0	0	0	0	0	0	0	0
GCKDGN101BRG2T	0	0	0	0	1	0	0	0	0	1	0	1	0	1	1	0	0	0	0	0	0	0	0	0
GCKDGN101BRGE2	0	0	0	0	0	1	0	0	0	5	3	0	1	0	2	0	1	0	0	0	0	1	0	0
GCKDGN101BRGTH	0	0	0	0	0	5	0	0	0	0	0	0	0	0	1	0	0	0	0	0	0	1	0	0
GCKDGN101BRHQD	4	15	11	8	0	11	7	4	7	8	3	23	5	9	7	2	8	6	4	3	5	5	2	3
GCKDGN101BRHZZ	2	0	0	1	1	0	0	0	0	1	0	0	0	0	0	0	0	0	0	0	0	0	0	0
GCKDGN101BRI7R	0	0	2	0	0	0	0	0	0	0	0	0	0	0	0	0	0	1	0	0	0	0	0	0
GCKDGN101BRIBY	0	0	0	0	0	0	0	0	0	0	0	0	2	0	0	0	0	0	0	0	0	0	0	0
GCKDGN101BRIVY	0	0	0	0	0	0	0	0	0	0	0	0	0	0	0	0	1	0	0	0	0	0	0	0
GCKDGN101BRJEV	0	0	0	0	0	0	0	0	0	0	0	0	0	0	0	0	0	0	1	1	0	0	0	0
GCKDGN101BRJMF	0	0	0	0	0	0	0	0	0	1	0	2	1	0	0	0	0	0	0	1	0	1	1	0
GCKDGN101BRJS5	6	0	4	2	0	2	5	0	2	3	0	2	3	1	5	5	10	0	0	3	3	1	6	0
GCKDGN101BRKGD	0	0	1	0	1	0	0	0	0	0	0	1	0	0	0	1	0	0	0	0	0	0	0	0
GCKDGN101BRKZH	1	1	2	2	0	0	1	0	0	0	0	8	1	4	0	0	1	2	6	1	1	3	1	0
GCKDGN101BRL0Q	0	0	0	2	0	0	0	0	0	0	0	1	0	0	0	0	0	0	0	0	0	0	0	0
GCKDGN101BRL7V	0	2	1	3	0	4	0	2	7	4	0	4	2	1	2	1	1	1	1	1	1	3	2	0
GCKDGN101BRLDH	8	14	9	19	2	4	8	2	8	15	7	25	2	7	9	1	11	6	7	26	9	10	11	7
GCKDGN101BRLJH	0	1	2	0	0	0	0	1	0	0	2	0	0	0	0	0	0	0	0	1	0	0	0	0
GCKDGN101BRM8L	4	9	9	9	14	7	6	4	16	16	5	5	5	2	13	1	10	16	5	14	41	11	20	7
GCKDGN101BRMCT	0	0	1	0	0	0	0	0	0	0	0	0	0	0	0	0	0	0	0	0	0	0	0	0
GCKDGN101BRMJ7	0	0	0	1	0	0	0	0	0	0	0	0	0	3	1	0	0	0	0	0	0	0	0	0
GCKDGN101BRMS4	1	3	2	2	0	1	3	0	1	0	0	1	1	1	1	0	1	0	0	1	0	0	2	0
GCKDGN101BRMSD	0	0	0	0	0	0	0	0	0	0	0	5	0	0	0	0	0	0	0	0	0	0	0	0
GCKDGN101BRN7B	1	1	2	0	1	1	0	1	0	2	0	2	0	0	0	0	0	0	0	0	0	0	0	0
GCKDGN101BRO0E	0	0	0	0	0	0	0	0	0	0	0	1	0	0	0	0	0	0	0	0	0	0	0	0
GCKDGN101BRO1Q	0	1	0	0	0	0	0	0	0	0	0	0	0	0	0	0	0	0	0	0	0	0	0	0
GCKDGN101BROGG	0	0	0	0	0	0	0	0	0	0	0	2	1	2	0	0	0	0	0	0	0	0	0	0
GCKDGN101BRPS3	0	0	0	0	0	0	2	0	0	0	0	5	0	0	0	0	0	0	0	0	0	0	0	0
GCKDGN101BRQLY	0	0	0	0	0	0	0	0	0	0	0	0	0	1	0	0	0	0	0	0	0	0	0	0
GCKDGN101BRQO3	0	0	0	0	0	0	0	0	1	0	0	0	0	0	0	0	0	0	0	0	0	0	0	0
GCKDGN101BRR4Y	0	0	0	0	0	0	0	0	0	0	0	0	0	0	0	0	0	0	1	0	0	0	0	0
GCKDGN101BRR7H	0	1	0	0	0	0	0	0	0	0	1	0	0	0	0	0	0	0	0	0	0	0	0	0
GCKDGN101BRRDT	0	0	0	1	0	0	0	0	0	0	0	0	0	0	0	0	0	0	0	0	0	0	0	0
GCKDGN101BRRQ7	1	1	0	1	0	2	0	0	0	0	0	0	0	0	0	1	0	2	0	1	0	4	1	0
GCKDGN101BRRRO	1	1	0	1	0	0	0	0	0	2	1	1	0	0	1	0	1	0	0	1	0	0	1	0
GCKDGN101BRSMI	0	0	0	0	0	0	0	0	0	1	0	0	0	0	0	0	0	0	0	0	0	0	0	0
GCKDGN101BRSWK	0	0	1	0	0	0	0	0	0	1	0	0	0	0	0	0	0	0	0	1	0	0	1	0
GCKDGN101BRTA5	0	1	0	0	0	0	0	0	0	0	0	0	0	0	0	0	0	0	0	0	0	0	0	0
GCKDGN101BRU0V	1	0	1	0	0	0	0	0	0	0	0	1	0	0	0	0	2	1	0	1	1	0	3	0
GCKDGN101BRU5M	0	0	0	0	0	0	0	0	0	0	0	1	0	0	0	0	0	0	0	0	0	0	0	0
GCKDGN101BRUBC	1	1	0	2	0	1	1	0	0	0	0	0	1	0	2	0	1	0	2	0	0	2	0	0
GCKDGN101BRW09	0	2	1	0	0	0	0	0	0	0	0	3	0	0	1	0	0	0	0	0	0	0	0	0
GCKDGN101BRWLW	0	0	0	0	0	0	0	0	0	0	0	0	0	0	0	0	0	0	1	0	0	0	0	0
GCKDGN101BRWQX	0	2	5	5	0	0	1	0	2	0	0	4	0	2	0	0	0	0	0	2	0	0	0	0
GCKDGN101BRWR8	4	2	4	3	0	4	0	0	3	0	3	4	3	1	3	0	0	2	2	2	2	3	1	0
GCKDGN101BRWRA	0	1	1	0	0	3	0	0	0	0	0	0	0	0	0	0	0	0	0	0	0	0	0	0
GCKDGN101BRX4X	2	0	0	1	0	0	0	0	0	0	0	0	0	0	0	0	0	0	0	0	0	0	1	0
GCKDGN101BRX5O	3	9	1	16	0	1	0	0	3	6	0	1	0	0	7	12	1	4	0	3	5	2	0	3
GCKDGN101BRXH1	1	0	0	0	0	0	0	0	0	0	0	0	0	0	0	0	0	0	1	0	0	0	0	0
GCKDGN101BRXNK	0	0	1	0	0	0	0	0	0	0	0	1	0	0	0	0	0	0	0	1	0	1	0	0
GCKDGN101BRY10	0	0	1	0	0	0	0	0	0	0	0	0	0	0	0	0	0	0	0	0	0	0	0	0
GCKDGN101BRYAM	0	0	1	2	0	0	0	0	0	0	0	1	1	0	0	0	0	0	1	0	0	1	2	0
GCKDGN101BRYRU	0	0	1	0	0	0	0	0	0	0	0	0	0	0	0	0	0	0	0	0	0	0	0	0
GCKDGN101BRYRY	4	3	3	4	2	1	2	3	2	3	1	6	6	1	2	3	3	1	1	1	1	4	7	1
GCKDGN101BRYSX	0	0	0	0	0	0	0	0	1	0	0	0	0	0	0	0	0	0	0	0	0	0	1	0
GCKDGN101BRZE5	0	0	0	0	0	0	1	0	0	0	0	0	1	0	1	0	0	0	0	0	0	0	1	0
GCKDGN101BRZMK	0	0	0	0	0	2	0	0	0	0	0	1	0	0	1	0	1	0	1	0	0	0	0	0
GCKDGN101BRZTY	0	0	0	0	1	0	0	0	0	0	0	0	0	0	0	0	0	0	0	0	0	0	0	0
GCKDGN101BS25I	0	0	0	0	0	0	0	0	0	1	1	0	0	0	0	0	0	0	0	0	0	0	2	0
GCKDGN101BS29G	4	7	8	1	0	2	3	2	2	8	2	4	0	1	2	0	4	0	3	5	3	2	3	5
GCKDGN101BS3DQ	0	0	0	1	0	0	0	0	0	0	0	0	0	0	0	0	0	0	1	0	0	1	0	0
GCKDGN101BS3H5	1	4	6	13	1	3	0	2	6	6	2	8	2	0	6	0	2	1	1	6	4	0	2	4
GCKDGN101BS3OL	2	6	0	0	4	2	1	0	2	5	1	4	3	3	0	0	7	0	0	0	0	3	2	0
GCKDGN101BS4E3	0	0	0	0	0	0	0	0	0	0	0	1	0	0	0	0	0	0	0	0	0	0	0	0
GCKDGN101BS4LR	0	2	0	0	0	0	0	0	0	0	0	0	0	0	0	0	0	0	0	0	0	0	0	0
GCKDGN101BS4PN	0	1	0	0	0	0	0	0	0	0	0	0	0	0	0	0	0	1	2	0	3	0	0	0
GCKDGN101BS57F	1	0	0	0	1	0	2	0	0	1	1	1	0	0	0	0	0	1	0	0	1	1	2	0
GCKDGN101BS6LT	0	1	0	0	0	0	0	0	0	0	0	0	0	0	0	0	1	0	0	0	0	0	0	0
GCKDGN101BS6YO	0	0	0	0	0	1	0	0	0	1	0	0	0	0	0	1	0	0	1	0	2	0	1	0
GCKDGN101BS6Z8	1	1	0	1	0	0	1	0	1	0	0	0	0	0	0	0	1	0	0	0	2	0	1	0
GCKDGN101BS7OH	0	0	0	0	0	0	1	0	0	0	0	0	0	0	0	0	0	0	0	0	0	0	0	0
GCKDGN101BS7RQ	0	0	0	0	0	0	0	0	0	0	0	0	0	0	0	0	0	0	1	0	0	0	0	0
GCKDGN101BS887	0	0	0	0	0	0	0	0	0	0	0	0	1	0	0	0	0	0	0	0	0	0	0	0
GCKDGN101BS8XY	0	0	0	0	0	0	0	0	0	0	0	0	0	0	0	0	0	0	0	1	0	0	0	0
GCKDGN101BSADT	2	1	0	1	0	1	0	0	1	3	0	1	0	2	0	0	0	0	0	0	0	1	0	0
GCKDGN101BSALA	0	0	0	0	0	0	0	0	0	0	0	1	0	0	0	0	0	0	0	0	0	0	0	1
GCKDGN101BSB30	0	1	3	0	0	1	1	0	1	0	1	2	0	1	1	1	0	0	0	0	0	0	0	1
GCKDGN101BSBJB	0	0	0	1	0	0	0	0	0	0	0	0	0	0	0	0	0	0	0	0	0	0	0	0
GCKDGN101BSBV8	0	1	1	0	0	0	0	0	0	0	0	0	0	0	0	0	0	0	0	1	0	0	0	0
GCKDGN101BSC99	1	2	2	2	1	1	1	1	1	1	1	3	1	0	3	2	6	3	2	4	5	1	7	1
GCKDGN101BSD0S	0	0	0	1	0	0	0	0	0	1	1	5	0	0	0	0	0	0	0	2	0	0	0	0
GCKDGN101BSD31	8	4	21	3	4	3	2	2	8	3	1	3	2	1	2	4	11	4	2	13	19	3	30	6
GCKDGN101BSD43	0	0	0	0	0	0	0	0	0	1	0	1	0	0	0	0	1	0	0	2	3	0	0	0
GCKDGN101BSD4X	1	0	0	0	0	0	0	0	0	0	0	0	0	0	0	0	0	0	0	0	1	0	0	0
GCKDGN101BSDSX	3	3	5	4	0	1	2	1	2	3	2	4	1	3	1	1	1	1	2	3	0	1	4	2
GCKDGN101BSEEZ	0	0	0	0	0	0	0	0	0	0	0	0	0	0	1	0	0	0	0	0	0	0	0	0
GCKDGN101BSERQ	0	0	1	0	0	0	1	0	0	1	0	0	0	0	1	0	0	0	0	0	0	0	0	0
GCKDGN101BSEXO	0	0	0	0	1	0	0	0	0	0	0	0	0	0	0	0	0	1	0	0	0	0	0	0
GCKDGN101BSFR7	0	0	0	0	0	0	0	0	0	0	0	1	0	0	0	0	0	0	0	0	0	0	0	0
GCKDGN101BSG4F	0	2	2	0	0	0	1	0	1	1	0	1	0	1	0	2	0	1	0	0	3	1	0	3
GCKDGN101BSGQR	0	2	1	0	0	0	0	0	0	1	0	0	0	0	0	0	0	0	0	0	0	0	1	0
GCKDGN101BSGRX	0	0	0	0	1	1	0	0	0	1	1	1	0	0	0	0	0	0	0	0	0	0	0	0
GCKDGN101BSGWK	3	1	0	3	1	0	3	0	1	2	0	1	0	0	0	0	0	0	1	2	0	0	1	2
GCKDGN101BSHAG	0	0	0	0	0	0	0	0	0	0	0	0	0	0	0	0	0	0	0	0	0	0	1	0
GCKDGN101BSHKW	2	2	1	0	0	0	1	0	0	1	1	3	0	0	3	0	1	3	4	0	0	0	2	0
GCKDGN101BSJ9K	2	1	0	4	2	7	0	0	3	1	0	3	1	5	1	1	0	3	2	1	0	2	0	1
GCKDGN101BSJBP	0	0	0	0	0	0	0	0	0	0	0	1	0	0	1	0	0	0	0	0	0	0	0	0
GCKDGN101BSJPV	0	2	0	1	0	0	0	0	0	0	0	0	0	0	0	0	0	0	0	1	0	2	0	0
GCKDGN101BSKG9	0	0	0	0	0	0	0	0	0	0	0	0	0	0	0	0	0	0	0	1	0	0	0	0
GCKDGN101BSKHV	0	0	2	1	1	0	1	0	0	0	0	0	1	0	0	0	0	0	0	0	0	0	0	0
GCKDGN101BSMAM	3	1	1	3	0	2	1	1	3	1	2	0	0	0	1	1	0	3	1	2	2	0	0	1
GCKDGN101BSN9Z	1	0	1	0	0	0	1	0	0	0	0	2	0	0	0	0	0	0	0	0	0	0	0	0
GCKDGN101BSNVC	0	0	0	1	0	1	0	0	0	0	0	0	0	0	0	0	0	0	0	0	0	0	0	0
GCKDGN101BSP5H	8	16	13	9	1	7	9	5	14	16	8	16	3	9	2	0	22	8	5	10	19	5	18	5
GCKDGN101BSQAQ	0	0	0	2	0	0	0	0	0	0	0	0	0	0	0	0	0	0	0	0	1	0	0	0
GCKDGN101BSQJ0	0	0	0	0	0	0	0	0	0	0	0	0	0	0	1	0	0	1	0	0	0	0	1	0
GCKDGN101BSS7H	0	0	0	0	0	0	1	0	0	1	0	0	0	0	0	0	0	0	0	0	0	0	0	0
GCKDGN101BSSAB	0	0	0	0	0	0	0	0	0	0	0	0	0	1	0	0	0	0	0	0	0	0	0	0
GCKDGN101BST09	0	0	0	0	0	0	0	0	0	0	3	0	0	0	0	0	0	0	0	0	0	0	0	0
GCKDGN101BST8X	0	0	0	0	0	0	0	0	0	1	0	1	0	0	0	0	0	0	0	0	0	0	0	0
GCKDGN101BST9H	8	6	3	3	2	2	0	5	2	4	0	1	4	4	3	1	0	0	2	0	6	4	1	1
GCKDGN101BSTUT	0	0	0	0	0	0	0	0	0	0	0	0	0	0	0	0	0	0	0	1	0	0	0	0
GCKDGN101BSTVP	0	0	2	1	0	1	0	0	1	2	0	2	2	0	0	0	0	0	0	0	0	2	0	0
GCKDGN101BSUHQ	0	0	0	0	0	0	0	0	0	0	0	0	0	0	0	0	0	0	0	1	0	0	0	0
GCKDGN101BSUST	1	1	1	1	0	0	1	2	0	0	0	0	1	1	0	0	2	0	1	0	0	0	1	0
GCKDGN101BSV8K	0	3	0	0	1	1	1	3	3	4	0	3	8	1	0	0	0	1	0	2	3	1	3	1
GCKDGN101BSVO8	0	1	2	0	0	0	0	0	0	0	5	0	0	0	0	0	0	3	5	0	0	1	0	0
GCKDGN101BSVSZ	0	1	0	1	0	0	2	0	0	0	0	0	0	0	0	1	1	0	0	0	1	0	4	0
GCKDGN101BSWD6	0	0	0	0	0	1	1	1	0	0	0	1	0	0	0	0	0	0	0	0	0	0	0	0
GCKDGN101BSWZV	1	4	2	24	0	0	0	3	0	2	1	8	0	0	0	0	0	11	4	21	10	5	5	2
GCKDGN101BSXCC	0	0	0	0	0	0	0	0	0	0	0	0	0	0	0	0	0	1	0	0	0	0	0	0
GCKDGN101BSXH6	4	1	2	1	3	0	1	2	1	1	2	2	2	0	2	2	0	1	2	2	6	1	1	1
GCKDGN101BSXIA	0	0	0	2	0	0	0	0	0	2	0	0	1	0	0	0	0	0	2	2	0	0	0	1
GCKDGN101BSXIN	0	0	0	0	0	1	1	0	1	2	0	1	0	0	0	1	0	0	1	0	0	0	1	0
GCKDGN101BSXMW	0	0	0	0	0	0	0	0	0	0	0	0	0	0	0	1	0	0	0	0	0	0	0	0
GCKDGN101BT0Q0	0	0	0	1	0	0	0	0	0	0	0	0	0	0	0	0	0	0	0	0	0	0	0	0
GCKDGN101BT11Y	4	12	6	6	2	4	5	5	8	15	1	19	4	8	5	0	4	3	4	9	9	5	9	9
GCKDGN101BT1Q7	0	0	0	0	0	0	0	0	0	1	0	0	0	0	2	0	0	0	0	0	1	1	0	0
GCKDGN101BT1R1	0	0	0	0	0	0	0	0	0	0	0	0	0	1	0	0	0	0	0	0	0	0	0	0
GCKDGN101BT1VD	0	0	0	0	0	0	0	0	0	0	0	0	0	0	0	0	0	0	0	1	0	0	0	0
GCKDGN101BT1YO	0	2	1	3	1	2	0	0	0	1	0	0	0	0	1	0	1	0	0	1	0	3	2	0
GCKDGN101BT2OC	0	0	2	0	0	1	1	2	0	0	0	1	0	0	0	0	0	0	0	0	0	0	0	0
GCKDGN101BT2T4	0	1	0	0	0	1	1	0	1	1	0	1	0	0	0	0	2	0	1	4	1	0	0	0
GCKDGN101BT3UQ	0	0	0	0	0	0	0	0	0	1	0	0	1	0	0	0	0	0	1	0	0	1	0	0
GCKDGN101BT3XG	0	0	0	0	0	0	0	0	0	0	0	0	0	0	0	0	0	0	0	0	0	0	1	0
GCKDGN101BT3XX	0	0	0	0	0	0	0	0	0	0	0	0	0	0	0	0	0	0	0	0	0	0	1	0
GCKDGN101BT5YL	1	1	2	4	0	1	1	0	1	4	0	4	1	1	1	0	1	2	3	4	1	1	0	0
GCKDGN101BT6S9	0	0	0	0	0	0	0	0	0	0	0	0	0	0	1	0	0	0	0	0	0	0	0	0
GCKDGN101BT8JP	0	0	0	0	0	0	1	0	0	0	0	0	0	0	0	0	0	0	0	0	0	0	0	0
GCKDGN101BTA60	0	0	0	1	0	0	0	0	0	0	0	0	0	0	0	0	0	0	0	0	0	0	0	0
GCKDGN101BTADW	0	1	5	0	1	0	2	0	1	1	1	0	0	0	1	1	0	0	0	0	0	0	2	0
GCKDGN101BTAEN	0	0	0	0	0	0	0	0	1	0	0	0	0	0	0	0	0	0	0	0	0	0	0	0
GCKDGN101BTANT	0	0	6	5	0	0	1	0	1	1	0	5	0	3	0	0	0	7	1	1	0	2	3	0
GCKDGN101BTB2U	0	0	0	0	1	0	0	1	0	0	1	1	0	0	0	0	0	0	0	0	0	0	0	3
GCKDGN101BTBLC	0	0	1	0	1	0	2	2	0	1	0	1	1	0	2	0	0	0	1	0	0	0	0	1
GCKDGN101BTC65	1	4	8	2	0	1	0	1	1	1	0	6	0	2	0	0	0	2	7	2	0	2	1	0
GCKDGN101BTCBW	0	2	0	0	3	0	1	0	2	1	0	1	0	0	2	0	0	2	0	0	0	2	0	0
GCKDGN101BTERK	0	0	0	0	0	0	0	0	0	0	0	0	0	0	0	0	0	0	1	0	0	0	0	0
GCKDGN101BTF7R	5	6	2	5	0	1	1	3	3	3	0	0	4	3	1	1	3	1	3	5	1	0	0	2
GCKDGN101BTFKH	4	16	5	1	0	2	6	0	6	10	2	3	0	6	0	0	5	9	8	1	0	8	5	0
GCKDGN101BTG7J	0	1	0	0	0	0	0	0	0	0	0	0	2	0	0	0	0	0	0	0	0	0	0	0
GCKDGN101BTGLC	0	0	0	2	0	0	0	0	0	0	0	1	0	0	0	0	0	0	2	0	0	0	0	0
GCKDGN101BTGRQ	0	0	0	0	0	0	0	1	0	0	0	0	0	0	3	0	1	0	0	0	0	0	0	0
GCKDGN101BTHDR	0	1	0	0	0	0	0	0	0	0	0	0	0	0	0	0	0	0	0	0	0	0	0	0
GCKDGN101BTHR0	0	0	0	1	1	2	0	0	0	2	0	0	1	0	0	0	1	1	0	0	0	0	1	0
GCKDGN101BTHY0	0	0	0	0	0	0	0	0	0	0	0	1	0	0	0	0	0	0	0	0	0	0	0	0
GCKDGN101BTI2Q	0	2	0	1	0	1	0	0	0	1	0	1	0	0	0	0	0	0	0	0	0	1	0	0
GCKDGN101BTJ2Q	0	0	0	2	0	0	0	0	0	0	0	0	2	0	0	0	1	0	0	0	0	0	0	0
GCKDGN101BTJQ6	0	1	1	1	0	2	0	0	0	0	0	2	1	0	0	0	4	0	5	2	0	2	5	2
GCKDGN101BTJT8	0	5	6	6	4	2	1	1	1	7	2	7	6	5	4	0	0	3	3	3	2	3	0	0
GCKDGN101BTL03	0	0	0	0	0	0	0	0	0	0	0	1	0	0	0	0	0	0	0	0	0	0	0	0
GCKDGN101BTLVH	0	1	0	0	1	1	0	0	2	1	0	0	2	1	2	0	1	0	0	2	0	0	0	1
GCKDGN101BTLXM	2	1	2	7	1	1	0	0	0	0	0	14	0	0	0	0	0	0	1	3	1	1	0	2
GCKDGN101BTMR4	0	0	4	5	0	1	0	0	0	0	0	1	0	0	0	0	0	1	1	1	0	0	0	0
GCKDGN101BTN9A	0	0	0	1	0	0	0	0	0	0	0	0	0	0	0	0	0	0	0	0	0	0	0	0
GCKDGN101BTNFT	0	1	1	0	0	0	0	0	0	0	1	4	0	0	1	0	1	4	0	0	0	0	2	0
GCKDGN101BTNHA	0	1	0	1	0	0	0	0	0	0	0	0	0	0	0	0	0	0	0	0	0	1	0	0
GCKDGN101BTNKX	1	0	0	0	0	0	0	0	0	0	0	0	0	0	0	0	0	0	0	0	0	0	0	0
GCKDGN101BTOP3	0	0	0	0	0	0	0	0	0	0	0	0	0	0	0	0	0	0	0	1	0	0	0	0
GCKDGN101BTOT6	5	19	7	7	2	3	4	3	10	12	2	8	3	4	5	6	9	11	1	4	2	4	4	2
GCKDGN101BTOT9	0	1	0	3	0	0	0	0	1	0	0	0	0	0	0	0	0	0	0	0	0	0	1	0
GCKDGN101BTP61	3	3	13	3	0	3	1	0	6	9	3	0	5	1	4	0	4	4	3	2	0	1	0	1
GCKDGN101BTPSK	0	0	1	0	0	0	0	0	0	1	0	0	0	1	0	0	0	0	0	0	0	0	1	0
GCKDGN101BTQAZ	2	0	0	0	0	2	0	0	1	2	0	1	1	0	0	0	1	1	1	0	0	0	1	0
GCKDGN101BTQR1	0	2	0	0	0	0	0	0	0	1	0	0	0	0	3	0	0	0	0	1	0	2	0	0
GCKDGN101BTR3I	0	3	1	0	0	0	0	0	1	1	1	2	0	1	1	0	1	0	0	3	0	1	1	0
GCKDGN101BTRE0	1	1	2	1	0	7	3	1	0	1	0	0	1	3	1	0	0	1	0	0	1	0	1	2
GCKDGN101BTRGO	1	0	1	0	0	1	0	0	1	0	0	1	0	0	0	0	0	1	0	1	0	0	0	0
GCKDGN101BTRTE	0	0	1	0	0	0	0	0	0	0	0	0	0	0	0	0	0	0	0	0	0	0	0	0
GCKDGN101BTS10	0	1	0	1	0	0	0	0	0	0	0	0	1	0	0	0	0	0	0	0	0	0	0	0
GCKDGN101BTS2E	0	4	1	5	0	1	0	0	0	3	3	3	1	0	5	0	3	0	1	5	0	0	1	0
GCKDGN101BTSMN	0	0	0	0	0	0	0	0	1	0	0	0	0	0	0	0	0	0	0	0	0	0	0	0
GCKDGN101BTSUR	0	0	0	0	0	0	0	0	0	0	1	0	0	1	0	0	0	0	1	0	0	0	0	0
GCKDGN101BTTMC	0	0	2	0	0	0	0	0	0	0	0	0	0	0	0	0	0	0	0	0	0	0	0	0
GCKDGN101BTWCO	0	0	0	0	0	0	0	0	0	1	0	0	0	0	0	0	1	0	0	0	0	0	0	0
GCKDGN101BTXH4	0	0	0	0	0	0	0	0	1	0	0	2	0	0	0	0	0	0	0	0	0	0	0	1
GCKDGN101BTXQK	0	2	0	3	0	0	0	0	0	3	0	0	1	0	0	0	0	0	0	0	0	1	0	0
GCKDGN101BTYB5	0	0	0	0	0	1	0	0	2	0	0	0	0	1	0	0	0	0	0	0	0	0	0	0
GCKDGN101BTYD1	0	0	0	0	0	0	0	0	0	1	0	1	1	0	0	0	1	0	0	0	0	0	0	0
GCKDGN101BU1VR	0	0	0	0	0	0	0	0	1	0	0	0	0	0	0	0	0	0	0	0	0	0	0	0
GCKDGN101BU2A8	0	1	0	0	0	0	0	0	0	0	0	0	0	0	0	0	0	0	0	1	0	1	0	0
GCKDGN101BU2AX	0	2	0	0	0	0	0	0	0	0	0	0	0	0	0	0	0	0	0	0	0	0	0	0
GCKDGN101BU32Q	2	3	0	1	1	0	3	2	5	0	0	4	0	1	0	1	0	0	0	1	2	0	2	3
GCKDGN101BU34C	2	9	4	8	5	4	2	1	7	6	6	7	4	2	0	0	5	5	5	3	1	7	4	0
GCKDGN101BU3FE	0	0	0	3	0	0	0	0	0	0	0	0	0	0	0	0	0	0	0	0	0	0	0	0
GCKDGN101BU3QU	0	0	0	0	0	0	0	0	1	0	0	0	0	0	0	0	0	0	0	0	0	0	0	0
GCKDGN101BU4YB	0	1	2	1	0	1	0	0	2	0	1	3	2	0	2	0	0	1	0	0	0	0	0	1
GCKDGN101BU5BQ	7	2	1	2	12	6	2	0	2	7	2	1	11	0	10	0	1	0	0	1	2	4	1	0
GCKDGN101BU5CP	1	1	0	5	1	3	0	0	0	1	0	0	2	1	0	0	0	1	4	0	0	4	0	0
GCKDGN101BU5PA	0	0	0	0	0	0	0	2	0	0	0	0	0	0	0	0	0	0	0	0	0	0	0	0
GCKDGN101BU6HO	0	0	0	2	0	0	0	0	0	1	0	0	0	0	0	0	0	0	0	0	1	1	0	0
GCKDGN101BU6V7	9	27	14	18	1	2	5	4	5	20	3	21	4	6	9	2	18	28	6	19	9	9	17	7
GCKDGN101BU7GR	1	1	1	0	0	0	0	0	0	0	0	0	0	0	0	0	0	0	0	0	0	0	0	0
GCKDGN101BU7JO	0	0	1	0	0	0	0	0	0	0	0	0	0	0	1	0	0	0	0	0	0	0	0	0
GCKDGN101BU7VN	0	1	0	0	0	0	0	0	0	0	0	1	1	0	0	0	0	0	0	0	0	0	0	0
GCKDGN101BU7WF	0	1	0	0	0	0	0	0	1	0	0	0	0	0	0	0	0	0	0	0	0	0	0	0
GCKDGN101BU7ZS	0	0	0	0	0	1	0	0	0	0	0	0	0	0	0	0	0	0	0	0	0	0	0	0
GCKDGN101BU8MW	1	1	4	0	2	3	6	4	5	1	0	7	3	4	3	4	0	2	0	5	8	2	5	3
GCKDGN101BU8XT	0	0	0	0	0	1	0	0	0	0	0	0	0	0	0	0	0	0	0	0	0	0	0	0
GCKDGN101BU95Y	0	0	0	0	0	0	0	0	0	1	0	0	0	0	0	0	0	0	0	0	0	0	0	0
GCKDGN101BUA09	0	0	0	2	0	1	0	0	1	1	0	2	1	1	0	0	1	0	0	0	0	0	1	0
GCKDGN101BUB14	0	3	0	0	1	0	0	0	1	0	1	1	0	0	0	0	0	0	2	1	0	1	1	0
GCKDGN101BUBSR	21	12	2	11	5	8	4	5	8	6	1	14	0	1	6	4	31	28	1	15	20	10	2	2
GCKDGN101BUBV3	1	6	7	2	1	1	1	0	5	3	5	4	0	2	0	0	6	5	0	1	1	3	4	3
GCKDGN101BUC2Y	0	0	0	2	0	0	0	0	0	0	0	1	0	0	1	0	0	0	0	1	0	1	0	0
GCKDGN101BUC3Y	0	0	1	0	0	0	0	0	1	2	0	0	0	0	0	0	0	0	0	0	0	0	1	0
GCKDGN101BUC6J	0	0	0	0	0	0	0	0	0	0	0	0	1	0	0	0	0	1	0	0	0	0	0	0
GCKDGN101BUDHH	0	1	0	0	0	0	0	0	0	0	0	0	0	0	0	0	0	0	0	0	0	0	0	0
GCKDGN101BUDNF	0	1	0	0	0	0	0	0	0	1	0	0	0	0	0	0	0	0	0	0	1	0	0	0
GCKDGN101BUEHP	0	0	0	0	0	0	0	0	0	0	0	0	0	0	1	0	0	0	0	0	0	0	0	0
GCKDGN101BUFJR	1	0	0	1	1	0	0	1	0	3	0	2	1	1	0	1	1	0	0	0	1	3	1	1
GCKDGN101BUG64	0	1	1	1	0	0	0	0	1	9	1	1	1	1	2	1	0	0	0	0	0	0	0	0
GCKDGN101BUGU8	1	0	2	0	0	1	0	0	1	1	0	0	0	0	0	0	1	0	1	0	0	0	0	0
GCKDGN101BUH5G	0	1	0	0	1	2	1	0	0	0	1	1	0	0	0	0	0	1	0	0	0	0	1	0
GCKDGN101BUIO1	0	2	1	0	0	1	0	0	0	1	2	1	0	0	0	3	0	0	0	0	0	1	0	2
GCKDGN101BUJGM	0	0	1	1	0	0	0	0	1	1	1	0	0	1	0	0	0	0	2	0	0	0	2	0
GCKDGN101BUKT4	0	0	0	0	0	0	0	0	0	0	0	1	0	0	0	0	0	0	0	0	0	0	0	0
GCKDGN101BUL85	0	0	0	0	0	1	0	0	0	0	0	0	0	0	0	0	0	0	0	0	0	1	0	0
GCKDGN101BUL9W	0	0	1	0	0	0	0	0	0	0	0	0	0	0	0	0	0	0	0	0	0	0	1	0
GCKDGN101BULPW	0	0	0	0	0	0	0	0	0	0	0	1	0	0	0	0	0	0	0	0	0	0	2	0
GCKDGN101BUM0X	0	2	0	2	0	0	0	0	0	0	0	0	0	1	0	1	0	1	0	0	0	0	0	0
GCKDGN101BUMB1	0	3	1	0	0	1	2	0	0	3	3	0	1	0	0	0	1	2	1	1	3	0	0	0
GCKDGN101BUMZN	0	0	0	0	0	3	0	0	0	7	0	1	0	0	0	0	0	0	0	0	0	6	1	0
GCKDGN101BUN5H	0	0	0	1	0	0	0	0	1	0	0	0	0	0	0	0	2	0	1	0	0	0	0	0
GCKDGN101BUO7D	1	0	3	0	0	0	1	1	2	3	0	2	0	0	0	0	0	0	0	1	2	2	0	0
GCKDGN101BUO7J	0	0	1	1	0	1	0	1	1	1	0	0	1	1	0	1	1	1	0	0	1	0	1	0
GCKDGN101BUO8S	1	0	0	1	0	1	0	0	0	1	1	0	0	0	0	0	0	0	0	0	0	0	0	0
GCKDGN101BUOZ4	0	0	0	0	0	0	0	0	0	0	0	0	0	0	1	0	0	0	0	0	0	0	0	0
GCKDGN101BUPK5	0	0	0	0	0	0	1	0	0	0	0	0	0	0	0	0	0	0	0	0	0	0	0	0
GCKDGN101BUPPF	0	0	0	0	0	1	0	0	0	0	0	0	0	1	0	0	0	0	0	0	0	0	1	0
GCKDGN101BUQ1E	0	4	3	2	2	4	1	0	4	3	2	2	1	1	0	1	1	2	1	2	1	4	1	0
GCKDGN101BUQLB	2	0	1	0	0	0	0	0	0	0	0	0	0	0	0	0	0	0	0	0	0	1	1	0
GCKDGN101BUQNH	0	0	0	0	0	0	0	0	0	0	0	0	0	0	0	0	0	0	0	1	0	0	0	0
GCKDGN101BUQSX	0	0	0	0	0	1	0	0	0	0	0	0	0	0	0	0	0	0	0	0	0	0	0	0
GCKDGN101BUQZ8	0	0	0	0	0	1	0	0	0	0	0	0	0	0	0	0	0	0	1	1	0	1	0	0
GCKDGN101BURMO	0	3	0	0	0	1	0	0	0	0	0	0	1	0	1	0	0	1	0	0	0	0	0	0
GCKDGN101BURYQ	0	0	0	0	0	0	0	0	0	0	0	0	0	0	0	0	0	0	0	0	1	0	0	0
GCKDGN101BUS8K	0	0	0	2	0	0	0	0	0	0	0	1	0	0	0	0	0	0	0	0	0	0	0	0
GCKDGN101BUTH4	0	0	0	0	0	2	1	0	0	0	0	0	0	1	0	0	0	0	0	0	0	1	0	0
GCKDGN101BUTQ7	0	0	0	0	0	0	0	0	0	1	1	0	0	0	0	0	0	0	0	0	0	0	0	0
GCKDGN101BUTSP	0	0	1	1	0	0	0	0	0	0	0	0	0	0	0	0	0	0	0	0	0	1	0	0
GCKDGN101BUUH7	0	0	0	0	0	0	0	0	0	0	0	1	0	0	0	0	0	0	0	0	0	0	0	0
GCKDGN101BUUQO	0	0	1	0	0	0	0	0	0	0	0	0	0	0	0	1	0	0	0	0	0	0	0	0
GCKDGN101BUVSF	0	0	0	1	0	0	0	0	0	0	0	0	0	0	0	0	0	0	1	0	0	0	0	0
GCKDGN101BUVW7	1	5	4	1	1	1	4	2	0	1	1	4	1	5	0	1	2	0	0	1	0	1	2	1
GCKDGN101BUX0G	0	0	0	0	1	0	0	0	0	0	0	0	0	0	0	0	0	0	0	0	0	0	0	0
GCKDGN101BUXJ0	3	5	3	2	1	1	0	1	6	1	2	7	1	2	3	0	1	0	1	0	0	3	1	0
GCKDGN101BUXZM	0	0	0	0	0	0	0	0	1	2	0	3	0	0	2	0	0	2	0	1	3	2	0	0
GCKDGN101BUY9M	2	8	5	6	2	0	2	0	1	2	1	7	0	1	2	1	8	8	1	4	2	6	2	1
GCKDGN101BUYWR	1	8	6	2	2	1	0	0	5	8	4	8	2	3	0	0	1	3	1	3	1	0	2	0
GCKDGN101BUZ6Q	0	2	0	1	0	0	0	0	0	0	0	0	0	1	0	0	0	0	0	0	0	0	0	0
GCKDGN101BV1AU	0	0	1	0	0	0	0	0	0	0	0	0	0	1	0	0	0	0	0	0	0	0	0	0
GCKDGN101BV2LQ	0	0	0	0	0	0	0	0	0	0	0	0	0	0	0	0	0	1	0	0	0	0	0	0
GCKDGN101BV519	0	1	1	1	0	0	0	0	0	0	0	0	0	0	0	0	0	0	0	2	0	0	0	0
GCKDGN101BV526	0	5	1	3	0	0	0	0	0	1	0	1	0	1	0	0	2	2	0	2	0	0	0	0
GCKDGN101BV54D	1	3	0	1	0	0	0	0	1	0	1	2	0	0	0	0	0	2	2	0	0	1	0	0
GCKDGN101BV5CD	0	0	0	1	0	0	0	0	0	0	0	2	0	0	0	0	0	0	0	0	0	0	0	0
GCKDGN101BV5X6	0	0	0	0	0	0	0	0	0	0	0	1	0	0	0	0	0	0	0	0	0	0	0	0
GCKDGN101BV7FD	0	0	0	0	0	0	0	0	0	0	0	0	0	0	0	1	0	0	0	0	0	0	0	0
GCKDGN101BV7LN	1	0	0	1	0	0	0	1	1	1	0	0	0	1	1	0	1	0	0	0	2	0	0	0
GCKDGN101BV81D	0	0	0	0	0	0	0	0	0	0	0	0	1	0	0	1	0	0	0	0	0	0	0	0
GCKDGN101BV8C7	0	0	0	1	0	1	0	0	0	0	0	0	0	0	0	0	0	0	0	0	0	0	0	0
GCKDGN101BV8I8	1	0	0	0	1	0	3	0	0	2	0	0	0	1	0	0	1	0	1	0	0	0	1	0
GCKDGN101BV9J5	0	0	0	0	0	0	0	0	0	0	0	1	0	0	0	0	0	0	0	0	0	0	0	0
GCKDGN101BV9TG	0	0	0	0	0	0	0	0	0	1	0	1	0	0	0	0	0	0	0	0	0	0	0	0
GCKDGN101BVAM1	0	0	2	1	2	0	0	0	0	2	0	1	0	0	0	1	0	1	0	1	1	0	1	0
GCKDGN101BVB8X	0	1	0	0	0	0	0	0	0	0	0	0	0	0	0	0	0	0	0	0	0	0	0	0
GCKDGN101BVBBJ	1	0	0	2	0	1	0	0	1	1	1	5	1	0	0	0	0	1	2	2	0	2	2	0
GCKDGN101BVBI3	0	0	0	1	0	0	0	0	0	1	0	0	0	0	1	0	0	0	0	0	0	0	0	0
GCKDGN101BVBSF	0	5	4	8	0	5	1	0	0	0	1	2	1	1	1	1	0	2	1	0	0	3	0	0
GCKDGN101BVBXG	0	0	0	0	0	0	0	0	0	0	0	0	0	0	0	0	0	0	0	0	0	0	1	0
GCKDGN101BVC8F	3	0	1	0	3	2	0	0	1	1	0	4	0	0	0	0	4	1	0	1	0	1	1	0
GCKDGN101BVCR8	0	0	8	0	0	1	0	0	0	1	0	2	1	1	1	0	2	2	1	1	2	0	1	2
GCKDGN101BVCRX	1	0	0	0	0	1	0	0	0	0	0	0	0	0	0	0	0	0	0	0	1	0	1	0
GCKDGN101BVD3E	0	0	0	1	0	0	0	0	0	0	0	0	1	0	0	0	0	0	0	0	0	0	0	0
GCKDGN101BVDR7	0	0	0	0	0	0	0	0	0	0	0	0	0	1	1	0	0	1	0	0	1	1	1	0
GCKDGN101BVDSP	1	3	1	2	0	0	0	0	0	0	0	1	0	0	0	2	0	0	0	0	0	0	0	0
GCKDGN101BVF1E	2	0	2	0	0	1	0	0	2	1	0	2	1	0	1	0	5	0	1	2	1	0	0	2
GCKDGN101BVG5U	0	0	0	0	0	0	0	0	0	0	0	0	0	0	0	1	0	0	0	0	0	0	0	0
GCKDGN101BVGQ8	6	0	0	0	0	0	0	0	0	1	0	2	0	1	1	0	9	0	0	0	0	0	0	0
GCKDGN101BVI40	0	1	0	0	0	0	0	0	0	1	0	1	0	0	0	0	0	0	0	0	0	0	0	0
GCKDGN101BVI4D	0	0	0	1	0	0	0	0	0	0	0	0	0	0	0	0	0	0	0	0	0	0	0	0
GCKDGN101BVI8D	0	0	0	0	0	0	0	0	0	0	0	0	0	0	0	0	0	0	0	0	0	0	0	1
GCKDGN101BVIPU	0	1	0	2	0	2	0	1	0	2	0	4	2	0	0	1	7	3	0	1	0	0	0	0
GCKDGN101BVIQW	0	0	0	0	0	0	0	0	0	0	0	0	0	0	0	1	0	0	0	0	0	0	0	0
GCKDGN101BVJ1R	0	0	1	0	0	0	0	0	0	0	0	0	0	0	0	0	0	0	0	0	0	0	0	0
GCKDGN101BVJV8	0	0	1	0	0	0	0	0	0	0	0	0	0	0	0	0	0	0	0	0	0	0	0	0
GCKDGN101BVJXL	0	2	0	4	0	0	1	2	0	4	1	0	0	3	0	1	3	0	1	1	0	0	0	0
GCKDGN101BVKGM	2	0	2	3	0	0	0	2	2	1	0	3	0	0	0	1	0	0	0	0	0	0	0	1
GCKDGN101BVKVG	0	0	0	0	0	0	1	0	0	0	0	0	0	0	0	0	0	0	0	0	0	0	0	0
GCKDGN101BVKZR	0	1	0	0	1	1	0	0	0	0	0	0	1	1	1	1	1	0	0	2	2	0	1	1
GCKDGN101BVMGH	0	0	0	0	0	0	0	0	0	0	0	0	0	0	0	0	0	0	0	0	0	0	1	0
GCKDGN101BVMOE	2	1	2	2	0	0	0	0	0	1	0	1	0	0	0	0	0	1	0	1	0	0	0	0
GCKDGN101BVMPO	44	62	20	45	39	29	58	19	38	58	17	48	12	37	43	19	42	36	27	37	32	54	71	34
GCKDGN101BVMZS	0	0	0	0	0	0	0	0	0	0	0	0	0	0	0	0	1	0	0	0	0	1	0	1
GCKDGN101BVNHY	0	0	0	2	0	0	0	0	0	0	0	0	0	0	2	0	0	0	0	0	0	0	0	0
GCKDGN101BVNIP	0	1	0	0	0	0	0	0	0	0	0	0	0	0	0	0	0	2	0	1	0	0	0	0
GCKDGN101BVNK3	7	15	9	4	5	4	5	0	7	11	2	8	4	5	5	2	6	10	5	5	8	7	5	5
GCKDGN101BVNOS	0	2	0	0	0	1	0	0	0	1	0	0	0	0	0	0	1	1	0	0	0	0	0	0
GCKDGN101BVNQV	0	0	0	0	0	0	0	0	0	0	0	0	0	0	1	0	1	0	0	0	0	0	0	0
GCKDGN101BVO14	0	2	0	0	0	0	0	0	0	2	1	1	0	0	2	0	1	0	0	0	0	0	0	1
GCKDGN101BVOB3	0	0	1	0	0	0	0	0	0	0	0	3	0	0	0	0	0	0	0	0	0	0	0	0
GCKDGN101BVP9Y	1	1	0	0	1	0	2	1	1	0	0	0	1	1	1	0	0	1	0	0	0	0	1	0
GCKDGN101BVPEF	0	0	0	0	0	0	0	0	0	0	0	0	0	0	0	0	0	0	0	0	1	0	0	0
GCKDGN101BVPHL	0	1	0	0	0	0	0	0	0	0	0	0	0	0	0	0	0	0	0	0	0	0	0	0
GCKDGN101BVPJY	0	0	0	2	1	0	0	0	0	1	0	0	0	0	0	0	0	0	0	0	0	1	0	0
GCKDGN101BVPYK	2	6	7	10	4	2	0	0	3	2	6	6	4	1	1	0	3	6	2	3	3	1	2	1
GCKDGN101BVQ1F	0	1	0	0	0	0	1	1	0	1	0	0	2	2	0	1	3	13	1	2	13	1	9	0
GCKDGN101BVRJ8	0	0	4	0	0	1	0	1	2	1	1	1	1	1	2	0	0	0	0	0	1	0	1	0
GCKDGN101BVSRA	1	1	0	1	0	4	2	0	1	0	1	2	0	1	0	0	0	0	0	0	4	1	0	0
GCKDGN101BVT8P	2	5	1	3	4	2	0	1	7	5	0	3	2	3	1	1	0	1	0	2	8	2	5	2
GCKDGN101BVTNB	0	0	0	0	0	0	0	0	0	0	0	1	0	0	0	0	0	0	0	0	0	0	0	0
GCKDGN101BVU0K	0	0	0	0	0	0	1	0	0	0	0	2	0	0	0	0	0	0	0	1	0	0	0	0
GCKDGN101BVUDH	2	12	8	16	1	2	3	2	5	7	4	10	2	3	9	2	2	2	3	6	1	0	5	0
GCKDGN101BVUF9	0	2	4	1	0	2	1	0	1	1	1	8	0	0	0	2	0	0	0	5	0	3	0	0
GCKDGN101BVUNK	0	1	0	0	0	0	0	0	0	0	0	0	0	0	0	0	0	0	0	0	0	0	0	0
GCKDGN101BVVU9	19	50	20	45	18	9	17	7	33	35	8	27	13	18	11	2	18	16	17	55	11	19	21	9
GCKDGN101BVVUR	0	0	1	0	0	0	0	0	0	0	0	0	0	0	0	0	0	0	0	0	0	0	0	0
GCKDGN101BVW4Z	3	2	1	6	0	2	0	0	0	6	2	2	0	4	1	1	1	2	0	3	0	1	0	0
GCKDGN101BVWJN	0	0	1	0	0	0	0	0	0	0	0	0	0	0	0	0	0	0	0	0	0	0	0	0
GCKDGN101BVWQ1	0	0	0	0	0	1	2	1	0	0	0	0	0	0	0	0	0	0	0	0	0	0	0	0
GCKDGN101BVWV2	0	1	0	0	0	0	0	0	0	0	1	1	0	1	0	0	0	0	0	0	0	0	0	0
GCKDGN101BVX6H	0	0	0	0	0	0	0	0	0	0	0	0	0	0	0	0	0	0	0	1	0	0	0	0
GCKDGN101BVXYD	0	1	0	1	0	0	0	0	0	1	0	0	0	0	0	0	0	0	0	0	0	0	0	0
GCKDGN101BVYW8	7	45	24	23	20	18	22	20	33	50	9	51	32	20	13	7	2	20	26	9	4	20	24	15
GCKDGN101BVZLY	0	0	0	0	0	0	0	0	0	0	0	0	0	0	0	0	0	0	0	0	0	0	2	0
GCKDGN101BVZM4	1	0	2	0	0	0	0	0	0	0	1	1	0	0	0	0	0	0	0	0	0	0	0	0
GCKDGN101BVZUA	0	0	0	0	0	0	0	0	0	0	0	0	0	1	0	0	0	0	0	1	0	0	0	0
GCKDGN101BW0FK	0	0	0	0	0	0	0	0	0	0	1	0	0	0	0	0	0	0	0	0	0	1	0	0
GCKDGN101BW0YC	1	0	0	1	0	0	0	0	0	0	0	0	0	0	1	0	0	0	0	0	2	0	2	1
GCKDGN101BW1B2	0	1	0	0	0	0	0	0	0	0	0	0	0	0	0	0	0	0	1	0	0	0	0	0
GCKDGN101BW1WT	0	0	0	0	0	0	0	0	0	0	1	0	0	1	0	0	0	0	0	0	0	0	0	0
GCKDGN101BW1XS	0	0	0	0	0	0	0	0	0	0	0	2	0	0	0	0	0	0	0	0	0	0	0	0
GCKDGN101BW29Y	1	1	0	0	1	0	0	1	2	0	0	3	1	1	3	0	2	2	1	5	0	3	0	0
GCKDGN101BW2RQ	2	15	7	12	7	3	4	1	4	9	3	17	2	11	2	1	4	0	5	13	4	7	6	3
GCKDGN101BW2XF	0	1	0	0	0	0	0	0	0	0	0	1	1	0	0	0	0	0	0	1	0	0	0	0
GCKDGN101BW3JP	0	1	1	0	4	3	1	1	0	0	0	1	1	1	1	0	1	1	0	0	1	1	3	0
GCKDGN101BW4WM	0	1	0	0	0	0	0	0	0	0	0	0	0	0	0	0	0	0	0	1	0	0	0	0
GCKDGN101BW5DZ	0	0	0	1	0	0	0	0	0	0	0	0	0	0	0	0	0	0	0	0	0	0	0	0
GCKDGN101BW5O4	1	0	0	0	1	2	2	0	2	0	0	0	2	1	0	0	1	0	0	0	0	1	0	1
GCKDGN101BW7BR	0	0	0	0	0	0	0	0	0	0	0	0	0	0	0	0	0	0	0	0	0	0	1	0
GCKDGN101BW86J	0	0	0	0	0	0	0	0	0	1	0	0	0	0	0	0	0	0	0	0	0	0	0	0
GCKDGN101BW8C6	0	0	0	0	0	0	0	0	0	0	0	0	0	0	0	0	0	0	0	0	0	0	0	1
GCKDGN101BW8ZC	0	0	0	0	0	0	0	0	1	1	0	1	0	0	0	0	0	0	0	0	0	1	0	0
GCKDGN101BW981	0	4	2	5	1	1	0	2	4	2	0	7	0	0	0	0	1	6	0	2	2	0	2	3
GCKDGN101BW9EN	1	0	2	2	0	3	1	0	2	3	0	1	0	0	2	0	1	0	0	1	0	1	1	0
GCKDGN101BW9FZ	0	0	0	1	0	0	0	0	0	0	0	0	0	0	0	0	0	0	0	0	0	0	0	0
GCKDGN101BW9SY	3	10	5	5	5	5	6	2	10	9	7	10	3	4	6	4	3	3	6	4	3	8	3	8
GCKDGN101BWB2B	0	0	0	1	0	0	0	0	0	0	0	0	0	0	0	0	0	0	0	0	0	0	0	0
GCKDGN101BWBLY	0	1	0	0	0	0	0	0	0	0	0	0	0	0	0	0	1	0	0	0	0	0	0	0
GCKDGN101BWBXE	0	0	0	0	0	0	0	0	0	0	0	0	0	0	0	0	0	1	0	1	0	0	0	0
GCKDGN101BWCF4	1	1	1	0	0	0	0	0	0	0	0	0	0	0	0	0	0	0	0	1	0	0	0	0
GCKDGN101BWCMY	0	0	1	1	2	0	1	0	0	2	0	0	0	1	1	0	0	0	0	0	1	0	2	0
GCKDGN101BWD5T	0	0	0	0	0	0	0	0	0	0	0	1	2	0	0	0	0	0	0	0	0	0	0	0
GCKDGN101BWDKU	0	0	0	1	0	1	0	0	1	2	1	0	0	0	0	1	0	0	0	1	0	0	0	0
GCKDGN101BWDTR	0	0	0	0	0	0	0	0	0	0	0	0	0	1	0	0	0	0	1	0	0	0	0	0
GCKDGN101BWEB7	0	1	0	0	0	0	0	0	0	0	0	3	1	0	0	0	0	1	0	0	0	0	0	0
GCKDGN101BWERS	0	1	0	1	0	0	0	0	0	0	0	0	0	0	0	0	0	0	0	0	0	1	0	0
GCKDGN101BWFBV	0	1	0	0	0	1	0	0	0	0	0	1	0	0	0	0	0	0	0	0	0	0	0	0
GCKDGN101BWGYJ	0	0	0	1	0	0	0	0	0	0	0	0	0	0	0	0	0	0	0	0	0	0	0	0
GCKDGN101BWH1U	0	5	1	9	0	0	1	4	0	5	2	9	0	1	0	0	0	1	0	1	0	0	0	2
GCKDGN101BWH2Q	0	0	0	0	0	0	0	0	0	0	0	0	0	1	1	0	0	0	0	0	0	0	0	0
GCKDGN101BWH9I	0	0	0	0	0	1	0	0	0	0	0	0	0	0	0	0	0	0	0	0	0	0	0	0
GCKDGN101BWHX9	0	0	0	0	0	0	0	1	2	0	0	0	0	0	0	0	0	0	0	0	0	0	0	0
GCKDGN101BWI47	0	1	0	0	0	0	0	0	0	0	0	1	0	0	0	0	0	0	0	0	0	0	0	0
GCKDGN101BWI93	0	0	0	1	0	0	0	0	0	0	0	0	0	0	0	0	0	0	0	0	0	1	0	2
GCKDGN101BWIOB	0	0	0	0	0	0	0	2	0	0	1	0	0	0	0	1	1	0	0	0	0	0	0	1
GCKDGN101BWJ1M	0	0	0	0	0	0	0	0	0	1	1	1	0	0	0	0	0	0	0	1	0	0	0	0
GCKDGN101BWJ3T	0	1	0	1	0	0	0	0	0	1	0	0	0	0	0	0	0	0	0	1	1	0	1	0
GCKDGN101BWJ4D	0	0	0	0	0	0	0	1	0	0	0	0	0	0	0	0	0	0	0	1	0	0	0	0
GCKDGN101BWJ7M	0	0	2	0	0	0	0	0	2	0	0	0	1	0	0	0	0	0	0	0	0	0	0	0
GCKDGN101BWJZO	0	0	0	0	0	0	0	0	0	0	0	0	0	0	0	0	0	0	0	0	0	1	0	0
GCKDGN101BWK0Y	0	0	1	1	0	0	0	0	0	0	1	1	0	0	0	0	2	0	1	1	0	0	0	0
GCKDGN101BWK5F	0	0	0	0	0	0	0	0	0	0	0	0	0	0	1	0	0	0	0	0	0	0	0	0
GCKDGN101BWL2J	0	0	0	0	0	0	0	0	0	0	0	0	0	0	0	0	0	0	0	0	0	0	0	1
GCKDGN101BWL3L	1	0	1	0	1	1	1	2	1	0	1	0	0	0	1	0	2	1	0	0	1	0	0	1
GCKDGN101BWL8H	0	3	1	1	1	1	1	0	0	3	0	3	3	2	1	0	0	3	1	1	1	2	1	0
GCKDGN101BWLL8	0	1	0	0	1	1	0	0	0	0	0	1	0	1	0	0	0	0	0	0	0	0	0	0
GCKDGN101BWLLZ	0	0	0	0	0	0	0	0	0	0	0	1	0	0	0	0	0	0	0	0	0	0	0	0
GCKDGN101BWM38	0	0	0	0	0	0	0	0	3	2	0	0	0	0	1	1	1	0	0	2	3	0	0	0
GCKDGN101BWMP1	0	0	0	1	0	0	0	0	0	0	0	0	0	0	0	0	0	0	0	0	0	0	0	0
GCKDGN101BWMR2	0	0	2	0	0	0	0	0	0	0	0	0	0	0	0	0	0	0	0	0	0	0	0	0
GCKDGN101BWMS9	1	1	1	2	0	0	0	3	0	0	1	0	0	1	2	0	0	0	0	1	0	0	0	0
GCKDGN101BWOC1	2	3	2	0	0	0	0	0	0	1	0	3	0	1	0	0	0	1	0	0	0	0	0	1
GCKDGN101BWOJ9	0	0	0	0	2	2	0	0	0	0	0	1	0	0	1	0	0	0	0	0	1	2	0	0
GCKDGN101BWOY0	1	4	3	1	5	2	2	1	11	7	2	2	1	4	1	0	1	3	3	2	2	2	2	1
GCKDGN101BWP4F	0	0	0	0	0	0	0	0	0	0	0	0	0	0	0	0	0	0	0	0	0	0	0	1
GCKDGN101BWPIQ	0	0	0	0	0	0	0	0	0	0	0	0	0	0	0	0	0	0	0	0	0	0	0	1
GCKDGN101BWPO1	0	1	0	0	0	1	0	0	1	0	0	2	0	0	0	0	0	0	0	0	0	0	0	4
GCKDGN101BWQHD	0	5	0	5	1	1	0	0	1	2	0	1	1	0	0	0	0	0	2	0	0	1	1	0
GCKDGN101BWR4Y	0	1	0	0	0	0	1	0	0	1	0	0	0	0	0	0	0	0	0	0	0	0	0	0
GCKDGN101BWRS7	20	37	42	24	31	31	18	29	37	49	11	32	33	26	29	17	15	11	22	17	26	20	35	33
GCKDGN101BWRTI	0	1	0	0	0	0	0	0	0	0	0	2	0	0	0	0	0	0	0	1	0	0	1	0
GCKDGN101BWRXN	0	0	0	1	0	1	0	0	0	0	0	0	0	0	0	0	0	0	0	1	0	0	0	0
GCKDGN101BWS33	0	0	0	0	0	0	0	0	1	0	0	1	0	0	0	0	0	0	0	2	0	1	0	0
GCKDGN101BWS7Q	0	0	0	0	0	1	0	0	1	0	0	3	0	0	2	0	0	0	0	0	0	0	0	0
GCKDGN101BWTAG	0	2	0	0	0	0	0	1	0	0	0	0	0	0	0	0	0	0	0	0	0	0	0	0
GCKDGN101BWTAW	0	0	0	0	0	1	0	0	0	2	0	1	0	0	0	0	0	0	1	0	0	0	0	0
GCKDGN101BWTPB	0	1	1	2	0	0	0	0	1	0	0	0	0	0	0	0	0	0	0	0	0	0	0	1
GCKDGN101BWUF8	0	1	0	0	0	0	0	0	0	0	0	5	0	0	0	0	1	0	0	0	0	0	0	0
GCKDGN101BWUPV	0	0	0	0	0	0	0	0	0	0	0	1	1	1	1	0	1	0	1	0	0	0	2	0
GCKDGN101BWUZ3	0	0	1	0	0	0	1	0	1	1	0	0	0	0	0	0	0	1	0	0	0	3	1	0
GCKDGN101BWVM2	0	1	0	0	0	0	0	0	0	0	0	2	0	0	0	0	1	0	0	0	0	0	0	0
GCKDGN101BWW39	0	0	3	1	0	1	0	0	0	0	0	0	0	0	0	0	0	1	1	0	0	0	0	0
GCKDGN101BWWMG	0	0	0	3	0	0	0	0	0	0	0	0	0	0	0	0	0	0	0	0	0	0	0	0
GCKDGN101BWWNZ	1	3	1	0	0	0	1	0	0	0	3	3	1	0	0	0	0	1	2	1	0	1	0	0
GCKDGN101BWWU1	0	0	0	0	0	0	0	0	0	0	0	1	0	0	0	0	0	0	0	1	0	0	0	1
GCKDGN101BWX3G	0	1	3	1	0	2	0	1	0	2	0	1	0	0	2	0	0	0	0	0	0	1	1	0
GCKDGN101BWX7H	6	1	0	4	0	0	2	0	2	2	1	4	1	0	0	0	5	1	2	0	5	0	2	0
GCKDGN101BWYBJ	1	1	0	3	0	0	0	0	1	0	0	2	0	0	0	0	0	0	0	0	0	0	0	0
GCKDGN101BWYCV	2	0	1	0	0	0	6	0	0	0	2	4	3	0	0	3	2	0	0	0	0	0	1	0
GCKDGN101BWYG0	2	1	0	0	0	0	0	0	1	2	0	1	0	0	0	0	1	0	1	2	1	0	0	1
GCKDGN101BWZ5F	0	0	0	1	0	0	0	0	0	0	0	0	0	0	0	0	0	0	0	0	0	0	0	0
GCKDGN101BWZFX	0	0	0	1	0	0	0	0	0	0	2	1	0	0	0	0	0	0	0	0	0	0	0	0
GCKDGN101BWZN8	0	0	0	0	0	0	0	0	0	0	0	1	0	0	0	0	0	0	0	0	0	0	0	0
GCKDGN101BWZS5	0	1	1	1	0	0	0	0	0	0	0	0	0	0	0	2	0	0	0	0	0	0	0	0
GCKDGN101BX12C	0	0	0	0	0	0	0	0	0	0	0	0	0	1	0	0	1	0	0	0	0	0	0	0
GCKDGN101BX1C6	0	0	0	0	0	0	0	0	1	0	0	0	0	0	0	0	0	1	1	0	0	0	0	0
GCKDGN101BX2QE	6	8	11	9	2	8	3	11	8	4	3	9	4	9	6	0	2	5	4	3	5	1	1	12
GCKDGN101BX38D	0	0	0	0	0	1	0	0	0	0	0	0	0	1	0	0	0	0	1	2	0	0	0	0
GCKDGN101BX3KK	0	0	0	0	1	0	1	0	0	0	0	0	0	0	0	0	0	0	0	0	0	0	0	0
GCKDGN101BX3LY	0	0	1	0	0	0	0	0	0	0	0	1	0	0	0	0	0	1	0	0	0	0	0	0
GCKDGN101BX3Q9	0	0	0	0	0	0	0	0	1	0	0	1	0	0	0	1	0	0	0	0	0	0	0	2
GCKDGN101BX4PY	0	1	0	0	0	0	1	0	0	2	0	2	0	0	1	0	0	1	0	0	0	0	2	0
GCKDGN101BX4U9	0	0	0	0	0	0	0	0	0	0	0	1	0	0	0	0	0	0	0	0	0	0	0	0
GCKDGN101BX58E	0	0	1	0	0	0	0	0	0	0	0	0	0	0	0	0	0	5	0	0	1	0	1	0
GCKDGN101BX5BC	0	0	0	0	0	0	0	0	0	0	0	0	0	0	0	0	0	1	0	0	0	0	0	0
GCKDGN101BX6GE	0	1	0	1	0	0	0	0	0	0	0	0	0	0	0	0	1	1	0	2	0	0	0	0
GCKDGN101BX6ZH	4	12	16	14	10	3	5	6	8	11	8	9	6	5	4	0	8	0	10	8	6	10	8	2
GCKDGN101BX74K	0	2	1	0	0	1	1	0	1	0	0	6	0	1	0	0	0	0	0	3	0	0	0	0
GCKDGN101BX74M	0	0	0	0	0	0	0	0	2	1	0	0	0	0	0	0	0	0	0	0	2	0	0	0
GCKDGN101BX7E8	0	0	0	0	0	0	0	0	0	0	0	0	0	0	0	0	0	0	0	1	0	0	0	0
GCKDGN101BX7NP	0	0	1	0	0	0	0	0	0	0	0	0	2	0	0	0	0	0	1	0	0	0	0	0
GCKDGN101BX8IB	0	0	0	0	0	0	0	0	0	0	0	1	0	0	0	0	0	0	0	0	0	0	0	0
GCKDGN101BX8M8	0	2	1	3	0	0	0	0	0	0	1	0	0	0	0	0	0	0	2	0	0	0	0	0
GCKDGN101BX9KR	0	0	0	0	0	0	0	0	1	2	0	1	0	0	0	0	0	1	0	0	1	0	0	0
GCKDGN101BX9U5	2	1	2	0	0	0	0	0	2	0	0	0	0	2	4	1	2	0	0	0	0	1	0	1
GCKDGN101BXA19	0	0	0	0	0	0	1	0	0	0	0	0	0	0	0	0	0	0	0	0	0	0	0	0
GCKDGN101BXAG0	2	1	0	1	1	1	0	0	0	0	1	0	0	0	0	0	0	0	0	0	0	0	0	0
GCKDGN101BXAV2	0	0	0	2	1	0	1	0	1	0	0	0	0	0	0	0	0	0	0	0	0	0	0	0
GCKDGN101BXBVW	0	0	1	0	0	0	1	0	0	1	0	0	0	1	0	0	0	0	0	0	0	0	0	0
GCKDGN101BXCF0	0	1	2	0	0	1	0	0	1	1	0	0	0	1	0	0	0	1	2	2	0	3	0	1
GCKDGN101BXCPW	0	0	0	0	0	0	1	0	0	0	0	0	0	0	0	0	0	0	0	0	0	0	0	0
GCKDGN101BXD9P	0	2	0	0	0	2	0	0	0	0	0	2	0	0	0	0	0	0	0	0	0	1	0	0
GCKDGN101BXDE6	1	2	1	0	0	1	0	2	2	0	1	0	0	0	0	0	2	2	1	1	0	0	1	0
GCKDGN101BXDXG	1	0	0	1	0	0	1	1	0	0	0	1	0	0	0	0	0	0	1	0	0	0	0	0
GCKDGN101BXE40	0	0	0	0	0	1	0	0	0	0	0	0	0	0	0	0	0	0	0	0	0	0	0	0
GCKDGN101BXE7S	0	0	0	0	0	1	0	0	0	0	0	0	0	0	0	0	0	0	0	0	0	0	0	0
GCKDGN101BXE8J	0	0	0	0	0	0	0	0	0	1	0	0	0	0	0	0	0	0	0	0	0	0	0	0
GCKDGN101BXEOH	0	0	0	0	0	0	0	0	0	0	0	0	0	0	0	0	0	0	0	1	0	0	0	0
GCKDGN101BXEOP	0	0	1	1	0	0	0	0	0	0	0	1	0	0	0	0	0	0	0	0	0	0	0	0
GCKDGN101BXEU9	0	0	0	0	0	0	0	0	1	0	0	0	0	0	0	0	0	0	0	0	0	0	0	0
GCKDGN101BXF4W	0	0	0	2	2	0	0	0	0	1	0	1	0	4	0	0	0	0	0	0	0	1	0	3
GCKDGN101BXG6K	0	0	0	0	0	0	0	0	0	1	0	0	0	0	0	0	0	0	0	0	0	1	0	0
GCKDGN101BXGNK	0	2	0	2	0	0	0	0	0	5	3	3	0	1	0	0	2	0	1	5	3	1	0	0
GCKDGN101BXH13	0	1	0	1	0	0	1	0	1	0	0	4	0	0	0	0	0	1	1	0	0	0	1	0
GCKDGN101BXH6S	0	2	1	1	0	0	0	0	0	1	0	1	1	0	0	0	0	0	0	0	0	0	1	0
GCKDGN101BXHUB	0	0	1	0	0	0	0	0	0	0	0	0	0	0	0	0	0	0	0	0	0	0	0	0
GCKDGN101BXHUM	0	1	0	0	0	0	0	0	0	0	0	0	0	0	1	0	0	0	0	0	0	0	0	0
GCKDGN101BXIZN	6	10	6	5	14	13	9	2	10	15	1	24	4	4	3	4	15	18	9	25	9	16	31	10
GCKDGN101BXJ2G	0	0	1	1	0	0	0	0	0	1	0	0	1	0	0	1	0	0	1	0	0	0	1	0
GCKDGN101BXJBF	0	0	0	0	0	0	0	0	0	0	0	0	0	0	0	0	0	0	0	1	0	0	0	0
GCKDGN101BXJFJ	0	0	1	1	0	0	0	0	0	0	0	0	0	0	0	0	0	0	0	0	0	0	0	0
GCKDGN101BXJVF	0	0	0	0	0	0	0	0	0	0	0	0	0	0	0	0	0	0	1	0	0	0	0	0
GCKDGN101BXK6I	0	0	0	0	0	0	0	0	0	0	0	0	0	0	0	0	1	0	0	0	0	0	0	0
GCKDGN101BXKRU	0	4	5	0	0	2	0	1	4	0	0	3	1	1	0	4	0	0	1	1	0	3	2	1
GCKDGN101BXKZY	5	0	3	1	1	1	0	5	0	2	0	1	2	1	2	5	0	0	1	1	0	0	2	3
GCKDGN101BXLC6	0	7	1	5	0	0	0	0	1	2	2	7	0	0	0	0	2	1	4	2	0	2	0	0
GCKDGN101BXM2S	0	0	0	0	1	0	0	0	0	0	0	0	1	0	0	0	0	0	0	0	0	0	0	0
GCKDGN101BXNGV	1	0	0	0	0	1	0	0	0	0	0	0	1	0	0	0	0	0	0	0	0	1	0	0
GCKDGN101BXNPT	0	2	0	3	0	1	0	0	0	4	0	2	0	1	0	0	0	1	0	1	0	0	0	0
GCKDGN101BXNT1	0	0	0	0	0	1	0	0	0	0	0	0	0	0	0	0	0	0	0	0	0	0	0	0
GCKDGN101BXOAQ	0	0	0	0	0	0	0	0	0	0	0	0	0	1	0	0	0	0	0	0	0	1	0	0
GCKDGN101BXOOA	0	1	0	0	0	0	0	0	0	0	0	0	0	0	0	0	0	0	0	0	0	0	0	0
GCKDGN101BXOW0	0	0	0	1	0	1	0	0	0	0	0	0	0	0	0	0	0	0	0	0	0	0	0	0
GCKDGN101BXP1S	0	0	0	0	0	0	0	0	0	0	0	1	0	0	0	0	0	0	0	0	0	0	0	0
GCKDGN101BXP2E	0	1	1	0	0	0	0	0	0	1	1	1	0	0	0	0	0	0	0	0	0	0	0	0
GCKDGN101BXP52	0	0	0	0	0	0	0	0	0	0	0	0	0	0	0	0	0	0	0	0	0	1	0	0
GCKDGN101BXQFR	0	1	0	0	0	0	0	0	0	0	0	0	0	1	2	0	0	0	0	0	0	0	0	0
GCKDGN101BXQQF	0	0	0	0	0	0	0	0	0	0	0	6	0	0	0	0	0	0	0	0	0	0	0	0
GCKDGN101BXQRK	0	4	4	5	0	2	2	0	5	5	2	6	0	3	3	1	3	1	1	0	8	2	2	0
GCKDGN101BXRHW	0	0	0	0	1	0	0	0	1	1	0	0	0	0	0	0	0	1	0	0	0	0	0	0
GCKDGN101BXRM2	0	0	0	0	0	0	0	0	2	0	0	0	0	0	0	0	0	0	0	0	0	0	0	1
GCKDGN101BXSQH	0	0	0	0	0	0	0	0	0	0	0	0	0	0	0	0	0	2	0	0	0	0	0	0
GCKDGN101BXT1S	0	0	1	0	0	0	0	0	0	0	0	1	0	0	0	0	0	0	0	1	0	0	0	0
GCKDGN101BXTET	0	0	0	0	0	0	0	0	0	0	0	0	0	0	0	0	0	0	0	0	1	0	0	0
GCKDGN101BXU8G	0	3	1	3	0	1	0	0	1	2	0	2	2	1	0	1	1	0	3	6	1	0	2	2
GCKDGN101BXVYJ	1	0	0	0	0	0	1	0	0	0	0	0	0	0	1	0	4	0	0	0	2	0	0	0
GCKDGN101BXWZ0	0	0	1	0	0	0	1	0	3	0	2	0	0	0	0	0	0	0	0	0	0	0	0	0
GCKDGN101BXX9U	0	4	4	5	1	3	1	1	1	3	2	9	0	0	1	0	0	0	1	0	3	1	3	3
GCKDGN101BXXF5	0	1	0	0	0	0	0	0	0	0	0	0	0	0	0	0	1	0	0	0	0	0	0	0
GCKDGN101BXYNW	0	0	0	3	0	0	0	0	0	1	0	0	0	0	0	0	0	0	0	2	0	0	0	0
GCKDGN101BXZ17	1	0	0	0	0	0	0	0	0	0	0	0	0	0	0	0	2	0	0	0	0	0	0	0
GCKDGN101BXZMD	0	0	0	0	0	0	0	0	0	0	0	0	1	0	0	0	0	0	0	0	0	0	0	0
GCKDGN101BXZN4	0	1	1	0	0	0	0	1	0	1	0	2	0	1	0	0	0	0	0	0	0	0	1	1
GCKDGN101BY0H9	0	4	0	4	0	0	0	0	0	0	0	0	1	0	0	0	0	0	0	1	0	0	0	0
GCKDGN101BY0S0	0	3	0	0	0	0	0	0	1	2	0	0	1	0	0	0	0	0	0	0	0	0	0	0
GCKDGN101BY15E	0	0	0	0	0	0	0	0	0	0	0	0	0	0	0	0	0	0	0	0	0	0	1	0
GCKDGN101BY1SR	0	0	0	0	0	0	0	0	0	0	0	1	0	0	0	0	1	0	0	0	0	0	0	0
GCKDGN101BY1WM	0	0	0	0	0	0	1	0	0	0	0	0	0	0	0	0	0	0	0	0	0	0	0	0
GCKDGN101BY1Z1	0	0	0	1	0	0	0	0	1	0	0	0	0	0	0	0	0	0	0	0	0	1	0	0
GCKDGN101BY2PL	0	4	6	2	0	2	0	0	4	0	0	11	1	0	2	0	0	2	0	2	0	1	0	0
GCKDGN101BY394	4	6	11	2	7	4	6	2	1	17	0	7	2	1	1	2	3	0	1	1	7	0	6	2
GCKDGN101BY3O9	0	0	0	0	0	0	0	0	0	0	1	0	0	1	0	0	0	0	0	0	0	0	0	0
GCKDGN101BY3OA	0	0	1	0	0	0	1	0	0	0	0	1	0	0	0	0	0	0	0	0	0	0	1	0
GCKDGN101BY3WC	0	0	0	0	0	0	0	0	0	0	0	0	0	0	1	0	0	0	0	0	0	1	0	0
GCKDGN101BY486	9	17	5	9	2	4	4	5	4	9	8	5	2	6	8	7	4	7	6	3	4	6	10	3
GCKDGN101BY4M2	1	1	1	0	0	0	0	0	0	0	0	0	0	0	0	0	0	0	0	1	0	0	0	0
GCKDGN101BY4Z8	0	0	2	0	0	0	0	0	0	0	1	1	0	0	0	0	0	0	1	0	0	0	0	0
GCKDGN101BY51R	1	0	0	1	0	2	0	0	0	0	0	0	0	0	0	0	0	1	0	0	2	0	0	0
GCKDGN101BY51V	6	12	12	15	2	7	9	0	11	14	3	7	3	0	5	5	4	2	18	18	4	8	14	2
GCKDGN101BY6JI	1	0	0	0	0	0	0	0	0	0	0	1	0	0	0	1	0	0	0	0	0	0	0	0
GCKDGN101BY6XA	0	1	0	0	0	0	0	0	0	0	0	1	0	0	0	0	0	0	0	0	0	0	0	0
GCKDGN101BY6ZU	2	1	1	4	2	0	3	2	0	4	5	1	2	0	0	2	0	0	0	1	1	1	2	1
GCKDGN101BY75T	1	1	2	4	0	0	1	1	1	1	1	2	0	0	0	2	1	1	0	1	0	0	0	0
GCKDGN101BY7A7	1	1	0	2	0	0	2	0	1	0	1	0	1	0	0	0	0	2	1	0	1	0	0	0
GCKDGN101BY7F8	0	3	1	1	0	0	0	0	0	0	0	0	0	0	0	0	0	0	0	0	0	0	0	0
GCKDGN101BY87C	0	0	1	0	0	1	0	0	0	0	0	0	0	0	0	0	0	0	0	0	0	0	0	0
GCKDGN101BY8PX	0	0	0	0	0	0	0	0	0	0	0	0	0	0	0	0	0	0	0	1	0	0	0	0
GCKDGN101BY8X4	0	0	1	0	0	1	0	0	0	2	0	0	0	0	0	0	0	0	0	0	0	0	0	0
GCKDGN101BY93T	0	0	0	0	0	0	0	0	0	0	0	0	0	0	0	0	0	0	0	0	0	0	1	0
GCKDGN101BYA64	1	8	7	3	1	3	3	0	4	4	2	5	2	2	0	3	1	3	1	3	1	0	1	0
GCKDGN101BYA6P	0	2	1	0	0	0	1	0	0	0	2	2	0	0	0	0	0	0	0	3	0	0	0	0
GCKDGN101BYBHE	0	0	0	1	3	1	0	0	0	1	0	1	0	1	1	0	2	0	0	0	0	0	0	0
GCKDGN101BYBLL	0	1	0	0	1	0	0	0	0	4	0	1	0	0	0	0	0	0	2	0	0	0	0	0
GCKDGN101BYC19	0	1	0	0	0	0	0	0	0	0	0	0	0	0	0	0	0	0	0	0	0	0	0	0
GCKDGN101BYC3C	0	0	0	1	0	0	0	0	0	0	0	0	0	0	0	0	0	0	0	0	0	0	0	0
GCKDGN101BYCL2	0	1	0	1	0	0	2	0	0	0	0	1	0	0	1	0	0	0	0	0	0	0	0	0
GCKDGN101BYCMS	0	0	1	0	0	0	0	0	0	0	0	0	0	0	0	0	0	0	1	0	0	0	0	0
GCKDGN101BYCOV	0	0	0	0	1	2	1	0	0	3	1	1	0	1	0	0	0	2	0	0	0	1	0	1
GCKDGN101BYCZO	1	1	1	0	1	1	0	0	0	0	1	1	0	0	0	0	0	0	1	0	1	2	0	0
GCKDGN101BYDE3	0	1	0	1	0	0	0	0	0	0	0	0	0	0	0	0	0	0	0	0	0	0	0	0
GCKDGN101BYDLR	0	0	0	2	1	0	0	0	0	0	0	0	0	0	0	0	0	0	0	0	0	0	0	0
GCKDGN101BYDX9	0	0	0	0	0	1	0	0	0	0	0	0	0	0	0	0	0	0	0	0	0	0	0	0
GCKDGN101BYE1Y	0	1	0	0	0	0	0	0	0	1	0	0	0	0	0	0	0	0	0	0	0	0	0	0
GCKDGN101BYEXQ	0	0	0	0	0	0	0	0	0	0	0	0	0	0	0	0	0	0	0	1	0	0	0	0
GCKDGN101BYF8I	0	0	0	0	0	0	0	0	2	3	0	0	0	0	2	0	0	0	0	0	0	0	0	2
GCKDGN101BYFD2	0	0	0	0	1	0	0	0	0	0	0	0	0	0	0	0	0	0	0	0	0	0	0	0
GCKDGN101BYFXJ	0	0	0	1	0	0	0	0	0	0	0	1	1	0	0	0	1	0	1	1	0	0	0	0
GCKDGN101BYG5K	0	0	0	0	0	0	0	0	0	0	1	0	1	0	0	0	0	0	0	0	0	0	1	0
GCKDGN101BYGLF	0	1	0	0	4	0	0	0	0	0	0	0	0	0	0	0	0	1	0	0	4	0	0	0
GCKDGN101BYI1P	2	7	3	6	1	0	3	2	8	10	4	3	1	1	1	4	6	0	5	9	2	0	5	3
GCKDGN101BYIMA	0	0	0	0	0	0	0	0	0	0	0	0	1	0	0	0	0	0	0	1	0	0	0	0
GCKDGN101BYIVQ	5	20	24	6	7	13	11	5	13	10	14	18	7	20	9	3	3	4	13	5	0	5	4	5
GCKDGN101BYJ0A	0	0	1	0	0	0	0	0	0	0	0	1	0	0	2	0	0	0	0	0	0	0	0	0
GCKDGN101BYJ13	0	0	1	0	0	1	0	0	1	2	0	0	0	0	0	0	0	5	0	2	0	0	0	1
GCKDGN101BYJYL	0	0	1	0	0	0	0	0	0	1	2	1	0	0	1	0	0	0	0	1	1	0	1	0
GCKDGN101BYK68	0	2	1	1	0	1	0	0	0	0	0	0	0	0	0	0	0	0	0	1	3	0	0	0
GCKDGN101BYL0N	0	0	0	0	0	0	0	0	0	0	0	0	1	0	0	0	0	0	0	0	0	0	0	0
GCKDGN101BYL5G	0	2	0	1	0	0	0	0	2	0	0	0	0	0	0	0	0	1	0	0	0	0	0	0
GCKDGN101BYLNS	0	3	2	1	0	1	0	0	0	0	0	1	0	1	0	0	0	1	0	0	0	1	2	0
GCKDGN101BYLY1	0	1	0	0	0	3	0	0	0	1	0	1	1	2	1	0	0	1	0	0	1	0	0	0
GCKDGN101BYNAQ	0	1	0	0	0	0	0	0	0	0	0	1	0	0	1	0	0	0	0	0	0	0	0	0
GCKDGN101BYNQK	0	1	0	0	0	0	0	0	0	0	0	0	0	0	0	0	0	0	0	0	0	0	0	0
GCKDGN101BYNXL	1	1	0	0	0	0	1	0	0	0	0	2	0	0	0	0	0	0	0	0	0	1	0	1
GCKDGN101BYOGU	1	0	0	0	0	0	0	0	0	0	0	0	0	0	0	0	0	0	1	0	0	0	0	0
GCKDGN101BYPVM	0	1	0	1	0	0	0	0	0	0	0	0	0	0	0	0	0	0	0	0	0	1	1	0
GCKDGN101BYPY3	0	0	2	1	0	0	0	0	0	0	0	0	0	0	0	0	0	0	0	0	1	0	0	0
GCKDGN101BYQEV	0	0	0	0	0	0	0	0	0	1	0	1	0	0	0	0	0	0	0	0	0	0	0	0
GCKDGN101BYQMP	0	0	0	0	0	0	0	0	0	0	0	0	0	0	0	1	0	0	0	0	0	0	0	0
GCKDGN101BYR9W	0	0	0	2	0	0	0	0	0	0	0	0	0	0	0	0	0	0	0	0	0	1	0	0
GCKDGN101BYRCU	0	1	0	0	0	0	0	4	1	0	0	0	0	0	0	0	0	2	1	0	0	0	0	0
GCKDGN101BYRKB	0	13	0	0	1	1	2	0	5	7	0	4	0	1	3	4	0	6	2	1	1	8	2	3
GCKDGN101BYRPP	0	0	0	0	0	1	0	0	0	0	0	0	0	0	0	0	0	0	0	0	0	0	0	0
GCKDGN101BYT6M	6	1	1	0	2	3	2	3	3	2	2	4	4	1	4	2	0	0	0	0	0	1	1	2
GCKDGN101BYTN6	0	1	0	2	0	0	2	0	1	2	0	1	0	0	0	0	0	0	2	1	0	2	1	0
GCKDGN101BYTWP	0	0	0	0	0	0	0	0	0	0	0	0	0	0	0	0	0	0	0	1	0	0	0	0
GCKDGN101BYUG9	0	0	0	0	0	0	0	0	0	0	1	0	0	0	0	0	0	0	0	0	0	0	0	0
GCKDGN101BYV2N	1	3	3	1	1	2	1	0	1	2	1	4	0	1	0	0	2	1	1	0	0	2	0	1
GCKDGN101BYVLE	5	8	3	12	7	4	4	2	6	10	5	20	2	2	4	7	5	3	9	6	5	4	10	0
GCKDGN101BYW51	2	0	1	1	0	2	0	0	4	2	1	1	2	0	0	0	1	0	0	0	0	0	0	0
GCKDGN101BYW7P	0	1	3	1	0	0	0	0	1	1	0	2	0	1	1	0	0	0	0	2	0	1	1	0
GCKDGN101BYWBZ	1	1	0	0	1	0	0	0	0	3	0	0	1	2	2	0	0	2	0	0	0	0	1	0
GCKDGN101BYWJL	0	5	0	4	0	0	1	0	1	4	2	5	2	0	0	0	4	0	1	7	0	3	1	1
GCKDGN101BYWRL	1	0	1	1	1	3	0	0	0	7	0	0	2	0	0	0	0	0	0	2	0	6	2	1
GCKDGN101BYXKE	0	1	0	0	0	0	0	0	0	0	0	2	0	0	0	0	0	0	0	0	0	0	0	0
GCKDGN101BYYF8	0	1	0	0	0	0	0	0	0	1	0	0	0	0	0	0	0	0	0	0	0	0	0	0
GCKDGN101BYYJG	0	0	0	1	1	0	0	0	0	1	0	0	0	0	0	1	0	0	0	0	0	0	0	0
GCKDGN101BYYOZ	0	1	0	0	0	0	0	0	0	0	0	4	0	0	0	0	0	0	0	0	0	0	0	0
GCKDGN101BYYPP	0	0	0	0	0	0	0	0	0	0	0	2	0	0	0	0	0	0	0	0	0	0	0	0
GCKDGN101BYYS4	0	1	0	0	0	0	1	0	0	1	0	0	0	0	1	0	0	0	0	0	0	0	0	0
GCKDGN101BYZX1	0	0	0	0	0	1	0	0	0	1	0	0	0	0	0	0	0	0	0	0	0	0	0	0
GCKDGN101BZ05X	0	0	0	0	0	1	0	0	0	0	0	0	0	0	0	0	0	0	0	0	0	0	1	0
GCKDGN101BZ060	1	0	1	0	0	0	1	0	1	0	0	1	0	0	0	0	0	0	0	0	0	0	0	3
GCKDGN101BZ0OH	0	0	0	0	0	0	0	0	0	0	0	0	0	0	1	0	0	0	0	0	0	1	0	0
GCKDGN101BZ0T8	0	0	0	0	1	0	0	1	0	0	0	0	0	0	0	0	0	0	0	0	0	0	0	0
GCKDGN101BZ10G	0	0	1	0	0	0	0	0	0	0	0	0	0	0	0	0	0	0	0	0	0	0	0	0
GCKDGN101BZ1N0	0	0	0	0	0	0	0	0	0	0	0	1	0	0	0	0	0	0	0	0	0	0	0	0
GCKDGN101BZ2F6	0	0	0	2	0	0	0	0	0	0	0	0	0	0	0	0	0	0	0	0	0	0	0	0
GCKDGN101BZ2ZL	0	5	3	1	0	0	1	3	0	3	3	5	1	0	2	0	0	0	3	1	1	0	2	0
GCKDGN101BZ37R	0	0	0	0	0	0	0	0	0	0	0	1	0	0	0	0	0	0	0	0	0	0	0	0
GCKDGN101BZ3GV	0	0	0	0	0	0	0	0	0	0	0	0	1	0	0	0	0	0	0	0	0	0	0	0
GCKDGN101BZ3JS	0	0	2	4	0	3	0	0	1	3	0	1	2	0	2	0	2	0	0	1	0	2	3	0
GCKDGN101BZ3PA	1	7	4	3	4	4	3	1	3	2	4	3	1	2	0	0	1	2	2	3	1	5	1	2
GCKDGN101BZ46R	0	1	0	1	0	0	0	0	0	0	0	0	0	0	0	0	0	0	0	0	0	0	0	0
GCKDGN101BZ4A2	0	1	1	0	0	0	0	0	0	0	0	2	0	0	0	1	0	1	1	0	0	1	0	0
GCKDGN101BZ4K7	0	0	1	0	0	0	0	0	0	0	0	0	0	0	0	0	0	0	0	0	0	0	0	0
GCKDGN101BZ4R6	0	0	0	0	0	0	0	0	0	0	0	1	0	0	1	0	0	0	0	0	0	0	0	0
GCKDGN101BZ4SS	0	0	0	0	0	1	1	0	0	0	0	0	0	0	0	0	0	0	0	1	0	0	0	0
GCKDGN101BZ4XV	0	0	0	1	0	0	0	0	0	0	0	1	0	0	0	0	0	0	0	0	0	0	0	0
GCKDGN101BZ56Z	0	0	0	0	0	0	0	0	0	0	1	0	2	0	1	0	0	0	1	2	0	0	0	0
GCKDGN101BZ5DD	0	0	0	1	0	0	0	0	0	1	0	0	1	0	0	0	1	0	0	0	0	0	0	0
GCKDGN101BZ5H2	1	0	1	0	0	1	0	0	0	0	0	0	1	0	0	0	0	0	0	0	1	0	1	0
GCKDGN101BZ61G	0	0	0	0	0	0	0	0	0	0	0	1	0	0	0	0	0	0	0	0	1	0	0	0
GCKDGN101BZ6U6	0	0	1	0	1	0	0	0	0	0	0	0	0	0	0	0	0	1	0	0	0	0	0	0
GCKDGN101BZ7Z0	0	0	0	1	0	0	0	0	0	0	0	0	0	1	0	0	0	0	0	0	1	0	0	0
GCKDGN101BZ7Z6	0	0	1	0	0	0	0	0	0	0	0	0	0	0	0	0	0	0	0	0	0	0	0	0
GCKDGN101BZ8A9	0	0	0	1	0	0	0	0	0	0	0	0	0	0	0	0	0	0	0	0	0	0	0	0
GCKDGN101BZ8BV	1	0	0	0	0	0	0	0	0	0	0	0	0	0	0	0	0	0	0	0	0	0	0	0
GCKDGN101BZ93E	0	1	0	0	0	0	0	0	0	0	0	0	0	0	0	0	0	0	0	0	0	0	0	0
GCKDGN101BZ95Q	0	0	2	2	1	0	0	0	0	0	0	0	0	1	1	0	0	0	0	0	1	0	0	0
GCKDGN101BZ9T5	0	1	0	0	0	2	3	1	2	0	0	0	0	1	0	0	0	1	0	0	1	1	4	0
GCKDGN101BZ9TO	0	1	1	2	1	4	0	0	2	1	2	1	0	3	2	0	0	0	0	0	1	2	0	0
GCKDGN101BZA0E	1	2	5	3	0	2	1	7	1	5	2	9	1	1	0	3	3	4	6	1	2	1	0	5
GCKDGN101BZAYM	0	0	0	0	0	0	0	0	0	0	0	0	0	1	0	0	0	0	0	0	0	0	0	0
GCKDGN101BZB78	0	1	0	0	0	0	0	0	0	0	0	0	0	0	0	0	0	0	0	0	0	0	3	0
GCKDGN101BZBSA	0	0	0	0	0	1	0	0	0	0	0	0	0	0	0	0	0	0	1	0	0	0	0	0
GCKDGN101BZBWL	2	7	1	1	1	2	0	0	0	8	10	7	1	4	3	3	0	2	1	1	1	1	0	0
GCKDGN101BZCUR	0	1	0	1	0	0	0	1	1	0	0	1	0	0	0	0	0	0	0	1	0	0	0	0
GCKDGN101BZCVW	0	2	0	0	0	1	0	0	0	0	0	0	0	0	0	0	0	2	0	0	2	0	0	0
GCKDGN101BZCWA	0	1	1	0	0	1	0	0	1	0	0	1	0	1	0	0	0	0	2	0	0	1	0	0
GCKDGN101BZD7V	1	3	0	1	3	4	0	0	1	1	0	2	2	5	0	0	0	1	0	7	0	2	0	0
GCKDGN101BZD94	0	0	1	1	0	0	0	0	0	2	0	1	0	0	0	0	0	0	0	1	0	0	0	0
GCKDGN101BZDFD	0	0	0	0	0	0	0	0	0	0	0	0	0	0	0	0	0	0	0	1	0	0	0	0
GCKDGN101BZEQO	0	0	0	0	0	0	0	0	0	0	0	0	1	0	0	0	0	0	0	0	0	0	0	0
GCKDGN101BZF0C	0	0	0	0	0	0	0	0	0	0	0	1	0	0	0	0	0	0	0	0	0	0	0	0
GCKDGN101BZFUC	1	0	1	0	0	0	0	0	0	0	0	0	0	0	0	0	0	2	0	0	0	0	1	0
GCKDGN101BZG91	0	8	1	0	0	1	0	0	0	0	0	1	0	1	0	0	2	3	1	0	3	1	0	0
GCKDGN101BZGPQ	0	0	0	0	0	0	0	0	0	1	0	0	0	0	0	0	1	0	0	1	0	0	0	0
GCKDGN101BZGQ5	0	0	0	0	0	0	0	1	0	0	0	0	0	0	0	0	0	0	0	0	0	0	0	0
GCKDGN101BZGVS	0	0	0	0	0	0	0	0	0	0	0	0	0	1	0	0	0	0	0	0	0	0	0	0
GCKDGN101BZH54	0	1	0	0	0	0	1	0	0	1	0	1	0	0	0	0	0	0	0	0	0	0	0	0
GCKDGN101BZHB5	0	0	0	0	0	0	1	0	0	0	0	0	0	1	0	0	0	0	0	0	0	0	0	0
GCKDGN101BZHBB	1	8	3	4	1	1	3	0	8	3	5	4	1	5	7	2	9	1	0	4	3	2	4	2
GCKDGN101BZHWN	0	0	0	0	2	0	0	0	1	0	0	1	4	0	0	0	1	0	0	1	0	0	2	0
GCKDGN101BZI14	0	0	1	0	0	0	0	0	0	0	0	0	0	0	0	0	0	0	0	0	0	0	0	0
GCKDGN101BZI3V	0	0	0	0	0	0	0	0	0	1	0	0	1	0	0	0	0	0	0	0	0	0	0	0
GCKDGN101BZIZX	0	1	0	0	0	0	0	0	0	0	0	0	0	0	0	0	0	0	0	0	0	0	0	0
GCKDGN101BZJ2T	13	23	7	16	3	4	7	9	5	10	3	24	4	9	8	2	14	8	3	9	0	9	9	1
GCKDGN101BZJL5	0	0	0	0	0	0	1	0	0	0	0	0	5	0	0	0	0	0	0	0	0	0	0	0
GCKDGN101BZJNE	0	1	0	0	0	1	0	1	0	0	0	0	0	0	0	0	0	1	1	0	0	0	0	0
GCKDGN101BZKXB	0	0	0	0	0	0	0	1	0	1	0	0	1	0	0	0	0	0	0	0	0	0	0	0
GCKDGN101BZLA6	0	0	1	0	0	0	1	0	1	0	0	0	0	0	0	0	0	0	0	1	0	0	0	0
GCKDGN101BZLH8	0	0	0	1	0	0	1	0	0	0	0	1	0	0	0	0	0	0	0	0	0	0	0	0
GCKDGN101BZME6	0	0	0	0	0	0	1	0	1	0	0	0	1	0	0	0	1	0	0	0	1	0	2	0
GCKDGN101BZMVX	0	0	0	0	0	0	0	0	0	0	1	0	0	0	0	0	0	0	0	0	0	0	0	0
GCKDGN101BZMZV	0	0	0	0	0	0	0	0	0	1	0	0	0	0	0	0	0	0	0	0	0	0	0	0
GCKDGN101BZODG	0	0	0	0	0	0	0	0	0	1	0	0	0	0	0	0	0	0	0	0	1	0	0	0
GCKDGN101BZOPO	0	0	0	0	0	0	0	0	1	0	0	0	0	0	0	0	0	0	0	1	0	0	0	0
GCKDGN101BZQ15	0	0	0	0	0	0	0	0	0	1	0	0	0	0	1	4	0	0	0	0	0	0	0	0
GCKDGN101BZQ1J	0	0	0	1	0	0	1	0	1	0	0	0	0	0	0	0	0	0	0	0	0	0	0	0
GCKDGN101BZQ4F	0	0	0	0	0	0	0	0	0	1	0	0	0	0	0	0	0	0	0	0	0	1	0	0
GCKDGN101BZQDW	0	0	0	0	1	0	2	0	0	0	0	0	0	0	0	0	0	0	0	1	0	4	1	0
GCKDGN101BZSEW	1	2	0	3	0	1	0	0	0	2	0	4	1	2	0	0	2	1	0	5	0	1	5	1
GCKDGN101BZSYS	0	0	0	1	0	0	0	0	1	0	0	1	0	0	0	0	0	0	0	0	0	0	1	0
GCKDGN101BZU4U	0	0	1	0	0	1	0	0	0	0	0	0	0	0	0	0	0	0	0	0	0	0	0	0
GCKDGN101BZUNW	0	0	0	0	0	0	0	0	1	0	0	0	0	0	0	0	0	0	0	0	0	0	0	0
GCKDGN101BZVAT	3	7	8	4	4	2	0	0	2	4	2	1	5	1	6	3	9	5	3	0	7	6	7	3
GCKDGN101BZVQ1	0	1	0	0	0	0	0	0	0	0	0	0	0	0	0	0	0	0	0	0	0	0	0	0
GCKDGN101BZVVK	0	0	1	2	0	0	1	0	0	1	0	4	0	0	0	0	0	1	0	0	0	2	0	0
GCKDGN101BZVXD	0	0	0	0	0	0	0	0	0	0	0	1	0	0	0	0	0	0	0	0	1	0	0	0
GCKDGN101BZVZ2	1	0	0	0	0	0	0	0	0	0	0	1	1	0	1	0	0	0	0	0	1	1	0	0
GCKDGN101BZWA2	1	9	5	13	2	3	1	5	9	6	4	12	3	3	8	0	1	5	2	3	0	1	0	4
GCKDGN101BZWH9	0	0	1	0	0	0	0	0	0	0	0	0	0	0	0	0	0	0	0	0	0	0	0	0
GCKDGN101BZX4Z	2	0	0	0	1	0	0	0	0	2	0	1	0	0	0	0	4	1	0	1	1	0	1	0
GCKDGN101BZY02	0	2	0	1	0	0	0	0	0	2	2	2	0	0	0	0	0	0	1	0	0	0	0	0
GCKDGN101CA06K	0	0	0	0	0	0	0	0	0	0	0	0	0	0	0	0	1	0	0	0	0	0	0	0
GCKDGN101CA1C2	0	1	0	0	0	1	0	0	0	0	0	0	1	1	1	2	0	0	0	0	0	1	0	0
GCKDGN101CA1G1	0	2	0	1	0	0	0	0	0	0	0	0	0	0	0	0	0	0	0	0	1	0	0	0
GCKDGN101CA1UB	0	0	0	0	0	0	0	0	0	0	0	1	0	0	0	0	0	0	0	0	0	0	0	0
GCKDGN101CA287	3	3	0	3	1	3	0	2	2	3	3	3	3	3	2	1	1	2	2	4	2	4	1	3
GCKDGN101CA2PG	0	1	0	0	0	0	0	0	0	0	0	0	0	0	0	1	0	0	0	0	0	0	0	0
GCKDGN101CA2PX	0	1	0	0	0	0	0	0	0	0	0	0	0	0	0	0	0	0	0	0	0	0	0	0
GCKDGN101CA3MJ	0	0	1	1	0	2	0	0	0	1	0	0	0	0	1	0	0	0	2	0	0	0	0	0
GCKDGN101CA422	0	0	0	0	0	0	0	0	0	0	0	0	0	0	0	1	0	0	0	0	0	0	1	0
GCKDGN101CA4BF	0	0	0	0	1	0	0	0	0	0	0	0	0	0	1	0	0	0	0	0	0	0	0	0
GCKDGN101CA4GS	0	0	0	0	0	0	0	0	0	0	0	0	0	0	0	0	0	0	1	0	0	0	0	0
GCKDGN101CA4O7	16	46	20	24	11	25	32	5	36	33	9	41	12	41	45	13	16	13	8	19	25	23	28	10
GCKDGN101CA4X5	0	0	0	0	0	0	0	0	0	0	0	0	0	0	0	0	1	0	0	0	1	0	0	0
GCKDGN101CA4ZG	0	0	0	0	0	0	1	0	0	0	0	0	0	0	0	1	0	0	0	0	0	0	0	0
GCKDGN101CA674	0	0	0	0	0	0	0	0	0	0	0	1	0	0	0	0	0	0	0	0	0	0	0	0
GCKDGN101CA793	1	1	0	2	0	1	0	0	0	1	0	1	0	0	0	0	0	0	0	1	0	0	0	0
GCKDGN101CA8ED	0	0	0	0	0	0	0	0	0	0	0	0	0	0	2	0	0	0	0	0	0	0	0	0
GCKDGN101CA94L	0	2	0	1	0	0	0	0	0	0	1	0	0	0	0	0	0	0	0	0	1	0	0	0
GCKDGN101CA98E	0	2	0	0	0	0	0	0	0	0	0	0	0	0	0	0	0	0	0	0	0	0	0	0
GCKDGN101CA9DI	0	0	1	0	0	0	0	0	1	0	0	0	1	1	0	0	0	0	0	0	0	0	0	0
GCKDGN101CA9KA	0	1	0	0	0	0	0	0	0	0	0	0	0	0	1	1	0	0	0	0	0	0	0	0
GCKDGN101CA9NR	1	3	5	1	1	1	1	0	1	2	3	2	2	3	2	2	1	1	0	2	1	0	1	3
GCKDGN101CA9Y9	1	2	5	1	0	0	0	0	0	2	2	4	0	0	0	0	0	0	2	0	0	0	1	1
GCKDGN101CAA49	2	0	0	0	0	0	1	0	0	0	0	0	0	0	0	2	1	0	0	0	0	1	1	0
GCKDGN101CAA9V	0	0	0	0	0	0	0	0	0	0	0	0	0	0	0	0	0	0	0	0	0	0	1	0
GCKDGN101CAASI	1	6	0	0	0	1	0	0	0	0	0	3	0	0	0	0	0	0	0	3	0	0	0	1
GCKDGN101CAASZ	0	0	0	0	0	0	0	0	0	1	0	0	0	0	0	0	0	0	0	0	0	0	1	0
GCKDGN101CAAZW	0	0	0	0	0	0	0	0	0	0	0	0	0	0	0	0	1	0	0	0	0	0	0	0
GCKDGN101CAB76	1	4	0	5	1	3	1	3	3	2	6	5	3	1	1	0	1	2	0	2	0	0	3	0
GCKDGN101CACF6	0	1	2	1	0	0	0	0	0	1	0	1	0	0	0	0	0	0	0	1	0	0	0	0
GCKDGN101CACRG	2	1	1	3	0	0	0	1	0	5	2	4	0	0	2	0	0	2	0	0	0	0	0	0
GCKDGN101CAD2F	0	0	0	0	0	1	0	0	0	0	0	0	0	0	0	0	0	0	0	0	0	0	0	0
GCKDGN101CADD6	2	5	2	4	3	4	1	2	7	5	1	1	2	4	3	0	1	3	1	3	2	5	3	1
GCKDGN101CADDD	0	0	3	1	0	0	0	0	2	1	0	1	0	1	2	0	0	0	1	0	3	1	4	0
GCKDGN101CADMN	0	1	0	0	0	1	0	0	1	1	0	0	0	0	0	0	0	0	0	0	0	0	0	0
GCKDGN101CAEB1	0	0	0	2	0	0	0	0	0	1	0	1	2	0	0	0	0	0	0	0	0	1	0	0
GCKDGN101CAFFY	0	2	2	1	0	1	0	0	1	2	0	1	0	0	1	0	1	0	0	0	0	0	0	0
GCKDGN101CAGJ8	2	0	1	1	0	0	2	0	0	0	0	0	0	1	0	0	1	0	0	0	0	2	0	1
GCKDGN101CAGNL	0	0	0	0	0	0	0	0	1	0	0	0	0	0	0	0	1	0	0	0	0	0	0	0
GCKDGN101CAH9J	0	0	0	0	0	0	0	0	0	0	0	0	0	0	1	0	0	0	0	0	0	0	0	0
GCKDGN101CAHKQ	0	0	0	1	0	1	0	0	0	0	0	0	0	0	0	0	0	0	0	1	0	0	0	0
GCKDGN101CAHPS	0	2	0	1	0	0	0	0	0	3	0	0	0	0	1	0	0	0	0	0	0	0	0	0
GCKDGN101CAHWL	0	1	0	2	0	0	0	3	0	0	1	0	1	0	0	0	0	0	0	0	0	0	0	0
GCKDGN101CAIAH	0	0	2	0	0	0	0	0	0	0	0	0	0	0	0	0	0	0	0	0	0	0	0	0
GCKDGN101CAJ4D	0	0	2	1	0	0	1	0	0	0	0	0	0	0	0	0	0	0	0	0	0	0	0	0
GCKDGN101CAK2Q	3	4	3	3	2	1	1	7	6	4	3	0	1	4	6	3	2	0	1	2	6	0	0	6
GCKDGN101CAK2W	0	0	0	0	0	0	0	0	0	0	0	0	0	0	0	0	0	0	1	0	0	0	0	0
GCKDGN101CALC0	1	1	0	3	0	2	2	0	4	1	0	1	0	0	2	0	1	1	0	0	0	2	2	0
GCKDGN101CALX6	0	1	0	2	1	2	0	0	1	2	0	3	0	0	0	0	1	0	0	0	0	1	0	0
GCKDGN101CAM9H	1	1	7	0	0	0	1	2	4	1	1	3	0	0	0	0	0	1	6	0	0	2	1	0
GCKDGN101CANS8	0	2	0	0	0	0	0	0	0	0	0	0	0	0	0	0	0	0	0	0	0	1	0	2
GCKDGN101CAQPU	1	0	0	0	0	0	0	0	0	0	0	0	0	0	0	0	0	0	0	0	0	0	0	0
GCKDGN101CARSD	0	0	0	1	0	0	1	0	0	0	0	0	0	0	0	0	0	0	0	0	0	0	0	0
GCKDGN101CAS0Q	1	1	0	0	0	0	0	0	0	0	0	0	0	0	0	0	0	0	0	0	0	0	0	0
GCKDGN101CAS2R	0	1	0	2	0	0	0	0	0	0	0	0	0	0	0	0	0	0	0	1	0	0	0	0
GCKDGN101CAU1D	0	1	2	0	0	1	0	0	0	0	0	1	1	0	0	0	0	0	0	2	0	0	0	0
GCKDGN101CAUCD	0	0	0	1	0	0	0	0	0	1	0	0	0	0	0	0	0	0	0	0	0	0	0	0
GCKDGN101CAVKF	0	0	0	0	0	0	0	0	0	0	0	0	0	0	0	0	0	0	0	0	0	1	0	0
GCKDGN101CAVM2	0	0	0	0	0	0	0	0	0	0	0	0	1	1	0	0	0	0	1	0	0	0	0	0
GCKDGN101CAW62	0	0	0	1	0	0	0	0	0	0	0	1	0	0	0	0	0	0	0	0	0	0	0	0
GCKDGN101CAWIE	0	0	0	0	0	0	0	0	0	0	0	1	0	0	0	0	0	0	0	0	0	0	0	0
GCKDGN101CAWLZ	1	0	0	9	0	0	1	1	0	2	0	3	1	1	0	0	0	0	1	6	0	3	0	0
GCKDGN101CAXZE	1	0	1	1	0	0	0	0	0	0	0	0	0	0	0	0	0	1	0	0	0	0	0	0
GCKDGN101CAYHF	0	0	0	0	0	0	0	0	0	0	0	1	0	0	0	0	0	0	0	0	0	0	0	0
GCKDGN101CAYQ4	0	2	2	0	0	0	0	3	0	1	1	0	0	0	0	2	0	1	1	0	0	0	0	1
GCKDGN101CB0JX	0	1	0	2	0	0	0	0	0	3	0	4	0	0	0	0	0	0	0	2	0	0	0	0
GCKDGN101CB11E	0	3	0	0	0	0	0	0	0	0	0	0	0	0	0	0	0	0	0	0	0	0	0	0
GCKDGN101CB1KP	0	0	0	0	0	0	0	0	0	0	0	0	0	0	1	0	0	0	0	0	0	0	0	0
GCKDGN101CB200	0	0	0	0	0	0	1	0	0	0	0	0	0	0	0	0	0	0	0	0	0	0	0	0
GCKDGN101CB2BK	0	0	0	0	0	0	0	1	1	0	1	0	0	0	0	0	0	0	0	0	0	0	0	0
GCKDGN101CB2VC	0	2	0	5	2	0	1	0	1	0	1	2	1	0	0	0	1	0	2	3	0	0	2	0
GCKDGN101CB3LU	0	1	0	0	0	0	0	0	0	0	0	1	0	0	0	0	0	0	0	1	0	0	0	0
GCKDGN101CB3V2	0	1	1	0	0	0	1	0	1	0	0	1	0	0	0	0	0	0	0	2	0	0	0	0
GCKDGN101CB3WG	0	0	1	0	0	0	0	0	0	0	0	2	0	1	0	0	0	0	1	0	0	0	0	0
GCKDGN101CB5FX	0	0	1	0	0	0	0	0	0	3	0	1	0	1	0	0	1	1	0	2	1	0	0	0
GCKDGN101CB5OQ	0	0	0	1	0	0	0	0	0	0	0	0	0	0	0	0	0	0	0	0	0	0	0	0
GCKDGN101CB5X8	2	1	1	0	1	0	0	0	0	4	0	0	0	0	0	0	0	0	0	0	0	0	0	2
GCKDGN101CB789	0	0	1	0	0	0	0	0	0	0	0	0	0	0	0	0	0	0	1	0	1	0	0	0
GCKDGN101CB85L	0	0	0	0	0	0	0	0	0	0	0	1	0	0	0	0	0	2	0	0	0	0	0	0
GCKDGN101CB949	0	0	0	0	0	0	0	0	1	0	0	1	0	0	0	0	0	0	0	0	0	0	0	0
GCKDGN101CB9RL	1	4	0	0	1	2	0	1	0	0	2	3	0	0	1	0	0	0	0	0	1	2	0	0
GCKDGN101CB9X0	0	2	0	0	0	0	0	0	0	1	0	0	0	0	2	0	0	0	0	0	0	0	0	0
GCKDGN101CB9XP	2	11	1	3	3	3	3	1	0	1	0	3	1	1	1	0	4	0	1	2	0	1	1	1
GCKDGN101CBAE5	1	0	0	1	0	0	0	0	0	0	0	0	0	0	0	0	0	0	0	0	0	1	0	0
GCKDGN101CBAMB	1	0	2	0	0	3	0	1	0	1	0	1	0	0	0	0	0	0	1	0	0	0	0	1
GCKDGN101CBB2F	0	0	2	1	0	3	0	2	1	0	0	1	0	0	1	0	0	0	0	0	0	0	0	0
GCKDGN101CBBIU	0	1	0	1	0	1	0	0	0	0	0	0	0	0	0	0	0	0	0	1	0	0	1	0
GCKDGN101CBCF2	0	0	0	0	0	0	0	0	0	0	0	0	0	1	0	0	0	0	0	0	0	0	0	0
GCKDGN101CBCS1	0	0	1	0	0	0	0	0	0	0	0	0	0	0	0	0	0	1	0	0	0	0	0	0
GCKDGN101CBCUV	0	12	4	6	0	0	0	3	0	1	0	13	0	1	0	0	1	1	0	4	0	1	0	1
GCKDGN101CBD9R	0	0	0	1	0	1	0	0	1	2	0	0	0	0	1	0	0	0	0	0	0	0	0	1
GCKDGN101CBE6P	0	0	0	1	0	0	0	0	0	0	0	0	0	0	0	0	0	0	0	0	0	0	0	0
GCKDGN101CBEP4	0	0	0	1	0	0	1	1	0	0	0	0	0	0	0	0	0	0	0	0	0	0	0	0
GCKDGN101CBG9U	0	0	0	0	1	0	0	0	0	0	0	0	1	0	0	0	0	0	0	0	0	0	0	0
GCKDGN101CBHX5	0	2	0	0	0	0	0	0	0	0	0	0	0	0	0	0	0	0	0	0	0	0	0	0
GCKDGN101CBI2J	0	0	0	0	0	0	2	0	0	0	0	0	0	1	0	0	0	0	0	0	0	1	0	0
GCKDGN101CBI7R	0	0	0	0	0	0	0	0	0	1	1	1	0	0	0	0	0	0	0	0	0	0	0	0
GCKDGN101CBIPM	0	1	0	0	0	0	0	0	1	0	0	3	0	1	0	0	0	1	0	2	1	0	0	0
GCKDGN101CBIXT	0	0	0	0	0	1	0	0	0	0	0	1	0	0	1	0	0	0	0	0	0	0	1	0
GCKDGN101CBIYC	1	2	0	0	0	1	1	1	0	4	1	1	0	1	1	0	1	0	0	0	0	0	1	0
GCKDGN101CBJA4	0	0	0	0	0	0	0	0	0	0	0	0	1	0	0	0	0	0	0	0	0	0	0	0
GCKDGN101CBKBH	0	0	0	0	0	0	0	0	0	0	1	0	0	0	0	0	0	0	0	0	0	0	0	3
GCKDGN101CBKSX	1	5	1	3	0	12	4	0	2	4	0	10	1	0	2	2	0	0	0	2	1	1	5	0
GCKDGN101CBKZJ	0	0	0	0	0	0	0	0	0	0	0	1	0	0	0	0	0	0	0	0	0	0	0	0
GCKDGN101CBL3D	0	1	0	1	0	0	0	0	1	0	0	0	0	0	1	0	0	0	0	0	0	0	0	0
GCKDGN101CBL8Y	0	0	0	0	0	0	0	0	0	0	0	0	0	0	2	0	0	0	0	0	0	0	0	0
GCKDGN101CBM2H	0	0	0	0	0	0	0	1	0	0	0	0	0	0	0	0	0	0	0	0	0	0	0	0
GCKDGN101CBMEG	0	0	0	0	0	1	1	0	0	0	0	0	0	0	0	0	0	0	0	1	0	0	0	0
GCKDGN101CBMLP	0	0	1	1	0	0	0	0	0	0	0	0	0	0	0	0	1	0	0	0	0	0	0	0
GCKDGN101CBNRV	0	0	0	0	0	0	0	0	0	0	0	0	0	0	0	0	0	0	0	0	0	0	0	1
GCKDGN101CBNSB	0	0	0	1	0	1	0	0	0	0	0	0	0	1	3	1	0	0	0	1	0	0	0	0
GCKDGN101CBNU3	0	0	0	0	0	0	0	0	1	0	0	0	0	0	0	0	0	0	0	0	0	0	0	0
GCKDGN101CBNZ7	0	2	0	1	0	1	0	0	0	0	0	1	0	0	0	0	0	1	0	0	1	0	1	0
GCKDGN101CBO3Q	0	0	0	1	0	0	0	0	0	0	0	0	0	0	0	0	0	0	0	0	0	0	0	0
GCKDGN101CBOTP	0	0	0	0	0	0	0	0	1	1	0	0	0	0	0	0	0	0	0	0	0	0	0	0
GCKDGN101CBOYM	0	0	0	0	0	1	0	0	0	1	0	1	0	0	0	0	0	0	0	0	0	0	0	0
GCKDGN101CBPK7	3	21	2	14	2	3	4	4	6	11	0	16	3	3	6	5	4	6	3	10	2	7	3	5
GCKDGN101CBPNX	2	13	1	22	2	2	3	1	2	1	5	17	1	0	6	0	1	2	1	3	1	3	1	2
GCKDGN101CBPPL	0	0	1	0	0	0	0	0	0	0	0	0	0	0	0	0	0	0	0	0	0	0	0	0
GCKDGN101CBQTG	0	0	0	2	0	2	3	0	0	0	1	3	0	0	0	0	0	0	0	1	0	0	0	0
GCKDGN101CBRU8	0	0	0	0	1	0	0	0	0	0	0	0	0	0	0	0	0	0	0	0	0	0	0	0
GCKDGN101CBRYK	0	0	0	0	0	0	0	0	0	0	0	0	1	1	0	0	0	0	0	0	0	0	0	0
GCKDGN101CBS0L	0	0	0	0	0	0	0	0	0	1	1	0	0	0	0	0	0	0	0	0	0	0	0	0
GCKDGN101CBS9A	2	5	1	5	1	1	2	0	4	1	0	1	3	0	0	2	1	1	0	4	1	3	3	0
GCKDGN101CBSN8	0	0	0	0	0	0	0	0	0	0	0	0	0	0	0	0	0	1	0	0	0	0	0	0
GCKDGN101CBTG4	0	0	0	0	0	0	0	0	0	0	0	1	0	0	0	0	0	0	0	0	0	0	0	0
GCKDGN101CBTPF	0	0	0	0	0	1	0	0	0	0	0	0	0	0	0	0	0	0	0	0	0	0	0	0
GCKDGN101CBU2V	0	1	0	0	0	0	0	0	0	0	0	0	0	0	0	0	0	0	1	0	0	0	0	0
GCKDGN101CBUGS	0	1	0	0	0	0	0	0	0	1	0	0	0	0	0	0	0	0	0	0	0	0	0	0
GCKDGN101CBV6B	0	1	0	1	0	0	0	0	0	0	0	0	0	0	0	0	0	0	0	0	0	0	0	1
GCKDGN101CBV86	1	1	0	0	0	0	0	1	0	1	0	1	0	1	0	0	1	1	0	0	1	0	0	0
GCKDGN101CBW5F	0	2	1	0	1	1	2	0	0	1	0	0	1	0	2	0	1	0	0	0	0	0	0	1
GCKDGN101CBWAI	0	0	0	1	0	0	0	0	0	0	0	0	0	0	0	0	0	0	0	0	1	0	0	0
GCKDGN101CBXJP	0	1	0	0	0	0	1	0	0	0	0	0	0	0	0	0	0	0	0	0	0	0	0	0
GCKDGN101CBXKR	0	0	1	0	0	1	0	1	0	0	0	0	0	0	0	0	0	0	0	0	0	0	0	1
GCKDGN101CBYJT	0	1	0	0	0	0	0	0	0	0	1	1	0	0	0	0	1	0	0	1	0	1	0	0
GCKDGN101CBZMK	2	16	4	16	4	4	12	14	1	3	2	13	6	7	5	11	2	4	2	11	8	5	6	6
GCKDGN101CBZPI	2	1	0	1	0	0	5	0	2	0	3	0	2	4	3	1	0	2	1	0	0	0	0	1
GCKDGN101CBZQ4	0	0	0	0	0	1	0	0	0	0	0	0	0	0	0	0	0	0	0	0	0	0	0	0
GCKDGN101CBZWJ	16	34	18	5	13	12	24	14	21	30	6	21	21	17	24	22	20	11	14	4	8	17	23	12
GCKDGN101CC0GY	0	0	0	0	0	0	0	0	1	1	1	1	1	0	0	0	0	0	0	0	0	0	0	1
GCKDGN101CC0HC	0	0	0	1	0	1	0	0	0	1	0	0	0	1	0	0	0	0	0	0	1	0	0	0
GCKDGN101CC0OL	0	1	0	1	0	0	1	0	0	2	0	4	0	0	0	0	1	0	0	0	1	0	0	0
GCKDGN101CC0P1	0	0	0	1	0	0	0	0	0	1	0	0	0	0	0	0	0	0	0	0	0	0	0	0
GCKDGN101CC0ZO	0	2	0	0	0	0	0	0	0	0	0	0	0	0	0	0	0	0	0	0	0	0	0	0
GCKDGN101CC152	0	0	0	1	0	0	0	0	0	0	0	0	0	0	0	0	0	0	0	0	0	0	0	0
GCKDGN101CC2N5	0	3	1	0	1	1	1	2	1	2	0	0	0	2	0	0	0	0	0	1	0	0	3	0
GCKDGN101CC3FH	0	1	0	0	0	0	0	0	0	0	0	0	0	0	0	0	0	0	0	0	0	0	0	0
GCKDGN101CC3XQ	0	0	0	0	0	0	0	0	0	0	0	0	0	1	0	0	0	0	0	0	0	0	0	0
GCKDGN101CC481	0	0	1	3	0	0	0	0	0	1	0	4	0	0	0	0	0	0	1	1	0	0	0	0
GCKDGN101CC63E	0	0	0	0	0	0	0	0	0	0	0	1	0	0	0	0	0	0	0	0	0	0	0	0
GCKDGN101CC6SV	0	0	0	0	0	0	0	0	0	0	1	0	0	0	0	0	0	0	0	0	0	0	0	0
GCKDGN101CC7CB	0	0	1	0	0	0	0	0	0	2	0	0	0	0	0	0	0	1	1	0	0	0	0	0
GCKDGN101CC82L	1	11	3	3	1	0	4	4	7	8	1	3	2	5	4	2	4	7	1	5	0	5	6	1
GCKDGN101CC8I3	1	1	0	0	1	3	0	0	1	0	0	2	0	1	0	0	0	0	1	0	0	2	1	1
GCKDGN101CC8PY	0	3	0	0	0	0	1	1	0	3	0	0	0	0	0	0	0	1	0	1	0	0	0	1
GCKDGN101CC94O	1	4	0	1	1	3	9	0	1	1	1	0	0	1	0	5	1	0	0	0	0	2	5	2
GCKDGN101CC964	0	0	2	2	1	3	0	0	0	0	1	0	0	0	2	0	0	1	0	2	0	1	0	0
GCKDGN101CC9X1	4	3	3	4	9	0	2	1	4	15	3	7	0	1	1	2	0	0	0	2	0	0	0	0
GCKDGN101CC9Y6	0	0	0	0	0	0	0	0	1	1	0	1	0	0	0	0	0	0	0	0	0	0	0	0
GCKDGN101CC9ZI	0	0	0	0	0	1	0	0	0	0	0	1	0	0	0	0	0	0	0	0	0	0	0	0
GCKDGN101CCCYR	0	0	0	0	0	0	0	0	0	0	0	1	0	0	0	0	0	0	0	0	0	0	0	0
GCKDGN101CCE0Y	0	0	0	0	1	0	0	0	1	1	0	0	0	0	0	0	0	0	0	0	0	0	0	0
GCKDGN101CCE1F	0	0	1	0	0	0	0	0	2	0	0	0	0	0	0	0	0	0	0	0	0	2	0	0
GCKDGN101CCECP	3	0	0	0	1	2	1	3	1	2	0	0	0	2	1	0	0	0	2	2	0	2	3	0
GCKDGN101CCEOQ	0	0	0	0	0	0	0	0	0	0	0	0	0	1	0	0	0	0	0	0	0	0	0	0
GCKDGN101CCEUV	2	6	2	2	0	0	1	0	2	3	2	6	1	0	0	0	2	5	1	2	1	1	0	0
GCKDGN101CCEWB	0	1	0	1	0	0	0	0	0	1	1	3	0	0	0	0	1	0	0	0	0	0	0	0
GCKDGN101CCFLK	0	1	2	0	0	2	0	0	0	0	1	0	1	1	0	0	0	1	0	0	2	0	0	0
GCKDGN101CCFQV	0	0	0	0	0	0	0	0	0	0	0	0	0	2	0	0	0	0	0	0	0	0	0	0
GCKDGN101CCFVP	0	0	0	0	0	0	0	0	2	0	0	0	0	0	1	0	0	1	0	2	3	0	0	0
GCKDGN101CCGAJ	0	0	0	0	0	0	0	0	0	0	0	0	0	0	0	0	1	0	0	0	0	0	1	0
GCKDGN101CCGMP	0	0	0	0	2	0	0	0	0	0	0	2	0	0	0	0	0	0	0	0	0	0	0	0
GCKDGN101CCH7K	0	2	0	3	0	0	0	0	3	1	0	2	0	1	0	0	0	0	0	1	0	0	3	0
GCKDGN101CCHD6	1	0	0	0	0	0	0	0	1	2	0	0	0	0	0	0	2	1	0	0	0	1	0	0
GCKDGN101CCHS9	0	2	1	3	0	2	1	1	0	0	1	2	0	0	0	0	0	3	1	0	0	1	0	0
GCKDGN101CCHZ4	0	0	0	0	0	0	0	0	0	0	0	2	0	0	0	0	0	1	0	0	0	0	0	0
GCKDGN101CCJDI	1	3	0	1	0	1	1	0	0	1	0	1	0	1	0	1	0	0	0	0	0	1	0	0
GCKDGN101CCK80	0	1	0	0	0	0	0	0	0	0	0	0	0	0	0	0	0	0	0	0	0	0	0	0
GCKDGN101CCL6R	0	1	0	0	0	0	0	2	1	0	0	1	0	0	0	16	0	0	0	0	0	0	0	1
GCKDGN101CCL8V	0	0	1	0	0	0	0	0	0	0	0	1	0	0	0	0	0	0	0	0	0	0	0	0
GCKDGN101CCMPS	0	0	0	0	0	0	0	0	0	1	0	0	0	0	0	0	0	0	0	0	0	0	0	0
GCKDGN101CCMSI	0	1	0	2	0	0	0	0	0	0	0	1	0	0	0	0	0	0	0	0	0	0	0	0
GCKDGN101CCN81	0	2	1	3	0	0	0	1	0	1	0	1	1	1	2	0	0	2	1	3	0	2	0	0
GCKDGN101CCOHG	1	0	0	0	0	0	0	0	0	0	0	1	1	0	0	0	0	0	0	0	0	2	3	0
GCKDGN101CCOHY	17	23	39	21	16	11	4	6	16	10	12	11	16	8	9	1	12	16	15	8	5	11	5	6
GCKDGN101CCRHK	0	0	1	1	1	0	0	2	0	0	0	0	0	0	0	0	0	0	0	0	1	0	0	0
GCKDGN101CCROA	0	0	0	0	0	0	0	0	0	0	0	0	2	0	0	0	0	0	0	0	0	0	0	0
GCKDGN101CCS4Q	10	3	13	2	1	2	3	0	4	10	7	11	2	11	10	2	5	1	6	0	1	5	3	1
GCKDGN101CCSZ4	0	0	0	0	0	0	0	0	0	0	0	0	1	0	0	0	0	0	0	0	0	0	0	0
GCKDGN101CCU4P	0	0	1	0	0	0	0	0	0	0	0	0	1	0	0	0	0	0	2	1	0	0	0	0
GCKDGN101CCU54	0	1	3	3	0	0	0	0	0	0	0	1	1	0	1	1	1	0	0	1	0	1	0	1
GCKDGN101CCU5D	0	0	1	0	0	0	0	0	0	0	0	0	0	0	0	0	0	0	0	0	0	0	0	0
GCKDGN101CCV9B	0	0	0	0	0	0	0	0	0	1	1	5	0	0	0	0	2	0	3	1	0	1	4	1
GCKDGN101CCVJC	0	0	0	0	0	0	0	0	0	0	0	2	0	0	0	0	0	0	0	1	0	0	0	0
GCKDGN101CCX25	0	0	0	1	0	0	0	0	0	1	0	0	0	0	0	0	0	0	0	1	0	0	0	2
GCKDGN101CCX73	1	0	1	0	1	0	1	0	1	0	0	1	0	0	0	0	0	0	0	0	0	0	0	0
GCKDGN101CCXQW	0	0	0	1	0	0	0	0	2	0	0	0	0	1	0	0	1	0	0	3	0	0	0	0
GCKDGN101CCYI9	0	5	2	6	0	3	1	0	3	2	2	3	2	1	1	0	0	1	2	1	1	3	2	0
GCKDGN101CCYND	0	0	2	0	0	0	0	0	0	0	0	1	0	0	0	0	0	0	1	0	0	0	0	0
GCKDGN101CCYTU	0	1	0	0	0	0	0	0	1	0	1	2	0	2	0	0	1	1	0	1	1	0	0	1
GCKDGN101CCZHD	15	23	8	18	4	5	8	10	14	10	4	18	0	11	7	3	18	10	6	6	8	8	12	9
GCKDGN101CD00R	1	2	1	3	0	1	0	0	4	3	0	2	1	1	0	1	4	2	1	2	0	2	5	0
GCKDGN101CD0OE	0	2	0	0	0	0	0	0	1	2	0	0	0	1	0	0	0	2	0	1	0	0	0	0
GCKDGN101CD0SO	0	0	0	0	0	0	0	0	0	1	1	0	0	0	0	0	0	0	0	0	0	0	0	0
GCKDGN101CD1DT	0	0	0	0	0	1	0	0	0	0	1	0	0	1	0	0	0	0	0	0	0	0	0	0
GCKDGN101CD1G9	0	1	3	0	0	0	1	0	0	1	0	1	0	0	1	0	0	0	0	0	0	0	0	0
GCKDGN101CD3E1	0	0	0	1	0	0	1	0	0	0	0	1	0	0	0	0	0	0	0	0	0	1	0	0
GCKDGN101CD3HE	0	4	2	1	0	1	0	2	0	1	1	1	1	1	1	0	0	0	0	0	0	0	0	0
GCKDGN101CD3S7	0	0	0	0	0	0	0	0	0	0	0	0	0	0	0	0	0	0	0	0	0	0	1	0
GCKDGN101CD3Z1	0	0	0	1	0	0	0	0	0	0	0	0	0	0	0	0	0	0	0	0	0	0	0	0
GCKDGN101CD4DC	0	0	0	0	0	0	0	0	0	0	0	1	0	0	0	0	0	0	0	0	0	0	0	0
GCKDGN101CD5RD	2	2	0	6	5	3	1	1	1	1	1	2	0	10	0	0	3	0	1	2	0	2	1	0
GCKDGN101CD65J	6	17	20	10	2	5	15	1	11	11	4	16	4	3	5	5	8	18	8	5	9	13	15	1
GCKDGN101CD7O6	1	4	1	3	2	3	0	0	5	1	1	5	0	1	2	0	0	0	1	0	0	4	0	0
GCKDGN101CD88Z	0	0	0	0	0	0	0	0	0	0	0	1	0	0	0	0	0	0	0	0	0	0	0	0
GCKDGN101CD8A9	0	0	1	2	0	1	0	0	1	0	0	2	0	1	0	0	1	1	0	0	0	0	0	0
GCKDGN101CD8IR	0	1	0	0	0	0	0	0	1	0	0	0	0	0	1	0	1	1	0	0	0	1	0	0
GCKDGN101CDA1Y	2	9	1	5	8	1	4	2	8	1	6	13	0	1	11	6	1	3	1	4	2	2	2	2
GCKDGN101CDA7M	0	0	0	0	0	0	0	1	0	0	0	0	0	0	0	0	0	0	0	0	0	0	0	0
GCKDGN101CDAY7	3	6	2	4	1	1	0	1	5	3	0	1	1	2	7	0	4	1	0	3	2	2	0	1
GCKDGN101CDB49	0	0	0	1	0	0	0	0	0	0	0	0	0	0	0	0	0	0	0	0	0	0	0	0
GCKDGN101CDBCI	0	0	0	0	0	0	0	0	0	0	0	1	1	0	1	0	0	0	0	0	0	0	0	0
GCKDGN101CDBXK	0	0	3	0	0	0	1	0	0	0	0	2	0	0	0	0	0	0	0	0	0	0	1	0
GCKDGN101CDC25	1	1	0	2	0	0	4	0	0	0	0	1	0	0	3	0	0	0	0	1	0	0	0	0
GCKDGN101CDCTN	0	0	0	2	0	0	0	0	1	0	0	1	0	0	2	2	0	0	0	0	0	0	0	0
GCKDGN101CDDKH	1	2	0	0	0	1	0	0	1	3	1	0	0	2	1	0	0	0	0	0	2	0	0	0
GCKDGN101CDDOO	0	0	0	0	0	1	0	0	0	0	0	0	0	0	0	0	0	0	0	0	0	0	0	0
GCKDGN101CDE7Q	0	0	0	0	0	2	4	0	0	8	0	0	0	3	0	8	0	0	1	0	0	4	0	0
GCKDGN101CDED5	1	1	2	3	0	0	0	0	2	2	0	0	1	2	0	0	0	0	1	0	1	0	0	0
GCKDGN101CDEVW	0	2	1	0	0	2	0	0	0	1	1	0	0	0	0	0	0	0	0	0	0	0	0	0
GCKDGN101CDGWI	0	0	0	0	0	0	1	0	0	0	0	0	0	0	0	0	0	0	0	0	0	0	0	0
GCKDGN101CDH4R	0	0	0	1	0	0	0	0	0	0	0	0	0	0	0	0	0	0	0	0	0	0	0	0
GCKDGN101CDH6E	1	2	2	1	0	5	1	0	1	5	0	5	2	2	2	0	0	0	0	0	0	2	1	0
GCKDGN101CDHIX	0	11	4	7	0	1	3	2	4	7	2	14	1	1	1	3	1	2	0	5	2	4	2	1
GCKDGN101CDHVC	0	0	0	1	1	0	0	0	0	0	0	0	0	0	0	3	0	0	0	0	0	0	0	0
GCKDGN101CDJ7H	0	0	0	0	0	0	0	0	1	3	0	1	0	0	0	0	1	0	0	1	0	1	0	0
GCKDGN101CDJMJ	0	2	0	0	0	1	0	0	0	0	0	0	0	0	0	0	0	1	0	0	0	0	0	0
GCKDGN101CDK7R	0	1	2	2	0	0	0	0	0	0	1	0	1	1	0	0	0	0	0	0	0	1	0	0
GCKDGN101CDKGL	0	0	0	0	0	0	0	0	1	0	0	0	0	0	0	0	0	0	0	0	0	0	0	0
GCKDGN101CDKI6	0	0	1	1	0	1	0	2	0	0	0	0	0	0	0	0	0	0	0	1	0	0	0	0
GCKDGN101CDLGS	0	1	0	1	0	0	1	0	0	1	3	2	1	0	0	0	1	0	0	1	3	0	1	0
GCKDGN101CDLPU	0	0	0	0	0	0	0	0	0	0	0	1	0	0	0	0	0	0	0	0	0	0	1	0
GCKDGN101CDM6U	0	0	0	1	0	1	0	0	0	0	0	0	0	0	0	0	0	0	0	1	0	0	0	0
GCKDGN101CDM9O	0	6	2	0	1	0	0	0	0	1	2	4	0	4	2	0	0	0	0	0	0	1	0	0
GCKDGN101CDMGO	1	0	0	2	0	0	0	0	0	3	0	2	0	0	1	0	0	0	0	0	1	0	1	0
GCKDGN101CDMR4	2	0	0	0	0	0	1	0	0	1	0	2	0	0	3	0	5	0	0	0	0	0	0	0
GCKDGN101CDMY6	0	0	0	0	0	0	0	0	0	1	0	0	0	0	0	0	0	0	0	0	0	0	0	0
GCKDGN101CDN1Q	0	0	0	0	0	0	1	0	0	1	0	1	0	0	0	0	0	0	0	0	0	0	0	0
GCKDGN101CDNHB	11	16	12	10	10	8	8	10	9	27	10	9	5	6	13	6	11	4	5	15	10	9	7	5
GCKDGN101CDNNO	0	0	0	0	0	0	0	0	0	0	1	0	0	0	0	0	0	0	0	0	0	0	0	0
GCKDGN101CDNUZ	0	1	0	0	0	0	1	0	0	0	1	0	0	0	0	0	0	0	0	0	0	0	0	0
GCKDGN101CDOH5	0	1	0	0	0	0	0	0	0	0	1	0	0	0	2	0	0	0	0	0	0	0	0	0
GCKDGN101CDP2I	1	2	0	0	0	0	0	0	1	0	0	0	0	1	0	0	0	0	0	0	0	1	1	0
GCKDGN101CDP9U	0	0	0	0	0	0	0	1	0	0	0	0	0	0	0	0	0	0	0	0	0	0	0	0
GCKDGN101CDPWH	0	1	0	1	0	0	1	0	0	0	0	0	0	0	0	0	0	0	0	0	0	0	0	0
GCKDGN101CDQ2J	0	0	0	0	0	0	0	0	0	0	0	2	0	0	0	0	0	0	0	0	0	0	0	0
GCKDGN101CDQ4R	0	0	1	0	0	0	0	0	0	0	0	0	0	0	0	0	0	0	0	0	0	0	0	0
GCKDGN101CDRY3	0	0	0	0	0	0	0	0	0	0	2	0	0	0	0	0	0	0	0	0	0	0	0	0
GCKDGN101CDRYT	0	0	1	1	0	0	0	0	2	0	0	0	0	0	0	0	0	0	0	0	0	1	1	0
GCKDGN101CDSXY	0	0	1	0	0	0	0	0	0	0	0	0	0	0	0	0	0	0	0	0	0	0	0	0
GCKDGN101CDT19	0	1	0	0	0	0	0	0	0	0	0	0	0	0	0	0	0	0	0	0	0	0	0	0
GCKDGN101CDTI6	0	0	1	0	0	0	0	0	0	0	0	0	0	0	0	0	0	0	1	1	0	0	0	0
GCKDGN101CDTOB	0	4	1	4	0	0	1	1	1	2	0	2	1	0	0	0	0	5	0	1	0	0	5	1
GCKDGN101CDTSQ	0	0	0	0	0	0	0	0	0	1	0	0	0	0	0	0	0	0	0	0	0	0	0	0
GCKDGN101CDU3O	0	0	1	0	0	0	0	0	0	0	0	0	0	0	0	0	0	0	0	0	0	0	0	0
GCKDGN101CDUAO	0	0	0	0	0	0	0	0	0	1	0	0	0	0	0	0	0	0	0	0	0	0	0	0
GCKDGN101CDUYV	0	2	0	0	0	0	1	0	0	1	0	1	0	0	0	0	0	0	0	0	0	0	0	0
GCKDGN101CDVP0	0	0	0	0	0	0	2	0	0	0	2	0	0	0	1	0	0	0	0	0	0	1	1	0
GCKDGN101CDW0D	0	1	0	0	0	0	0	0	0	1	0	0	0	0	0	0	0	1	0	1	0	0	0	0
GCKDGN101CDWDY	1	2	0	0	0	0	0	0	0	0	0	0	0	1	2	0	1	0	0	0	0	2	0	0
GCKDGN101CDXKN	1	5	2	4	1	0	0	1	4	5	2	4	0	1	2	0	1	0	0	1	2	4	1	1
GCKDGN101CDXQY	0	0	0	0	1	0	0	0	0	0	0	0	0	0	0	0	0	0	0	0	0	0	0	0
GCKDGN101CDXT8	1	0	0	0	0	0	0	0	0	0	0	0	0	0	0	0	1	0	0	0	0	0	0	0
GCKDGN101CDXYW	0	0	0	0	0	0	0	0	0	0	0	0	0	0	0	0	0	0	1	0	0	0	0	0
GCKDGN101CDYBQ	0	3	0	0	0	1	0	1	1	1	1	0	1	1	1	0	0	0	0	0	0	1	1	0
GCKDGN101CDZIN	0	0	0	0	0	0	0	0	0	0	0	0	0	0	0	0	0	0	0	0	0	0	1	0
GCKDGN101CE0Q2	0	0	0	0	0	0	0	0	0	0	0	0	0	0	1	0	0	0	0	0	0	0	0	0
GCKDGN101CE1K0	0	0	0	0	0	0	0	1	0	0	0	0	0	0	0	0	0	0	0	0	0	0	0	1
GCKDGN101CE1RL	2	0	1	1	0	0	0	0	0	1	0	0	2	0	1	0	0	0	0	1	0	0	0	0
GCKDGN101CE29G	0	0	1	0	0	0	0	0	0	0	0	0	0	0	0	0	0	0	0	0	0	0	0	0
GCKDGN101CE2P0	1	2	0	2	0	0	0	2	0	0	0	1	0	0	1	4	0	0	0	1	0	0	0	3
GCKDGN101CE3CR	0	0	1	0	0	1	0	0	0	0	0	0	0	0	0	0	0	0	1	0	0	0	0	0
GCKDGN101CE3WZ	0	1	0	0	0	6	0	0	1	4	2	3	0	2	0	0	0	0	0	0	1	3	0	2
GCKDGN101CE4O5	0	3	0	4	0	1	0	1	4	0	0	3	2	1	1	0	0	0	0	0	0	1	0	0
GCKDGN101CE51W	0	0	0	0	0	0	0	0	0	0	0	0	0	0	0	0	0	1	0	0	0	0	0	0
GCKDGN101CE553	1	0	2	0	0	2	0	0	1	1	0	0	1	1	0	0	1	0	0	0	1	0	0	0
GCKDGN101CE5YQ	0	0	0	1	0	0	0	0	1	0	0	0	0	0	0	0	0	1	0	1	0	0	0	0
GCKDGN101CE6J8	0	1	0	0	0	0	0	0	0	0	0	0	0	0	0	0	0	0	0	0	0	0	1	0
GCKDGN101CE6L6	0	0	0	0	0	0	0	0	0	1	0	0	0	0	0	0	0	0	0	0	0	0	0	0
GCKDGN101CE6NC	0	0	0	3	0	0	0	0	0	0	0	0	0	0	0	0	0	0	0	0	0	1	0	0
GCKDGN101CE79J	0	2	0	0	1	0	1	1	1	3	0	1	0	0	1	1	0	0	0	1	1	1	1	0
GCKDGN101CE7O3	1	0	0	0	0	0	0	0	0	0	0	1	0	0	0	0	0	0	0	0	0	0	0	0
GCKDGN101CEAJ4	0	1	2	2	1	0	2	4	1	6	0	0	2	3	0	1	0	0	0	1	0	0	0	0
GCKDGN101CEAWU	0	0	1	2	0	1	0	0	0	0	0	0	1	0	0	0	0	0	0	0	0	0	0	0
GCKDGN101CEBRZ	0	0	0	2	0	0	0	0	0	0	0	0	0	0	0	0	0	0	1	0	0	0	0	0
GCKDGN101CECBN	3	3	2	3	0	1	1	1	0	6	2	6	4	1	0	1	1	0	0	3	2	0	2	1
GCKDGN101CECDN	8	10	10	8	6	6	2	4	9	17	2	12	8	7	11	2	7	15	5	12	2	10	9	2
GCKDGN101CECN9	0	23	0	13	2	0	10	24	1	11	0	0	0	0	4	0	0	7	1	13	0	0	6	12
GCKDGN101CEF77	0	0	0	0	0	0	1	0	0	0	0	0	0	0	0	0	0	0	0	0	0	0	0	0
GCKDGN101CEFD7	0	1	0	0	0	0	0	0	0	0	0	0	0	0	0	0	0	0	0	0	0	0	0	0
GCKDGN101CEFEI	0	0	0	0	0	1	0	0	0	2	0	0	0	3	0	0	0	0	0	0	0	0	0	0
GCKDGN101CEFEY	0	1	0	0	0	1	1	0	1	0	0	0	0	0	1	0	0	0	0	0	0	0	0	0
GCKDGN101CEFFB	0	0	0	0	0	0	0	0	0	0	0	0	0	0	0	0	0	0	0	1	0	0	0	0
GCKDGN101CEFQ2	2	1	12	7	1	5	1	1	5	16	4	2	2	5	0	1	0	0	2	7	5	2	0	1
GCKDGN101CEGBV	4	2	8	3	1	4	1	2	4	5	0	5	3	4	2	0	0	3	1	4	0	2	1	2
GCKDGN101CEGN2	0	0	0	0	0	0	1	0	0	1	0	0	0	0	0	0	0	0	0	0	0	0	0	0
GCKDGN101CEGOG	0	0	1	0	1	0	0	1	0	0	0	0	0	0	0	1	0	0	0	2	0	0	0	1
GCKDGN101CEGXP	5	10	9	7	0	2	1	0	4	5	2	10	4	4	1	3	4	9	5	9	1	6	3	3
GCKDGN101CEHD7	1	0	0	0	1	1	0	0	2	0	0	0	0	1	0	0	0	0	0	0	0	1	0	0
GCKDGN101CEHXE	0	1	0	0	0	0	0	0	0	0	0	0	0	0	0	0	0	0	0	0	0	0	0	0
GCKDGN101CEI40	0	0	0	1	0	0	0	0	1	0	0	0	0	0	0	0	0	0	0	0	0	1	0	0
GCKDGN101CEI5V	0	0	0	0	0	0	0	0	0	0	0	0	0	0	0	0	0	0	0	0	0	1	0	0
GCKDGN101CEIKJ	0	0	0	1	0	0	0	0	0	0	1	0	0	0	0	0	0	1	0	1	0	0	0	1
GCKDGN101CEILC	1	0	1	0	0	2	1	0	0	0	0	1	0	1	0	0	0	0	0	0	0	0	0	0
GCKDGN101CEIRV	0	0	1	0	0	0	0	0	0	0	0	1	0	0	0	0	0	0	0	0	0	1	0	0
GCKDGN101CEJD6	0	1	0	1	2	0	0	2	0	1	0	3	0	1	0	1	0	1	0	0	0	0	1	0
GCKDGN101CEJPH	0	0	0	1	0	0	0	0	0	0	0	0	0	0	0	0	0	0	0	0	0	0	0	0
GCKDGN101CEKZY	0	0	0	0	0	0	0	0	0	1	0	0	0	0	0	0	0	2	0	0	0	0	0	0
GCKDGN101CELDP	2	3	0	0	0	0	0	0	1	1	1	0	0	0	0	0	1	0	0	0	1	0	1	0
GCKDGN101CELU3	0	0	0	0	1	0	0	0	0	0	0	0	0	0	0	0	0	0	0	0	0	0	0	0
GCKDGN101CEMYH	1	0	0	0	0	0	0	0	0	0	0	0	0	0	0	0	0	0	0	0	0	0	0	0
GCKDGN101CEN4B	0	0	0	0	0	0	0	1	0	0	0	0	0	0	0	0	0	0	0	0	0	0	0	0
GCKDGN101CENBV	0	0	0	0	0	0	1	0	0	0	0	0	0	0	0	0	0	0	0	0	0	0	0	0
GCKDGN101CENHS	0	0	0	1	0	0	0	0	0	0	0	0	1	0	0	0	0	0	0	0	1	0	0	0
GCKDGN101CEOIT	0	0	0	0	0	0	0	0	1	0	0	0	0	0	0	0	0	0	0	0	1	0	0	0
GCKDGN101CEOR5	0	0	0	2	0	0	0	0	0	0	0	0	0	0	0	0	0	0	0	0	1	0	0	1
GCKDGN101CEP5U	0	1	1	1	0	0	0	0	1	1	0	0	0	1	0	0	0	0	0	3	0	0	1	0
GCKDGN101CEPMB	0	0	0	0	0	0	0	0	0	0	0	0	0	0	0	0	0	0	0	1	0	0	0	0
GCKDGN101CEQ9X	0	0	0	0	0	0	0	1	0	0	0	0	0	0	0	0	0	0	0	0	0	0	0	1
GCKDGN101CERFM	0	0	1	0	0	0	0	0	0	1	1	2	0	0	0	0	0	1	0	1	1	0	0	0
GCKDGN101CES25	0	0	0	0	0	0	0	0	1	0	0	1	0	0	0	0	0	0	0	1	0	0	0	0
GCKDGN101CES8B	0	0	0	0	0	0	0	0	0	0	0	0	0	0	0	0	0	0	0	0	0	1	0	0
GCKDGN101CESO9	2	1	0	1	0	0	0	0	0	2	0	0	0	0	1	0	1	1	0	1	0	0	0	0
GCKDGN101CESYT	0	0	0	0	0	1	0	0	0	0	0	1	0	0	0	0	0	0	0	0	0	0	0	0
GCKDGN101CETUH	0	0	0	0	0	0	0	0	0	0	0	1	0	0	0	0	0	0	0	0	0	0	0	0
GCKDGN101CETX7	0	0	0	0	0	0	0	0	1	0	0	0	0	0	0	0	0	0	0	0	0	0	0	0
GCKDGN101CEU1R	9	6	8	11	2	1	6	1	14	1	2	5	1	2	5	3	5	5	8	4	1	4	1	4
GCKDGN101CEU8Y	0	0	0	0	0	0	1	0	0	0	0	0	0	0	0	0	0	0	0	0	0	0	0	0
GCKDGN101CEUYA	0	0	0	1	0	0	0	0	0	1	0	0	0	0	0	0	0	0	0	0	0	0	0	0
GCKDGN101CEV91	0	0	0	0	0	0	0	0	0	0	0	1	0	0	0	0	0	0	0	0	0	0	0	0
GCKDGN101CEWKE	0	0	0	0	0	0	1	0	0	0	0	0	0	0	0	0	0	0	0	0	0	0	0	0
GCKDGN101CEY5F	1	0	1	0	0	1	1	0	0	0	0	0	0	1	0	0	0	0	0	0	0	1	0	0
GCKDGN101CEY9Q	0	0	0	0	2	0	2	0	0	0	0	0	0	1	0	0	0	0	0	0	0	0	2	0
GCKDGN101CEZ3Z	0	0	0	0	0	0	1	3	1	1	0	0	0	2	0	0	3	0	0	0	0	0	1	0
GCKDGN101CEZ95	0	0	0	1	0	0	0	0	0	0	0	0	0	0	0	0	0	0	0	0	0	0	0	0
GCKDGN101CEZQ9	0	0	0	0	1	0	0	0	1	0	0	0	0	0	0	0	0	0	0	0	2	2	0	0
GCKDGN101CEZQP	0	0	1	0	0	0	0	0	0	0	0	0	0	0	0	0	0	0	0	0	0	0	0	0
GCKDGN101CF092	0	0	0	0	0	0	0	0	0	0	0	0	0	0	0	0	0	0	0	0	0	1	0	0
GCKDGN101CF0XY	0	0	0	0	0	2	0	0	0	0	0	0	0	0	0	0	0	0	0	0	0	0	0	0
GCKDGN101CF1MA	0	0	0	0	0	0	1	0	0	0	0	0	0	1	0	0	0	0	0	0	0	0	0	0
GCKDGN101CF1QW	0	2	0	0	0	1	0	0	0	0	1	1	0	0	0	0	0	0	0	0	0	1	1	1
GCKDGN101CF2YA	0	0	0	1	0	0	0	0	0	1	0	0	0	0	0	0	0	0	0	0	0	0	0	0
GCKDGN101CF346	1	0	0	0	0	1	4	0	2	0	0	0	0	0	0	2	0	0	0	0	0	0	3	0
GCKDGN101CF3QC	0	0	0	0	0	0	0	0	0	1	0	0	0	0	0	0	0	0	0	0	0	0	0	0
GCKDGN101CF40M	0	1	0	0	0	0	0	0	0	0	0	1	0	0	0	0	0	0	0	1	0	0	0	0
GCKDGN101CF4GU	0	0	1	0	0	0	0	0	0	0	0	3	0	0	0	0	0	0	0	0	0	0	0	0
GCKDGN101CF6AD	0	0	0	0	0	0	0	0	0	0	0	0	0	0	0	0	1	0	0	1	0	0	0	0
GCKDGN101CF6WX	0	0	0	1	0	0	0	0	0	0	0	0	0	1	0	0	0	0	0	0	0	0	0	0
GCKDGN101CF6ZJ	0	0	1	0	0	0	0	0	1	0	0	0	0	0	0	0	0	0	0	0	0	0	0	0
GCKDGN101CF7CG	0	1	0	0	0	0	0	0	0	0	0	0	0	0	0	0	0	1	0	0	0	0	0	0
GCKDGN101CF7D4	1	2	1	0	0	0	1	0	0	0	2	0	1	0	0	0	0	1	0	2	0	0	0	0
GCKDGN101CF7GM	0	2	1	0	0	0	0	0	0	0	0	0	0	0	1	0	0	0	0	0	0	1	0	0
GCKDGN101CF7OL	1	3	7	5	0	2	0	1	0	2	5	6	2	1	1	1	1	3	0	2	1	4	1	0
GCKDGN101CF7WX	0	0	0	0	0	1	0	0	0	0	0	0	0	0	0	0	0	0	0	0	0	0	0	0
GCKDGN101CF90I	1	0	0	0	0	2	0	0	0	0	0	0	0	0	0	0	0	0	0	0	0	2	0	0
GCKDGN101CF98S	0	0	0	1	0	0	0	0	0	0	0	0	0	0	0	0	0	0	0	0	0	0	0	0
GCKDGN101CF9DM	0	0	0	0	0	0	0	0	0	0	0	0	0	0	0	0	0	0	0	0	2	0	0	0
GCKDGN101CF9P9	0	0	0	2	0	0	0	0	0	0	0	1	0	0	0	0	0	0	0	0	0	0	0	0
GCKDGN101CF9QP	0	0	0	1	0	0	0	0	0	0	0	0	0	0	0	0	0	0	0	0	0	0	0	0
GCKDGN101CF9YZ	0	0	0	0	0	0	0	0	0	0	0	0	0	0	0	0	0	0	0	1	0	1	0	0
GCKDGN101CF9ZJ	0	0	0	0	0	1	0	0	0	0	0	0	0	0	0	0	0	0	0	0	0	0	0	0
GCKDGN101CFA4E	0	0	1	0	0	0	0	0	0	0	0	0	0	0	0	0	0	0	0	0	0	0	0	0
GCKDGN101CFACL	1	8	0	5	0	1	1	1	5	8	0	5	3	0	1	3	0	2	0	1	4	2	2	4
GCKDGN101CFB6E	2	3	4	1	4	4	4	2	5	5	4	6	6	2	3	4	2	1	1	2	2	6	6	5
GCKDGN101CFBTC	0	0	0	2	0	0	0	0	0	0	1	0	0	0	0	0	0	0	0	0	0	0	0	0
GCKDGN101CFCNS	0	0	0	1	1	0	0	0	0	0	0	0	0	0	0	0	0	0	0	0	0	0	0	0
GCKDGN101CFCO3	0	0	0	0	0	0	0	0	0	0	0	0	0	0	0	0	0	0	1	0	0	0	0	0
GCKDGN101CFCQZ	0	0	1	0	0	0	0	0	0	0	0	0	0	0	0	0	0	0	0	1	0	0	0	0
GCKDGN101CFE67	0	0	0	0	0	0	0	0	0	0	0	0	0	0	0	0	0	1	0	0	0	0	0	0
GCKDGN101CFEF2	2	0	1	0	0	0	0	0	0	1	0	1	1	0	0	0	0	0	0	0	3	0	0	0
GCKDGN101CFF0B	0	0	1	0	0	0	0	0	3	0	0	0	1	0	0	0	0	0	0	0	0	0	0	0
GCKDGN101CFFQ2	4	2	3	1	0	2	2	0	1	4	2	4	1	1	1	0	5	0	2	1	0	1	4	0
GCKDGN101CFFXA	1	1	1	0	0	1	0	0	1	2	0	2	0	0	0	0	0	0	0	1	0	2	0	0
GCKDGN101CFG4Q	0	1	0	0	0	0	0	0	0	0	0	0	0	0	0	0	0	0	0	0	0	0	0	0
GCKDGN101CFG8D	0	0	1	1	0	1	0	0	2	1	0	0	1	0	0	0	0	0	1	0	1	0	0	2
GCKDGN101CFHTI	0	1	0	0	0	0	0	0	0	0	0	2	0	0	0	0	0	0	0	0	0	0	0	0
GCKDGN101CFHY1	0	1	0	0	0	0	0	0	2	0	1	0	0	0	0	0	0	0	0	0	1	0	1	0
GCKDGN101CFIB6	1	3	2	1	1	1	1	1	1	4	1	1	0	0	0	1	0	0	3	0	1	1	5	0
GCKDGN101CFIEF	1	0	0	1	0	0	0	0	0	0	0	0	0	0	0	1	0	0	0	1	0	0	0	0
GCKDGN101CFIMR	0	0	0	0	0	0	0	1	0	0	0	0	0	0	0	0	0	0	0	0	0	0	0	0
GCKDGN101CFISO	0	0	0	0	0	0	0	0	0	0	0	1	0	0	0	0	0	0	0	0	0	0	0	0
GCKDGN101CFITT	3	7	0	5	0	2	0	0	3	10	0	0	5	1	0	0	7	0	2	2	0	2	0	0
GCKDGN101CFLDJ	1	0	0	0	0	0	0	0	0	0	0	0	0	0	0	0	0	1	0	0	0	0	0	0
GCKDGN101CFM84	0	0	0	0	0	0	0	0	0	0	0	1	0	0	0	0	0	0	0	0	0	0	0	0
GCKDGN101CFN8Y	0	0	0	0	1	0	0	0	1	0	0	1	0	0	1	1	0	0	0	0	0	0	0	0
GCKDGN101CFO7F	0	0	0	1	0	0	0	0	0	0	0	0	0	0	0	0	0	0	0	0	0	0	0	0
GCKDGN101CFOTE	0	1	0	0	0	0	0	0	0	0	0	0	0	0	2	0	0	0	0	0	0	0	0	0
GCKDGN101CFPFP	0	0	0	0	0	0	0	0	0	0	0	2	0	0	0	0	0	0	0	0	0	0	0	0
GCKDGN101CFPJ3	0	0	2	1	1	3	0	0	0	4	2	2	1	0	0	0	0	0	1	2	0	0	1	0
GCKDGN101CFR7V	0	0	0	0	0	0	0	0	0	0	0	0	0	1	0	0	0	0	0	0	0	0	0	0
GCKDGN101CFUSB	0	0	0	0	0	0	0	0	2	0	0	2	0	0	0	0	0	0	0	0	0	0	0	0
GCKDGN101CFY20	0	2	0	3	0	0	0	0	0	0	0	5	0	0	0	0	0	0	0	2	0	0	0	3
GCKDGN101CFYFG	1	0	0	0	0	1	1	0	1	1	0	0	2	0	0	0	1	0	0	0	0	0	5	0
GCKDGN101CFYH0	2	6	3	5	1	2	2	3	3	5	1	15	2	2	5	1	1	4	2	6	2	2	3	0
GCKDGN101CFZ13	0	0	0	0	0	0	0	0	0	0	0	0	0	0	0	0	0	1	0	0	0	0	0	0
GCKDGN101CFZ50	0	0	0	0	0	0	0	0	0	0	0	0	0	0	1	0	0	0	0	1	0	0	0	0
GCKDGN101CFZLD	4	2	2	0	2	3	0	3	5	4	1	2	0	0	0	0	1	1	1	1	0	1	3	2
GCKDGN101CFZMB	9	1	4	2	4	5	7	7	7	13	3	4	0	6	7	1	6	3	4	5	8	6	7	8
GCKDGN101CFZXG	0	2	0	0	0	1	0	0	2	1	0	2	0	0	0	0	0	0	0	0	0	0	0	0
GCKDGN101CFZYH	0	3	0	1	0	0	0	0	0	0	0	1	0	0	0	0	0	0	0	0	0	1	0	1
GCKDGN101CG1T0	1	0	2	1	2	1	1	0	3	0	1	1	3	2	4	0	0	0	0	0	1	1	0	0
GCKDGN101CG234	0	0	3	1	0	0	0	0	0	1	0	0	0	0	1	0	2	1	0	0	0	0	0	0
GCKDGN101CG2J8	1	0	0	0	0	0	0	0	0	3	0	1	0	1	0	0	0	0	0	0	0	0	1	0
GCKDGN101CG2RM	0	4	5	1	0	0	0	0	1	4	1	1	2	0	1	0	0	7	2	2	1	4	2	0
GCKDGN101CG3BY	0	0	0	1	0	0	0	0	0	0	0	1	1	1	0	0	1	0	0	0	0	0	0	0
GCKDGN101CG3F9	0	0	1	0	0	0	0	0	0	0	0	0	0	0	0	0	0	0	0	0	0	0	0	0
GCKDGN101CG4XH	0	0	0	0	0	0	0	0	0	0	0	0	0	0	0	0	0	0	0	0	0	0	1	0
GCKDGN101CG5SY	0	1	0	0	0	0	0	0	0	0	0	0	1	2	0	0	0	1	0	0	0	1	1	0
GCKDGN101CG5YP	1	7	0	3	0	1	7	0	0	3	4	4	3	2	2	0	1	2	4	1	1	2	2	1
GCKDGN101CG5ZD	0	0	0	1	0	0	0	0	0	0	0	0	0	0	0	0	0	0	0	0	0	0	0	0
GCKDGN101CG6EF	1	0	0	0	0	0	0	0	0	0	2	0	0	0	2	1	0	0	0	0	0	0	0	0
GCKDGN101CG6VR	0	0	0	0	0	0	0	0	0	0	0	0	0	0	0	0	0	0	0	0	0	0	1	0
GCKDGN101CG80Z	4	0	1	1	4	0	0	4	5	1	1	0	0	0	0	0	1	0	0	0	2	0	0	0
GCKDGN101CG81Y	0	4	10	3	0	2	3	1	3	2	1	4	1	0	0	1	2	1	1	3	1	0	1	3
GCKDGN101CG8B9	0	0	0	1	0	0	0	0	0	0	0	0	0	0	0	0	0	1	0	0	0	0	0	0
GCKDGN101CG8DY	4	6	8	4	0	0	1	0	2	2	2	0	1	1	4	0	4	3	2	4	8	0	3	0
GCKDGN101CG8ZY	0	0	0	1	0	0	0	0	0	0	0	0	0	0	0	0	0	0	0	0	0	0	0	0
GCKDGN101CG94R	0	0	1	0	0	0	1	0	0	0	0	0	0	0	0	0	0	0	0	0	0	0	4	1
GCKDGN101CGB8O	0	0	0	0	0	0	0	0	0	0	0	1	0	0	0	0	0	0	0	0	0	0	0	0
GCKDGN101CGBDC	1	2	3	2	1	1	1	0	0	0	0	0	0	1	0	0	0	0	2	0	0	1	0	0
GCKDGN101CGBDG	16	36	7	19	16	27	9	13	26	19	11	23	18	17	22	8	4	1	7	10	9	15	9	17
GCKDGN101CGBGS	0	0	2	0	0	0	0	0	0	0	0	0	0	0	0	0	0	0	0	0	0	0	0	0
GCKDGN101CGC8J	0	0	0	0	0	0	0	0	0	0	0	0	1	0	0	0	0	0	0	0	0	0	0	0
GCKDGN101CGCM1	0	0	0	2	0	1	0	0	0	0	0	0	0	0	0	0	1	1	0	0	1	1	1	0
GCKDGN101CGCNA	0	0	1	0	0	1	0	0	0	1	0	0	0	0	0	0	0	0	1	0	0	1	0	0
GCKDGN101CGDFT	0	0	0	0	0	0	0	0	0	0	0	8	0	0	0	0	0	0	0	0	0	1	0	0
GCKDGN101CGDZW	0	0	0	0	0	0	0	0	0	0	1	0	0	1	0	0	0	0	0	0	0	0	0	0
GCKDGN101CGEBD	0	0	0	0	0	0	0	0	0	0	0	1	0	0	0	0	1	0	0	0	0	0	0	0
GCKDGN101CGECJ	0	0	0	0	0	0	0	3	0	0	0	1	0	0	0	0	0	0	0	0	0	0	0	0
GCKDGN101CGFO6	0	1	0	0	0	0	0	0	0	1	0	1	0	0	0	0	0	0	0	0	0	0	0	0
GCKDGN101CGFOI	0	0	1	0	0	0	0	0	1	0	0	0	1	0	1	0	0	0	0	0	0	0	0	0
GCKDGN101CGG9G	0	0	0	0	0	0	1	0	0	0	0	0	0	0	0	0	0	0	0	0	0	0	0	0
GCKDGN101CGGAU	0	0	0	0	0	0	1	0	0	0	0	0	0	0	0	0	0	0	0	0	0	0	0	0
GCKDGN101CGGCG	0	0	0	0	1	0	0	1	1	0	0	0	0	0	0	0	0	0	0	0	0	0	0	0
GCKDGN101CGGSA	1	2	0	0	0	1	0	0	1	1	1	0	1	1	0	0	0	0	0	1	2	0	0	0
GCKDGN101CGHJA	0	1	0	0	0	0	0	0	0	2	0	0	0	0	0	0	0	0	0	0	0	0	0	1
GCKDGN101CGHNP	0	0	2	0	0	1	2	0	0	0	0	0	0	0	3	0	0	0	1	0	0	0	0	0
GCKDGN101CGI5U	1	4	5	6	6	7	0	0	2	4	5	4	8	1	1	0	0	1	1	2	2	4	7	0
GCKDGN101CGJU3	0	0	0	0	0	0	0	1	0	1	0	0	0	0	0	2	0	0	1	1	0	0	1	0
GCKDGN101CGJZF	0	0	0	0	0	0	0	0	0	0	0	0	0	0	0	0	0	0	0	0	0	0	1	0
GCKDGN101CGK0N	1	2	1	1	1	1	0	0	1	1	0	1	0	1	1	0	2	0	1	1	2	1	0	0
GCKDGN101CGKGD	1	0	1	0	1	0	0	0	0	0	0	0	1	0	0	0	0	0	0	0	0	1	0	0
GCKDGN101CGKXN	0	0	0	2	0	0	0	0	0	0	0	0	0	0	0	0	0	0	0	0	0	0	0	0
GCKDGN101CGL3B	0	1	0	1	0	0	0	0	1	0	0	0	0	0	0	0	7	0	0	0	0	0	0	0
GCKDGN101CGMHC	0	1	0	0	0	0	0	0	0	0	0	0	0	0	0	0	0	0	0	0	0	0	0	0
GCKDGN101CGMRQ	3	4	1	0	0	1	2	2	0	2	2	0	6	1	3	1	1	2	0	0	0	0	0	2
GCKDGN101CGMYQ	0	2	1	4	0	2	3	1	6	5	1	5	7	5	4	1	2	0	1	7	2	7	3	0
GCKDGN101CGN0R	2	4	1	6	2	2	0	0	4	5	3	7	1	0	1	1	4	2	3	5	2	2	4	0
GCKDGN101CGNL7	0	1	0	0	0	0	0	0	0	0	0	1	0	0	0	0	0	0	0	0	0	0	1	2
GCKDGN101CGNU1	0	0	0	0	0	0	0	0	0	0	1	0	0	0	0	0	0	0	0	0	0	0	0	0
GCKDGN101CGO1J	0	0	0	0	0	0	0	0	0	0	0	0	0	0	0	0	0	0	0	0	0	0	1	0
GCKDGN101CGO2Q	0	0	0	0	1	1	0	0	1	0	0	0	0	0	1	0	0	1	0	0	0	0	3	0
GCKDGN101CGP50	0	0	0	0	0	0	0	0	0	0	0	1	0	0	0	0	0	0	0	0	0	0	0	0
GCKDGN101CGPSC	0	0	0	0	0	0	0	0	0	1	0	0	0	0	0	0	0	0	0	0	0	0	0	0
GCKDGN101CGQJN	0	0	0	1	0	0	0	0	0	0	0	0	0	0	0	0	0	0	0	0	0	0	0	0
GCKDGN101CGR8M	0	4	1	1	1	1	0	0	4	0	2	0	0	1	0	0	1	0	0	2	2	0	1	0
GCKDGN101CGTGF	0	3	1	3	0	1	0	0	0	0	1	3	2	1	0	0	1	2	2	0	0	2	0	0
GCKDGN101CGTJ6	4	1	0	1	0	0	0	0	0	1	0	0	0	0	0	0	0	0	0	0	0	0	0	0
GCKDGN101CGUMB	0	1	0	0	1	1	1	0	0	0	2	1	0	0	0	1	0	1	0	1	0	0	0	1
GCKDGN101CGVSM	0	0	0	0	0	0	0	0	0	0	0	0	0	0	0	0	0	1	0	0	0	0	0	0
GCKDGN101CGW0N	0	0	0	0	0	1	1	0	1	3	2	0	0	0	1	0	0	0	0	0	1	1	3	0
GCKDGN101CGW9Z	0	1	0	1	0	3	0	0	3	1	0	1	2	0	0	0	1	0	0	2	0	0	1	0
GCKDGN101CGWFN	0	0	0	1	0	1	0	0	2	1	0	3	0	3	1	0	0	0	0	0	0	0	0	0
GCKDGN101CGXJ2	0	1	0	0	0	0	1	0	1	0	0	0	2	0	0	0	0	0	0	0	0	0	2	0
GCKDGN101CGY0S	0	0	0	0	0	1	0	0	0	0	0	0	0	0	0	0	0	0	0	0	0	0	0	0
GCKDGN101CGYWT	0	1	0	0	0	0	0	0	0	0	0	0	0	0	0	0	0	0	0	0	0	1	0	0
GCKDGN101CGZ00	0	0	0	1	0	0	0	0	1	0	0	0	0	0	1	0	0	0	0	0	0	1	0	0
GCKDGN101CH00V	0	0	0	1	0	0	0	0	0	0	0	0	0	0	0	0	0	0	0	0	0	0	0	0
GCKDGN101CH0PY	1	0	1	0	1	1	0	0	0	0	0	0	0	1	0	0	0	0	0	0	0	0	0	0
GCKDGN101CH1KQ	3	11	1	7	3	8	7	4	10	12	2	22	3	8	5	1	1	1	0	2	1	8	5	0
GCKDGN101CH430	0	1	0	0	0	0	0	0	0	0	0	0	0	0	0	0	0	0	0	0	0	0	0	0
GCKDGN101CH5VZ	0	0	0	0	0	0	0	0	0	0	1	0	0	0	0	0	0	1	0	0	0	0	0	0
GCKDGN101CH653	2	5	0	1	1	1	4	1	2	6	0	2	3	1	1	5	0	2	1	4	1	1	5	3
GCKDGN101CH6IM	0	0	1	0	0	0	1	0	2	1	0	0	0	0	6	1	0	0	0	0	0	0	0	0
GCKDGN101CH6ZU	0	0	1	0	0	0	0	0	0	0	0	0	0	0	0	0	0	0	0	0	0	0	0	0
GCKDGN101CH7OE	0	0	0	0	0	1	0	0	0	1	0	0	0	0	0	0	0	0	0	0	0	0	0	0
GCKDGN101CH8DW	3	4	11	5	1	4	2	1	6	4	3	1	1	3	2	0	2	4	4	3	3	4	7	5
GCKDGN101CH8GC	0	1	0	0	0	0	0	0	0	0	0	0	0	0	0	0	0	0	0	0	0	0	0	0
GCKDGN101CH908	0	1	0	0	0	0	1	0	0	1	0	1	0	0	1	0	0	1	0	0	0	0	0	0
GCKDGN101CH92L	14	42	34	18	21	11	6	21	18	34	21	52	7	12	6	3	14	20	34	11	15	11	9	11
GCKDGN101CH92Y	1	0	0	0	0	1	0	0	0	1	0	0	0	1	0	0	1	0	0	0	0	0	1	0
GCKDGN101CHBIK	0	0	0	0	0	0	0	0	0	0	1	0	0	0	1	0	0	0	0	1	0	0	0	0
GCKDGN101CHBZ3	0	0	0	1	0	0	0	0	0	0	0	1	0	0	0	1	1	0	0	0	0	1	1	0
GCKDGN101CHC60	0	0	1	1	0	0	0	0	0	0	0	0	0	0	0	0	0	0	0	1	0	0	0	0
GCKDGN101CHCKE	0	1	0	0	0	0	0	0	0	0	0	0	0	0	0	0	0	0	0	0	0	0	0	0
GCKDGN101CHCPN	0	0	0	0	0	0	0	0	1	0	0	0	0	0	0	0	1	0	0	0	0	1	2	2
GCKDGN101CHE6Z	0	0	0	0	0	0	0	0	0	0	0	0	0	1	0	0	0	0	0	0	0	0	0	0
GCKDGN101CHEDD	0	0	0	0	0	0	1	0	0	0	0	0	0	0	0	0	0	0	0	0	0	0	0	0
GCKDGN101CHF04	0	1	0	0	0	0	0	0	2	2	0	0	0	0	0	0	0	0	0	0	0	0	2	0
GCKDGN101CHFJ9	1	1	4	3	0	1	0	3	0	4	1	1	0	1	0	0	1	2	0	4	0	1	0	0
GCKDGN101CHFLZ	0	0	2	3	0	0	1	1	0	0	1	0	0	0	0	0	0	0	0	1	0	0	0	0
GCKDGN101CHGFE	1	0	2	1	1	1	1	0	0	0	0	0	0	1	0	0	0	0	0	1	0	0	0	0
GCKDGN101CHHXM	0	0	0	0	0	0	0	0	0	0	0	0	0	1	0	0	0	0	0	0	0	2	0	0
GCKDGN101CHIOF	0	2	2	3	0	1	1	0	2	0	1	4	2	2	0	0	1	0	0	0	0	1	0	0
GCKDGN101CHJAF	0	0	0	0	0	0	0	0	0	1	0	0	0	0	0	0	0	1	0	0	0	0	0	0
GCKDGN101CHJYS	0	0	0	0	0	0	1	0	0	0	0	0	0	0	0	0	0	0	0	0	0	0	0	0
GCKDGN101CHK8K	0	1	1	0	0	0	0	0	1	0	0	0	0	1	1	1	0	0	0	1	0	0	0	2
GCKDGN101CHL1K	0	1	1	1	0	0	0	0	1	0	1	0	0	0	0	0	0	0	0	0	0	0	0	0
GCKDGN101CHLQJ	0	0	0	0	0	0	0	0	0	0	1	0	0	0	0	0	0	0	0	0	2	0	0	1
GCKDGN101CHN60	0	1	6	3	0	0	2	1	0	0	4	4	1	2	4	0	3	2	1	7	4	2	1	0
GCKDGN101CHN9Z	0	0	1	0	0	0	0	0	0	0	0	0	0	0	0	0	0	0	0	0	0	0	0	0
GCKDGN101CHNLR	0	0	0	1	0	0	0	0	0	0	0	0	0	0	1	0	0	0	0	0	0	0	0	0
GCKDGN101CHO9M	0	0	0	0	0	0	0	0	0	0	0	0	0	0	0	0	0	0	1	0	0	0	0	0
GCKDGN101CHOAF	0	3	0	0	0	0	0	0	0	0	0	0	1	1	0	1	0	0	1	0	0	0	2	0
GCKDGN101CHODR	0	0	0	0	0	0	0	0	1	0	0	0	0	1	0	0	0	0	0	0	0	0	0	0
GCKDGN101CHP1K	0	0	2	0	1	0	0	0	0	0	0	0	0	1	0	0	0	0	0	0	0	0	0	0
GCKDGN101CHPE6	0	3	0	0	0	0	0	0	0	1	1	1	0	1	0	0	1	0	0	1	0	0	0	0
GCKDGN101CHPK0	0	0	0	0	0	1	0	0	1	0	0	0	0	0	0	0	0	0	0	0	0	0	0	0
GCKDGN101CHPKE	1	6	3	2	1	3	1	2	2	2	0	4	4	3	1	0	0	0	0	4	0	2	1	1
GCKDGN101CHPPG	0	0	1	0	0	0	0	0	0	0	0	0	0	0	0	0	0	0	0	0	0	0	0	0
GCKDGN101CHQSL	0	0	7	0	0	1	0	0	0	0	0	0	0	1	0	0	0	1	5	0	0	3	0	0
GCKDGN101CHRWX	0	0	0	0	0	0	0	0	0	0	0	0	0	1	0	0	0	0	0	0	0	0	0	0
GCKDGN101CHS7N	0	1	0	1	0	3	0	0	2	2	0	0	0	0	0	0	0	1	0	0	0	0	1	0
GCKDGN101CHSIK	0	3	0	0	0	0	0	1	2	0	0	2	0	0	0	0	0	1	0	1	0	0	0	0
GCKDGN101CHSWK	0	0	0	0	0	0	0	0	2	0	0	0	0	0	0	0	0	0	2	0	0	0	0	0
GCKDGN101CHU3P	0	0	0	0	0	1	0	0	0	0	0	1	0	0	0	0	0	0	1	0	0	0	0	0
GCKDGN101CHUIB	0	0	0	0	0	0	0	0	0	1	0	0	0	0	0	0	0	0	0	0	0	0	0	0
GCKDGN101CHURG	1	0	0	2	0	1	0	0	0	2	1	1	1	1	3	0	1	0	0	0	1	0	0	1
GCKDGN101CHUZZ	0	0	0	1	0	0	0	0	0	0	0	0	0	0	1	0	0	0	0	1	0	0	0	0
GCKDGN101CHV07	0	0	1	4	0	0	0	0	0	0	0	0	0	0	0	0	1	0	0	0	0	0	0	0
GCKDGN101CHV5U	0	0	0	1	0	0	0	0	0	0	1	1	0	0	1	0	0	0	0	0	0	0	0	0
GCKDGN101CHWEU	1	0	0	0	0	0	0	0	0	0	0	0	0	0	0	0	0	0	0	0	0	0	0	0
GCKDGN101CHXS6	6	6	3	1	2	1	3	0	0	1	1	3	1	8	2	2	4	4	1	1	0	0	1	0
GCKDGN101CHXU8	0	0	1	0	0	0	0	0	0	0	0	0	0	0	0	0	0	0	0	0	0	0	0	0
GCKDGN101CHY11	4	4	11	30	2	2	4	2	5	6	20	9	2	2	1	0	3	0	24	15	2	3	3	3
GCKDGN101CI066	0	0	0	0	1	0	0	0	0	0	0	0	0	0	0	0	0	0	0	0	0	0	0	0
GCKDGN101CI0D6	0	0	1	0	0	0	0	0	0	2	0	0	0	0	0	0	0	0	0	0	0	0	0	0
GCKDGN101CI0Q4	0	0	0	0	0	0	1	0	0	0	0	0	0	0	0	0	1	0	0	0	0	0	0	0
GCKDGN101CI0R0	0	0	0	0	0	1	0	0	0	0	0	1	1	0	0	0	1	1	0	0	0	0	1	0
GCKDGN101CI1F1	0	0	0	0	0	0	0	0	0	0	0	0	1	0	0	0	0	0	0	0	0	0	0	0
GCKDGN101CI22A	0	0	0	0	0	0	0	0	0	0	0	1	0	0	0	0	0	0	0	0	1	0	0	0
GCKDGN101CI2KD	0	0	0	0	0	1	0	0	0	0	1	0	0	1	0	0	0	0	0	0	0	0	0	0
GCKDGN101CI34P	0	0	0	0	0	0	0	0	0	0	0	1	0	0	0	0	0	0	1	0	0	0	0	0
GCKDGN101CI3DQ	0	0	0	0	0	0	0	0	0	0	0	0	0	0	0	0	0	0	0	1	0	0	0	0
GCKDGN101CI589	0	0	0	0	0	0	0	0	0	2	1	0	0	0	0	0	0	0	0	0	0	0	0	0
GCKDGN101CI6BG	0	0	0	0	0	0	0	0	3	0	0	0	2	0	0	0	0	0	0	0	0	0	0	0
GCKDGN101CI6MV	1	5	0	1	9	2	7	1	3	14	1	5	1	0	1	1	0	1	0	1	0	2	13	3
GCKDGN101CI7CP	0	0	1	0	0	0	0	0	0	0	0	0	0	0	0	0	0	0	0	0	0	0	1	0
GCKDGN101CI7E4	0	2	1	1	0	1	0	0	0	2	1	1	0	0	0	0	0	0	0	1	1	2	0	0
GCKDGN101CI9PW	0	1	0	0	0	0	0	0	0	1	0	0	0	0	0	0	0	0	0	0	0	0	1	1
GCKDGN101CI9XH	0	2	0	0	0	0	0	0	1	0	0	0	0	0	0	0	0	0	0	0	0	0	0	0
GCKDGN101CI9ZA	0	5	0	2	0	1	4	2	2	0	0	2	1	1	1	1	1	1	0	1	6	0	7	1
GCKDGN101CIATJ	0	3	5	6	2	2	2	0	1	2	3	3	0	0	0	0	3	7	3	3	3	2	0	0
GCKDGN101CIB9Z	0	0	1	1	0	0	0	0	0	0	0	0	0	0	0	0	0	0	0	0	0	0	0	0
GCKDGN101CIBFE	0	0	0	2	0	1	0	0	1	0	1	0	2	0	3	0	0	0	0	0	0	0	1	0
GCKDGN101CIC4U	6	3	6	6	6	1	3	2	2	5	2	3	3	2	1	1	0	2	0	4	3	3	5	1
GCKDGN101CID62	0	0	0	0	0	0	0	0	0	0	0	0	0	0	0	0	0	0	0	0	0	0	1	0
GCKDGN101CIDL0	0	1	4	1	0	5	0	0	0	0	0	4	1	2	0	0	0	0	0	0	0	0	0	0
GCKDGN101CIDP2	0	0	0	0	0	0	0	0	0	0	0	0	0	2	0	0	0	0	0	0	1	0	0	0
GCKDGN101CIDV3	10	16	8	9	5	3	12	4	8	9	8	26	3	3	7	2	11	8	1	7	1	11	9	4
GCKDGN101CIE3B	0	0	0	0	1	0	0	0	0	0	0	1	0	0	0	0	0	0	0	0	0	0	0	0
GCKDGN101CIE3P	0	0	0	0	0	0	0	0	0	0	0	0	0	1	0	0	0	0	0	0	0	0	0	0
GCKDGN101CIEV9	0	5	4	4	0	0	0	0	1	0	2	2	2	0	0	0	0	0	0	0	0	0	0	1
GCKDGN101CIF3C	1	2	2	0	7	1	0	4	0	0	1	3	0	1	0	0	0	0	0	0	0	4	1	1
GCKDGN101CIFCE	0	0	0	0	0	0	0	0	0	0	1	0	0	0	0	0	0	0	0	0	0	0	0	0
GCKDGN101CIFCH	0	0	0	0	0	0	0	0	0	0	0	0	0	0	0	0	0	0	0	0	0	0	0	1
GCKDGN101CIGA2	1	0	0	0	0	1	0	0	1	0	0	0	0	0	0	0	0	0	0	0	0	0	0	0
GCKDGN101CIGDR	0	0	0	1	0	0	0	0	0	0	0	0	0	0	0	0	0	0	0	0	0	0	0	0
GCKDGN101CIGOU	1	2	1	1	5	6	4	0	1	0	1	0	3	2	0	0	3	2	4	0	2	3	2	0
GCKDGN101CIGWQ	2	0	0	0	0	0	0	0	0	2	0	5	0	0	1	0	0	0	0	0	0	0	0	0
GCKDGN101CIHNF	0	0	1	0	0	0	0	0	0	0	0	0	0	0	0	0	0	0	0	0	0	0	0	0
GCKDGN101CIHUF	0	0	4	3	0	2	0	1	0	0	0	2	1	0	0	0	0	0	0	1	0	1	0	0
GCKDGN101CIHV3	8	3	6	8	3	7	4	0	7	17	6	5	5	3	5	0	6	1	2	8	4	6	2	3
GCKDGN101CIHZF	0	0	0	0	0	0	0	0	0	1	0	0	0	0	0	0	0	0	0	0	0	0	0	0
GCKDGN101CIIKU	0	0	0	1	0	0	0	0	0	0	0	1	0	0	0	0	0	0	0	2	0	0	0	0
GCKDGN101CIJ1A	2	2	0	2	0	1	0	0	3	6	2	3	0	2	2	0	0	0	0	0	0	2	4	0
GCKDGN101CIJ8M	1	2	1	1	0	0	3	0	3	2	0	1	0	0	1	0	1	0	0	0	0	1	0	0
GCKDGN101CIJQV	1	3	10	4	0	4	0	0	2	6	0	4	1	3	4	0	2	3	2	2	0	3	1	0
GCKDGN101CIKDQ	0	1	0	1	0	0	0	0	0	0	0	1	0	0	1	0	0	1	1	0	2	0	0	0
GCKDGN101CIKHR	0	0	0	0	0	0	0	0	0	0	0	0	1	0	0	0	0	0	0	0	0	0	2	2
GCKDGN101CIKTV	0	1	1	0	0	1	0	2	0	0	0	0	0	0	0	0	0	1	0	0	0	0	0	0
GCKDGN101CILRX	0	0	0	0	0	0	0	0	0	0	0	0	0	0	0	0	0	0	0	0	0	1	0	0
GCKDGN101CIM37	1	1	0	0	0	0	0	0	0	3	0	0	1	0	0	1	0	0	0	0	0	0	0	0
GCKDGN101CINSO	0	1	1	5	0	1	0	0	0	0	1	1	0	1	1	0	0	0	0	2	0	0	2	0
GCKDGN101CINW7	0	0	0	1	0	0	0	0	0	0	1	3	0	0	0	1	0	0	0	0	0	0	0	0
GCKDGN101CIO05	0	0	1	5	0	0	0	0	0	1	0	2	0	2	0	0	0	0	1	2	1	4	0	0
GCKDGN101CIOBM	0	0	1	0	0	0	0	0	0	0	2	0	0	0	0	0	0	0	0	0	0	1	1	0
GCKDGN101CIOD8	0	0	0	0	0	0	0	0	0	0	0	0	0	0	0	0	0	0	0	0	0	0	1	0
GCKDGN101CIPL6	0	2	1	0	0	0	0	0	1	3	0	0	0	1	0	1	0	0	2	1	0	0	0	0
GCKDGN101CIPZ5	6	11	10	12	0	4	7	0	7	6	7	9	4	6	4	4	4	9	3	8	4	8	5	1
GCKDGN101CIQ8K	0	0	0	2	0	0	0	0	0	0	0	0	0	0	0	0	0	0	0	0	0	0	0	0
GCKDGN101CIQEC	0	0	0	1	0	0	0	0	0	0	0	1	0	0	0	0	0	0	0	0	0	0	0	0
GCKDGN101CIQIP	0	0	0	5	1	2	0	1	0	0	0	0	0	0	0	0	0	0	0	0	0	0	0	0
GCKDGN101CIS8P	0	0	0	1	0	1	0	0	0	0	0	0	0	0	0	0	0	0	0	0	0	0	0	0
GCKDGN101CISOJ	0	0	0	0	2	0	0	0	1	1	0	0	1	0	2	0	1	0	0	0	0	2	0	0
GCKDGN101CITUN	4	11	3	18	3	1	7	3	5	4	2	19	1	0	4	2	11	7	3	11	7	2	3	1
GCKDGN101CITZX	0	0	1	0	0	2	1	0	1	2	0	0	1	1	0	0	0	0	0	1	0	0	0	0
GCKDGN101CIUG0	2	1	0	2	0	0	0	0	0	0	1	7	0	0	0	0	1	0	3	2	0	1	0	0
GCKDGN101CIUKY	0	0	0	0	0	0	0	0	0	0	0	0	0	0	1	1	0	0	0	0	0	0	0	0
GCKDGN101CIV0E	0	0	0	1	0	1	0	0	0	4	1	0	1	1	0	0	0	0	1	3	1	1	0	0
GCKDGN101CIV1F	0	1	0	0	0	0	0	0	0	0	0	0	0	0	0	0	0	0	0	0	0	0	0	0
GCKDGN101CIVDG	0	0	0	1	0	0	0	0	1	0	0	0	0	1	0	0	0	0	0	1	0	1	0	0
GCKDGN101CIW42	0	0	0	0	0	0	0	0	0	5	0	7	0	0	0	0	0	0	0	0	0	0	0	0
GCKDGN101CIW6E	0	1	1	0	0	2	0	0	0	0	0	0	1	0	0	0	2	3	0	0	0	0	0	0
GCKDGN101CIWFK	1	3	1	1	0	0	1	3	2	0	0	3	0	0	2	3	0	0	1	1	0	0	1	1
GCKDGN101CIWGT	2	0	0	0	0	0	0	0	0	0	0	2	0	0	0	0	0	0	0	0	0	0	2	0
GCKDGN101CIWVP	0	0	1	1	0	0	0	0	0	0	1	0	0	0	0	0	0	0	0	0	2	0	0	0
GCKDGN101CIWVR	1	1	0	2	1	1	3	0	1	1	2	2	0	2	0	0	1	1	0	0	0	1	0	0
GCKDGN101CIWX5	0	1	0	2	0	0	0	1	0	0	0	1	1	0	0	0	0	0	0	1	0	0	0	0
GCKDGN101CIXEZ	0	3	1	0	1	0	0	0	0	3	0	0	0	0	0	0	0	0	1	1	0	0	0	0
GCKDGN101CIXZY	1	0	0	0	0	0	0	0	0	0	0	0	0	0	0	0	0	0	0	0	0	0	1	0
GCKDGN101CIZIE	0	0	0	1	0	0	0	0	0	0	1	0	0	0	0	0	0	0	0	0	0	0	0	0
GCKDGN101CIZSA	0	0	0	0	0	0	0	0	0	0	0	0	0	0	2	0	0	0	0	0	0	0	0	0
GCKDGN101CIZVU	0	0	0	0	0	0	0	0	0	0	0	0	1	0	0	0	0	0	0	0	0	0	0	0
GCKDGN101CJ04P	0	1	0	0	0	0	0	0	0	0	0	0	1	0	0	0	0	0	0	2	0	0	0	0
GCKDGN101CJ0D8	0	0	0	1	0	0	0	0	0	0	0	2	1	0	0	0	0	0	0	0	0	0	0	0
GCKDGN101CJ0YU	1	1	3	1	0	0	1	0	3	2	2	0	1	0	0	0	4	1	0	2	2	0	0	0
GCKDGN101CJ15X	0	0	0	0	0	0	0	0	0	0	0	0	0	0	0	0	0	0	1	0	0	0	0	0
GCKDGN101CJ1IT	0	0	1	0	0	0	0	0	0	0	0	0	0	0	1	0	0	0	0	0	1	0	0	0
GCKDGN101CJ2H1	1	1	0	1	3	1	0	3	0	0	0	0	0	1	4	0	1	1	2	0	1	5	1	1
GCKDGN101CJ2HQ	0	0	0	0	0	0	0	0	0	0	0	1	0	0	0	0	0	0	0	0	0	0	0	0
GCKDGN101CJ2ST	2	6	4	2	1	4	1	0	3	8	0	3	3	1	1	0	0	1	0	1	1	1	1	1
GCKDGN101CJ2VN	0	0	0	0	0	0	1	0	0	0	0	4	0	0	0	0	2	0	0	0	1	0	1	0
GCKDGN101CJ4FD	0	2	3	5	1	2	1	1	1	3	1	2	4	1	2	1	0	0	0	1	1	1	0	1
GCKDGN101CJ4UI	2	7	2	3	2	5	0	1	2	2	1	4	1	2	1	0	2	1	1	2	0	3	2	1
GCKDGN101CJ4XW	0	1	0	0	1	0	1	1	0	0	0	0	3	0	0	0	0	1	0	0	1	0	2	0
GCKDGN101CJ5R0	0	0	0	0	0	0	0	0	0	0	0	0	0	0	0	0	0	0	0	1	0	0	0	0
GCKDGN101CJ5R8	0	0	0	1	0	0	0	0	0	0	0	0	0	0	0	0	0	0	0	0	0	0	0	0
GCKDGN101CJ6A0	0	0	0	1	0	0	0	0	0	0	0	0	0	0	0	0	0	0	0	0	0	0	0	0
GCKDGN101CJ6R8	0	1	3	1	1	0	0	0	0	0	0	3	1	1	1	1	2	1	2	0	2	1	1	0
GCKDGN101CJ795	3	4	3	3	2	3	2	1	2	4	0	6	2	0	1	1	2	0	2	0	0	2	0	5
GCKDGN101CJ7X0	0	0	0	1	0	0	0	0	0	0	0	0	0	0	0	0	0	1	0	0	0	0	0	0
GCKDGN101CJ7X4	1	4	2	2	2	1	4	0	3	8	1	4	1	1	3	0	0	5	1	7	1	0	0	1
GCKDGN101CJ9IN	2	2	0	0	1	1	0	0	1	0	0	0	0	0	0	0	0	0	0	0	0	0	0	0
GCKDGN101CJ9U5	0	0	0	1	0	0	0	0	0	0	0	0	0	0	0	0	1	0	0	0	0	0	0	0
GCKDGN101CJAG6	0	2	1	0	3	0	0	0	0	1	0	3	0	0	6	0	0	0	0	1	1	0	0	0
GCKDGN101CJB2D	0	2	0	0	1	0	6	0	1	1	2	2	0	3	1	0	0	0	0	0	0	1	7	0
GCKDGN101CJB3N	0	0	1	1	1	0	0	0	1	1	0	0	0	1	0	0	0	0	0	0	2	0	0	0
GCKDGN101CJCM8	0	1	0	0	0	0	0	0	0	0	0	0	0	0	0	0	0	0	0	0	0	1	0	0
GCKDGN101CJCW2	3	2	1	0	0	0	0	0	0	0	0	0	0	2	1	1	1	0	0	0	0	0	0	0
GCKDGN101CJD4O	0	1	1	2	0	0	0	0	0	0	1	3	0	0	0	2	1	1	1	0	0	1	0	2
GCKDGN101CJD5Y	0	0	32	25	6	0	0	9	23	21	12	3	1	22	19	7	1	2	12	14	1	0	0	10
GCKDGN101CJDDW	0	0	0	0	0	0	0	0	0	0	0	1	0	0	0	0	0	0	0	0	0	0	0	0
GCKDGN101CJDF4	1	8	2	4	3	0	1	1	4	5	2	4	0	1	0	0	3	0	3	0	0	4	3	2
GCKDGN101CJDU1	0	0	0	0	0	0	0	0	0	2	0	0	0	0	0	0	0	0	0	0	0	0	0	0
GCKDGN101CJFBH	0	0	0	0	0	0	0	0	0	0	0	0	0	0	0	0	0	0	0	1	0	0	0	0
GCKDGN101CJFI6	0	0	0	0	0	0	0	0	0	0	0	0	0	0	0	0	0	0	0	0	1	0	0	0
GCKDGN101CJFLR	3	1	2	2	0	1	0	0	0	2	0	4	0	0	0	1	0	0	0	0	0	0	0	0
GCKDGN101CJFQ2	0	0	0	0	0	0	0	1	0	0	0	0	0	0	1	0	0	0	0	0	0	0	0	0
GCKDGN101CJH9C	0	0	0	2	0	0	1	0	0	0	0	0	0	1	0	0	0	0	0	0	0	0	1	0
GCKDGN101CJHF9	0	0	0	0	0	0	0	0	0	0	0	0	0	0	0	0	0	0	1	0	0	0	0	0
GCKDGN101CJI61	0	0	0	0	0	0	0	0	0	0	0	0	0	0	2	0	0	0	0	0	0	0	0	0
GCKDGN101CJIK6	0	1	0	0	0	0	0	0	0	0	0	0	0	0	0	0	0	0	0	0	0	0	0	0
GCKDGN101CJILI	0	3	0	1	0	0	0	0	1	1	0	5	1	0	1	0	0	0	1	1	1	0	1	0
GCKDGN101CJILU	0	0	0	0	0	0	0	0	0	0	0	1	0	0	0	0	0	0	0	0	2	0	0	0
GCKDGN101CJJNE	0	0	0	1	0	0	0	0	0	0	0	0	0	0	0	0	0	0	0	0	0	0	0	0
GCKDGN101CJJTV	0	0	0	0	0	0	0	0	0	0	0	0	0	0	0	0	0	0	0	1	0	0	0	0
GCKDGN101CJL2A	0	2	0	3	0	2	0	0	0	0	4	1	0	0	0	0	0	1	0	0	3	0	0	0
GCKDGN101CJLNX	0	0	0	0	0	0	0	0	0	1	0	0	0	0	0	0	0	0	0	0	0	0	0	1
GCKDGN101CJLTV	1	0	0	7	0	0	0	1	0	3	1	1	0	1	0	0	0	1	0	1	1	0	2	0
GCKDGN101CJMA8	0	0	0	1	0	0	0	0	0	0	0	0	0	0	0	0	0	0	0	1	0	0	0	0
GCKDGN101CJME9	1	1	1	1	0	2	0	1	1	1	1	4	1	0	1	0	0	0	0	0	0	3	2	0
GCKDGN101CJMFO	2	2	3	4	4	2	2	4	3	3	2	2	3	3	7	2	0	3	3	5	1	5	6	1
GCKDGN101CJMTY	0	0	0	0	0	0	0	0	0	0	0	0	0	0	0	0	0	0	0	1	0	0	0	0
GCKDGN101CJOCM	0	0	1	2	0	1	0	0	0	1	0	1	0	0	0	0	5	0	3	0	0	0	1	0
GCKDGN101CJOZT	0	0	1	0	0	0	0	0	0	0	0	0	0	1	0	0	0	0	0	0	0	0	0	0
GCKDGN101CJPHW	0	0	0	1	0	0	0	0	0	0	0	1	0	1	2	0	0	0	0	1	0	0	0	0
GCKDGN101CJPMN	0	3	0	0	0	0	0	0	0	0	0	0	0	0	1	0	0	1	1	0	0	0	1	0
GCKDGN101CJPNI	0	0	0	0	0	0	0	1	0	0	1	0	0	0	0	0	0	0	0	1	0	0	0	0
GCKDGN101CJPNZ	0	0	0	0	0	0	0	0	0	0	0	1	0	0	0	0	0	1	0	1	0	1	1	0
GCKDGN101CJQFN	0	2	2	1	0	0	0	0	0	0	1	0	1	0	0	0	0	0	0	1	1	1	0	0
GCKDGN101CJQLI	0	0	0	0	0	0	0	0	0	1	0	1	0	0	1	0	0	0	0	0	0	0	0	0
GCKDGN101CJRE9	0	0	0	0	0	0	0	0	0	0	0	0	0	0	0	0	0	0	0	0	0	1	0	0
GCKDGN101CJSBD	0	0	1	0	0	0	0	0	0	2	0	0	0	0	0	0	1	0	1	0	0	0	1	0
GCKDGN101CJSD6	33	33	52	33	27	20	16	10	28	45	4	30	21	40	23	11	23	19	13	15	7	20	9	15
GCKDGN101CJTM2	0	0	0	0	0	0	0	0	1	0	0	0	0	0	0	0	0	0	0	0	0	0	0	0
GCKDGN101CJU8H	0	0	0	0	0	0	0	0	0	0	0	0	0	0	0	0	0	1	0	0	0	0	0	0
GCKDGN101CJUMP	0	0	0	1	0	0	0	0	0	0	0	0	0	0	0	1	0	0	0	0	0	0	0	0
GCKDGN101CJVA4	3	1	0	1	0	2	0	0	1	1	0	2	1	2	1	0	0	1	0	1	0	0	1	0
GCKDGN101CJW98	2	20	1	10	0	5	1	1	8	9	1	13	2	0	2	0	5	3	2	8	4	6	9	0
GCKDGN101CJWCP	0	2	1	0	0	0	0	0	0	0	0	0	0	0	0	0	0	1	0	0	0	0	0	0
GCKDGN101CJWFH	3	0	0	0	0	0	0	1	0	0	0	0	0	0	0	0	0	2	0	0	0	1	0	0
GCKDGN101CJWHA	1	0	4	1	1	1	0	0	0	0	3	5	1	0	0	0	4	2	2	0	2	0	3	0
GCKDGN101CJWOY	0	0	0	0	0	1	0	0	0	1	0	0	0	2	0	0	0	0	0	0	0	0	0	0
GCKDGN101CJYDY	0	0	1	0	0	0	0	0	4	1	1	0	0	0	0	0	0	0	2	0	0	1	4	0
GCKDGN101CJZZ5	0	0	1	0	0	0	0	0	0	0	0	0	0	0	0	0	0	0	0	0	0	0	0	0
GCKDGN101CK161	1	0	5	0	0	0	0	0	0	0	0	1	1	0	0	0	0	1	0	1	0	0	1	0
GCKDGN101CK188	0	0	0	0	0	0	0	1	0	0	0	0	0	0	0	0	0	0	0	0	0	0	0	0
GCKDGN101CK1A2	0	0	0	1	0	0	0	0	0	0	0	0	0	0	0	0	0	0	0	0	0	0	1	0
GCKDGN101CK1CQ	0	5	1	3	1	0	2	0	1	5	2	2	0	1	1	0	1	1	1	5	2	4	1	0
GCKDGN101CK22Q	0	0	0	0	0	0	0	0	0	0	0	0	0	0	0	0	0	0	0	0	0	1	0	0
GCKDGN101CK23T	0	0	0	0	0	0	0	0	0	0	0	0	1	0	0	0	0	0	0	0	0	0	0	2
GCKDGN101CK3R9	0	0	0	0	0	0	0	1	0	0	0	0	0	0	0	0	0	0	0	1	1	0	0	0
GCKDGN101CK41I	0	0	0	2	0	0	0	0	0	1	0	0	0	0	0	3	0	0	0	0	0	0	0	0
GCKDGN101CK4S3	0	0	1	1	0	0	0	0	0	0	0	0	0	0	0	0	0	2	0	0	0	1	0	0
GCKDGN101CK5FA	0	0	0	0	0	0	0	0	0	0	0	0	0	0	1	0	0	0	0	0	0	0	0	0
GCKDGN101CK5HY	0	0	9	1	0	1	0	0	0	1	2	0	0	2	1	0	1	3	2	0	0	0	0	0
GCKDGN101CK62D	0	0	1	0	0	0	0	0	0	0	0	1	0	0	0	0	0	0	0	0	0	0	0	0
GCKDGN101CK6K0	0	0	0	2	0	1	1	0	0	0	0	1	0	1	0	0	0	0	1	0	0	0	0	0
GCKDGN101CK6KB	0	1	0	0	0	0	0	0	0	0	0	0	0	0	0	0	0	0	0	0	0	0	0	0
GCKDGN101CK6LF	0	0	0	0	0	0	1	0	0	0	0	0	0	0	2	0	0	0	0	0	0	0	0	0
GCKDGN101CK6RN	0	0	0	1	0	0	0	0	0	0	0	0	0	0	0	0	0	0	0	0	0	0	0	0
GCKDGN101CK70K	0	0	0	0	0	0	0	0	0	1	0	0	0	0	0	0	0	0	0	0	0	0	0	0
GCKDGN101CK78G	0	0	0	2	0	0	0	0	0	0	0	1	0	0	0	0	0	0	0	0	0	0	0	0
GCKDGN101CK9IV	0	0	0	1	0	0	0	0	1	0	0	0	0	0	0	0	0	0	0	0	0	0	0	0
GCKDGN101CKB52	0	2	7	2	2	1	1	1	1	3	4	2	0	3	0	0	1	2	0	0	0	0	1	0
GCKDGN101CKBDV	0	1	0	0	2	0	0	0	0	0	0	3	1	1	0	0	0	0	0	0	0	1	2	1
GCKDGN101CKBLT	0	0	0	0	0	0	0	0	0	0	2	0	0	0	0	0	0	0	0	0	0	0	1	0
GCKDGN101CKBTL	0	0	4	2	0	0	0	1	2	0	0	2	0	1	0	0	0	0	1	0	0	0	1	0
GCKDGN101CKE15	0	0	0	0	0	0	0	0	0	0	0	0	0	0	0	0	0	0	0	0	0	1	0	0
GCKDGN101CKEET	1	4	3	0	0	3	1	0	0	0	3	3	0	0	4	0	0	1	0	0	0	1	0	0
GCKDGN101CKEGX	0	0	0	0	0	0	0	1	0	0	0	0	0	0	0	0	0	0	0	0	0	0	0	0
GCKDGN101CKEHL	0	2	0	2	0	0	0	0	1	2	1	2	0	1	0	0	0	0	0	1	0	0	1	0
GCKDGN101CKEJP	0	0	0	0	0	0	0	0	0	0	0	0	1	0	0	0	0	0	0	0	0	0	0	0
GCKDGN101CKESW	8	5	58	10	15	4	8	5	9	9	12	8	6	6	7	3	10	1	3	10	1	6	2	0
GCKDGN101CKFAQ	0	0	0	1	0	0	0	0	0	0	0	0	0	0	0	0	0	0	0	0	0	0	0	0
GCKDGN101CKFJQ	1	1	2	1	0	0	0	0	1	0	0	2	1	0	0	0	2	0	0	1	0	0	2	0
GCKDGN101CKG6I	0	3	2	3	0	1	1	0	0	3	1	2	0	0	2	0	0	0	0	0	1	0	0	1
GCKDGN101CKHON	0	0	0	1	0	0	0	0	0	0	0	0	0	0	0	0	0	0	0	0	0	0	0	0
GCKDGN101CKIC1	0	0	0	0	0	0	0	0	0	0	0	0	0	0	0	0	0	0	0	1	0	0	0	0
GCKDGN101CKIVC	0	0	2	0	0	0	0	0	0	0	0	0	0	0	1	0	0	1	0	0	0	0	0	0
GCKDGN101CKJVX	0	0	0	0	0	0	0	0	0	0	0	1	0	0	0	0	0	0	0	0	0	0	0	0
GCKDGN101CKK0N	0	0	1	3	0	0	0	0	0	0	0	0	0	0	0	0	0	0	0	0	0	0	0	0
GCKDGN101CKK8Z	0	0	0	0	0	1	0	0	0	0	0	1	0	0	0	0	0	0	0	0	0	2	0	0
GCKDGN101CKLPS	0	0	2	0	0	0	0	0	0	0	0	0	0	0	0	0	0	0	0	0	0	0	1	0
GCKDGN101CKMK4	0	0	0	0	0	0	0	0	2	0	1	0	0	1	0	0	0	0	0	0	0	0	0	0
GCKDGN101CKOOS	0	3	0	4	0	0	1	0	0	1	0	0	0	0	0	0	1	0	0	1	0	1	3	0
GCKDGN101CKQ64	0	1	0	0	0	0	0	0	0	0	0	0	0	0	1	0	0	0	0	0	0	0	1	0
GCKDGN101CKQAB	0	6	3	7	2	0	1	0	0	6	0	3	2	1	1	0	7	6	2	3	1	2	0	0
GCKDGN101CKQBL	0	0	3	2	1	1	0	1	0	0	2	1	0	0	0	0	1	0	1	2	4	0	0	1
GCKDGN101CKQHB	0	2	2	0	0	0	0	0	1	1	2	0	0	0	0	0	4	0	1	0	0	0	1	0
GCKDGN101CKR1L	0	0	0	0	0	0	0	0	0	0	0	0	0	0	0	0	0	0	0	0	0	1	0	0
GCKDGN101CKR60	4	20	4	6	2	4	7	4	6	10	4	7	2	3	5	6	8	9	4	4	3	9	3	2
GCKDGN101CKRBA	0	0	0	0	1	0	0	0	0	0	0	0	0	0	0	0	0	0	0	0	0	0	0	0
GCKDGN101CKRN1	2	5	0	0	0	0	1	0	0	0	0	0	1	2	1	2	0	1	0	0	0	2	1	0
GCKDGN101CKSLF	0	0	1	0	0	0	0	0	0	0	0	0	0	0	0	0	0	0	0	0	0	0	0	0
GCKDGN101CKUV6	0	0	0	0	0	1	0	1	0	0	0	0	0	0	0	0	0	0	0	0	0	0	0	0
GCKDGN101CKUWW	0	0	0	0	0	0	0	0	0	0	0	1	0	0	0	0	2	0	1	2	0	0	0	0
GCKDGN101CKVME	1	1	3	7	0	2	3	4	0	2	2	4	1	2	3	2	0	3	1	3	0	8	3	1
GCKDGN101CKVTR	0	0	0	0	0	1	0	0	0	0	0	0	0	0	0	0	0	0	0	0	0	0	0	0
GCKDGN101CKWV0	0	0	0	0	1	0	0	0	0	0	0	0	0	0	0	0	0	0	0	0	0	0	0	0
GCKDGN101CKXCZ	0	0	0	0	0	1	0	0	0	0	0	0	0	0	0	0	0	0	0	0	0	0	0	0
GCKDGN101CKY0X	0	2	1	3	0	0	0	0	1	0	0	1	0	3	0	0	1	0	1	0	0	3	0	0
GCKDGN101CKYVR	0	1	0	0	0	0	0	0	1	1	0	0	1	0	2	0	0	0	0	0	0	0	0	0
GCKDGN101CKYZL	0	0	0	0	0	0	0	0	0	0	0	1	0	0	0	0	0	0	0	1	0	0	0	0
GCKDGN101CKZ1X	0	1	0	0	0	0	0	0	0	0	0	0	0	0	0	0	0	0	0	0	0	0	0	0
GCKDGN101CLA4M	0	0	0	1	0	0	0	0	0	0	0	0	0	0	0	0	0	0	0	0	0	0	0	0
GCKDGN101CLAQX	1	1	1	0	1	0	0	2	0	0	1	2	0	3	0	0	0	0	0	0	0	0	0	0
GCKDGN101CLARC	0	0	1	0	0	0	0	0	0	0	0	0	0	0	0	0	0	0	0	0	0	0	0	0
GCKDGN101CLATY	0	1	0	0	0	0	0	0	0	0	0	0	0	0	0	0	0	0	0	0	0	0	0	0
GCKDGN101CLC33	0	1	0	0	0	0	0	0	0	0	0	0	0	0	0	0	0	0	0	0	0	0	0	0
GCKDGN101CLCU2	0	0	0	0	0	0	0	0	0	1	0	0	0	0	0	0	0	0	0	0	0	0	0	0
GCKDGN101CLCUN	0	0	0	0	1	0	0	0	0	0	0	0	0	0	0	0	0	0	0	0	0	0	0	0
GCKDGN101CLD6A	0	0	0	0	0	0	0	0	0	2	0	1	0	0	0	0	0	0	0	0	0	0	0	0
GCKDGN101CLD90	0	0	0	0	0	1	2	0	1	0	0	0	0	0	2	0	0	0	0	0	0	0	1	0
GCKDGN101CLEBD	0	0	0	1	0	0	0	0	1	6	1	1	0	0	0	0	1	0	0	0	0	2	5	1
GCKDGN101CLEKC	1	2	2	1	0	1	2	0	1	0	0	2	1	0	0	0	0	1	1	2	0	1	1	0
GCKDGN101CLF14	0	0	0	1	0	0	0	0	0	0	0	0	0	0	0	0	0	0	0	0	0	0	0	0
GCKDGN101CLFXP	0	1	0	0	0	0	0	1	0	0	0	0	0	0	0	0	0	0	0	0	0	0	0	0
GCKDGN101CLG04	0	0	0	0	0	1	0	0	0	0	0	0	2	0	0	0	0	1	0	0	0	0	0	0
GCKDGN101CLG3B	0	0	0	0	0	0	2	0	0	0	0	0	0	0	0	0	0	0	0	0	0	0	0	0
GCKDGN101CLH4M	2	3	0	1	1	0	1	4	0	0	2	2	0	0	1	1	0	1	0	1	5	1	1	1
GCKDGN101CLHV3	0	0	1	0	0	0	0	0	0	0	0	0	0	0	0	0	0	1	0	0	0	1	0	0
GCKDGN101CLHXW	0	0	0	2	1	0	1	0	1	0	0	0	0	1	1	0	1	0	0	0	0	0	0	1
GCKDGN101CLIW8	0	0	0	0	0	0	1	0	0	6	0	0	0	0	0	0	0	0	0	0	0	2	0	0
GCKDGN101CLIYU	0	0	0	0	0	0	0	0	0	0	0	0	1	1	0	0	0	0	0	0	0	0	0	0
GCKDGN101CLKQC	0	4	0	0	0	0	0	0	0	0	0	0	0	0	0	0	0	5	0	1	0	0	0	0
GCKDGN101CLKYY	0	1	0	0	0	0	0	0	0	0	0	0	0	0	0	0	0	0	0	0	0	0	0	0
GCKDGN101CLL2A	3	1	4	0	0	0	0	3	3	0	0	2	1	1	2	0	2	0	0	0	2	1	2	3
GCKDGN101CLL2E	0	1	0	0	0	0	1	0	0	0	0	0	0	0	0	0	0	0	0	0	0	0	0	0
GCKDGN101CLO1M	0	0	0	0	0	0	0	0	0	0	0	1	0	0	0	0	0	0	0	0	0	0	0	0
GCKDGN101CLR8A	0	0	0	0	0	0	0	0	0	0	0	0	1	0	0	0	0	0	0	0	0	0	0	0
GCKDGN102C209Z	0	0	0	0	0	0	0	0	0	0	0	0	1	0	0	0	0	0	0	0	1	0	0	0
GCKDGN102C20AS	0	0	0	0	0	0	0	0	0	0	0	0	0	1	0	0	0	0	0	1	0	0	0	0
GCKDGN102C20CQ	1	3	0	1	3	3	0	1	4	2	2	2	1	2	0	0	1	0	0	2	0	0	1	0
GCKDGN102C20O2	0	0	0	0	0	0	0	0	0	0	0	0	0	0	0	0	0	0	0	1	0	0	0	0
GCKDGN102C20TO	0	1	0	2	0	1	0	1	0	4	0	0	0	1	0	0	0	0	0	0	0	0	0	0
GCKDGN102C212T	0	1	0	0	0	0	0	0	0	0	0	0	2	0	0	0	0	0	0	0	0	0	0	0
GCKDGN102C215Y	0	0	0	0	0	0	0	0	0	0	0	1	0	0	0	0	0	0	0	0	0	0	0	0
GCKDGN102C23MI	0	0	1	0	0	0	0	0	0	0	0	0	0	0	0	0	0	0	0	0	0	0	1	0
GCKDGN102C23Y3	5	11	4	10	0	0	3	4	2	4	2	4	1	2	1	3	4	5	0	7	4	0	3	2
GCKDGN102C243K	0	4	1	0	1	1	0	0	2	1	0	0	0	0	0	0	0	0	0	0	0	1	0	0
GCKDGN102C247J	1	0	1	1	1	0	0	0	0	0	0	0	0	0	0	0	0	0	0	0	0	0	0	0
GCKDGN102C26TH	0	0	0	1	0	0	0	0	0	0	0	0	0	0	0	0	0	0	0	0	0	0	1	0
GCKDGN102C27E9	0	0	0	0	0	0	0	0	0	0	0	0	0	0	0	0	0	0	0	0	0	0	0	2
GCKDGN102C28AC	0	0	0	0	0	0	0	0	0	0	0	1	0	0	0	0	0	0	0	0	0	0	0	0
GCKDGN102C28K6	0	0	0	1	1	0	2	0	0	0	0	0	0	0	2	0	0	0	0	0	1	1	0	0
GCKDGN102C2ESA	0	0	2	0	0	1	0	0	1	0	0	0	0	0	0	0	0	0	0	0	0	0	0	0
GCKDGN102C2H17	1	1	0	0	0	0	0	1	1	0	0	2	0	0	1	0	0	0	1	0	0	0	0	0
GCKDGN102C2HH7	0	1	0	5	0	1	1	0	2	3	0	1	2	0	0	0	3	3	1	7	2	1	3	0
GCKDGN102C2HWF	0	0	0	2	0	0	0	0	0	0	0	0	1	0	0	0	0	0	0	2	0	0	0	0
GCKDGN102C2K07	0	0	0	0	0	0	0	0	0	0	0	0	0	0	0	0	0	2	0	0	1	0	0	0
GCKDGN102C2K5Y	2	2	2	3	0	0	0	0	0	6	0	1	1	1	0	3	2	0	1	0	0	0	0	0
GCKDGN102C2K61	0	0	0	0	0	0	2	0	1	0	1	1	0	0	0	0	0	0	0	1	0	0	0	0
GCKDGN102C2K6H	1	1	1	0	0	0	0	0	1	0	0	0	0	0	1	0	0	0	0	3	0	0	1	1
GCKDGN102C2KVP	0	0	0	0	0	1	0	0	1	0	0	2	0	1	0	1	0	0	0	0	1	2	1	0
GCKDGN102C2N7J	0	1	1	1	0	0	0	0	0	2	0	1	0	1	0	0	1	0	0	0	0	0	1	0
GCKDGN102C2NNK	0	0	1	0	0	0	0	0	0	0	0	0	0	0	0	0	0	0	0	0	0	0	0	0
GCKDGN102C2ONM	0	0	0	0	0	0	0	0	0	0	0	0	0	0	0	0	0	0	1	0	0	0	0	0
GCKDGN102C2ORA	3	10	2	3	5	10	3	3	5	9	6	15	3	7	4	0	1	1	0	2	1	4	4	2
GCKDGN102C2Q4O	0	0	1	0	0	0	0	0	1	0	0	0	0	0	0	0	0	0	0	0	0	0	0	0
GCKDGN102C2QSY	0	3	2	0	0	1	0	0	2	1	1	1	0	0	0	0	1	0	0	0	2	1	0	2
GCKDGN102C2QW7	0	1	0	0	0	0	0	0	0	0	0	0	0	0	0	0	0	0	0	0	0	0	0	0
GCKDGN102C2QWN	0	1	1	0	0	0	0	0	0	0	0	1	0	0	0	0	0	1	0	0	0	0	0	0
GCKDGN102C2RME	0	0	0	0	0	0	0	0	4	0	0	0	0	1	0	0	0	0	0	0	0	0	0	0
GCKDGN102C2RN2	0	0	0	40	0	0	20	0	0	1	0	0	0	0	0	1	0	0	0	23	0	0	12	0
GCKDGN102C2RRD	0	1	0	1	0	0	0	0	1	0	0	2	0	0	0	0	0	0	1	1	0	0	0	0
GCKDGN102C2RTG	0	0	2	0	0	1	0	0	0	0	0	1	0	0	0	0	0	0	0	0	0	0	0	0
GCKDGN102C2U60	2	9	7	14	0	3	5	2	6	6	3	8	0	4	1	0	7	5	4	5	2	1	0	3
GCKDGN102C2UJA	0	0	2	1	0	3	0	0	1	1	0	0	2	2	2	0	0	0	0	0	0	1	2	1
GCKDGN102C2VOZ	0	0	0	0	0	0	0	0	0	0	0	1	0	1	0	0	0	0	0	1	0	0	0	0
GCKDGN102C2XGJ	0	1	0	0	0	0	0	0	0	0	0	1	0	0	0	0	0	0	0	1	0	0	0	0
GCKDGN102C2XO0	4	10	2	3	1	2	1	0	2	4	4	2	2	0	1	0	3	6	0	0	0	4	3	0
GCKDGN102C2XWZ	0	1	1	1	0	0	0	0	0	0	0	2	0	1	1	0	3	1	0	0	0	1	0	1
GCKDGN102C2YB1	0	3	13	6	0	7	0	0	2	2	3	1	2	0	7	2	1	0	4	1	0	1	1	2
GCKDGN102C2YOR	0	1	1	2	3	1	0	0	0	1	0	1	3	2	1	0	1	0	0	0	1	0	0	0
GCKDGN102C2Z3G	0	0	1	0	0	0	0	0	0	0	0	0	0	0	0	0	0	0	1	0	0	0	0	0
GCKDGN102C2Z6A	0	0	0	0	0	0	0	0	0	1	0	0	0	0	0	0	0	0	0	0	0	0	0	0
GCKDGN102C2Z8B	0	0	1	0	0	0	0	0	0	0	0	0	0	0	0	0	0	0	0	1	0	0	0	0
GCKDGN102C301L	2	3	2	2	0	2	1	0	1	4	1	3	4	1	0	0	2	1	1	3	0	1	1	1
GCKDGN102C30S0	1	0	0	13	4	3	1	2	2	10	1	0	0	2	3	2	2	1	1	4	3	1	1	0
GCKDGN102C31TN	0	0	0	0	0	0	0	0	0	1	0	0	1	0	0	0	0	0	0	0	0	0	0	0
GCKDGN102C31ZM	2	2	6	2	2	0	1	0	1	1	1	4	0	1	4	0	2	4	3	0	3	3	8	1
GCKDGN102C32AN	1	4	4	1	2	3	4	0	4	0	2	3	2	3	0	0	1	2	6	1	1	0	8	0
GCKDGN102C32FV	0	0	0	0	0	0	0	0	0	0	0	1	0	0	0	0	0	0	0	0	0	0	0	0
GCKDGN102C32PY	0	0	0	0	0	0	1	0	0	0	0	0	0	0	0	0	0	0	0	0	0	0	1	0
GCKDGN102C32VM	0	0	0	1	0	0	0	0	0	1	0	0	0	0	0	0	0	0	0	0	0	0	0	0
GCKDGN102C3357	0	1	0	0	0	0	0	0	0	0	0	0	0	0	0	0	0	0	0	0	0	0	0	0
GCKDGN102C34Y7	0	0	0	0	0	0	0	0	1	0	0	0	0	0	0	0	0	0	0	0	0	0	0	0
GCKDGN102C35ID	0	0	0	1	0	0	0	0	2	0	0	0	2	0	0	0	0	0	0	0	0	0	1	0
GCKDGN102C3624	0	0	0	0	0	0	0	0	1	0	0	0	0	0	0	0	0	0	0	0	0	0	0	0
GCKDGN102C36JN	4	1	5	1	3	6	0	0	1	9	1	10	2	1	2	1	4	5	2	4	5	1	6	0
GCKDGN102C37Y8	3	3	3	1	1	0	0	1	2	1	0	3	2	1	4	0	1	0	1	0	2	0	0	1
GCKDGN102C3829	7	50	8	10	11	12	11	3	11	26	13	18	16	16	12	0	10	15	1	9	15	17	18	6
GCKDGN102C38LT	6	3	10	2	2	3	3	5	1	3	0	2	6	2	6	2	4	3	2	1	12	5	6	9
GCKDGN102C3BBP	0	0	0	1	0	0	0	0	0	3	0	0	0	0	1	0	0	0	0	2	0	0	0	0
GCKDGN102C3BFU	2	19	3	10	2	3	2	1	11	11	5	10	3	4	3	1	2	10	4	5	12	3	10	2
GCKDGN102C3BIQ	0	1	0	0	0	0	0	0	0	0	0	0	0	0	0	0	0	1	0	0	0	0	0	1
GCKDGN102C3C8G	1	7	6	1	0	1	0	0	5	3	1	2	1	2	1	0	3	1	2	2	1	2	1	3
GCKDGN102C3CL5	11	6	8	1	18	12	6	9	7	16	4	4	4	12	10	1	3	2	2	2	7	3	3	4
GCKDGN102C3CLD	0	0	0	1	0	0	0	0	0	0	0	1	1	0	0	0	0	0	0	0	1	0	0	0
GCKDGN102C3EA2	0	0	1	0	1	0	0	0	2	1	0	1	0	0	0	0	0	0	0	0	0	0	0	0
GCKDGN102C3EFC	0	1	0	0	0	0	0	0	0	0	0	0	0	0	0	0	2	0	0	0	0	0	0	0
GCKDGN102C3EHU	0	1	0	0	0	1	0	0	0	2	0	0	0	0	1	0	1	2	0	0	0	1	1	0
GCKDGN102C3EUX	0	0	1	0	0	1	0	0	0	0	0	0	0	0	0	0	0	0	0	0	0	0	0	0
GCKDGN102C3EWV	0	0	0	0	1	0	0	0	0	0	0	0	0	0	0	0	0	0	0	0	0	0	0	1
GCKDGN102C3F77	0	0	0	0	0	0	0	0	0	0	0	2	0	0	0	0	0	1	0	0	0	0	0	0
GCKDGN102C3G2P	3	2	4	9	0	2	1	0	1	2	1	0	0	3	0	0	1	1	0	1	0	1	0	0
GCKDGN102C3G4Q	0	0	0	0	0	0	0	0	0	0	1	1	0	0	0	0	0	0	0	0	0	1	0	0
GCKDGN102C3G8Z	1	3	1	1	1	0	1	1	1	2	0	2	0	0	2	1	0	1	1	4	2	2	1	0
GCKDGN102C3GFV	0	2	2	2	1	0	0	0	1	1	1	1	0	0	0	0	0	0	0	0	0	1	0	0
GCKDGN102C3H1K	0	1	0	0	0	0	0	0	0	0	0	0	0	0	0	0	0	0	0	0	0	0	0	0
GCKDGN102C3HF2	0	2	1	1	0	0	0	0	0	0	0	3	0	0	0	0	1	0	1	2	0	0	0	0
GCKDGN102C3HLK	0	0	0	0	1	0	0	0	1	0	0	0	0	0	0	0	0	0	0	0	0	0	0	0
GCKDGN102C3HMS	0	0	0	0	0	0	0	0	0	1	0	0	0	0	0	0	0	0	0	0	0	0	0	0
GCKDGN102C3I38	0	5	1	0	3	1	2	0	2	3	1	1	2	1	0	0	4	2	2	3	1	1	1	2
GCKDGN102C3I4X	0	1	0	0	0	1	0	0	0	0	0	1	0	0	0	0	0	0	0	0	0	0	1	0
GCKDGN102C3J4Z	0	0	0	1	0	0	0	0	0	0	0	0	0	0	0	0	0	0	0	0	0	0	0	0
GCKDGN102C3JFG	0	1	0	0	0	0	1	0	0	0	0	0	0	0	0	0	0	0	0	0	0	0	0	0
GCKDGN102C3JIO	0	0	0	0	0	0	0	0	0	0	0	0	0	0	0	0	0	1	0	0	0	0	0	0
GCKDGN102C3JRZ	0	6	3	1	0	1	1	0	0	2	0	3	0	0	0	0	0	0	0	0	0	1	2	0
GCKDGN102C3K79	0	0	0	0	0	0	0	0	0	0	0	1	0	0	0	0	0	0	0	0	0	0	0	0
GCKDGN102C3KAV	0	0	0	1	0	0	0	0	0	0	0	0	0	0	0	0	0	0	0	0	0	0	0	0
GCKDGN102C3KI8	0	0	0	0	0	0	1	0	0	0	0	0	0	0	1	0	0	0	0	0	0	0	0	0
GCKDGN102C3KZI	0	0	0	0	0	2	0	0	1	1	0	3	1	0	0	0	0	3	0	0	1	0	1	0
GCKDGN102C3L2L	0	0	0	0	0	0	0	1	0	1	0	0	0	0	0	0	0	0	0	0	0	0	0	0
GCKDGN102C3LV7	0	0	0	0	0	0	1	0	1	0	0	0	0	0	0	0	0	0	0	0	0	0	1	0
GCKDGN102C3MKI	1	4	5	1	4	3	0	2	3	2	0	6	1	0	0	0	1	2	0	1	0	1	0	1
GCKDGN102C3MUU	0	0	0	0	0	0	1	0	0	0	0	0	0	0	0	0	0	0	0	0	0	0	0	0
GCKDGN102C3N6X	0	0	0	0	1	0	0	0	3	0	0	3	0	0	0	0	0	0	0	1	1	0	0	0
GCKDGN102C3NB3	0	0	0	3	0	0	0	0	0	0	0	0	0	1	0	1	0	0	0	1	0	0	0	0
GCKDGN102C3NO9	0	0	0	0	0	0	0	0	0	1	0	0	0	0	0	0	0	0	0	0	0	0	1	0
GCKDGN102C3Q99	0	0	0	0	0	0	0	0	0	1	0	1	0	0	0	0	0	0	0	0	0	0	0	0
GCKDGN102C3QKP	0	0	0	0	0	0	0	0	0	0	0	0	0	0	0	0	0	1	0	0	0	0	0	0
GCKDGN102C3R8F	8	16	4	9	10	6	7	3	11	21	2	12	7	9	6	4	12	6	5	0	6	6	10	3
GCKDGN102C3S9B	1	0	0	0	0	0	0	0	0	0	0	0	0	0	0	0	0	0	0	0	0	0	0	0
GCKDGN102C3TN7	0	1	1	1	0	1	0	0	1	2	0	1	1	3	0	0	1	2	0	0	0	1	1	0
GCKDGN102C3TS8	1	1	0	0	0	0	0	0	0	0	0	0	0	0	1	0	1	0	0	2	0	0	0	1
GCKDGN102C3UKK	18	14	6	22	4	8	15	2	8	11	8	16	13	6	5	3	22	18	5	3	10	4	15	3
GCKDGN102C3W3A	0	1	0	3	1	4	5	10	4	5	1	5	0	0	1	0	0	0	0	0	1	4	5	8
GCKDGN102C3W4W	0	0	0	0	0	0	0	0	1	0	0	0	0	0	0	0	0	0	0	0	0	0	0	0
GCKDGN102C3WA9	0	0	0	0	0	0	0	0	0	1	0	0	0	0	0	0	0	0	0	0	0	0	0	0
GCKDGN102C3WS7	0	0	0	0	0	0	0	0	0	0	0	1	0	0	0	0	0	0	0	0	0	0	0	0
GCKDGN102C3XFO	0	0	0	1	0	0	0	0	0	1	0	0	0	0	2	0	0	0	0	0	0	0	0	0
GCKDGN102C3XGR	0	0	0	0	0	0	0	0	1	1	0	0	0	0	0	0	0	0	0	0	0	0	0	0
GCKDGN102C3XID	0	1	0	0	0	0	1	0	0	1	0	1	1	0	0	0	0	0	1	0	0	0	1	0
GCKDGN102C3XNR	0	0	1	0	0	0	1	0	3	1	0	0	0	0	0	0	0	0	2	0	0	0	0	0
GCKDGN102C3Y4M	0	4	8	11	0	2	2	2	4	1	5	6	1	1	1	0	0	0	3	3	0	3	1	1
GCKDGN102C3YL9	0	0	0	0	0	0	0	0	1	0	0	0	0	0	0	0	0	0	0	0	0	0	0	0
GCKDGN102C3YO8	0	0	0	0	0	0	0	0	0	0	0	2	1	0	0	0	0	0	0	0	0	0	0	0
GCKDGN102C3YOI	7	12	5	9	2	1	4	2	12	10	6	21	0	1	3	3	8	8	8	15	1	8	1	4
GCKDGN102C3YRQ	0	0	0	0	0	1	0	0	0	0	0	0	0	0	0	0	1	0	0	0	0	0	0	0
GCKDGN102C3YVA	0	0	0	0	0	0	0	0	0	0	1	0	0	0	0	0	0	0	0	0	0	0	0	0
GCKDGN102C3Z1F	0	0	0	0	1	0	0	0	0	0	0	0	0	1	0	0	0	0	0	0	0	0	0	0
GCKDGN102C3ZXR	0	0	0	1	0	0	1	0	0	0	0	1	0	0	0	0	0	0	0	1	0	0	0	0
GCKDGN102C40VS	0	0	0	0	0	0	0	0	0	1	0	0	1	0	0	0	0	0	0	0	0	0	0	0
GCKDGN102C412T	0	0	0	0	0	0	0	0	0	0	0	0	0	0	1	0	0	0	0	0	0	0	0	0
GCKDGN102C41CM	0	7	1	4	0	0	0	0	3	3	0	7	0	0	1	0	0	1	0	0	0	0	0	0
GCKDGN102C42LJ	0	0	1	0	0	0	0	0	1	0	0	0	0	0	0	0	0	0	0	0	0	0	0	0
GCKDGN102C430X	4	9	2	15	0	0	5	4	5	4	4	9	2	0	5	3	4	4	1	5	1	2	3	0
GCKDGN102C437F	0	0	2	1	0	0	0	0	0	0	0	2	1	0	0	3	2	0	2	1	0	0	2	0
GCKDGN102C43LC	0	4	0	1	0	0	0	2	2	0	0	1	0	1	0	1	1	5	0	1	2	1	0	0
GCKDGN102C449V	0	1	0	0	0	0	0	0	0	0	0	0	0	0	0	0	0	0	0	0	0	0	0	0
GCKDGN102C44E6	2	2	2	2	0	4	2	2	1	1	0	4	0	1	1	2	1	0	0	1	0	0	1	1
GCKDGN102C44XI	0	0	0	0	0	0	0	0	0	0	0	0	0	0	0	0	0	0	0	0	0	1	0	0
GCKDGN102C44Z5	0	0	0	0	0	0	0	3	0	0	0	0	0	0	0	0	0	0	0	0	0	0	0	0
GCKDGN102C45AV	0	0	2	2	0	0	0	0	0	0	0	0	0	0	0	0	0	0	0	1	0	0	0	0
GCKDGN102C45FQ	0	2	0	1	0	0	0	0	0	0	0	1	0	0	0	0	0	0	0	2	0	0	0	0
GCKDGN102C46WM	0	0	0	0	0	0	0	0	0	1	0	0	0	0	0	0	0	0	0	0	0	0	0	0
GCKDGN102C46YE	2	0	2	1	0	0	0	0	4	0	0	1	0	0	1	0	0	0	2	0	0	0	0	0
GCKDGN102C47BY	0	0	0	0	0	0	0	0	0	0	1	4	0	0	0	0	0	0	0	0	0	0	0	0
GCKDGN102C489F	0	0	1	0	0	0	0	0	0	1	0	3	0	0	0	0	0	0	0	0	0	0	0	0
GCKDGN102C48C6	3	0	3	2	0	1	0	0	0	1	1	1	0	0	0	0	2	0	4	0	0	0	1	0
GCKDGN102C48P9	8	3	4	6	5	2	0	3	7	4	2	3	2	2	6	4	3	2	3	2	1	2	5	3
GCKDGN102C4AAZ	0	0	0	0	0	0	0	0	0	1	0	1	0	0	1	0	0	0	0	0	0	0	0	0
GCKDGN102C4AIF	0	0	0	0	0	0	0	0	0	0	0	0	0	0	0	0	0	1	0	0	0	0	0	0
GCKDGN102C4B9G	0	0	0	0	0	0	0	0	0	0	0	0	0	0	1	0	0	0	1	0	0	0	3	0
GCKDGN102C4BMR	3	1	2	1	0	0	2	0	3	0	0	1	2	1	3	0	3	0	0	0	0	0	8	1
GCKDGN102C4BOV	0	1	0	0	0	0	0	0	0	0	0	0	0	0	0	0	0	0	0	0	0	0	0	0
GCKDGN102C4BY0	0	0	0	0	0	0	0	0	0	0	0	0	0	0	0	0	0	0	1	0	0	0	0	0
GCKDGN102C4CKS	0	0	3	0	0	0	0	0	1	0	0	3	0	0	0	0	1	0	0	0	0	0	0	0
GCKDGN102C4CU0	0	0	0	3	0	1	0	1	0	0	0	0	0	0	0	0	0	0	0	0	0	0	1	0
GCKDGN102C4CY6	4	0	1	5	4	3	1	0	0	0	1	2	0	4	1	0	3	0	0	2	0	2	0	0
GCKDGN102C4ET8	0	1	0	0	0	0	0	0	0	0	0	0	0	0	0	0	0	0	0	0	0	0	0	0
GCKDGN102C4F0X	3	1	3	0	0	2	2	0	2	3	1	1	3	2	1	3	4	2	1	1	2	1	3	3
GCKDGN102C4F12	18	35	11	3	0	2	0	3	0	5	0	12	2	3	0	15	5	6	6	1	1	1	0	1
GCKDGN102C4FQP	1	0	0	1	1	0	1	0	0	0	0	0	0	0	0	0	0	0	0	0	0	0	2	0
GCKDGN102C4HL6	0	0	0	0	0	0	0	0	0	1	0	1	0	0	0	0	0	0	0	0	0	0	0	0
GCKDGN102C4ISN	9	11	10	7	7	3	7	2	5	10	8	24	3	0	4	0	13	10	5	12	3	5	5	3
GCKDGN102C4IVI	0	0	0	1	0	0	0	0	0	0	0	0	0	0	0	0	0	0	0	1	0	0	0	0
GCKDGN102C4JAP	11	13	8	8	7	19	9	20	6	14	3	18	12	17	24	4	11	3	1	5	5	12	18	9
GCKDGN102C4LZ8	0	0	0	0	0	0	0	1	0	0	0	0	0	0	0	0	0	0	0	0	0	0	0	2
GCKDGN102C4MDF	0	0	0	0	0	0	0	0	0	0	0	0	0	0	0	0	0	0	0	1	0	0	0	0
GCKDGN102C4OAA	1	8	8	2	0	3	0	0	2	6	0	2	2	4	5	1	1	5	0	1	1	3	5	2
GCKDGN102C4OX5	0	0	0	0	0	0	0	0	0	0	0	0	0	0	0	0	0	0	1	1	0	1	0	0
GCKDGN102C4P4J	0	0	0	0	0	0	0	0	0	1	0	0	0	0	0	0	0	0	0	0	0	0	0	0
GCKDGN102C4Q9L	0	0	0	0	0	0	0	0	0	0	0	0	0	0	2	0	0	0	0	0	0	0	0	0
GCKDGN102C4QB2	0	0	0	1	0	0	1	0	1	2	0	0	0	0	0	0	0	0	0	0	0	0	0	0
GCKDGN102C4RXX	0	0	0	0	0	0	0	0	0	0	0	1	0	0	0	0	0	0	0	0	0	0	0	0
GCKDGN102C4SBH	2	3	2	5	0	1	4	1	7	1	0	8	2	2	3	1	4	5	5	7	0	3	5	3
GCKDGN102C4SRF	1	5	4	0	0	0	1	2	1	4	2	5	3	2	4	3	12	12	2	10	6	3	6	5
GCKDGN102C4T8N	5	10	1	5	0	0	2	5	1	7	1	8	1	1	2	5	12	0	0	1	0	1	1	3
GCKDGN102C4UW0	0	0	0	0	0	0	1	0	0	1	0	1	0	1	0	0	0	1	0	0	0	0	0	0
GCKDGN102C4VOK	1	0	1	0	0	3	0	0	2	0	1	2	0	0	0	0	0	1	1	1	1	1	0	1
GCKDGN102C4VPN	0	1	0	0	0	0	0	0	0	0	0	0	0	0	0	0	0	0	0	0	0	0	0	0
GCKDGN102C4W4G	0	0	1	0	0	0	0	0	0	0	0	0	1	0	0	0	0	0	0	0	0	0	0	0
GCKDGN102C4WBB	0	0	1	0	1	1	0	1	4	0	1	0	1	0	0	0	0	0	0	0	0	0	3	0
GCKDGN102C4X7U	2	6	6	5	0	1	0	0	2	2	0	8	0	1	0	0	2	2	1	8	2	1	1	3
GCKDGN102C4XDK	0	0	1	1	0	1	0	0	0	0	0	1	0	0	0	0	0	0	0	0	0	0	0	0
GCKDGN102C4Y22	0	0	0	0	0	0	0	0	1	0	0	1	0	0	0	0	0	0	0	0	0	0	0	0
GCKDGN102C4YJR	0	0	1	0	0	1	0	1	1	2	1	0	1	2	2	0	0	0	0	0	0	1	1	1
GCKDGN102C5038	0	0	0	0	0	0	0	0	0	0	0	0	0	0	0	0	0	0	0	2	0	0	0	0
GCKDGN102C508N	6	5	10	5	5	2	1	2	9	8	3	8	1	5	1	1	1	7	2	8	4	4	7	0
GCKDGN102C50BA	0	0	0	0	0	0	0	0	0	0	0	0	0	0	0	0	0	1	0	0	0	0	0	0
GCKDGN102C50C8	3	2	2	3	0	0	0	0	0	2	1	0	2	2	3	1	1	0	2	0	0	0	1	0
GCKDGN102C50HT	1	0	1	0	1	0	0	0	0	2	0	2	1	0	0	1	0	0	0	0	0	2	0	0
GCKDGN102C50R8	0	0	0	0	0	1	0	0	0	0	0	0	0	0	0	0	0	0	0	0	0	0	0	0
GCKDGN102C52UN	0	0	0	0	0	1	0	0	0	0	0	0	0	0	0	0	0	0	0	0	0	0	0	0
GCKDGN102C531A	0	1	0	0	0	0	1	2	1	1	0	2	0	0	0	0	1	0	0	0	0	0	1	0
GCKDGN102C53F0	5	1	0	0	0	0	1	0	0	0	0	1	0	2	0	0	2	0	0	0	0	0	0	0
GCKDGN102C54G9	1	2	1	4	0	0	1	1	2	2	2	5	1	0	0	2	1	0	2	2	0	0	2	0
GCKDGN102C54XF	0	0	0	0	0	0	0	0	0	0	0	0	0	0	0	0	0	0	0	0	0	0	0	1
GCKDGN102C55GQ	0	0	1	0	0	0	1	0	0	0	0	0	0	0	0	0	1	0	0	0	0	0	0	0
GCKDGN102C55OS	0	0	1	1	0	0	0	0	0	1	0	0	0	0	0	1	0	0	0	1	0	1	0	1
GCKDGN102C57S4	0	0	0	0	0	0	0	0	0	0	0	1	0	0	0	0	0	0	0	0	0	0	0	0
GCKDGN102C58UZ	4	1	8	2	0	0	1	0	3	2	0	3	1	1	1	0	0	0	0	0	0	0	1	2
GCKDGN102C58W9	0	0	0	0	0	0	0	0	0	0	0	0	0	0	0	0	1	0	0	0	0	0	0	0
GCKDGN102C59AX	0	1	0	0	0	0	0	0	0	0	0	0	0	0	0	0	0	1	0	1	0	0	0	0
GCKDGN102C59YR	0	5	1	5	0	1	0	0	4	7	2	2	3	0	3	0	3	3	1	2	8	0	3	2
GCKDGN102C5ADW	0	0	0	0	0	0	0	1	0	0	0	0	0	0	0	0	0	0	0	0	0	0	0	0
GCKDGN102C5B54	0	0	0	0	0	0	0	0	0	0	1	0	0	0	0	0	0	0	0	0	0	0	0	0
GCKDGN102C5C7S	1	0	1	0	1	0	1	0	0	0	0	1	1	0	1	0	1	0	1	0	0	0	0	0
GCKDGN102C5CE2	0	0	0	0	0	0	0	0	0	0	0	0	1	0	0	0	0	0	0	0	0	0	0	0
GCKDGN102C5EGZ	0	0	1	0	0	0	1	0	0	1	0	0	0	0	0	0	0	0	0	0	0	0	0	0
GCKDGN102C5F9C	0	1	0	0	1	0	0	0	1	0	0	0	0	1	0	0	2	2	1	0	1	0	0	0
GCKDGN102C5FBB	2	13	5	6	0	2	1	7	5	4	3	7	0	2	0	3	4	7	2	5	4	1	3	13
GCKDGN102C5FIA	0	1	0	0	1	0	0	0	0	0	0	0	0	0	0	0	0	0	0	0	0	0	0	2
GCKDGN102C5FIY	1	0	0	0	0	1	0	0	0	0	0	0	0	0	0	0	0	0	0	0	0	0	0	0
GCKDGN102C5G28	0	0	0	0	0	0	0	0	0	0	0	0	0	0	0	0	0	0	0	1	0	0	0	0
GCKDGN102C5GJZ	0	0	0	1	0	0	0	0	0	0	0	1	1	0	0	0	0	0	0	0	0	0	0	0
GCKDGN102C5HX2	0	0	0	0	0	0	0	2	0	0	0	0	0	0	0	0	0	0	0	1	0	0	0	0
GCKDGN102C5II8	0	1	0	0	0	0	0	0	0	0	0	0	0	0	0	0	0	0	0	1	0	0	0	0
GCKDGN102C5JZP	1	0	1	1	0	0	0	0	0	0	0	2	0	0	0	0	2	0	0	0	0	0	0	0
GCKDGN102C5KXD	0	2	4	1	0	0	0	0	3	1	0	1	1	0	3	0	1	0	0	0	3	0	6	1
GCKDGN102C5LM2	0	0	1	0	0	0	0	0	0	0	0	0	0	0	0	0	0	0	0	0	0	0	0	0
GCKDGN102C5LR2	2	5	3	8	0	1	1	2	2	1	3	6	4	1	2	2	9	4	1	8	0	5	3	1
GCKDGN102C5LW2	0	0	0	0	0	2	0	0	0	0	3	0	0	0	0	0	1	0	0	0	0	0	0	0
GCKDGN102C5M7F	0	0	0	0	0	0	0	0	1	0	0	0	0	0	0	0	0	1	0	0	1	0	0	0
GCKDGN102C5MKP	0	0	0	0	0	0	0	0	1	1	0	0	0	0	0	0	0	0	0	0	0	0	0	0
GCKDGN102C5N4M	0	0	0	0	0	1	0	0	0	0	0	0	0	0	0	0	1	0	0	1	0	1	0	0
GCKDGN102C5O4M	0	1	0	1	0	0	0	0	0	0	0	1	0	0	0	0	1	0	0	0	0	0	0	0
GCKDGN102C5OEA	0	0	1	0	0	1	0	0	0	1	0	3	1	0	0	0	0	0	0	0	0	0	0	0
GCKDGN102C5OOK	0	0	0	0	0	0	0	0	0	0	0	0	0	0	0	0	0	0	0	0	1	0	0	0
GCKDGN102C5OPR	0	0	2	0	0	0	1	1	1	2	0	0	1	0	0	0	0	0	0	1	0	0	0	0
GCKDGN102C5P2T	0	0	0	1	0	1	1	1	0	1	0	0	0	1	0	0	0	0	1	0	0	1	0	0
GCKDGN102C5P5E	1	0	0	0	0	0	0	0	0	0	0	0	0	0	0	0	2	0	0	0	0	0	0	0
GCKDGN102C5PO8	0	0	1	0	0	0	0	0	0	0	0	0	0	0	0	0	0	0	0	0	0	0	0	0
GCKDGN102C5PXE	1	0	0	0	0	0	0	0	0	0	0	1	0	0	0	0	0	0	0	0	0	0	0	0
GCKDGN102C5QHQ	0	1	0	0	0	0	0	0	0	0	0	0	0	0	0	0	0	0	0	1	0	0	0	0
GCKDGN102C5QWR	1	7	5	2	1	3	5	0	3	4	2	4	0	4	3	0	0	0	2	2	0	0	4	0
GCKDGN102C5QXI	0	2	0	0	0	0	0	0	0	0	0	0	0	0	0	0	0	0	0	0	0	0	0	0
GCKDGN102C5R0T	0	0	0	1	0	0	0	0	0	0	0	0	0	0	0	0	0	0	0	0	0	0	0	0
GCKDGN102C5T04	0	2	1	2	1	3	1	0	0	0	1	3	1	0	1	0	1	0	1	3	0	0	1	0
GCKDGN102C5TD6	0	0	0	1	0	0	0	0	0	0	0	0	0	0	0	0	0	0	0	2	0	0	0	0
GCKDGN102C5TE3	0	2	1	0	0	1	0	1	0	0	0	0	0	1	0	0	1	1	3	1	0	1	1	0
GCKDGN102C5TZD	0	0	0	0	0	0	0	0	0	0	1	0	0	0	0	0	0	0	0	0	0	0	0	0
GCKDGN102C5UJT	0	0	0	1	0	0	0	0	0	0	0	0	0	0	0	0	0	0	0	0	0	0	0	0
GCKDGN102C5UMD	0	0	0	0	0	0	0	0	0	0	0	0	0	0	0	0	0	0	0	0	1	0	0	0
GCKDGN102C5URQ	0	0	0	1	0	0	0	0	0	0	0	0	0	0	0	0	0	0	0	0	0	0	0	0
GCKDGN102C5V6J	1	2	0	1	0	0	2	1	0	0	0	2	0	2	1	1	0	0	0	2	0	0	0	2
GCKDGN102C5VAB	6	16	5	6	2	1	6	4	16	15	1	14	5	8	6	8	7	6	2	3	5	9	2	3
GCKDGN102C5X24	1	0	0	2	0	0	0	0	0	0	0	0	0	0	0	0	0	0	0	0	1	0	0	0
GCKDGN102C5Z81	0	0	2	1	0	1	0	0	0	0	0	0	0	0	0	0	0	0	0	0	0	0	0	0
GCKDGN102C5Z8W	3	4	3	11	3	1	4	0	4	3	1	8	0	1	2	0	3	1	0	8	5	0	4	0
GCKDGN102C5ZDL	1	0	0	0	0	0	0	0	0	0	0	0	0	0	0	0	0	0	0	0	1	0	0	0
GCKDGN102C5ZKK	0	0	2	3	0	4	0	0	0	0	1	0	0	0	1	0	0	2	0	3	1	4	0	1
GCKDGN102C5ZR6	2	13	0	0	0	0	0	0	0	0	0	4	0	0	4	0	1	6	0	0	0	0	0	0
GCKDGN102C5ZSH	0	3	0	0	0	0	0	0	0	0	0	0	0	0	2	0	0	0	0	0	0	0	0	0
GCKDGN102C5ZYI	0	0	1	0	0	0	0	0	0	0	0	0	0	0	0	0	1	0	0	0	0	1	0	0
GCKDGN102C602R	0	1	0	0	0	0	0	0	0	0	0	0	0	0	0	0	0	0	0	0	0	0	0	0
GCKDGN102C617Y	1	0	0	0	0	0	0	0	0	0	0	1	0	0	1	0	0	0	0	0	0	1	0	0
GCKDGN102C61B4	0	0	0	0	0	0	1	0	0	0	0	0	0	0	0	0	0	0	0	0	0	0	0	0
GCKDGN102C61VJ	0	0	0	0	0	0	0	0	0	0	0	1	0	0	0	0	2	0	0	0	0	1	0	0
GCKDGN102C634H	0	0	0	1	1	3	0	0	1	1	0	1	0	0	0	0	0	0	0	0	0	0	0	0
GCKDGN102C640Z	0	0	2	0	0	0	2	0	1	0	0	0	0	0	0	0	0	0	0	0	3	0	2	0
GCKDGN102C64TE	3	4	3	1	0	1	1	0	2	3	0	4	0	1	0	1	2	4	1	2	1	1	0	1
GCKDGN102C654H	0	0	0	0	0	0	0	0	0	1	0	0	0	0	0	0	0	0	0	0	0	0	0	0
GCKDGN102C65OS	0	2	0	2	0	0	0	0	0	2	1	1	0	2	0	0	0	0	0	0	0	0	0	0
GCKDGN102C65P5	2	0	0	0	1	0	0	0	0	0	0	0	1	0	0	0	0	0	0	0	0	0	0	0
GCKDGN102C65P9	3	3	4	4	0	1	2	0	1	6	1	2	2	5	6	0	3	0	5	6	1	0	7	6
GCKDGN102C66GU	0	0	1	1	1	0	0	1	0	0	0	2	0	0	0	0	0	0	0	0	0	0	0	0
GCKDGN102C66KP	0	0	0	0	0	0	0	0	0	0	0	0	0	1	0	0	0	1	0	0	0	0	0	0
GCKDGN102C66N7	1	2	1	0	0	3	0	0	0	1	0	1	0	1	0	0	0	1	0	0	0	2	0	0
GCKDGN102C66OP	0	0	0	0	0	0	0	0	0	0	0	0	0	0	0	1	0	0	0	0	0	1	0	0
GCKDGN102C6740	0	0	0	2	0	0	0	0	0	0	0	0	0	0	0	0	0	0	0	0	0	0	0	0
GCKDGN102C679B	0	7	1	12	0	0	0	1	0	1	0	12	0	0	0	0	1	3	1	5	0	0	0	1
GCKDGN102C67JA	3	4	1	1	0	4	3	5	3	2	0	2	1	1	1	5	1	0	0	1	0	0	1	2
GCKDGN102C67Q7	0	1	5	0	1	1	1	0	2	3	3	1	0	0	0	0	0	1	1	0	0	0	0	1
GCKDGN102C67S2	0	0	0	0	0	0	0	0	0	0	0	1	0	0	0	0	0	0	0	0	0	0	0	0
GCKDGN102C67W6	0	0	0	0	0	0	0	0	0	0	0	0	0	0	1	0	0	0	0	0	0	0	0	0
GCKDGN102C681W	0	1	0	1	0	0	0	0	0	3	0	2	0	0	0	0	0	0	0	0	0	0	0	1
GCKDGN102C69OC	0	0	0	0	0	0	0	0	0	0	0	0	0	0	0	0	0	0	0	1	0	0	0	0
GCKDGN102C69SK	1	0	1	0	1	3	0	0	0	0	0	0	0	0	0	0	0	0	0	0	2	0	1	0
GCKDGN102C6A3B	0	0	0	0	0	0	0	0	0	0	0	0	0	0	0	0	0	0	0	1	0	0	0	0
GCKDGN102C6AK9	0	0	1	0	0	2	1	0	0	0	0	0	0	0	0	0	0	0	0	0	0	0	1	0
GCKDGN102C6ASM	0	0	1	0	0	0	0	0	0	0	0	1	0	0	0	0	0	0	0	0	0	0	1	0
GCKDGN102C6AX3	0	2	1	3	6	1	4	1	4	0	4	3	0	5	3	0	2	0	1	2	3	2	2	0
GCKDGN102C6BUV	0	0	0	0	0	0	1	0	0	0	0	0	0	0	1	0	0	1	0	0	0	0	0	0
GCKDGN102C6BVZ	0	0	0	1	0	0	0	0	0	0	0	0	0	0	0	0	0	0	0	0	0	0	0	0
GCKDGN102C6CUG	0	0	0	0	0	0	0	0	1	0	0	0	0	0	0	0	0	0	0	1	0	0	0	0
GCKDGN102C6CZQ	0	0	1	0	0	0	0	0	0	0	0	0	0	0	0	0	0	0	0	0	0	0	0	0
GCKDGN102C6D2O	0	1	3	0	0	0	0	0	1	1	0	1	0	1	1	0	1	0	0	1	0	2	1	0
GCKDGN102C6D3T	0	2	0	0	0	0	0	2	0	0	0	2	0	0	0	0	0	0	0	0	0	0	0	0
GCKDGN102C6D5C	0	2	0	0	1	0	0	0	0	1	0	0	0	0	0	0	0	0	0	0	0	0	0	0
GCKDGN102C6DKL	0	1	0	0	0	0	0	0	0	0	0	0	0	0	0	0	0	0	0	0	0	0	0	0
GCKDGN102C6EBF	0	0	0	0	0	0	0	1	0	0	0	0	0	1	0	0	0	0	0	0	0	0	0	0
GCKDGN102C6EBX	0	0	3	0	0	1	0	0	0	0	1	0	0	0	0	0	0	0	0	0	0	0	0	0
GCKDGN102C6F2X	0	0	0	0	0	0	0	0	0	7	0	1	0	0	1	0	1	1	0	0	0	0	0	0
GCKDGN102C6FDU	0	0	3	1	2	0	0	0	0	2	1	3	2	0	1	0	0	0	3	0	0	1	0	0
GCKDGN102C6I9F	7	11	7	11	3	4	2	3	11	18	3	16	3	4	1	0	6	5	4	7	1	3	16	2
GCKDGN102C6IAK	0	0	0	0	0	0	0	0	0	2	0	0	0	0	0	0	0	0	0	0	0	0	2	0
GCKDGN102C6J9G	0	0	0	0	0	0	0	0	0	0	0	0	0	0	0	0	0	0	0	1	0	0	0	0
GCKDGN102C6JN3	1	0	0	0	0	0	1	0	3	3	0	1	1	1	3	0	1	0	0	0	1	1	1	3
GCKDGN102C6KOO	0	2	0	1	0	0	0	0	1	0	0	0	0	0	1	0	0	0	0	0	0	0	0	1
GCKDGN102C6LHO	1	2	0	1	0	0	0	0	2	0	0	0	0	0	0	0	1	3	0	1	1	0	1	0
GCKDGN102C6LJT	0	2	2	2	0	0	0	0	0	1	1	0	0	0	1	0	1	0	0	0	0	1	0	0
GCKDGN102C6LT8	0	1	0	0	0	0	0	0	0	0	0	0	0	0	0	0	0	0	0	0	0	0	0	0
GCKDGN102C6MI8	0	0	0	1	0	0	0	0	0	0	0	0	1	0	0	0	0	0	0	0	0	0	0	0
GCKDGN102C6MO8	0	1	0	0	0	1	0	0	0	0	1	0	0	0	0	0	0	0	1	1	0	0	0	0
GCKDGN102C6MOT	25	19	29	18	6	13	8	7	16	14	1	17	10	9	19	1	21	5	2	11	6	6	10	11
GCKDGN102C6MSK	0	0	0	3	0	0	0	0	0	0	0	0	1	0	0	0	0	0	0	0	0	0	0	0
GCKDGN102C6OQD	0	0	1	1	0	0	0	0	0	0	0	1	0	0	0	0	0	0	0	0	0	0	0	0
GCKDGN102C6PE1	0	0	0	0	0	0	1	0	0	0	0	0	0	0	0	0	0	0	0	0	0	0	0	0
GCKDGN102C6RXH	0	3	0	1	0	1	0	1	0	1	0	1	0	2	0	0	0	0	0	0	0	1	2	1
GCKDGN102C6S06	0	0	0	0	0	0	0	0	0	0	1	0	0	0	0	0	0	0	0	0	0	0	0	0
GCKDGN102C6SMT	0	0	0	0	1	0	0	0	0	0	0	0	0	0	0	0	0	0	0	0	0	0	0	0
GCKDGN102C6T1J	0	0	0	0	0	0	0	0	0	0	0	0	1	0	0	0	0	0	0	0	0	0	0	0
GCKDGN102C6T3S	5	1	12	5	1	4	2	0	0	11	1	7	2	3	1	3	3	1	1	6	1	1	4	1
GCKDGN102C6TI8	1	1	0	0	0	1	0	0	0	0	0	1	0	0	1	2	0	0	2	1	1	0	0	0
GCKDGN102C6U72	0	0	0	0	0	0	0	0	0	0	0	0	0	0	0	0	0	0	0	1	0	0	0	0
GCKDGN102C6VJ8	0	1	0	1	0	0	0	0	1	0	1	0	0	0	0	0	0	0	1	0	0	0	0	0
GCKDGN102C6VQL	0	0	0	0	0	0	0	0	1	0	0	0	0	0	0	0	0	0	0	0	0	0	0	0
GCKDGN102C6WZD	0	0	0	0	0	0	0	0	0	0	0	1	0	0	0	0	0	0	0	0	0	0	0	0
GCKDGN102C6X5Q	0	0	0	0	0	0	0	0	0	0	0	1	0	0	0	0	0	0	0	1	0	0	0	0
GCKDGN102C6XST	0	0	0	0	0	0	0	0	0	0	0	0	0	0	0	0	0	0	0	1	0	0	0	0
GCKDGN102C6YGF	0	0	0	0	0	1	0	0	0	0	0	0	0	0	0	0	0	0	0	0	0	0	0	0
GCKDGN102C6YO0	2	10	3	7	3	5	1	2	8	5	9	12	0	2	2	0	1	2	4	8	0	5	0	1
GCKDGN102C6YSX	0	3	1	4	0	0	2	1	2	2	0	3	0	1	2	2	1	0	0	0	0	0	1	1
GCKDGN102C6ZK2	0	0	0	1	0	0	0	0	0	0	0	0	0	0	0	0	0	0	0	0	0	0	0	0
GCKDGN102C6ZOK	0	0	0	2	0	1	0	0	1	0	0	1	0	0	2	0	0	0	0	2	0	0	0	0
GCKDGN102C6ZWJ	0	1	2	1	0	0	1	0	0	0	1	0	9	0	0	0	1	0	0	0	0	2	2	0
GCKDGN102C6ZYD	1	4	1	0	0	0	1	0	1	2	2	1	2	1	1	2	0	1	0	0	1	1	0	0
GCKDGN102C7341	0	2	3	0	0	2	0	0	1	0	0	1	1	3	0	0	0	1	1	0	0	0	0	0
GCKDGN102C763F	0	17	11	16	3	3	3	1	13	10	7	2	5	5	1	2	0	8	4	5	3	5	9	0
GCKDGN102C76J8	1	0	2	1	2	0	0	0	2	2	2	1	0	0	1	0	1	1	1	1	0	2	0	0
GCKDGN102C771J	8	13	6	7	3	5	9	8	16	16	3	13	7	2	13	1	13	10	8	13	9	16	9	6
GCKDGN102C773Y	0	0	0	0	0	1	0	0	0	0	0	1	0	0	0	0	0	0	0	0	0	0	0	0
GCKDGN102C775T	1	2	2	2	0	0	0	0	0	1	1	1	0	1	0	0	1	2	1	0	0	0	0	0
GCKDGN102C77HR	0	0	1	0	0	0	0	0	0	0	0	0	0	0	0	0	0	0	0	0	0	0	0	0
GCKDGN102C77T5	3	1	0	0	3	0	2	0	0	1	0	1	0	2	0	0	0	0	1	0	0	0	2	0
GCKDGN102C78Q4	7	25	12	24	8	6	13	12	17	25	3	31	7	16	11	6	9	10	7	23	11	8	15	7
GCKDGN102C792G	0	1	0	0	0	0	0	0	0	0	0	0	0	0	0	0	0	0	0	0	0	0	0	0
GCKDGN102C79EG	0	0	0	0	0	0	0	3	0	0	0	0	1	0	0	0	3	0	0	1	0	0	0	0
GCKDGN102C79FT	0	1	0	0	0	0	0	0	0	0	0	0	0	0	1	0	0	0	0	0	0	0	0	0
GCKDGN102C79QS	0	0	2	2	0	1	0	0	0	1	0	3	1	2	0	1	1	0	1	1	2	0	0	0
GCKDGN102C79V1	2	2	1	1	1	1	4	3	3	2	2	1	2	0	4	1	1	1	0	0	0	0	0	3
GCKDGN102C7A77	0	1	0	0	0	0	0	0	0	0	0	0	0	0	0	0	0	0	0	0	0	0	0	0
GCKDGN102C7C5C	0	0	0	0	0	0	0	0	0	0	0	0	0	0	2	0	0	0	0	0	0	0	0	0
GCKDGN102C7CCO	0	0	0	0	0	0	0	0	1	1	0	0	0	0	0	0	0	0	0	0	0	1	0	0
GCKDGN102C7CPY	26	32	1	18	0	2	0	0	31	0	13	11	0	0	10	0	35	7	0	18	1	4	0	0
GCKDGN102C7CT2	0	1	0	0	0	1	3	2	0	0	0	0	0	0	0	1	0	0	0	0	0	0	1	1
GCKDGN102C7D4U	0	3	3	0	1	0	1	0	1	1	1	1	0	1	0	0	0	0	0	1	2	0	0	0
GCKDGN102C7FAX	0	0	0	1	0	0	0	1	2	4	0	0	0	1	0	0	0	0	0	1	0	0	1	1
GCKDGN102C7FDR	0	1	1	0	0	1	0	0	0	0	0	0	1	2	1	0	0	0	0	0	0	1	0	0
GCKDGN102C7FXV	1	3	1	0	0	1	0	0	0	1	0	1	0	0	1	0	0	1	0	0	1	0	2	0
GCKDGN102C7GZB	0	0	0	0	0	0	0	0	0	0	0	0	0	0	0	0	0	0	1	0	0	0	0	0
GCKDGN102C7HPU	0	4	6	3	1	1	0	0	2	1	3	6	1	1	0	0	1	3	1	6	0	1	3	0
GCKDGN102C7J3J	0	0	0	0	0	0	0	0	0	0	0	1	0	0	0	0	0	0	0	0	0	0	0	0
GCKDGN102C7J9T	0	0	0	0	1	0	0	0	0	0	0	0	0	0	0	0	0	0	0	0	1	0	0	0
GCKDGN102C7KIG	0	1	0	0	0	0	0	0	0	0	0	1	0	0	0	1	1	0	0	0	0	0	0	0
GCKDGN102C7KMI	0	0	0	1	0	0	0	0	3	0	1	0	0	0	0	0	0	0	0	0	0	0	0	0
GCKDGN102C7KWX	1	0	0	0	0	0	0	0	1	2	0	4	1	0	0	0	1	2	0	0	0	0	2	1
GCKDGN102C7KXH	0	0	0	1	0	1	0	0	0	0	0	1	1	0	0	0	0	2	0	0	1	0	0	0
GCKDGN102C7L6E	0	0	0	0	0	0	0	0	0	0	0	0	0	0	0	0	0	0	0	0	1	1	0	0
GCKDGN102C7L8U	0	0	1	0	0	0	0	0	0	0	0	2	0	0	0	0	0	0	0	0	0	1	0	0
GCKDGN102C7LQN	0	0	1	0	0	0	0	0	1	0	0	1	0	0	0	0	0	0	0	0	0	0	0	1
GCKDGN102C7MHX	0	0	0	0	0	0	0	0	0	0	0	1	0	0	0	0	0	2	0	0	0	0	0	0
GCKDGN102C7MLQ	0	1	0	4	1	0	0	0	0	0	0	0	0	0	0	0	2	1	2	2	0	1	4	0
GCKDGN102C7NLZ	1	4	1	3	1	0	0	0	0	0	0	4	0	1	0	0	0	0	0	2	0	0	0	0
GCKDGN102C7NRD	0	0	4	2	0	0	1	0	0	0	0	0	0	0	0	0	0	0	0	0	0	0	0	0
GCKDGN102C7NUG	0	1	0	0	0	0	0	0	0	0	0	0	0	0	0	0	0	0	0	0	0	0	0	0
GCKDGN102C7O19	0	1	0	0	0	0	0	0	0	0	0	0	0	0	1	0	0	0	0	0	0	0	0	0
GCKDGN102C7OSP	0	0	2	0	0	0	0	0	0	0	0	4	0	0	0	0	0	0	0	1	0	0	0	0
GCKDGN102C7PI9	0	0	0	1	0	0	0	0	0	0	0	0	0	0	0	0	0	0	0	1	0	0	0	0
GCKDGN102C7QHL	0	0	0	0	0	0	0	0	0	0	0	0	0	0	0	0	0	0	2	0	0	0	0	0
GCKDGN102C7QR9	0	0	0	1	0	0	0	0	0	0	0	0	0	0	0	0	0	0	1	0	0	0	0	0
GCKDGN102C7RN4	2	1	0	0	3	1	0	0	1	1	0	1	1	0	1	0	0	0	0	0	0	0	1	0
GCKDGN102C7RQK	0	0	0	0	0	0	0	0	0	0	0	0	1	1	0	0	0	0	0	0	0	0	0	0
GCKDGN102C7RVC	2	2	0	2	0	0	0	0	0	2	0	0	0	0	0	0	0	1	0	0	0	0	0	0
GCKDGN102C7RY4	0	0	1	0	0	0	0	0	0	0	0	0	0	0	0	0	0	0	0	1	0	0	0	0
GCKDGN102C7SWI	0	0	0	0	0	0	0	0	0	0	0	0	0	1	0	0	0	0	0	0	0	0	0	0
GCKDGN102C7T7B	0	1	1	0	0	0	1	0	2	0	1	0	0	0	0	0	0	0	0	0	0	0	1	0
GCKDGN102C7TYR	0	0	0	0	0	0	1	0	0	0	0	0	0	0	0	0	0	0	0	0	0	0	0	0
GCKDGN102C7VKV	0	0	0	1	0	0	0	0	0	0	0	0	0	0	0	0	0	0	0	0	0	0	0	0
GCKDGN102C7W0B	0	1	0	0	0	0	0	0	0	0	0	0	0	0	0	0	0	0	0	0	0	0	0	0
GCKDGN102C7W7P	4	13	14	3	0	20	3	6	2	11	6	1	10	8	5	1	3	5	8	6	1	14	6	3
GCKDGN102C7W7T	3	1	0	0	3	1	0	0	2	0	0	0	0	2	1	1	3	0	1	0	1	1	2	1
GCKDGN102C7WLA	0	0	0	1	0	0	0	0	0	0	0	0	0	0	0	0	0	0	0	0	3	0	0	1
GCKDGN102C7XAD	2	1	1	4	0	1	1	0	1	5	1	6	2	0	1	0	0	0	2	0	0	2	0	0
GCKDGN102C7XBG	1	1	4	4	2	2	0	0	0	1	2	0	0	1	0	0	1	0	2	2	0	2	0	1
GCKDGN102C80ET	0	1	0	1	0	1	0	0	0	0	0	0	1	0	0	0	0	0	1	0	0	1	0	0
GCKDGN102C816J	0	0	0	0	0	1	1	0	0	0	0	0	0	0	1	0	0	0	0	0	2	0	0	0
GCKDGN102C82NS	0	1	1	4	4	2	0	0	0	6	0	3	1	1	0	0	1	0	1	7	4	2	0	0
GCKDGN102C82WL	0	0	0	0	0	0	0	0	0	0	0	0	0	1	0	0	0	0	0	0	0	0	0	0
GCKDGN102C842U	1	0	0	0	0	0	0	0	0	0	1	0	0	0	0	0	0	0	0	0	0	0	0	0
GCKDGN102C84XH	0	2	0	1	1	2	0	0	0	0	0	0	0	1	0	0	0	0	0	0	0	0	0	0
GCKDGN102C856B	0	0	0	0	0	0	0	0	0	0	0	0	0	0	0	0	0	0	0	0	0	1	0	0
GCKDGN102C856F	0	0	1	0	0	0	0	0	0	0	0	0	0	0	0	0	0	1	1	0	0	0	0	0
GCKDGN102C85EM	0	0	0	0	0	0	0	0	0	0	0	0	0	0	0	0	0	1	0	0	0	0	0	0
GCKDGN102C85LD	0	0	0	1	0	0	1	0	0	0	0	0	0	0	0	0	0	1	0	0	0	0	0	0
GCKDGN102C85T5	0	0	2	0	0	0	0	0	1	1	0	0	0	1	0	0	0	0	0	0	0	1	1	0
GCKDGN102C86FG	0	0	0	0	0	1	0	0	0	0	0	0	0	0	0	0	0	0	0	0	0	0	0	0
GCKDGN102C87Y4	0	0	1	0	0	0	1	0	0	1	0	0	0	0	0	0	0	0	0	1	0	0	0	0
GCKDGN102C8857	0	0	0	0	0	0	0	0	0	0	0	1	0	0	0	0	0	0	0	0	0	0	0	0
GCKDGN102C88F4	0	0	1	0	0	1	0	0	0	1	0	0	0	0	0	0	1	0	0	0	0	2	0	0
GCKDGN102C88QQ	1	5	2	1	0	0	0	2	1	0	1	2	1	1	1	0	0	0	1	2	0	1	2	0
GCKDGN102C88VG	0	0	0	0	0	0	0	0	0	0	1	0	0	0	0	0	0	0	0	0	0	0	0	0
GCKDGN102C89FM	0	4	4	2	1	0	1	0	1	2	2	0	2	0	4	0	2	3	0	1	1	0	0	1
GCKDGN102C89MX	0	0	0	1	2	1	0	0	2	1	0	0	2	0	0	0	0	0	0	0	0	0	0	3
GCKDGN102C8ACN	0	0	1	1	1	3	0	0	0	2	0	0	0	1	0	0	0	0	0	0	1	0	0	0
GCKDGN102C8APD	0	0	0	0	0	0	0	0	0	0	0	0	0	0	0	0	0	0	0	1	0	0	0	0
GCKDGN102C8ARD	0	0	0	0	1	0	0	0	0	0	0	0	1	0	0	0	0	0	0	0	0	0	0	0
GCKDGN102C8AW4	0	0	1	0	0	0	0	0	0	0	0	0	0	0	0	0	0	0	0	0	0	0	0	0
GCKDGN102C8BFG	0	0	0	0	0	0	0	0	0	1	0	0	0	0	0	0	0	0	0	0	0	0	0	0
GCKDGN102C8BQE	3	0	1	0	1	0	1	0	1	0	0	0	0	1	1	0	0	0	1	2	0	0	0	0
GCKDGN102C8BVI	0	0	0	1	0	0	0	0	0	0	0	0	0	0	0	0	0	0	0	1	0	0	0	0
GCKDGN102C8C67	0	0	0	0	0	0	0	0	0	1	0	1	0	0	0	0	0	0	0	0	0	0	0	0
GCKDGN102C8D9B	0	1	0	0	0	0	0	0	0	0	1	0	0	0	0	0	0	0	0	0	0	0	0	0
GCKDGN102C8DGM	0	0	0	0	0	0	0	0	0	0	0	0	0	1	0	0	0	1	0	0	0	0	0	0
GCKDGN102C8EJA	0	0	0	0	0	0	0	0	0	0	0	0	0	0	0	0	0	0	0	0	0	2	0	0
GCKDGN102C8EOF	0	0	0	0	0	0	0	0	0	0	0	1	0	1	1	0	0	0	0	0	0	0	0	0
GCKDGN102C8ESP	0	1	1	1	2	1	1	0	1	0	1	0	1	0	0	0	0	1	0	0	0	1	0	1
GCKDGN102C8EUS	1	0	0	0	0	0	0	0	0	1	0	0	0	0	1	0	1	3	1	0	1	0	0	0
GCKDGN102C8G2H	3	0	1	1	0	2	0	2	2	2	1	1	1	0	0	0	1	2	0	1	0	0	0	0
GCKDGN102C8G2O	6	8	11	8	1	5	3	3	3	4	5	4	3	5	6	0	6	8	4	4	3	5	6	2
GCKDGN102C8GLY	0	0	0	0	0	0	0	0	0	0	0	0	0	0	1	0	0	0	0	0	0	0	0	0
GCKDGN102C8GMC	2	1	2	1	0	2	0	2	1	1	2	3	1	0	2	3	3	2	2	1	0	0	2	1
GCKDGN102C8GYL	0	0	0	0	0	0	0	0	0	0	0	0	0	0	0	0	0	0	0	0	0	0	2	0
GCKDGN102C8H3H	0	0	0	0	0	0	0	0	0	0	0	0	0	0	0	0	0	0	0	0	0	0	2	0
GCKDGN102C8HBR	0	0	0	0	0	0	0	0	0	0	0	0	0	0	0	0	1	0	0	0	0	0	0	0
GCKDGN102C8HLS	1	1	0	1	0	0	0	1	1	0	0	1	1	0	0	0	0	0	0	0	0	0	0	0
GCKDGN102C8HNG	0	1	0	0	0	0	0	0	0	0	0	0	0	0	0	0	0	0	0	0	0	0	0	0
GCKDGN102C8JB5	2	1	2	4	2	2	1	3	2	6	0	4	1	5	1	0	1	0	2	1	0	0	0	0
GCKDGN102C8JF3	2	9	6	15	1	2	4	2	8	11	3	10	2	4	0	1	0	1	3	13	3	4	4	3
GCKDGN102C8JG5	2	2	3	5	2	2	0	0	0	3	3	0	2	1	5	0	2	3	4	0	2	2	0	0
GCKDGN102C8JX3	1	5	0	3	0	0	1	0	2	4	2	3	1	4	0	1	1	2	0	0	0	1	0	3
GCKDGN102C8KIC	0	0	0	0	0	0	0	1	0	6	0	0	0	0	1	0	1	0	0	0	0	0	0	1
GCKDGN102C8KTE	0	0	1	0	0	0	1	0	0	0	0	0	0	0	0	0	0	0	0	0	0	0	0	0
GCKDGN102C8L0R	1	0	1	0	0	0	0	0	0	0	0	0	0	0	0	0	0	0	0	0	0	0	0	0
GCKDGN102C8L2N	0	0	0	0	0	0	0	1	0	0	0	0	0	0	0	0	0	0	0	0	0	0	0	0
GCKDGN102C8LFH	2	2	1	3	0	2	0	1	1	1	2	0	1	2	0	1	2	1	2	3	0	0	0	1
GCKDGN102C8MWI	0	0	0	3	0	0	0	0	0	0	0	0	2	0	2	0	0	0	0	0	0	0	0	0
GCKDGN102C8N1B	0	0	0	0	0	0	0	0	3	3	0	1	0	1	0	0	0	0	0	0	0	0	0	0
GCKDGN102C8NA7	0	1	1	0	0	0	0	0	0	0	0	0	0	1	1	0	1	0	0	0	0	0	0	1
GCKDGN102C8NXK	0	0	1	1	0	0	0	0	0	0	0	0	0	0	0	0	0	0	0	0	0	0	0	0
GCKDGN102C8OCM	2	4	2	2	1	0	0	1	2	3	0	1	2	3	1	3	3	0	1	2	3	1	2	0
GCKDGN102C8OHC	0	0	0	0	0	0	0	0	0	0	0	1	0	0	0	0	0	0	0	0	1	1	0	0
GCKDGN102C8P6C	1	0	1	0	0	0	0	0	0	0	0	0	0	0	0	0	0	0	0	0	0	0	0	0
GCKDGN102C8PJK	0	0	0	0	0	0	0	0	0	0	0	0	0	0	0	0	0	0	0	2	1	0	0	0
GCKDGN102C8PM9	1	0	0	0	1	0	0	0	1	0	0	1	0	0	0	0	0	0	0	0	0	0	0	0
GCKDGN102C8PMY	0	0	0	0	0	1	0	1	1	0	0	0	1	0	0	0	0	0	0	0	0	1	0	0
GCKDGN102C8QWD	2	4	3	1	0	2	0	0	2	1	0	0	0	1	2	0	4	0	0	2	0	0	0	0
GCKDGN102C8SKW	0	0	0	0	0	1	0	0	0	0	0	0	0	0	0	0	0	0	0	0	1	0	0	0
GCKDGN102C8SSH	1	0	2	1	0	0	0	0	1	2	0	0	0	1	0	1	0	0	0	0	0	0	1	1
GCKDGN102C8UCH	1	1	0	0	0	0	0	0	0	0	0	0	0	0	0	0	0	0	0	0	0	0	0	0
GCKDGN102C8UMZ	6	12	9	8	4	9	5	1	2	7	1	10	4	16	3	1	10	0	2	2	2	8	2	3
GCKDGN102C8VJK	0	3	0	0	0	3	0	0	0	1	0	1	1	0	1	0	0	1	0	0	0	0	0	0
GCKDGN102C8VQN	0	0	0	0	0	0	0	0	0	0	0	0	0	0	0	0	0	1	0	0	0	0	0	0
GCKDGN102C8XUU	7	7	8	5	3	3	9	1	17	9	7	8	4	0	9	4	8	4	4	5	10	1	6	3
GCKDGN102C8YQY	0	0	0	1	0	0	0	0	0	0	0	0	0	0	0	0	0	0	0	0	0	0	2	0
GCKDGN102C8ZEZ	0	0	0	0	0	0	0	0	0	0	1	0	0	0	0	0	1	0	0	0	0	1	0	0
GCKDGN102C8ZI2	0	0	0	1	0	1	0	0	0	0	0	0	0	0	0	0	0	0	0	0	0	0	0	0
GCKDGN102C8ZP3	6	7	10	11	15	4	15	9	9	13	2	17	11	11	13	5	8	3	4	5	12	7	18	9
GCKDGN102C8ZUC	0	0	0	1	0	0	0	0	0	0	0	0	0	0	1	0	0	0	0	1	0	0	0	0
GCKDGN102C90WW	7	31	21	16	9	15	12	3	22	6	4	4	11	24	16	5	5	9	6	2	3	12	13	4
GCKDGN102C90XY	0	0	1	0	0	3	0	2	0	4	0	0	0	2	0	0	1	0	1	2	0	0	0	0
GCKDGN102C90ZG	0	1	0	0	0	0	0	0	0	0	1	0	0	0	0	0	0	0	0	0	0	0	0	0
GCKDGN102C916U	2	3	0	2	0	0	0	0	0	0	0	2	0	0	0	0	0	1	0	0	0	0	1	0
GCKDGN102C91F8	0	1	1	0	0	0	0	0	1	0	0	0	0	0	0	0	1	0	0	0	0	1	2	1
GCKDGN102C91M1	2	2	3	1	1	0	2	1	1	0	0	5	0	0	0	0	2	0	1	2	0	0	5	0
GCKDGN102C92BL	0	0	1	0	0	0	0	0	0	0	0	0	0	0	0	0	0	0	0	0	0	0	0	0
GCKDGN102C92T2	0	0	1	1	0	1	0	0	0	1	3	1	0	0	0	0	0	0	1	0	0	0	0	0
GCKDGN102C933O	0	0	1	0	0	1	0	0	0	0	0	0	0	0	0	0	0	0	0	0	0	0	0	0
GCKDGN102C93SD	0	0	1	5	0	0	0	0	0	1	0	0	0	1	0	0	0	0	0	0	0	0	1	0
GCKDGN102C942T	5	1	0	2	0	0	0	0	0	2	1	4	1	0	1	0	1	0	0	1	0	1	1	0
GCKDGN102C94A3	0	0	1	1	0	0	1	1	1	2	0	4	1	0	0	0	0	0	1	1	0	1	0	1
GCKDGN102C95F0	3	3	3	4	1	4	0	0	4	6	2	3	2	3	2	0	5	2	1	4	7	3	3	1
GCKDGN102C95JA	0	0	0	0	0	0	0	0	0	1	0	0	0	0	0	0	0	0	0	0	0	0	0	0
GCKDGN102C95KF	0	0	0	0	0	0	0	0	0	0	0	0	0	0	0	0	0	1	0	0	0	0	0	0
GCKDGN102C972L	0	0	2	0	0	0	0	0	0	0	0	0	0	0	0	0	0	0	0	0	0	0	0	0
GCKDGN102C97F2	4	3	0	2	1	2	0	0	5	3	0	3	0	1	0	0	1	1	0	0	0	1	1	1
GCKDGN102C97O0	0	1	1	1	0	0	0	0	0	0	0	1	0	0	0	0	0	0	0	0	0	1	0	0
GCKDGN102C98AU	0	0	0	2	0	0	0	0	0	0	0	2	0	0	0	0	0	0	1	2	0	0	0	0
GCKDGN102C98I2	0	0	0	0	0	0	0	0	0	0	0	0	0	0	0	0	0	1	0	0	0	0	0	0
GCKDGN102C98X8	1	2	2	1	0	3	0	0	2	3	0	2	0	1	0	1	0	0	0	0	0	1	1	0
GCKDGN102C99AE	0	0	0	0	0	1	0	0	0	0	0	0	0	0	0	0	0	0	2	0	1	0	1	0
GCKDGN102C99FH	0	1	0	0	0	0	0	0	0	0	0	0	0	0	0	0	0	0	0	2	0	1	0	0
GCKDGN102C9A9Y	2	1	0	1	1	0	0	0	0	0	0	0	0	0	0	0	0	1	1	0	3	0	0	0
GCKDGN102C9AMC	1	0	0	0	0	0	0	0	0	0	0	0	0	1	0	0	0	0	0	0	0	0	2	0
GCKDGN102C9AOU	0	0	0	0	0	0	0	0	0	0	0	0	0	1	0	0	0	0	0	0	0	0	0	0
GCKDGN102C9BG8	1	0	1	1	0	0	1	0	0	1	1	0	0	1	1	1	0	0	0	0	0	0	2	0
GCKDGN102C9CWE	0	0	0	0	0	0	0	0	1	0	0	0	0	0	0	0	0	0	0	0	0	0	0	0
GCKDGN102C9DD1	0	0	0	0	0	0	0	0	0	0	0	0	0	0	0	0	0	0	0	0	0	1	0	0
GCKDGN102C9DPY	3	3	5	0	1	2	4	1	8	13	1	3	1	2	12	4	1	0	3	3	0	2	2	10
GCKDGN102C9E64	4	0	0	0	1	1	1	2	0	1	1	1	0	1	0	0	0	1	1	2	3	1	2	0
GCKDGN102C9EDO	0	0	0	0	0	0	0	0	0	0	0	0	0	0	0	0	0	0	0	0	0	0	1	0
GCKDGN102C9EWX	0	0	0	1	0	0	0	0	0	0	0	0	0	0	0	0	0	0	0	0	0	0	0	0
GCKDGN102C9EXQ	0	1	0	0	0	0	0	0	0	0	0	0	0	0	0	0	0	0	0	0	0	0	0	0
GCKDGN102C9F14	0	0	0	1	1	0	0	0	1	4	1	0	0	0	1	0	0	0	2	0	0	0	0	0
GCKDGN102C9F4Z	0	0	0	0	0	0	0	1	0	0	0	0	0	0	0	0	0	0	0	0	0	0	1	0
GCKDGN102C9FDK	0	0	0	0	0	0	0	0	0	0	0	1	0	0	0	0	0	0	0	0	0	0	0	0
GCKDGN102C9G1B	1	0	0	1	0	0	0	0	0	0	0	0	0	0	0	0	0	0	0	0	0	1	0	0
GCKDGN102C9GF0	0	0	0	1	0	1	0	0	0	0	0	0	0	0	0	0	0	1	0	0	0	0	0	0
GCKDGN102C9H30	12	21	7	10	4	13	4	3	11	18	5	17	8	11	6	5	9	2	1	6	6	10	8	3
GCKDGN102C9HST	0	2	0	0	0	0	0	0	0	0	1	2	0	0	0	0	0	1	0	0	0	0	0	0
GCKDGN102C9IJY	0	0	0	0	0	1	0	0	0	0	0	1	0	1	0	0	1	0	0	0	0	0	0	0
GCKDGN102C9IOB	0	0	0	0	0	1	0	0	0	0	0	0	0	0	0	0	0	0	0	0	0	0	0	0
GCKDGN102C9J3J	0	0	0	1	1	1	1	0	1	3	1	0	1	2	2	0	0	0	2	0	0	0	2	1
GCKDGN102C9K2J	0	2	0	1	0	1	1	0	0	1	0	1	4	0	1	0	0	1	0	1	0	1	2	0
GCKDGN102C9KVE	1	0	0	2	2	0	0	0	1	1	0	2	0	0	3	0	0	1	1	1	0	0	0	0
GCKDGN102C9L5N	4	8	8	4	0	1	11	4	4	2	3	8	2	2	4	3	4	4	2	7	7	3	8	6
GCKDGN102C9M4I	0	0	1	0	0	1	1	0	0	0	0	0	0	0	0	0	0	0	0	0	0	0	0	0
GCKDGN102C9M5R	0	0	0	0	0	0	0	0	0	0	0	0	0	0	0	1	0	0	0	0	0	0	0	0
GCKDGN102C9MCT	0	0	1	0	0	1	0	0	0	0	0	0	0	0	0	0	0	0	0	0	0	0	0	0
GCKDGN102C9MSA	0	0	0	0	0	0	0	0	0	0	0	1	0	0	0	0	0	0	0	0	0	0	0	1
GCKDGN102C9NYC	0	0	1	0	0	0	0	0	0	0	1	0	0	0	0	0	0	0	0	1	0	0	0	0
GCKDGN102C9O0H	0	0	0	4	0	0	1	0	2	0	0	0	1	0	1	0	0	0	2	2	0	2	1	0
GCKDGN102C9O2N	0	0	0	0	0	0	0	0	0	0	0	0	0	0	0	0	0	0	0	0	0	1	0	0
GCKDGN102C9OAF	0	1	0	0	0	0	0	0	0	0	0	2	0	0	0	0	1	0	0	1	0	0	0	0
GCKDGN102C9P0P	0	1	0	0	0	0	0	0	0	0	0	0	0	0	0	0	0	0	0	0	0	0	0	0
GCKDGN102C9PGX	0	0	0	0	0	0	0	0	0	0	0	0	0	0	0	0	0	0	1	0	0	0	0	0
GCKDGN102C9PSL	0	8	5	4	0	1	2	0	4	12	0	0	0	1	1	2	2	2	0	3	1	0	2	1
GCKDGN102C9PYM	0	0	2	0	0	2	0	0	0	4	0	1	0	0	0	0	0	0	1	0	0	3	0	0
GCKDGN102C9Q8D	0	0	2	0	0	0	0	0	0	0	0	0	0	0	0	0	0	0	0	0	0	0	0	0
GCKDGN102C9R9L	0	1	0	0	0	0	0	0	0	0	0	0	0	0	0	0	0	0	0	0	0	0	0	0
GCKDGN102C9RF9	0	0	0	0	0	0	0	0	0	0	0	0	0	0	0	0	0	2	0	0	0	0	0	0
GCKDGN102C9SBK	1	0	0	0	0	2	0	0	0	2	1	1	0	0	0	0	1	1	0	2	0	0	0	0
GCKDGN102C9SWU	0	1	0	0	1	0	0	0	0	0	1	0	0	1	1	0	0	0	0	0	0	0	0	0
GCKDGN102C9TAN	0	0	0	0	0	0	0	0	0	0	0	0	0	0	0	0	0	0	0	0	1	0	0	0
GCKDGN102C9TLM	0	0	0	0	0	0	0	0	0	0	0	0	0	0	0	0	0	0	1	0	0	0	0	0
GCKDGN102C9UQZ	0	3	0	0	0	0	0	0	0	0	0	0	0	0	0	0	0	0	0	0	0	1	0	0
GCKDGN102C9VSJ	0	2	1	1	0	0	1	2	0	1	0	1	0	0	0	0	0	0	1	0	0	0	0	0
GCKDGN102C9W97	0	3	3	4	1	2	1	0	2	0	2	4	0	2	0	0	0	3	0	3	0	1	0	0
GCKDGN102C9WBC	0	2	0	1	0	0	1	0	0	0	0	1	0	0	1	0	0	1	0	0	0	0	1	0
GCKDGN102C9WOE	0	1	0	0	0	0	0	0	0	0	0	0	0	0	0	0	0	0	0	0	0	0	0	0
GCKDGN102C9XER	0	0	0	2	0	0	0	0	1	1	1	0	1	0	0	0	0	1	0	0	0	0	0	0
GCKDGN102C9XVV	0	0	0	0	0	0	0	0	0	0	0	0	0	0	0	0	1	0	0	0	0	0	0	0
GCKDGN102C9Y1U	0	3	4	3	0	1	1	0	0	5	1	3	1	0	2	0	2	2	3	3	2	1	1	0
GCKDGN102C9YOH	0	0	1	0	0	2	0	1	0	0	1	0	1	2	0	0	0	0	0	1	0	0	1	0
GCKDGN102C9ZBB	1	0	0	0	0	0	0	0	0	0	0	0	0	0	0	0	1	0	0	0	0	0	0	0
GCKDGN102D00AF	2	3	0	0	0	4	1	4	1	3	1	4	1	0	2	0	0	1	0	0	1	3	3	1
GCKDGN102D00EI	2	3	6	6	0	0	0	1	0	1	2	0	7	0	0	0	3	0	1	3	0	0	0	0
GCKDGN102D01Y5	1	0	1	1	0	2	0	0	0	0	0	1	0	2	0	0	2	0	2	5	0	0	0	1
GCKDGN102D026A	0	0	0	0	0	0	0	0	0	0	0	0	0	0	0	0	0	0	1	1	0	0	0	0
GCKDGN102D02UA	0	0	1	0	0	0	0	0	0	0	0	0	0	0	1	0	0	0	1	0	0	1	0	0
GCKDGN102D03VA	0	0	0	0	0	0	0	0	0	0	0	0	1	0	0	0	0	0	0	0	0	0	0	1
GCKDGN102D03WV	0	3	0	0	0	0	1	1	1	4	0	0	2	0	1	0	0	0	0	0	0	0	0	1
GCKDGN102D04CP	0	0	0	2	0	0	0	1	0	1	0	1	0	2	0	0	0	0	0	2	1	1	2	0
GCKDGN102D051J	0	0	1	0	0	0	0	0	0	0	0	0	0	0	0	0	0	0	0	0	0	0	0	0
GCKDGN102D05U0	0	1	0	0	0	0	0	0	0	0	0	0	0	0	0	0	0	2	0	0	0	0	0	0
GCKDGN102D06GL	0	0	0	0	0	0	0	0	0	0	0	0	0	0	0	0	0	0	0	0	0	1	0	0
GCKDGN102D07C4	0	0	0	2	0	0	0	1	0	0	0	0	0	1	0	0	0	0	0	0	0	0	0	0
GCKDGN102D07FR	0	0	0	0	0	0	0	1	0	0	0	1	0	0	0	0	0	0	0	0	0	0	0	0
GCKDGN102D08D3	1	0	0	0	0	0	0	0	0	0	0	0	0	0	0	0	0	0	0	0	0	0	0	0
GCKDGN102D0974	6	13	6	8	0	6	3	0	5	10	4	12	1	0	2	2	9	5	1	6	1	6	4	2
GCKDGN102D09CL	15	2	7	1	13	6	9	3	17	20	8	12	8	5	13	4	4	1	4	0	1	4	7	2
GCKDGN102D09JM	0	0	0	0	0	0	0	0	0	0	0	1	0	0	0	0	0	0	0	0	0	0	0	0
GCKDGN102D09NJ	0	1	0	1	0	1	0	0	1	0	0	0	0	0	0	0	0	1	0	1	0	0	1	0
GCKDGN102D09UO	0	3	0	0	0	0	1	0	0	0	0	0	0	0	0	0	0	0	0	0	0	0	0	0
GCKDGN102D0AQD	4	0	3	1	0	0	1	0	0	3	1	2	3	0	0	0	0	0	0	0	1	0	0	0
GCKDGN102D0AWM	0	0	0	1	1	1	0	4	2	0	2	3	2	0	0	0	0	1	0	4	3	5	1	4
GCKDGN102D0B0L	0	1	0	0	0	0	0	0	0	1	0	0	0	0	0	0	0	0	0	0	0	0	0	0
GCKDGN102D0BT2	0	0	0	1	0	0	0	0	0	0	0	1	0	0	0	0	0	0	0	0	0	0	0	0
GCKDGN102D0BWM	0	0	0	1	0	0	0	0	0	0	0	0	0	0	0	0	0	0	0	0	0	1	0	0
GCKDGN102D0C60	0	2	0	0	0	0	0	0	0	0	0	1	0	0	0	0	0	0	0	0	0	0	0	0
GCKDGN102D0CQ0	1	3	3	2	2	1	4	1	1	4	3	3	0	3	3	1	1	3	2	3	1	2	0	0
GCKDGN102D0CRW	0	0	0	0	0	0	0	0	0	0	0	1	0	0	0	0	0	0	0	0	0	0	0	0
GCKDGN102D0DDC	0	1	0	0	0	0	0	0	0	2	0	0	0	0	0	0	0	0	0	0	0	0	0	0
GCKDGN102D0DLO	0	0	0	0	0	0	0	0	0	0	0	0	0	1	0	0	0	0	0	0	0	0	0	0
GCKDGN102D0E09	1	1	4	2	1	3	0	0	0	0	1	4	0	2	0	0	2	1	2	9	0	1	1	0
GCKDGN102D0E4D	0	0	1	1	2	0	0	0	0	0	0	0	0	0	0	0	2	0	1	0	0	0	0	0
GCKDGN102D0EI7	1	0	0	1	0	0	0	0	0	0	0	0	0	0	0	0	0	0	0	0	1	0	1	0
GCKDGN102D0FY8	0	5	2	2	0	0	0	0	1	1	0	4	0	0	0	1	1	0	0	0	0	0	0	2
GCKDGN102D0HJM	0	0	0	0	0	0	0	0	0	0	0	0	0	0	0	0	0	0	0	0	0	0	0	1
GCKDGN102D0I5A	0	0	0	0	0	0	0	0	0	0	0	0	0	0	0	0	0	0	1	0	0	0	0	0
GCKDGN102D0IVK	1	4	0	2	0	1	0	0	1	2	2	0	0	0	3	0	0	1	1	1	0	0	0	0
GCKDGN102D0J2U	2	4	3	0	0	2	0	0	2	1	0	0	0	2	0	0	0	1	1	3	2	1	3	0
GCKDGN102D0K1E	0	1	0	0	0	0	0	0	0	0	0	0	0	0	0	2	1	0	0	0	0	0	1	0
GCKDGN102D0K1P	0	1	0	1	0	0	0	0	0	0	1	0	0	1	0	0	0	0	0	0	0	0	0	0
GCKDGN102D0K82	0	0	1	0	2	0	0	0	0	2	0	0	0	0	0	0	0	0	0	0	1	0	0	0
GCKDGN102D0K9R	0	0	0	1	0	1	0	0	0	0	0	1	0	1	0	0	0	0	0	0	0	0	0	0
GCKDGN102D0KFS	0	0	0	0	0	1	0	0	0	0	1	0	0	0	0	0	0	0	0	0	0	0	0	0
GCKDGN102D0KI9	0	1	0	0	0	0	0	0	0	2	0	0	0	0	0	0	0	0	0	0	0	1	0	0
GCKDGN102D0KQY	0	1	0	0	0	0	0	0	0	0	0	0	0	0	0	0	0	0	0	0	0	0	0	0
GCKDGN102D0L7E	0	0	0	0	0	0	0	0	0	1	0	0	0	0	0	0	0	0	0	1	0	0	0	0
GCKDGN102D0MCF	0	0	0	0	0	0	0	0	0	0	0	0	0	0	0	0	0	0	1	0	0	0	0	0
GCKDGN102D0MOE	1	1	0	1	0	0	0	0	0	0	0	2	0	0	0	0	0	0	0	0	0	0	0	0
GCKDGN102D0NBB	0	1	0	0	0	0	0	0	0	0	0	0	0	0	1	0	0	0	0	0	0	0	0	1
GCKDGN102D0NXY	0	2	0	4	0	6	0	1	1	0	0	0	4	0	0	0	3	1	1	4	2	7	2	1
GCKDGN102D0NY0	0	0	0	1	0	0	0	0	0	0	0	0	0	0	0	0	0	0	0	0	0	0	0	0
GCKDGN102D0NZP	0	0	0	0	0	1	0	0	0	0	0	0	0	0	0	0	0	0	0	0	0	0	0	0
GCKDGN102D0OCW	8	24	9	8	3	4	7	1	13	11	4	14	2	2	2	10	7	11	5	5	3	8	6	4
GCKDGN102D0OOO	1	4	3	2	1	0	0	0	1	7	1	2	3	0	3	0	0	1	0	1	0	0	0	1
GCKDGN102D0OPQ	0	0	0	0	0	0	0	0	0	0	1	0	0	0	0	0	0	0	0	0	0	0	0	0
GCKDGN102D0OQH	0	0	0	0	0	0	0	0	0	0	0	0	0	0	0	0	0	0	1	0	0	2	0	0
GCKDGN102D0OSC	0	0	0	0	0	0	0	0	0	0	0	0	2	0	0	0	0	0	0	0	0	0	1	0
GCKDGN102D0P6H	0	0	0	0	0	0	0	0	0	0	0	0	2	0	0	0	0	0	0	0	0	0	0	0
GCKDGN102D0PJM	0	0	1	0	0	0	0	0	0	0	0	0	0	0	0	0	0	0	0	0	0	0	0	0
GCKDGN102D0PP1	0	0	0	0	0	0	0	0	0	0	0	0	0	0	0	0	0	0	0	0	0	1	0	0
GCKDGN102D0Q68	1	0	0	2	0	1	0	1	2	2	1	1	1	2	0	1	0	1	1	3	1	0	3	3
GCKDGN102D0RF3	0	1	1	0	0	0	0	0	1	1	0	0	0	0	0	0	0	0	0	0	0	0	1	1
GCKDGN102D0RJB	0	2	6	0	3	4	0	3	1	3	0	0	0	3	3	2	1	1	0	2	0	1	2	1
GCKDGN102D0S0M	0	0	0	0	0	0	0	0	1	0	0	0	0	0	0	0	1	0	0	0	0	0	1	0
GCKDGN102D0T98	0	0	0	0	0	0	0	0	0	0	0	0	1	0	0	0	0	0	0	0	0	0	0	0
GCKDGN102D0TO9	0	5	4	2	0	0	2	0	0	0	0	0	0	0	0	0	0	0	1	0	0	0	2	0
GCKDGN102D0V6K	10	26	11	18	8	6	8	2	7	6	8	20	8	12	8	2	19	15	13	22	10	15	20	5
GCKDGN102D0VU2	0	3	1	1	0	2	1	0	1	0	2	0	1	0	0	0	0	1	0	1	3	1	1	0
GCKDGN102D0VUI	0	3	0	0	0	0	0	0	0	1	0	0	0	0	0	0	1	0	0	0	0	0	0	0
GCKDGN102D0X3U	0	0	0	0	0	0	0	0	0	0	0	0	0	1	0	0	0	0	0	1	1	0	1	0
GCKDGN102D0X6K	5	13	3	16	6	6	2	0	12	11	5	19	2	2	6	2	1	2	2	5	1	3	1	4
GCKDGN102D0Z4F	0	0	1	0	0	0	0	0	0	0	0	0	0	0	0	0	0	0	0	1	0	0	0	0
GCKDGN102D0Z5G	0	0	1	0	0	0	0	0	0	0	0	0	0	0	0	0	0	0	0	0	0	0	0	0
GCKDGN102D0ZA9	4	1	5	0	1	1	2	0	0	0	3	4	0	2	1	0	4	1	0	1	1	1	0	0
GCKDGN102D0ZMP	8	7	3	4	1	2	0	0	4	2	0	8	0	1	3	1	3	3	1	0	1	3	1	1
GCKDGN102D0ZV2	0	0	0	0	0	0	0	2	0	0	0	0	0	0	0	0	0	0	0	1	0	1	0	0
GCKDGN102D106T	0	6	0	1	0	0	0	0	0	3	0	1	0	0	0	0	0	0	0	1	0	2	0	0
GCKDGN102D10XB	1	3	3	0	0	0	0	1	1	2	0	4	0	0	1	0	2	0	0	1	1	2	0	0
GCKDGN102D11B7	0	1	0	0	0	0	0	1	0	0	0	1	0	0	1	0	1	0	0	1	0	2	1	3
GCKDGN102D11LZ	0	0	0	0	0	0	0	0	0	0	0	0	0	0	0	1	0	0	0	0	0	0	0	0
GCKDGN102D12F5	1	1	0	1	0	0	1	0	0	1	0	1	0	0	0	0	0	0	2	0	0	0	0	0
GCKDGN102D12FV	1	2	4	3	0	1	0	0	0	1	1	4	0	0	0	0	1	0	1	2	0	1	0	0
GCKDGN102D12JI	0	0	1	1	3	0	3	1	0	1	1	1	0	1	0	0	0	0	0	0	0	1	4	1
GCKDGN102D12KC	0	1	0	1	2	0	0	0	0	0	0	0	0	0	0	0	0	2	0	0	0	0	0	0
GCKDGN102D131G	0	0	1	0	0	0	0	0	1	1	0	1	1	0	0	0	0	0	0	0	0	0	0	0
GCKDGN102D14EC	0	2	6	1	0	3	3	2	1	6	0	0	1	0	1	0	1	1	0	2	0	2	1	0
GCKDGN102D1502	0	0	0	0	0	0	0	0	0	0	0	0	0	0	0	0	0	1	0	0	0	0	0	0
GCKDGN102D159G	0	2	0	0	0	0	0	0	1	0	0	0	0	0	1	0	0	0	1	0	0	0	0	0
GCKDGN102D15CF	1	0	0	0	1	0	0	0	0	0	0	0	0	0	0	0	0	0	0	0	4	0	2	0
GCKDGN102D15GN	2	1	1	2	0	0	2	1	0	1	1	2	0	1	1	0	0	1	0	0	0	2	1	0
GCKDGN102D15QX	0	0	0	0	0	0	0	0	0	0	0	1	0	0	0	0	0	0	0	0	0	0	0	0
GCKDGN102D15T9	0	0	0	1	0	0	0	0	0	0	0	0	0	0	0	0	0	0	0	0	0	0	0	0
GCKDGN102D15TG	0	0	1	2	0	0	0	2	0	1	0	1	0	0	0	0	0	0	0	0	0	0	0	0
GCKDGN102D15Z5	1	1	0	1	1	1	0	1	1	2	1	3	2	0	0	0	0	1	0	0	0	0	0	0
GCKDGN102D161R	0	1	0	1	0	0	0	0	0	0	0	0	0	0	0	0	0	0	0	0	0	0	0	0
GCKDGN102D162O	0	5	0	2	3	0	0	0	0	7	1	2	0	0	0	0	0	0	0	0	0	0	0	0
GCKDGN102D16XV	0	0	0	1	0	0	0	0	0	0	0	0	0	0	0	0	0	0	0	0	0	0	0	0
GCKDGN102D17JL	0	0	0	1	0	1	0	1	0	1	0	1	0	1	0	0	1	1	1	0	0	2	0	1
GCKDGN102D18CP	0	3	1	3	1	0	0	0	1	0	3	3	0	4	0	1	1	0	4	5	0	0	2	0
GCKDGN102D18EM	0	0	6	3	0	1	0	0	1	0	0	0	0	0	0	0	1	0	1	0	4	0	0	0
GCKDGN102D18VC	0	1	0	0	0	0	0	0	0	0	0	1	0	0	0	0	1	0	0	1	0	0	0	0
GCKDGN102D18XD	0	0	0	0	0	0	0	0	0	1	0	0	0	0	0	0	0	0	0	0	0	0	0	0
GCKDGN102D18Y6	0	0	0	0	0	0	0	0	0	0	0	0	0	0	0	0	0	3	0	0	2	0	0	0
GCKDGN102D18YN	0	0	0	1	0	0	1	0	0	4	0	1	0	0	0	0	0	0	0	1	0	0	0	0
GCKDGN102D19II	0	0	0	0	0	0	0	0	0	0	0	0	0	0	0	1	0	0	0	0	0	0	0	0
GCKDGN102D19RD	0	0	1	2	0	0	0	0	0	2	0	1	0	0	0	0	0	0	1	0	0	0	0	0
GCKDGN102D1APA	0	0	0	0	0	0	3	0	0	0	0	0	0	0	0	0	0	0	0	0	0	0	1	0
GCKDGN102D1ATN	0	0	0	0	0	0	0	0	0	0	0	1	0	0	0	0	0	0	0	0	0	0	0	0
GCKDGN102D1B5A	0	0	0	1	0	1	0	0	0	0	0	0	0	0	0	0	0	0	0	0	0	0	0	0
GCKDGN102D1CO5	0	0	0	0	0	0	0	0	0	0	0	1	0	0	0	0	0	0	0	0	0	0	0	0
GCKDGN102D1DJJ	10	6	9	11	7	2	6	3	10	12	7	17	5	8	5	1	7	5	6	11	9	12	9	8
GCKDGN102D1DSE	0	0	0	0	0	0	0	0	0	0	0	0	0	0	0	0	0	0	0	0	0	1	0	0
GCKDGN102D1DTL	0	0	4	0	0	0	0	0	1	1	0	0	0	0	1	0	0	2	0	0	0	0	0	0
GCKDGN102D1EV6	0	2	1	0	0	0	1	0	0	2	0	1	0	0	0	0	0	0	0	0	0	0	2	0
GCKDGN102D1F2P	1	1	0	2	1	0	0	0	0	1	1	3	0	1	0	0	0	1	3	1	0	1	0	1
GCKDGN102D1F9I	0	0	0	0	0	1	0	0	0	0	0	1	0	0	0	0	0	0	0	0	0	0	0	0
GCKDGN102D1FB6	18	33	14	36	1	2	8	5	10	17	6	46	5	4	9	2	20	14	5	26	1	12	7	6
GCKDGN102D1FCA	0	0	0	0	1	1	0	0	0	0	0	0	1	0	0	0	0	0	0	0	0	0	0	2
GCKDGN102D1FGA	1	5	1	2	0	1	3	0	2	3	0	2	2	4	0	0	2	5	1	4	0	2	4	2
GCKDGN102D1FOX	0	0	1	1	0	0	1	0	0	0	0	0	0	0	0	0	0	0	0	0	0	0	0	0
GCKDGN102D1FZ5	0	1	1	1	0	0	0	0	0	0	0	0	0	0	0	0	0	0	0	0	0	0	0	0
GCKDGN102D1GJL	0	0	0	1	0	0	0	0	0	1	0	0	0	0	0	0	0	0	0	0	0	0	0	0
GCKDGN102D1GQ0	0	1	0	0	0	0	0	0	0	0	0	1	0	0	0	0	0	0	0	0	0	0	0	0
GCKDGN102D1GUU	0	0	0	1	0	0	0	0	0	0	0	0	0	0	0	0	0	1	0	0	0	0	0	0
GCKDGN102D1H8Y	0	0	0	0	1	1	0	1	0	0	0	0	0	0	0	0	1	0	0	0	1	0	1	0
GCKDGN102D1HM8	0	3	0	0	1	1	0	0	0	0	1	0	1	0	0	0	0	0	0	2	2	0	0	0
GCKDGN102D1I8M	0	0	0	2	0	1	0	0	0	0	0	0	0	0	0	0	0	0	0	0	0	0	0	0
GCKDGN102D1ILP	0	0	0	0	0	0	0	0	0	0	0	1	0	0	0	0	0	0	0	0	0	0	0	0
GCKDGN102D1IO7	0	0	0	1	0	0	0	0	0	0	0	0	0	0	0	0	0	0	0	0	0	0	0	0
GCKDGN102D1K3X	1	0	1	1	0	0	0	3	1	0	0	0	0	0	0	0	0	0	0	0	0	0	0	0
GCKDGN102D1LMF	0	2	0	3	0	0	1	4	0	0	0	0	0	0	1	0	0	0	0	0	0	0	0	2
GCKDGN102D1MLP	0	0	0	0	0	0	0	0	1	0	0	0	0	0	0	0	0	0	0	0	0	0	0	0
GCKDGN102D1O8X	10	13	9	11	3	5	3	10	4	9	2	7	1	1	2	3	10	4	9	11	4	4	4	3
GCKDGN102D1P98	0	1	1	2	0	0	0	0	0	0	0	1	0	0	0	0	0	0	0	0	0	0	0	0
GCKDGN102D1PEE	2	4	6	1	2	2	5	1	3	10	3	4	3	3	4	0	0	4	5	4	1	0	5	0
GCKDGN102D1PL4	0	3	3	0	0	0	1	3	0	0	4	1	3	0	2	0	0	0	2	0	0	0	0	2
GCKDGN102D1Q3V	0	1	0	0	0	0	0	0	0	0	0	0	0	0	0	0	0	0	0	0	0	0	0	0
GCKDGN102D1RET	6	18	7	3	16	20	18	15	30	21	2	10	19	24	11	10	2	8	4	4	0	19	15	13
GCKDGN102D1SKB	0	1	0	0	0	1	0	0	1	3	0	0	0	0	0	0	0	0	0	0	0	0	0	0
GCKDGN102D1T6M	0	0	0	0	0	0	0	0	0	0	0	0	0	0	0	0	0	0	1	0	0	0	0	0
GCKDGN102D1TA6	4	7	1	4	3	3	0	0	3	2	2	4	2	9	1	0	1	2	0	4	7	4	3	0
GCKDGN102D1TUT	0	0	0	0	1	0	0	0	0	0	0	0	0	0	0	0	0	0	0	0	0	1	0	0
GCKDGN102D1U0W	0	0	0	0	0	0	0	0	0	0	0	0	0	0	1	0	2	0	0	0	0	0	0	0
GCKDGN102D1U94	1	3	0	0	0	0	0	1	5	6	0	5	1	2	2	0	2	0	0	0	4	1	0	2
GCKDGN102D1URT	0	0	1	0	2	2	1	0	1	0	0	1	0	0	1	1	2	0	0	0	0	0	0	2
GCKDGN102D1VGQ	0	0	0	0	0	0	0	0	0	0	0	0	0	0	3	0	0	0	0	0	2	0	0	0
GCKDGN102D1W30	0	0	0	0	1	0	0	0	0	0	0	0	0	0	0	0	0	0	0	0	0	0	0	0
GCKDGN102D1WBW	0	0	0	0	0	2	0	0	0	0	1	0	0	0	0	0	0	0	0	0	0	1	0	0
GCKDGN102D1YYM	0	0	0	0	0	0	0	1	0	0	0	0	0	0	0	0	0	0	0	0	0	0	0	0
GCKDGN102D1ZS9	2	2	18	3	1	4	3	1	5	2	1	3	4	4	3	0	1	4	0	1	3	0	3	0
GCKDGN102D201V	0	0	0	0	0	0	0	0	0	2	0	0	0	0	0	0	0	0	0	0	1	0	0	0
GCKDGN102D208O	1	1	0	1	0	0	1	1	0	0	0	0	0	0	0	1	1	0	1	0	0	0	0	3
GCKDGN102D20K5	0	0	0	0	0	0	0	0	0	0	0	3	0	0	0	0	0	1	0	0	0	0	0	0
GCKDGN102D20WQ	0	1	0	1	0	0	0	0	0	0	0	4	0	0	2	0	0	0	0	1	0	0	0	0
GCKDGN102D211Y	0	0	0	0	0	0	0	0	0	1	1	0	0	0	0	0	0	0	2	1	0	0	0	0
GCKDGN102D21NY	0	0	0	1	0	0	0	0	0	0	0	0	0	0	0	0	0	0	0	0	0	0	0	0
GCKDGN102D21T9	0	0	0	0	0	0	0	1	0	0	0	0	0	0	0	0	0	0	1	0	0	0	0	0
GCKDGN102D221X	0	0	0	0	0	0	0	0	0	0	0	1	0	1	0	0	0	0	0	0	0	0	0	0
GCKDGN102D22WM	0	0	1	2	3	0	0	0	0	2	0	1	4	1	1	2	2	7	3	0	0	5	5	1
GCKDGN102D236Y	0	0	0	0	0	0	0	0	0	0	0	0	0	0	0	0	0	0	0	0	0	1	0	0
GCKDGN102D23C4	4	3	2	1	1	1	1	0	4	4	2	5	1	0	1	0	3	3	4	2	1	2	4	0
GCKDGN102D23Q2	0	0	0	1	0	0	2	0	0	0	0	1	0	0	0	0	0	0	0	1	0	0	0	0
GCKDGN102D246R	0	0	0	0	0	0	0	0	1	0	0	0	1	0	0	0	1	0	2	0	0	3	0	1
GCKDGN102D2554	0	0	0	1	0	0	0	0	0	0	0	0	0	0	0	0	0	0	0	0	0	1	0	0
GCKDGN102D25UX	1	0	0	0	1	1	0	0	0	2	0	0	0	0	0	0	1	0	0	0	0	0	0	0
GCKDGN102D26NA	4	21	13	15	5	15	10	1	17	16	2	20	14	14	10	3	3	11	4	6	11	13	14	5
GCKDGN102D27PN	0	1	6	5	2	0	1	0	0	3	1	11	0	0	1	2	0	0	2	4	0	1	2	0
GCKDGN102D2808	0	0	0	1	0	0	0	0	0	1	0	0	0	0	0	0	0	0	0	0	0	0	0	0
GCKDGN102D281G	0	0	0	0	0	0	0	0	0	0	0	0	0	1	0	0	0	0	0	0	0	0	1	0
GCKDGN102D281O	0	5	1	1	0	6	6	0	24	13	1	0	7	0	6	1	3	0	1	0	4	3	3	1
GCKDGN102D294V	0	0	1	0	0	0	0	0	0	0	0	0	1	0	0	0	0	0	0	0	0	0	0	0
GCKDGN102D29OO	0	0	0	0	0	0	0	0	0	0	0	0	0	0	0	0	0	0	0	0	0	2	0	0
GCKDGN102D29ZT	0	2	0	0	0	0	0	1	0	1	0	2	0	0	2	0	0	1	0	0	0	1	0	0
GCKDGN102D2A7R	0	0	0	0	0	0	0	0	0	0	0	0	0	1	0	0	0	0	0	0	0	0	0	0
GCKDGN102D2AE1	0	0	4	0	0	0	0	0	0	0	0	1	0	0	0	0	0	0	1	0	0	0	0	0
GCKDGN102D2AHQ	0	0	0	1	0	0	0	0	0	0	0	0	0	0	0	0	2	0	0	1	0	0	0	0
GCKDGN102D2ATS	0	0	0	0	0	0	0	0	0	0	0	0	0	0	1	0	0	0	1	0	0	0	0	1
GCKDGN102D2B7Z	0	1	2	0	0	0	2	0	0	0	0	1	0	0	0	0	0	0	1	0	1	0	0	0
GCKDGN102D2CED	0	1	0	0	0	1	0	0	1	0	0	2	0	1	0	0	1	0	0	2	0	0	0	0
GCKDGN102D2CPE	0	0	2	0	0	0	0	0	0	1	0	0	0	0	2	0	0	0	0	0	0	0	0	0
GCKDGN102D2DH5	1	0	1	0	0	0	0	0	0	0	3	0	0	1	0	0	0	0	0	0	0	0	0	0
GCKDGN102D2FHD	1	2	0	0	1	0	0	0	1	1	2	1	0	0	0	0	0	1	0	1	0	1	0	0
GCKDGN102D2FI1	0	1	0	2	0	3	0	0	3	2	1	2	0	3	0	0	0	0	2	0	0	0	0	2
GCKDGN102D2FQJ	0	0	0	0	0	0	0	0	0	2	0	0	0	0	0	0	0	1	1	0	0	0	0	0
GCKDGN102D2G7R	1	0	2	1	1	0	0	0	1	0	0	1	1	2	0	1	0	2	1	2	0	0	1	0
GCKDGN102D2GK2	2	2	1	1	1	2	0	1	1	6	1	1	1	8	4	0	4	12	1	0	1	3	3	1
GCKDGN102D2GLW	1	0	0	0	0	0	0	0	0	0	0	0	0	1	0	0	0	0	0	2	0	0	0	0
GCKDGN102D2GZV	0	0	0	0	0	0	1	0	0	0	0	0	0	1	0	0	0	0	0	1	0	0	0	2
GCKDGN102D2HO4	2	2	1	1	1	3	2	3	3	3	0	2	4	6	8	3	3	1	0	0	0	0	1	0
GCKDGN102D2HU0	0	0	0	0	2	0	0	0	1	0	0	0	0	0	0	0	0	0	1	0	0	0	2	0
GCKDGN102D2IQQ	0	0	0	0	0	0	0	0	0	0	1	1	0	0	0	0	0	0	0	0	0	0	0	0
GCKDGN102D2J3I	1	0	0	2	0	0	1	0	0	0	0	3	0	1	0	0	1	0	0	0	0	0	1	1
GCKDGN102D2J89	0	0	0	0	0	0	0	0	1	0	0	0	0	0	0	0	0	0	0	0	0	0	0	0
GCKDGN102D2JVT	1	0	0	0	1	0	0	0	1	1	0	1	0	0	0	0	0	0	0	0	0	0	0	0
GCKDGN102D2K2M	0	0	0	1	0	0	0	0	0	0	1	0	0	0	0	0	0	0	0	0	0	0	0	0
GCKDGN102D2KDZ	0	0	1	2	0	0	1	0	0	1	1	0	0	1	0	0	0	1	1	1	0	0	0	0
GCKDGN102D2L1H	1	14	4	17	0	6	1	2	6	20	2	19	4	4	2	3	4	9	4	7	3	9	3	0
GCKDGN102D2L6U	0	0	0	0	0	0	0	0	0	0	0	1	0	0	0	0	0	0	0	0	0	0	0	0
GCKDGN102D2N0B	0	0	0	0	0	0	0	0	0	0	0	1	0	0	0	0	0	0	0	0	0	0	0	0
GCKDGN102D2N32	0	0	0	0	0	0	0	0	0	1	0	0	0	0	0	0	0	0	0	0	0	0	0	0
GCKDGN102D2NFZ	0	0	1	0	0	0	0	0	0	0	0	0	0	0	0	0	0	0	0	0	0	0	0	0
GCKDGN102D2NL3	1	9	14	8	0	1	2	5	3	5	2	7	6	11	8	1	4	6	1	4	0	2	0	3
GCKDGN102D2NNS	3	2	0	2	0	0	0	4	0	1	0	3	0	1	1	0	1	0	0	0	0	0	0	1
GCKDGN102D2NQJ	7	7	2	3	10	10	5	2	8	3	7	1	11	3	8	2	7	3	3	3	6	17	3	2
GCKDGN102D2O99	0	0	0	0	0	1	3	0	0	0	0	1	3	0	0	0	0	0	0	1	0	0	0	0
GCKDGN102D2OJ0	0	1	0	0	0	1	2	0	1	0	0	1	1	1	2	0	0	0	0	0	1	0	1	2
GCKDGN102D2P6H	0	0	3	0	0	0	0	0	0	2	1	1	0	0	0	0	0	0	0	1	0	2	1	0
GCKDGN102D2QHN	0	1	0	0	0	0	0	0	0	0	0	0	0	0	0	0	0	0	0	0	0	0	0	0
GCKDGN102D2R9N	0	0	0	0	0	0	0	0	0	0	0	0	0	0	1	0	0	0	0	0	0	0	0	0
GCKDGN102D2RUI	0	0	0	0	0	0	0	0	1	0	0	0	1	0	0	0	0	1	0	0	0	0	0	0
GCKDGN102D2SEK	0	0	1	0	0	0	0	0	0	1	0	1	0	0	0	0	0	0	0	0	0	0	0	0
GCKDGN102D2T0E	1	6	0	2	0	2	1	2	0	2	1	4	0	2	0	2	0	0	0	2	2	0	0	1
GCKDGN102D2TWY	0	0	0	1	0	0	0	0	0	0	0	0	0	0	0	0	0	0	0	0	0	0	0	0
GCKDGN102D2UEI	0	0	0	1	0	0	0	0	0	1	0	0	0	0	0	0	0	0	0	0	0	0	0	0
GCKDGN102D2ULA	0	0	0	0	2	0	0	0	1	1	2	3	0	0	0	0	0	0	0	0	0	1	0	0
GCKDGN102D2VKA	0	0	1	0	0	1	0	0	0	0	0	0	0	0	0	0	0	0	0	0	0	0	0	0
GCKDGN102D2WKV	0	0	1	0	0	0	0	0	2	1	0	0	0	0	0	0	0	0	0	0	0	0	0	0
GCKDGN102D2WU1	6	6	2	5	1	4	3	1	9	15	1	5	4	3	6	2	4	4	2	9	1	4	6	1
GCKDGN102D2XLK	0	0	0	0	0	0	0	0	0	0	0	1	0	0	0	0	0	0	0	0	0	0	0	0
GCKDGN102D2YTW	0	0	0	0	0	0	0	0	0	1	1	6	0	0	0	0	0	0	0	1	0	0	0	0
GCKDGN102D2ZSA	0	0	0	0	0	0	0	0	0	0	1	0	0	0	0	0	0	0	0	0	0	0	0	0
GCKDGN102D30CR	0	0	0	0	0	0	0	0	0	0	0	0	0	0	1	0	0	0	0	0	0	0	0	0
GCKDGN102D30V7	0	1	0	0	0	0	0	0	0	0	0	0	0	0	0	0	0	0	0	0	0	0	0	0
GCKDGN102D30ZP	1	0	0	0	0	1	0	0	0	2	0	0	0	0	0	0	0	0	0	1	0	1	0	0
GCKDGN102D32C7	2	1	4	3	0	2	1	1	1	0	1	5	1	2	3	4	1	0	5	3	27	3	8	5
GCKDGN102D32CW	0	0	0	1	0	0	0	0	0	2	1	1	0	0	1	0	0	1	0	0	0	0	0	0
GCKDGN102D32KV	17	17	20	12	21	17	23	10	23	20	13	15	12	21	19	11	8	8	14	13	16	17	35	14
GCKDGN102D331J	0	1	0	2	0	0	0	0	0	0	0	0	0	0	0	0	0	0	0	0	1	1	0	0
GCKDGN102D33DV	0	1	0	0	0	0	0	0	0	0	0	0	0	0	0	0	0	0	0	0	0	0	0	0
GCKDGN102D34QT	0	7	4	2	0	3	0	7	0	0	0	16	5	0	0	0	1	1	0	1	0	2	0	5
GCKDGN102D359G	0	0	0	0	0	0	0	0	0	0	0	0	1	0	0	0	0	0	0	0	0	0	0	0
GCKDGN102D35JX	0	0	0	1	0	0	0	0	0	0	0	0	0	1	0	0	0	0	0	0	1	0	0	0
GCKDGN102D35UC	0	0	0	0	0	0	0	0	0	0	0	0	0	0	0	0	0	0	0	2	0	0	0	0
GCKDGN102D36KR	0	0	0	1	0	0	0	0	0	0	0	0	0	0	0	0	0	0	0	1	0	0	0	0
GCKDGN102D3715	0	0	0	0	0	0	0	0	1	0	0	1	1	0	0	0	1	0	0	1	0	0	0	0
GCKDGN102D3763	0	0	1	0	0	0	0	0	0	0	0	0	0	0	0	0	1	0	0	0	0	1	0	1
GCKDGN102D378S	0	0	0	2	0	0	0	0	1	0	0	0	0	0	0	0	0	0	0	0	0	0	0	0
GCKDGN102D37SC	0	0	0	0	0	0	0	0	0	0	0	0	0	0	2	0	0	0	0	0	0	0	0	0
GCKDGN102D38GC	2	2	5	1	0	1	1	0	3	2	0	1	2	2	0	0	1	0	2	2	0	1	0	0
GCKDGN102D390T	0	0	0	0	0	0	0	0	0	0	0	1	0	0	0	0	0	0	0	0	0	0	0	0
GCKDGN102D3962	3	2	0	3	0	0	0	0	3	0	0	2	2	0	0	0	0	0	1	0	0	0	0	0
GCKDGN102D39CW	0	0	1	0	0	1	0	0	0	0	0	0	0	0	0	0	0	0	0	0	0	0	0	0
GCKDGN102D39LM	0	1	2	0	1	0	0	0	0	0	0	0	1	0	0	0	0	0	0	3	1	0	0	0
GCKDGN102D39YB	0	0	1	1	0	0	0	0	0	0	0	1	0	0	0	0	0	0	1	0	0	0	0	0
GCKDGN102D39ZT	0	0	0	1	0	1	0	0	0	0	0	1	0	1	0	0	2	0	0	0	0	0	2	0
GCKDGN102D3A5N	0	0	0	0	0	1	0	0	0	0	0	0	0	0	0	0	0	0	0	0	0	0	0	0
GCKDGN102D3AIP	0	0	0	0	0	1	0	0	0	0	0	0	0	0	0	0	0	0	0	0	0	0	0	0
GCKDGN102D3BAU	0	0	0	0	0	1	0	0	0	0	0	0	0	0	0	0	0	0	0	0	0	0	0	0
GCKDGN102D3C02	4	8	2	7	1	0	1	0	3	4	1	1	1	2	1	0	1	1	1	2	0	1	1	0
GCKDGN102D3CC8	0	0	0	0	0	1	0	0	1	1	0	1	1	1	0	0	0	0	0	0	0	2	0	0
GCKDGN102D3D6G	0	0	0	0	0	0	0	0	0	0	0	0	0	0	2	0	0	0	0	0	0	0	0	0
GCKDGN102D3D7X	0	6	1	4	1	2	0	1	1	1	0	4	0	0	1	0	1	4	0	1	2	0	1	1
GCKDGN102D3DQY	2	0	0	0	0	0	0	0	0	2	1	5	0	0	0	1	1	0	0	0	0	0	0	0
GCKDGN102D3DUM	1	9	4	1	0	5	0	4	4	11	1	3	3	4	4	0	0	5	4	6	2	2	2	2
GCKDGN102D3DVZ	0	0	0	0	0	0	2	0	0	0	0	0	0	0	0	0	0	0	0	0	0	0	0	0
GCKDGN102D3EOA	0	0	0	0	0	0	0	0	0	1	0	2	0	0	1	0	0	0	0	0	0	0	0	0
GCKDGN102D3F1S	0	0	0	0	0	0	0	0	0	0	0	1	0	0	0	0	0	0	0	1	0	0	0	0
GCKDGN102D3FEU	0	1	0	0	0	0	1	1	0	0	0	2	0	0	0	1	0	1	0	1	0	0	0	0
GCKDGN102D3GUD	0	0	0	1	0	0	0	0	0	0	0	0	0	0	0	0	0	0	0	0	0	0	0	0
GCKDGN102D3HT4	0	1	2	1	1	0	0	0	0	0	0	1	0	0	0	0	2	2	0	0	3	0	0	1
GCKDGN102D3I4L	0	0	0	0	0	0	1	0	0	0	0	0	0	0	0	0	0	0	0	0	0	0	0	0
GCKDGN102D3JEH	2	2	1	1	2	3	2	0	3	6	1	4	0	2	3	0	1	0	0	4	0	2	0	5
GCKDGN102D3JHT	0	0	1	0	0	0	2	0	0	0	1	0	0	0	0	0	0	0	0	0	0	0	0	0
GCKDGN102D3JOA	2	0	0	0	0	1	0	0	0	0	0	1	0	0	0	0	0	3	0	2	0	0	1	0
GCKDGN102D3JP4	0	0	0	0	0	0	0	0	0	1	0	0	0	0	0	0	0	0	0	0	0	0	0	0
GCKDGN102D3JRS	2	0	0	1	0	0	0	0	0	0	0	1	0	0	0	0	0	0	0	0	0	0	0	0
GCKDGN102D3MLY	2	29	25	11	6	10	7	5	8	12	5	11	3	16	12	2	4	10	10	5	0	2	3	6
GCKDGN102D3MXR	0	0	0	0	2	0	1	1	0	1	0	1	0	0	0	0	0	0	0	0	2	0	0	0
GCKDGN102D3MYZ	0	0	0	0	0	0	0	0	0	0	0	0	0	0	0	0	0	0	0	0	0	0	1	0
GCKDGN102D3MZA	0	0	0	0	0	0	0	0	0	0	0	1	0	1	0	0	0	0	0	0	0	0	0	0
GCKDGN102D3NWX	1	0	0	0	0	0	0	0	0	0	0	0	0	0	0	0	0	1	0	0	0	0	0	0
GCKDGN102D3O21	1	2	0	2	0	1	0	0	1	0	1	1	0	0	1	0	0	1	0	0	0	0	1	0
GCKDGN102D3O2O	1	0	2	0	0	1	0	0	0	0	1	0	0	0	0	0	0	0	0	0	0	1	0	0
GCKDGN102D3OTN	1	1	0	0	0	0	0	0	0	0	0	0	0	0	0	0	3	0	0	0	1	0	0	1
GCKDGN102D3P6A	1	0	0	0	0	0	0	0	0	0	0	2	0	0	0	0	0	0	0	0	0	0	0	0
GCKDGN102D3PIB	1	0	0	0	0	0	0	0	0	0	0	0	0	0	0	0	0	0	0	0	0	0	0	0
GCKDGN102D3PMA	0	2	0	1	0	2	0	0	0	0	0	0	0	1	0	0	0	0	0	0	0	2	0	0
GCKDGN102D3PWQ	0	0	3	0	0	0	0	0	0	0	0	1	0	0	1	0	0	0	2	0	0	0	1	0
GCKDGN102D3PYQ	0	0	2	0	0	0	0	0	1	0	0	0	0	0	0	0	0	0	0	0	0	1	1	0
GCKDGN102D3Q5H	0	0	0	0	0	0	0	0	0	0	0	0	0	0	0	0	0	0	0	0	0	0	0	1
GCKDGN102D3SE6	0	0	0	0	0	1	0	0	0	0	0	0	0	0	0	0	0	0	0	0	0	0	0	0
GCKDGN102D3SO0	2	1	1	2	1	1	1	1	2	5	2	5	1	0	3	2	1	3	2	3	2	4	7	1
GCKDGN102D3TCZ	0	0	0	0	0	0	0	0	0	0	0	0	0	0	0	0	0	0	2	0	0	0	0	0
GCKDGN102D3TT4	0	2	0	3	2	4	0	0	0	5	2	4	2	1	1	0	1	1	0	3	0	3	3	0
GCKDGN102D3TWC	0	0	0	0	0	1	0	0	0	0	0	0	0	0	0	0	0	0	0	0	0	0	0	0
GCKDGN102D3TZ4	0	0	0	1	0	0	0	0	0	0	0	2	0	0	0	0	0	0	0	0	0	0	0	0
GCKDGN102D3UI7	3	3	0	2	0	0	0	0	0	3	0	0	0	0	0	2	0	0	0	1	0	0	0	0
GCKDGN102D3UZD	0	0	0	1	0	0	1	0	0	0	0	0	0	0	0	0	0	0	0	0	0	0	0	0
GCKDGN102D3V6M	0	0	3	0	0	0	0	0	0	0	0	0	0	0	0	0	0	0	0	0	0	0	0	1
GCKDGN102D3VAX	0	0	0	0	0	0	0	0	0	0	0	0	0	0	0	0	0	0	0	0	0	1	0	0
GCKDGN102D3VTW	0	0	0	0	0	0	1	0	0	0	0	0	0	0	0	0	0	0	0	0	0	0	0	0
GCKDGN102D3XKK	0	2	1	3	2	1	1	1	0	2	1	1	0	1	2	0	0	2	0	0	1	3	0	0
GCKDGN102D3XPS	0	0	0	0	0	0	0	0	0	0	0	0	0	0	0	0	0	0	0	0	0	0	1	0
GCKDGN102D3Y6Z	1	1	1	2	1	0	2	0	1	1	0	3	1	0	0	0	0	0	0	0	1	1	0	0
GCKDGN102D3YC9	0	0	0	0	0	0	0	0	0	0	0	0	0	0	0	0	0	0	0	1	0	0	0	0
GCKDGN102D3YFW	0	1	1	0	0	0	0	1	0	0	0	1	0	0	1	0	0	0	0	0	0	0	0	0
GCKDGN102D3YZE	0	0	0	0	0	0	0	0	0	0	0	0	0	0	0	0	0	0	0	1	0	0	0	0
GCKDGN102D3Z5K	0	1	1	0	0	2	0	0	0	1	0	0	0	0	0	0	0	0	0	0	0	0	0	0
GCKDGN102D3ZD5	0	0	2	0	0	0	0	0	0	0	0	0	0	0	1	0	0	0	0	0	0	0	0	0
GCKDGN102D3ZLO	0	0	1	1	0	0	0	0	0	0	0	0	0	0	0	0	0	0	0	1	0	0	1	0
GCKDGN102D3ZT3	0	0	0	1	0	0	0	0	0	1	0	0	0	0	0	0	0	0	0	1	0	0	0	0
GCKDGN102D3ZYE	0	1	0	0	0	1	0	0	1	0	0	0	0	1	0	0	0	0	0	0	0	1	0	0
GCKDGN102D40EI	0	0	0	0	0	0	0	0	0	1	0	0	0	0	0	1	0	0	0	0	0	0	0	0
GCKDGN102D40HW	0	0	0	0	0	0	0	0	0	0	0	1	0	0	0	0	0	0	0	0	0	0	0	0
GCKDGN102D41OO	0	0	0	0	0	0	0	0	0	0	0	1	0	0	0	0	0	0	0	0	0	0	0	0
GCKDGN102D41TS	0	1	1	2	2	0	0	0	1	2	0	1	0	1	2	0	0	0	1	0	0	0	0	0
GCKDGN102D42A5	1	0	0	2	0	0	1	0	1	2	0	1	0	0	0	0	2	0	0	2	1	0	1	0
GCKDGN102D42CP	0	1	1	0	1	1	0	0	0	2	0	0	3	2	1	0	0	0	0	0	0	1	0	0
GCKDGN102D43B8	0	0	0	0	0	0	0	0	1	0	0	0	2	0	0	0	0	0	0	0	0	0	0	0
GCKDGN102D4494	0	0	1	1	0	0	0	2	0	1	0	0	0	0	0	0	0	0	0	0	0	0	0	0
GCKDGN102D45L7	1	3	2	2	0	1	0	3	0	1	3	2	0	0	1	3	1	0	2	1	0	3	2	3
GCKDGN102D469F	0	0	1	0	0	0	0	0	1	1	0	0	0	0	1	0	0	0	0	1	0	2	0	0
GCKDGN102D46QD	2	0	0	0	0	2	1	0	0	0	0	0	0	0	0	0	0	0	0	0	0	1	0	0
GCKDGN102D472Z	0	0	0	0	0	0	0	0	0	1	0	0	0	0	0	0	0	0	0	0	0	0	0	0
GCKDGN102D48NS	0	0	2	0	0	0	0	0	0	1	2	0	0	0	0	0	0	0	0	0	0	0	0	1
GCKDGN102D4AVA	1	0	0	0	0	0	0	0	0	0	0	0	1	0	0	0	0	0	0	0	0	0	0	0
GCKDGN102D4B0M	0	1	0	0	0	0	0	0	0	0	0	1	0	0	0	0	0	0	0	1	0	0	0	0
GCKDGN102D4C0S	0	1	0	0	0	0	0	0	0	0	0	0	0	0	0	0	0	0	0	0	0	0	0	0
GCKDGN102D4C94	0	1	3	0	0	1	0	0	0	1	1	0	0	0	0	0	0	1	3	1	0	2	0	0
GCKDGN102D4C9X	0	0	0	0	0	0	0	0	0	0	0	0	0	1	0	0	0	0	0	0	0	0	0	0
GCKDGN102D4CN8	0	1	0	2	0	0	0	0	0	0	0	1	1	0	0	0	0	0	0	1	0	1	0	0
GCKDGN102D4CPB	1	0	0	1	0	0	0	0	0	0	0	0	0	0	0	0	0	0	0	0	0	0	0	0
GCKDGN102D4CRW	0	0	0	0	0	0	1	0	0	0	0	1	0	0	0	0	0	0	0	2	0	0	0	0
GCKDGN102D4ELM	0	1	1	0	0	0	0	0	0	2	1	0	2	0	1	0	3	0	0	0	0	0	2	0
GCKDGN102D4ENF	0	0	0	0	0	0	0	0	0	0	0	0	0	0	0	0	0	0	0	1	0	0	0	0
GCKDGN102D4F1O	0	0	0	0	0	0	0	0	0	0	0	0	0	0	0	0	0	0	0	0	0	1	0	0
GCKDGN102D4F45	0	1	0	1	3	0	0	1	2	1	0	1	1	1	0	0	0	0	2	1	0	0	1	0
GCKDGN102D4F8P	0	0	1	1	0	1	0	0	0	0	0	1	0	0	0	0	0	0	0	0	0	0	0	0
GCKDGN102D4FS4	4	0	1	0	3	0	9	0	0	0	6	0	9	0	0	1	2	0	0	1	2	0	5	0
GCKDGN102D4G92	0	1	0	0	0	0	0	0	0	0	0	0	0	0	0	0	0	0	0	0	0	0	1	0
GCKDGN102D4H1J	2	15	2	4	3	6	8	5	7	13	0	3	4	0	3	3	13	3	11	4	1	12	12	8
GCKDGN102D4HAQ	0	0	0	1	0	0	0	0	0	0	1	0	0	0	0	0	0	0	0	0	0	0	0	0
GCKDGN102D4HLB	1	0	0	2	0	2	0	0	0	2	0	1	0	0	1	0	3	0	0	0	3	0	0	0
GCKDGN102D4I6V	0	0	0	0	0	1	0	0	0	0	1	0	0	0	0	0	0	0	0	0	0	0	0	0
GCKDGN102D4IAR	1	0	0	0	0	0	0	0	0	0	0	0	0	0	0	0	0	0	0	0	1	1	0	0
GCKDGN102D4ICR	1	0	0	0	0	0	0	0	0	0	0	0	0	0	0	0	0	0	0	2	0	0	0	0
GCKDGN102D4IFW	0	0	0	0	0	0	0	0	0	0	0	0	0	0	0	0	0	0	0	0	1	0	0	0
GCKDGN102D4IIS	0	1	1	0	1	0	0	0	0	0	0	2	0	0	0	0	0	0	0	0	0	0	0	0
GCKDGN102D4IO8	0	0	0	0	0	0	0	0	0	0	0	0	0	0	0	0	0	0	0	0	1	0	0	0
GCKDGN102D4JGL	0	0	0	0	0	0	0	0	0	0	0	1	0	0	0	0	0	0	0	0	0	0	1	0
GCKDGN102D4K70	7	14	10	10	7	10	6	6	4	12	3	9	3	8	11	2	5	8	1	5	9	4	7	8
GCKDGN102D4L1H	0	1	0	0	0	0	0	0	0	0	0	0	0	0	0	0	0	0	0	0	0	0	0	0
GCKDGN102D4L7O	0	0	0	1	1	0	1	0	0	0	0	0	0	0	0	0	0	0	0	0	0	0	0	0
GCKDGN102D4NCM	0	0	2	1	0	1	0	1	0	0	0	0	0	0	0	0	0	0	0	3	0	0	0	0
GCKDGN102D4NTS	0	0	0	0	0	0	0	0	0	0	0	2	0	0	0	0	0	0	0	0	0	0	0	0
GCKDGN102D4OE9	0	1	0	0	0	0	0	0	0	0	0	0	1	0	0	0	0	0	0	0	0	0	0	0
GCKDGN102D4OMU	0	0	0	0	0	0	0	0	0	0	0	0	0	1	0	0	0	0	0	0	0	0	0	0
GCKDGN102D4Q2Z	1	0	0	4	1	0	0	0	1	0	1	1	0	0	0	0	0	0	0	0	0	1	0	0
GCKDGN102D4QL9	0	1	1	0	0	0	0	0	0	0	0	1	0	0	0	0	0	0	0	0	0	0	1	0
GCKDGN102D4R81	0	0	2	0	1	1	0	0	0	0	0	0	0	0	0	0	0	0	0	0	1	0	0	0
GCKDGN102D4RNT	0	0	0	0	0	0	0	0	0	0	0	0	0	1	0	0	0	0	0	0	0	0	0	0
GCKDGN102D4RU1	0	2	5	1	2	8	3	6	4	6	1	7	2	2	3	0	1	2	1	3	0	2	3	2
GCKDGN102D4U3Q	0	0	0	0	0	0	0	0	0	0	0	1	0	0	0	0	0	0	0	0	0	0	0	0
GCKDGN102D4UAG	0	0	1	0	0	0	0	0	0	0	0	0	0	0	0	0	0	0	0	0	0	0	0	0
GCKDGN102D4UBF	1	2	0	0	0	0	1	0	0	1	0	1	0	2	0	2	0	0	0	1	0	0	0	0
GCKDGN102D4UT5	0	0	0	1	1	0	0	0	1	1	0	0	1	0	2	0	0	0	0	0	0	1	0	1
GCKDGN102D4UTN	0	0	0	1	0	0	0	0	0	0	0	0	0	0	0	0	0	0	0	0	0	0	0	0
GCKDGN102D4VDV	0	1	0	1	0	1	0	0	3	6	0	0	0	0	0	0	0	0	0	2	0	0	0	0
GCKDGN102D4VVZ	0	0	1	0	3	0	0	0	0	1	0	1	0	0	0	0	1	0	0	0	0	0	0	0
GCKDGN102D4VYC	0	2	0	3	0	2	0	0	0	1	0	1	0	1	0	0	0	0	1	0	0	0	0	0
GCKDGN102D4VYG	0	1	0	0	0	0	0	0	0	0	0	0	0	0	0	0	0	1	0	0	0	2	0	0
GCKDGN102D4WEP	0	0	0	0	0	0	1	0	0	0	0	1	0	0	0	0	0	0	0	0	0	0	1	0
GCKDGN102D4XNQ	0	1	3	1	0	0	0	0	0	2	0	2	0	0	0	0	0	0	3	1	0	0	0	0
GCKDGN102D4Y3D	1	2	3	3	0	2	0	0	1	3	1	0	2	1	0	0	0	2	0	2	2	1	1	1
GCKDGN102D4Y9K	16	25	14	16	12	17	7	13	18	32	7	23	11	11	17	18	6	3	5	9	1	10	5	7
GCKDGN102D4YSN	4	17	4	7	6	9	5	1	9	8	7	9	5	10	10	2	5	15	9	4	2	13	4	4
GCKDGN102D4YYE	0	4	2	1	0	1	0	0	1	1	4	2	0	1	0	0	0	1	3	2	0	1	0	0
GCKDGN102D5013	1	4	9	6	1	2	1	0	4	3	2	4	2	2	0	0	0	2	1	0	2	3	3	0
GCKDGN102D506F	0	0	0	0	0	0	1	0	1	0	0	0	2	0	0	0	0	0	0	0	0	0	0	0
GCKDGN102D50NY	0	0	0	1	0	0	0	1	0	0	0	0	0	0	0	0	0	0	0	0	0	0	0	0
GCKDGN102D50UC	1	6	3	1	0	1	0	0	6	3	0	6	1	2	1	0	1	1	0	0	2	3	0	3
GCKDGN102D50Z8	0	0	0	0	0	2	0	0	0	0	0	0	1	0	0	0	0	0	0	0	0	0	0	0
GCKDGN102D52JO	0	0	2	0	0	0	0	1	0	0	0	0	0	0	1	0	0	0	0	0	0	0	0	3
GCKDGN102D53L4	0	0	1	0	0	0	0	0	0	0	0	0	0	0	0	0	0	0	0	0	0	0	2	0
GCKDGN102D53X9	0	1	2	1	1	0	0	0	1	0	0	0	0	0	0	0	0	1	0	0	0	0	0	0
GCKDGN102D56B9	0	0	0	1	0	0	0	0	0	0	0	3	0	0	0	0	0	0	0	0	0	0	0	0
GCKDGN102D56FG	0	0	0	1	0	0	0	0	0	0	0	0	0	0	0	0	0	0	0	0	0	0	0	0
GCKDGN102D56IQ	0	0	2	2	0	1	0	0	1	0	0	4	0	0	0	0	0	1	0	0	0	1	2	0
GCKDGN102D56QQ	0	0	0	0	0	0	0	0	0	0	0	0	0	0	0	0	1	0	0	0	0	0	0	0
GCKDGN102D57K9	0	1	0	2	0	0	0	0	0	0	0	1	0	0	0	0	0	0	0	0	0	0	0	0
GCKDGN102D581T	0	7	2	4	4	5	0	0	6	7	2	5	2	2	0	0	0	7	2	3	16	3	1	0
GCKDGN102D58RJ	0	0	0	0	0	0	0	0	1	0	0	0	0	0	0	0	0	0	0	0	0	0	0	0
GCKDGN102D590J	0	0	0	0	0	0	0	0	0	0	0	0	0	0	0	0	0	0	0	1	0	0	0	0
GCKDGN102D591T	3	0	1	3	0	0	0	0	0	1	0	0	0	1	1	0	0	0	0	0	0	0	0	0
GCKDGN102D59Q5	11	18	7	8	11	5	12	6	15	15	2	11	10	9	8	1	4	7	9	7	11	9	16	4
GCKDGN102D5AB0	1	0	0	0	0	1	0	0	0	0	0	0	0	0	0	0	0	0	0	0	0	0	0	1
GCKDGN102D5AEJ	0	2	0	0	0	0	0	0	0	0	0	0	0	0	0	0	0	0	0	0	0	0	0	0
GCKDGN102D5AO8	0	0	0	2	0	0	0	0	0	0	0	0	0	1	0	0	0	0	0	0	0	0	0	0
GCKDGN102D5AWA	0	0	0	0	0	0	0	0	0	0	0	0	0	1	0	0	0	0	0	0	0	0	0	0
GCKDGN102D5BCY	0	1	0	1	0	0	0	2	1	3	0	1	0	0	0	2	0	1	0	0	0	0	0	1
GCKDGN102D5BPN	0	0	0	0	0	1	0	0	0	0	0	1	0	0	0	0	0	0	0	0	0	0	0	0
GCKDGN102D5CO4	0	0	0	0	0	0	0	1	0	0	0	0	0	0	0	0	0	0	0	0	0	0	0	0
GCKDGN102D5DDE	2	0	0	0	0	0	0	0	0	0	0	0	0	0	0	0	0	0	0	0	0	0	0	0
GCKDGN102D5DIZ	0	0	0	1	2	1	0	1	2	3	0	1	2	0	2	0	1	0	0	0	1	1	2	0
GCKDGN102D5DS4	0	1	6	3	1	3	0	1	2	3	0	2	0	4	0	0	1	0	2	2	1	0	0	0
GCKDGN102D5EZ7	1	0	0	0	0	0	0	0	1	0	1	0	0	0	0	0	0	0	1	0	0	0	0	0
GCKDGN102D5FJY	1	3	2	1	0	1	0	0	0	0	1	0	0	0	1	0	2	3	1	4	0	2	2	0
GCKDGN102D5G8K	0	0	0	2	0	0	0	0	0	0	0	0	0	0	0	0	0	0	0	0	0	0	0	0
GCKDGN102D5HL6	0	2	0	0	0	0	0	0	0	0	0	0	0	0	0	0	0	2	0	0	2	0	0	0
GCKDGN102D5HMA	0	0	2	0	0	1	1	0	2	0	0	1	1	0	0	0	1	2	0	0	11	3	12	1
GCKDGN102D5HX8	0	5	0	0	0	0	0	0	0	0	0	0	1	0	3	0	0	1	0	0	0	0	0	0
GCKDGN102D5J3U	0	1	0	0	0	0	0	0	0	1	0	0	0	0	0	0	0	0	0	0	0	0	0	0
GCKDGN102D5J82	0	0	0	0	0	0	0	0	0	0	0	1	0	0	0	0	0	0	0	0	0	0	0	0
[truncated: 2,481,489 more chars]
