# Supplementary material for: Gene expression associated with white syndromes in a reef building coral, Acropora hyacinthus
Source: BMC Genomics. 2015 May 9;16(1):371. doi: 10.1186/s12864-015-1540-2 (PMC4425862; doi:10.1186/s12864-015-1540-2)
Supplement: Additional file 6: — Excel spreadsheet containing genes, annotations, and log fold changes for the disease-healthy contrast. [file 12864_2015_1540_MOESM6_ESM.xlsx]

## Sheet: annotated_results_DH.txt
isogroup	baseMean	log2FoldChange	lfcSE	stat	pvalue	padj	annotation
isogroup02318	55.659	-3.40615	0.50406	-6.75743	1.40464e-11	3.13908e-08	phosphatidylserine decarboxylase [EC:4.1.1.65] E=2e-155
isogroup02939	79.6487	2.09724	0.309705	6.77173	1.27251e-11	3.13908e-08	Catalase ; catalase [EC:1.11.1.6] E=9e-69
isogroup10527	241.486	-1.7579	0.265744	-6.61502	3.71505e-11	6.91866e-08	Small cysteine-rich protein (SCRIP)
isogroup01913	8.45633	3.2034	0.504602	6.34836	2.17628e-10	3.47397e-07	IGF-II mRNA-binding protein IMP, contains RRM and KH domains
isogroup15266	14.9562	-3.29349	0.523935	-6.28606	3.25629e-10	4.54823e-07	Glutamate decarboxylase and related proteins
isogroup03588	14.5415	2.46775	0.39578	6.23514	4.51364e-10	5.60393e-07	Sortilin and related receptors ; pancreatic triacylglycerol lipase [EC:3.1.1.3] E=7e-119
isogroup07242	12.5128	2.43941	0.407537	5.98573	2.15425e-09	1.85166e-06	Ca2+/calmodulin-dependent protein kinase, EF-Hand protein superfamily ; calcium/calmodulin-dependent protein kinase (CaM kinase) II [EC:2.7.11.17] E=4e-11
isogroup02444	35.5399	-2.02416	0.359615	-5.62868	1.81596e-08	1.01458e-05	Glutamate decarboxylase and related proteins
isogroup02055	53.1801	1.43764	0.255938	5.61716	1.94122e-08	1.03292e-05	Flavonol reductase/cinnamoyl-CoA reductase ; dihydroflavonol-4-reductase [EC:1.1.1.219] E=2e-176
isogroup08802	3.58692	-4.51326	0.820293	-5.50201	3.75481e-08	1.82418e-05	Glutamate decarboxylase and related proteins
isogroup02421	38.6832	-1.37733	0.253201	-5.43966	5.33827e-08	2.29422e-05	Glutathione peroxidase ; glutathione peroxidase [EC:1.11.1.9] E=1e-95
isogroup01910	69.3177	1.26448	0.234843	5.38435	7.27077e-08	2.81068e-05	Cysteine proteinase Cathepsin L ; cathepsin L [EC:3.4.22.15] E=2e-149
isogroup02330	31.3298	1.19093	0.221036	5.38793	7.12736e-08	2.81068e-05	Malate synthase ; malate synthase [EC:2.3.3.9] E=8e-124
isogroup01080	16.4292	-1.97383	0.373112	-5.29017	1.222e-07	3.70385e-05	Nucleoside phosphatase
isogroup00025	214.845	1.70247	0.324025	5.25413	1.48728e-07	4.26125e-05	Defense-related protein containing SCP domain ; thyroid peroxidase [EC:1.11.1.8] E=3e-83
isogroup02608	36.4017	-1.15149	0.220493	-5.22236	1.7666e-07	4.7305e-05	dimethylaniline monooxygenase (N-oxide forming) [EC:1.14.13.8] E=2e-37
isogroup04076	7.44492	2.33658	0.449576	5.1973	2.02199e-07	4.80717e-05	Meprin A metalloprotease ; astacin [EC:3.4.24.21] E=2e-33
isogroup00090	28.9243	-1.78458	0.347932	-5.12909	2.91139e-07	6.77746e-05	Carbonic anhydrase ; carbonic anhydrase [EC:4.2.1.1] E=4e-58
isogroup02104	57.1362	1.21796	0.239441	5.08668	3.64388e-07	8.30953e-05	6-phosphogluconate dehydrogenase ; 6-phosphogluconate dehydrogenase [EC:1.1.1.44] E=3e-63
isogroup00660	71.9169	1.60181	0.31742	5.04635	4.50334e-07	9.67699e-05	Chromoprotein
isogroup00729	187.569	-2.42314	0.482711	-5.01986	5.17086e-07	0.000106999	Red fluorescent protein
isogroup14412	16.3169	2.2024	0.439233	5.01419	5.32573e-07	0.0001082	Serine proteinase inhibitor (KU family)
isogroup02348	24.1974	1.21543	0.243204	4.99757	5.8057e-07	0.000115844	Transaldolase ; transaldolase [EC:2.2.1.2] E=1e-58
isogroup06770	6.41145	2.43672	0.490234	4.97053	6.6769e-07	0.000130275	Catalase ; catalase [EC:1.11.1.6] E=2e-69
isogroup07294	5.80664	2.68001	0.539806	4.96476	6.87869e-07	0.000130275	Fibroblast/platelet-derived growth factor receptor and related receptor tyrosine kinases ; fibroblast growth factor receptor 3 [EC:2.7.10.1] E=1e-88
isogroup04372	4.10066	3.33848	0.67405	4.95286	7.31297e-07	0.000133959	C-type lectin ; mannose receptor, C type E=2e-46
isogroup06747	44.0792	1.6981	0.345206	4.91911	8.69403e-07	0.00015102	thyroid peroxidase [EC:1.11.1.8] E=2e-32
isogroup01950	15.4728	1.90498	0.390971	4.87244	1.10229e-06	0.000186621	Signal transduction protein Enabled, contains WH1 domain ; sprouty E=3e-113
isogroup04632	29.5653	0.901851	0.187081	4.82065	1.43088e-06	0.000238637	Myosin essential light chain, EF-Hand protein superfamily ; myosin light chain, invertebrate E=3e-56
isogroup03457	27.2165	-1.31985	0.274272	-4.81218	1.49291e-06	0.000245321	Collagens (type IV and type XIII), and related proteins
isogroup00008	12.0208	-1.43197	0.302515	-4.73356	2.20615e-06	0.000316044	FOG: Reverse transcriptase
isogroup02550	9.64456	1.54498	0.329561	4.68798	2.75909e-06	0.000390254	Predicted membrane protein, contains DoH and Cytochrome b-561/ferric reductase transmembrane domains
isogroup09329	3.94713	2.63902	0.567124	4.65334	3.26603e-06	0.000445057	Synaptic vesicle protein Synapsin
isogroup19594	4.56043	-2.7162	0.590635	-4.59877	4.2499e-06	0.000565338	Trypsin ; protease, serine, 23 [EC:3.4.21.-] E=1e-07
isogroup11671	3.42334	-2.93584	0.642784	-4.56739	4.93836e-06	0.000641642	Basement membrane-specific heparan sulfate proteoglycan (HSPG) core protein
isogroup04488	15.8271	-1.29174	0.283079	-4.56318	5.03852e-06	0.000647131	Basement membrane-specific heparan sulfate proteoglycan (HSPG) core protein ; agrin E=4e-12
isogroup04529	37.3646	1.17182	0.257716	4.54693	5.44335e-06	0.000683416	Alpha-macroglobulin ; CD109 antigen E=1e-10
isogroup00363	60.2805	0.562778	0.127473	4.41487	1.0107e-05	0.00116429	Medium-chain acyl-CoA dehydrogenase ; isovaleryl-CoA dehydrogenase [EC:1.3.99.10] E=1e-17
isogroup01076	14.5812	1.6364	0.376531	4.346	1.38645e-05	0.00146153	Hydroxyacyl-CoA dehydrogenase/enoyl-CoA hydratase
isogroup09898	16.5116	-1.28233	0.297962	-4.30369	1.67974e-05	0.00173791	TGFbeta receptor signaling protein SMAD and related proteins ; SMAD, mothers against DPP 6/7 E=4e-15
isogroup02404	56.4546	0.677275	0.158233	4.28025	1.86683e-05	0.00179924	Transketolase ; transketolase [EC:2.2.1.1] E=6e-24
isogroup02088	8.18812	2.39855	0.571002	4.2006	2.66212e-05	0.00234225	Fibrillins and related proteins containing Ca2+-binding EGF-like domains
isogroup00662	4.12045	2.52229	0.601128	4.19593	2.71752e-05	0.00237231	Receptor-activated Ca2+-permeable cation channels (STRPC family) ; collagen, type VI, alpha E=5e-05
isogroup00098	6.80184	2.50447	0.599381	4.17842	2.93538e-05	0.00248484	tripeptidyl-peptidase II [EC:3.4.14.10] E=3e-23
isogroup27979	16.7686	1.18289	0.284132	4.16316	3.1387e-05	0.00257882	Multifunctional chaperone (14-3-3 family) ; tyrosine 3-monooxygenase/tryptophan 5-monooxygenase activation protein E=1e-11
isogroup02134	64.9295	1.28087	0.31294	4.09303	4.25774e-05	0.00332699	Reticulocalbin, calumenin, DNA supercoiling factor, and related Ca2+-binding proteins of the CREC family (EF-Hand protein superfamily) ; calmodulin E=2e-05
isogroup04174	7.1527	2.09171	0.511479	4.08953	4.32245e-05	0.00333097	Aquaporin (major intrinsic protein family)
isogroup00592	54.7823	1.68373	0.414281	4.06421	4.81949e-05	0.00361429	ERG and related ETS transcription factors ; SAM pointed domain-containing ETS transcription factor E=9e-95
isogroup35239	91.8592	0.732438	0.181041	4.0457	5.2168e-05	0.00386043	Ubiquitin and ubiquitin-like proteins ; ubiquitin C E=1e-14
isogroup01184	22.092	-1.00928	0.250373	-4.03111	5.55147e-05	0.00402806	Puromycin-sensitive aminopeptidase and related aminopeptidases ; aminopeptidase N [EC:3.4.11.2] E=2e-38
isogroup02277	12.4795	-1.80432	0.448505	-4.02297	5.74694e-05	0.00414299	Proteins containing Ca2+-binding EGF-like domains
isogroup01013	26.6069	2.26808	0.564219	4.01986	5.82328e-05	0.00416844	Dopamine beta-monooxygenase ; dopamine beta-monooxygenase [EC:1.14.17.1] E=9e-09
isogroup05174	3.38995	2.40174	0.597671	4.01851	5.85685e-05	0.00416844	Phosphoenolpyruvate carboxykinase
isogroup03672	29.165	0.688944	0.172338	3.99763	6.39797e-05	0.00449628	Ubiquinol-cytochrome c reductase hinge protein
isogroup06267	13.5754	-1.59485	0.399979	-3.98733	6.6821e-05	0.00463763	Disintegrin metalloproteinases with thrombospondin repeats ; a disintegrin and metalloproteinase with thrombospondin motifs 7 [EC:3.4.24.-] E=5e-05
isogroup08403	7.07505	-1.50145	0.379072	-3.96087	7.46786e-05	0.00505733	G-protein alpha subunit (small G protein superfamily) ; guanine nucleotide binding protein (G protein), alpha 12 E=7e-15
isogroup03959	7.96213	2.42304	0.613632	3.94869	7.858e-05	0.0052335	Collagens (type IV and type XIII), and related proteins ; folate receptor E=1e-57
isogroup07540	3.43549	-2.24732	0.569251	-3.94786	7.88532e-05	0.0052335	Disintegrin metalloproteinases with thrombospondin repeats
isogroup00509	108.181	0.66854	0.169635	3.94106	8.11234e-05	0.00533219	nucleolin E=1e-23
GCKDGN103F2D3Y	1.97727	-3.24001	0.831688	-3.89571	9.79131e-05	0.00621637	Predicted dehydrogenase ; dehydrogenase/reductase SDR family member 7 [EC:1.1.-.-] E=4e-27
isogroup03844	33.2355	-1.13855	0.29318	-3.88344	0.000102987	0.00650158	Collagens (type IV and type XIII), and related proteins
GCKDGN102EW7JF	5.10103	2.34859	0.608549	3.85933	0.000113696	0.007058	Alpha-macroglobulin ; CD109 antigen E=9e-16
isogroup07702	21.8694	0.882671	0.228997	3.85451	0.000115962	0.00715874	ufm1-conjugating enzyme 1 E=5e-120
isogroup03192	36.4725	0.929441	0.24231	3.83575	0.000125182	0.00760206	Cdc42-interacting protein CIP4 ; thyroid hormone receptor interactor 10 E=7e-89
isogroup11786	3.98375	-2.2257	0.590601	-3.76853	0.000164214	0.0094584	Fibrillins and related proteins containing Ca2+-binding EGF-like domains
isogroup05491	13.2444	1.59012	0.423225	3.75716	0.000171849	0.00979717	Transcription factor NERF and related proteins, contain ETS domain ; transcriptional regulator ERG E=3e-11
isogroup03731	26.9614	1.37247	0.367497	3.73465	0.000187978	0.0104713	Uncharacterized protein, induced by hypoxia
isogroup06961	10.6615	-1.40241	0.375913	-3.73067	0.000190969	0.0105117	Collagens (type IV and type XIII), and related proteins ; collagen, type I/II/III/V/XI, alpha E=7e-10
isogroup17275	6.51445	-1.79147	0.482822	-3.71041	0.000206923	0.0110103	Splicing factor 3a, subunit 2
isogroup00092	80.1071	-0.730356	0.196908	-3.70912	0.00020798	0.011014	Eukaryotic-type DNA primase, catalytic (small) subunit ; DNA primase small subunit [EC:2.7.7.-] E=8e-47
isogroup05778	3.31087	2.01625	0.54786	3.68023	0.000233027	0.0121109	Transcriptional activator FOSB/c-Fos and related bZIP transcription factors
isogroup18493	4.84571	-1.92049	0.522801	-3.67346	0.000239284	0.0123785	Reticulocalbin, calumenin, DNA supercoiling factor, and related Ca2+-binding proteins of the CREC family (EF-Hand protein superfamily)
isogroup01991	99.3198	0.398207	0.109137	3.6487	0.000263569	0.0133263	GTPase Ran/TC4/GSP1 (nuclear protein transport pathway), small G protein superfamily ; GTP-binding nuclear protein Ran E=7e-136
isogroup06702	14.6679	-1.26217	0.346103	-3.64681	0.000265518	0.0133289	Nerve growth factor receptor TRKA and related tyrosine kinases ; receptor tyrosine kinase-like orphan receptor 1 [EC:2.7.10.1] E=5e-106
isogroup19138	7.70629	-1.67022	0.458055	-3.64634	0.000266005	0.0133289	Proteins containing Ca2+-binding EGF-like domains
isogroup05227	6.63923	-1.35127	0.371263	-3.63966	0.000272998	0.0134977	DNA-binding nuclear protein p8
isogroup12151	2.01639	3.22884	0.888825	3.63271	0.000280459	0.013712	Peroxidase/oxygenase ; thyroid peroxidase [EC:1.11.1.8] E=1e-29
isogroup15965	39.4659	0.680957	0.187438	3.63297	0.000280179	0.013712	Uncharacterized conserved protein
isogroup26957	44.4404	0.92638	0.255522	3.62545	0.000288463	0.0138935	5-aminolevulinate synthase
isogroup05888	10.9666	1.45234	0.40372	3.5974	0.000321415	0.015283	Gelatinase A and related matrix metalloproteases ; matrix metalloproteinase-14 (membrane-inserted) [EC:3.4.24.80] E=8e-34
isogroup00484	26.2474	1.23656	0.343872	3.596	0.000323152	0.0153004	Carnitine O-acyltransferase CRAT ; carnitine O-palmitoyltransferase 2 [EC:2.3.1.21] E=2e-36
isogroup06903	5.73376	1.73891	0.485106	3.58461	0.000337585	0.0155875	Predicted guanine nucleotide exchange factor
isogroup00243	30.2088	-1.02349	0.286509	-3.5723	0.000353862	0.016139	Predicted aminopeptidase of the M17 family ; leucyl aminopeptidase [EC:3.4.11.1] E=3e-31
isogroup02426	34.0519	-0.974849	0.27299	-3.57101	0.000355607	0.0161526	deoxyhypusine monooxygenase [EC:1.14.99.29] E=5e-20
isogroup02585	42.1682	0.596811	0.167403	3.56511	0.000363702	0.0164383	Prohibitin-like protein
isogroup06544	86.557	1.14484	0.321196	3.56429	0.000364837	0.0164383	FOG: Immunoglobin and related proteins ; netrin receptor unc-5 E=2e-23
isogroup06184	11.5166	1.11878	0.315246	3.5489	0.000386846	0.0171695	STE20-like serine/threonine kinase MST ; p21-activated kinase 4 [EC:2.7.11.1] E=5e-31
isogroup15122	24.4933	1.16601	0.328491	3.54958	0.000385843	0.0171695	deleted in malignant brain tumors 1 protein E=7e-08
isogroup26104	23.7482	-0.913507	0.257645	-3.5456	0.000391721	0.0172056	NACHT, LRR and PYD domains-containing protein 3 E=6e-05
isogroup01927	20.0967	1.00554	0.285368	3.52365	0.000425652	0.0182362	Mitochondrial tricarboxylate/dicarboxylate carrier proteins ; solute carrier family 25 (peroxisomal adenine nucleotide transporter), member 17 E=2e-111
isogroup14370	3.85628	1.90049	0.540319	3.51734	0.00043589	0.0183797	Wnt family of developmental regulators ; wingless-type MMTV integration site family, member 2 E=6e-58
isogroup06760	16.0031	-0.898122	0.256446	-3.50219	0.000461458	0.0193121	Calcium transporting ATPase ; Ca2+ transporting ATPase, plasma membrane [EC:3.6.3.8] E=4e-92
isogroup02380	38.7512	0.65967	0.188677	3.49629	0.000471774	0.019597	COP9 signalosome, subunit CSN1 ; 26S proteasome regulatory subunit N7 E=7e-58
isogroup00788	26.5808	-1.23123	0.353238	-3.48555	0.000491129	0.020176	Collagens (type IV and type XIII), and related proteins ; collagen, type I/II/III/V/XI, alpha E=2e-27
isogroup04610	33.8714	1.10144	0.317676	3.46719	0.000525938	0.0213703	Multifunctional chaperone (14-3-3 family) ; tyrosine 3-monooxygenase/tryptophan 5-monooxygenase activation protein E=5e-146
isogroup04679	32.4993	-0.784524	0.227374	-3.45037	0.000559808	0.0224357	Dehydrogenases with different specificities (related to short-chain alcohol dehydrogenases) ; dehydrogenase/reductase SDR family member X [EC:1.1.-.-] E=4e-47
isogroup00186	8.41408	-1.40191	0.406905	-3.44531	0.000570397	0.0226819	Endoplasmic reticulum protein EP58, contains filamin rod domain and KDEL motif
isogroup05624	13.2321	1.09882	0.322269	3.40962	0.000650523	0.0253273	Malate synthase ; malate synthase [EC:2.3.3.9] E=2e-147
isogroup05251	2.39878	2.74585	0.808801	3.39496	0.000686376	0.0262401	Asparagine synthase (glutamine-hydrolyzing) ; asparagine synthase (glutamine-hydrolysing) [EC:6.3.5.4] E=5e-64
isogroup04015	5.07251	-1.60517	0.474535	-3.38261	0.000718	0.0270132	RNA polymerase II transcription elongation factor DSIF/SUPT5H/SPT5
isogroup21994	6.76143	1.37729	0.407906	3.37648	0.000734197	0.0275299	Dopamine beta-monooxygenase ; dopamine beta-monooxygenase [EC:1.14.17.1] E=3e-78
isogroup05202	39.823	1.26973	0.378459	3.35499	0.000793675	0.029366	arachidonate 5-lipoxygenase [EC:1.13.11.34] E=1e-103
isogroup10476	82.8115	0.491648	0.146801	3.34908	0.000810815	0.0297046	NADH dehydrogenase (ubiquinone) 1 alpha subcomplex 4 [EC:1.6.5.3 1.6.99.3] E=3e-32
isogroup03068	1.89938	2.57314	0.769379	3.34443	0.000824504	0.0298156	Gelatinase A and related matrix metalloproteases ; matrix metalloproteinase-16 (membrane-inserted) [EC:3.4.24.-] E=2e-164
isogroup03201	22.0002	0.717236	0.214691	3.34079	0.000835416	0.0298241	Electron transfer flavoprotein, beta subunit ; electron transfer flavoprotein beta subunit E=5e-45
isogroup32115	4.73003	1.54205	0.461542	3.34108	0.000834543	0.0298241	Molecular chaperone (DnaJ superfamily) ; DnaJ homolog subfamily B member 9 E=5e-11
isogroup00168	16.6923	-0.811623	0.243768	-3.32949	0.000870061	0.030669	Serine/threonine protein kinase
isogroup11045	6.46774	-1.43809	0.43224	-3.32705	0.000877692	0.0308407	melanoma-associated antigen p97 E=1e-15
GCKDGN101BSD31	6.08862	1.74733	0.526338	3.31979	0.000900845	0.0314564	jagged E=2e-22
isogroup04209	15.0416	1.37702	0.41517	3.31676	0.000910678	0.0315657	Glutamate/leucine/phenylalanine/valine dehydrogenases
isogroup02518	4.42112	-1.56643	0.476183	-3.28955	0.00100347	0.0341854	Chitinase
isogroup00097	6.73943	-1.62028	0.493981	-3.28004	0.00103792	0.0348752	Low-density lipoprotein receptors containing Ca2+-binding EGF-like domains ; CD320 antigen E=3e-72
isogroup00869	50.4707	-1.43636	0.43777	-3.28108	0.0010341	0.0348752	Green or cyan fluorescent protein
isogroup01945	3.3283	1.90612	0.581195	3.27966	0.00103933	0.0348752	hydroperoxide lyase [EC:4.1.2.-] E=3e-117
GCKDGN102DOTQN	37.9838	1.29142	0.394983	3.26955	0.00107718	0.0357822	Niemann-Pick C2 protein E=1e-08
isogroup02119	11.6306	0.913834	0.279743	3.26669	0.00108812	0.0359723	Predicted undecaprenyl diphosphate synthase
isogroup35610	21.0426	-1.05223	0.32223	-3.26546	0.00109287	0.0360229	60S ribosomal protein L44
isogroup00398	9.4311	1.05179	0.322872	3.25762	0.0011235	0.0367075	DNA-methyltransferase 1 (DNMT-1) ; Junctional membrane complex protein Junctophilin and related MORN repeat proteins ; amyotrophic lateral sclerosis 2 (juvenile) E=9e-09
isogroup02397	5.07511	1.68231	0.516829	3.25506	0.00113368	0.0369322	Myosin phosphatase, regulatory subunit ; Arf-GAP with coiled-coil, ANK repeat and PH domain-containing protein E=2e-119
isogroup01775	13.6388	1.05671	0.325527	3.24616	0.00116972	0.0377978	Glutaredoxin and related proteins ; glutaredoxin 3 E=2e-50
isogroup06597	7.2692	-1.83129	0.56417	-3.246	0.0011704	0.0377978	Failed axon connections (fax) protein/glutathione S-transferase-like protein
GCKDGN101BZBWL	2.20195	-2.23271	0.689456	-3.23837	0.00120215	0.0384894	Uncharacterized conserved protein
isogroup03380	13.7742	0.874308	0.270602	3.23097	0.00123371	0.0390139	FOG: RRM domain ; translation initiation factor 4B E=8e-96
isogroup02484	32.1624	0.884985	0.274427	3.22484	0.00126042	0.0391421	Molecular chaperone (DnaJ superfamily) ; DnaJ homolog subfamily A member 5 E=4e-178
isogroup05064	2.82848	-1.77173	0.549425	-3.2247	0.00126107	0.0391421	Caspase, apoptotic cysteine protease
isogroup04002	45.0717	0.721941	0.224831	3.21103	0.0013226	0.0403503	Polyadenylate-binding protein (RRM superfamily) ; nucleophosmin 1 E=1e-103
isogroup03849	45.5022	0.69937	0.218443	3.20162	0.00136658	0.0410702	Drebrins and related actin binding proteins
isogroup00053	16.4285	-0.997443	0.311981	-3.19713	0.00138802	0.0415188	Ankyrin repeat protein ; transient receptor potential cation channel subfamily A member 1 E=3e-36
isogroup05103	3.06164	1.68815	0.528729	3.19285	0.00140878	0.0417551	Pristanoyl-CoA/acyl-CoA oxidase ; acyl-CoA oxidase [EC:1.3.3.6] E=5e-85
isogroup02408	25.4847	0.647439	0.203009	3.18921	0.00142662	0.0420399	Glycogen phosphorylase ; starch phosphorylase [EC:2.4.1.1] E=9e-56
isogroup21801	29.7672	-0.717441	0.225002	-3.18859	0.00142967	0.0420399	microphthalmia-associated transcription factor E=4e-20
isogroup10037	4.35057	1.92522	0.604102	3.18692	0.00143798	0.0421733	Chitinase
isogroup03835	27.3239	-0.879801	0.276757	-3.17897	0.00147799	0.0428127	Ypt/Rab GTPase activating protein
isogroup04399	28.1275	0.788829	0.248316	3.17672	0.00148952	0.0428127	Cytochrome c
isogroup05958	11.5738	1.22589	0.385921	3.17654	0.00149044	0.0428127	Calmodulin and related proteins (EF-Hand superfamily) ; calmodulin E=1e-27
isogroup02480	7.85993	1.34938	0.42492	3.17561	0.00149523	0.0428404	Alpha-macroglobulin ; CD109 antigen E=2e-75
isogroup05825	3.37886	1.7748	0.559206	3.17378	0.00150467	0.0428908	Collagens (type IV and type XIII), and related proteins ; collagen, type VI, alpha E=7e-11
isogroup13611	7.18142	-1.19723	0.37738	-3.17247	0.0015115	0.0429758	Myosin essential light chain, EF-Hand protein superfamily ; myosin light chain, invertebrate E=1e-41
isogroup12266	10.1091	-0.944132	0.297785	-3.17051	0.0015217	0.0431561	hephaestin E=4e-41
isogroup06818	9.75935	-0.964173	0.304752	-3.1638	0.00155726	0.0434251	Molecular co-chaperone STI1 ; stress-induced-phosphoprotein 1 E=3e-98
isogroup17940	2.13002	-2.1834	0.69217	-3.15443	0.00160811	0.0442586	Deoxyribodipyrimidine photolyase/cryptochrome ; cryptochrome E=6e-39
isogroup02985	3.85053	2.00215	0.635345	3.15128	0.00162558	0.0446296	Flotillins
isogroup05689	18.6524	-1.69283	0.540021	-3.13475	0.00172003	0.0465922	FOG: RRM domain
isogroup21679	4.37066	1.76505	0.562882	3.13574	0.00171422	0.0465922	Lysophospholipase
isogroup02866	45.663	0.611267	0.195078	3.13345	0.00172767	0.0466304	Predicted translation factor, contains W2 domain
isogroup07774	51.6342	0.611999	0.195728	3.12678	0.0017673	0.0474706	Metallopeptidase
isogroup00117	11.1966	-0.938671	0.300686	-3.12176	0.00179771	0.047919	Protein tyrosine phosphatase ; protein tyrosine phosphatase, receptor type, D [EC:3.1.3.48] E=2e-68
isogroup01379	13.695	1.10424	0.355882	3.10282	0.00191689	0.0500281	Transketolase
isogroup04757	9.24636	1.19738	0.38661	3.09712	0.00195411	0.0507797	Kinesin-like protein ; kinesin family member 1/13/14 E=1e-108
isogroup03607	20.0876	-0.727129	0.235124	-3.09253	0.00198458	0.0513162	SCF ubiquitin ligase, Skp1 component ; S-phase kinase-associated protein 1 E=2e-59
isogroup04308	22.4741	1.05707	0.342054	3.09037	0.00199907	0.0513261	FOG: Ankyrin repeat ; 26S proteasome non-ATPase regulatory subunit 10 E=3e-05
isogroup00274	49.3602	0.830113	0.269375	3.08163	0.00205869	0.0517976	Scaffold/matrix specific factor hnRNP-U/SAF-A, contains SPRY domain ; heterogeneous nuclear ribonucleoprotein U-like protein 1 E=2e-100
isogroup02743	8.29385	1.34442	0.436719	3.07846	0.00208074	0.0517976	Transcription factor HAND2/Transcription factor TAL1/TAL2/LYL1 ; T-cell acute lymphocytic leukemia protein E=1e-07
isogroup14234	19.9811	1.09091	0.354257	3.07944	0.00207389	0.0517976	FOG: 7 transmembrane receptor
isogroup00065	26.3677	-0.952842	0.310176	-3.07194	0.0021267	0.0521404	ACK and related non-receptor tyrosine kinases
isogroup00515	12.7751	0.991527	0.323053	3.06924	0.00214602	0.0524719	Monocarboxylate transporter ; MFS transporter, MCP family, solute carrier family 16 (monocarboxylic acid transporters), member 10 E=8e-15
isogroup36012	41.8376	-1.20456	0.39272	-3.06723	0.00216051	0.0527108	Collagens (type IV and type XIII), and related proteins ; folate receptor E=6e-16
isogroup30012	9.32695	0.99155	0.323538	3.06471	0.00217882	0.0528116	Uncharacterized conserved protein
isogroup03081	17.4573	-0.740261	0.242211	-3.05627	0.00224113	0.0539706	Leucine permease transcriptional regulator
isogroup05232	35.3033	0.738544	0.241985	3.05202	0.00227308	0.0546224	M13 family peptidase ; membrane metallo-endopeptidase-like 1 E=3e-63
isogroup02240	31.6276	0.74456	0.244166	3.04941	0.00229294	0.0548637	Molecular chaperone (DnaJ superfamily) ; DnaJ homolog subfamily C member 10 E=1e-26
isogroup08434	1.92313	-2.32088	0.762777	-3.04267	0.00234488	0.0553946	Flavin-containing monooxygenase ; dimethylaniline monooxygenase (N-oxide forming) [EC:1.14.13.8] E=2e-59
isogroup03393	24.8536	0.653212	0.214743	3.04184	0.00235139	0.0554312	Thioredoxin reductase
isogroup02419	40.9413	-0.982953	0.324021	-3.0336	0.00241651	0.0566082	C-type lectin ; mannose receptor, C type E=4e-96
isogroup13078	3.54193	2.10624	0.694608	3.03227	0.00242723	0.0567403	Peroxidase/oxygenase ; thyroid peroxidase [EC:1.11.1.8] E=8e-24
isogroup06410	8.03054	1.41329	0.468661	3.01559	0.00256483	0.0587048	Chromatin-associated protein Dek and related proteins, contains SAP DNA binding domain
isogroup00828	5.33337	-1.16438	0.386897	-3.00955	0.00261638	0.0594217	Aspartyl protease ; beta-site APP-cleaving enzyme 1 (memapsin 2) [EC:3.4.23.46] E=2e-08
isogroup01119	45.834	-1.12616	0.374386	-3.00803	0.00262949	0.0595983	F-box protein containing LRR ; F-box and leucine-rich repeat protein 5 E=5e-60
isogroup04201	15.4101	1.06227	0.353229	3.00731	0.00263575	0.0596192	Predicted small molecule transporter involved in cellular pH homeostasis (Batten disease protein in human)
isogroup00527	7.99691	1.43111	0.476011	3.00646	0.00264309	0.0596643	Ca2+-modulated nonselective cation channel polycystin ; MFS transporter, MCP family, solute carrier family 16 (monocarboxylic acid transporters), member 10 E=2e-77
isogroup21220	2.11816	2.31588	0.770516	3.00562	0.0026504	0.0597088	Fibrillins and related proteins containing Ca2+-binding EGF-like domains
GCKDGN102DIHHH	4.5678	-2.25761	0.75203	-3.00203	0.0026819	0.0600611	Dolichyl-phosphate-mannose:protein O-mannosyl transferase
isogroup00758	2.4113	2.14896	0.715843	3.002	0.00268216	0.0600611	Dopamine beta-monooxygenase ; dopamine beta-monooxygenase [EC:1.14.17.1] E=2e-11
isogroup20926	4.66934	-1.66141	0.553794	-3.00005	0.00269936	0.0603252	Beta-galactosidase ; beta-galactosidase [EC:3.2.1.23] E=5e-13
isogroup01997	18.0017	-0.652397	0.217887	-2.9942	0.00275169	0.0607517	Basic region leucine zipper transcription factor ; hepatic leukemia factor E=9e-08
isogroup05234	7.74939	1.13797	0.379861	2.99575	0.00273767	0.0607517	Permease of the major facilitator superfamily ; MFS transporter, DHA1 family, tetracycline resistance protein E=8e-29
isogroup07370	18.2016	0.863991	0.288371	2.99611	0.00273451	0.0607517	Alpha tubulin ; tubulin alpha E=1e-79
isogroup09612	96.6365	0.411141	0.137365	2.99306	0.00276194	0.0607517	60S ribosomal protein L35A/L37
isogroup13849	14.6317	0.790265	0.264027	2.99312	0.00276142	0.0607517	Ubiquitin-protein ligase ; ubiquitin-conjugating enzyme E2 F [EC:6.3.2.19] E=3e-67
isogroup17170	21.4125	-0.832881	0.278079	-2.99513	0.00274331	0.0607517	Alpha-macroglobulin ; complement component 4 E=5e-22
isogroup02546	14.3638	-1.11458	0.372885	-2.98907	0.00279825	0.0611176	Predicted E3 ubiquitin ligase ; tripartite motif-containing protein 2/3 E=7e-113
GCKDGN102DWYZ4	8.1637	1.10832	0.372106	2.9785	0.00289666	0.0626479	AAA+-type ATPase
isogroup02037	9.01571	1.20996	0.406531	2.97632	0.00291735	0.0626894	FOG: LIM domain ; prickle E=3e-55
isogroup02543	12.626	-1.1634	0.391568	-2.97112	0.00296715	0.0636371	MORC family ATPases
isogroup03744	6.66218	1.34133	0.452098	2.9669	0.00300823	0.0643604	FKBP-type peptidyl-prolyl cis-trans isomerase ; FK506-binding protein 14 [EC:5.2.1.8] E=1e-39
isogroup36231	11.5992	-0.896774	0.302303	-2.96647	0.00301239	0.0643604	NACHT, LRR and PYD domains-containing protein 3 E=2e-05
isogroup00135	5.7235	1.48902	0.503276	2.95864	0.00308996	0.0656411	Prolylcarboxypeptidase (angiotensinase C) ; dipeptidyl-peptidase II [EC:3.4.14.2] E=1e-32
isogroup05498	16.1339	1.06342	0.359918	2.95462	0.00313059	0.0663779	Lysine-ketoglutarate reductase/saccharopine dehydrogenase ; coagulation factor VIII E=9e-14
GCKDGN103FOP7H	5.02041	-1.49443	0.506478	-2.95063	0.00317129	0.0666017	Ankyrin repeat protein ; transient receptor potential cation channel subfamily A member 1 E=4e-27
isogroup00593	9.25907	0.913358	0.309538	2.95071	0.0031704	0.0666017	Glucose-6-phosphate isomerase ; glucose-6-phosphate isomerase [EC:5.3.1.9] E=4e-135
isogroup01988	30.7701	0.69955	0.237116	2.95025	0.00317518	0.0666017	Glutaredoxin and related proteins
isogroup01912	59.8811	0.520909	0.177867	2.92864	0.00340448	0.0699295	Multifunctional chaperone (14-3-3 family) ; tyrosine 3-monooxygenase/tryptophan 5-monooxygenase activation protein E=1e-112
isogroup03585	13.2002	-0.844419	0.288827	-2.92361	0.00345994	0.070679	Dehydrogenase kinase ; [3-methyl-2-oxobutanoate dehydrogenase (acetyl-transferring)] kinase [EC:2.7.11.4] E=2e-81
isogroup04493	25.4838	1.29771	0.445143	2.91527	0.00355383	0.0719394	Gelatinase A and related matrix metalloproteases ; matrix metalloproteinase-17 (membrane-inserted) [EC:3.4.24.-] E=8e-121
isogroup05111	261.51	-0.457905	0.157691	-2.90381	0.00368647	0.0739545	Succinate dehydrogenase, flavoprotein subunit
isogroup20755	2.4148	-1.94776	0.671139	-2.90218	0.00370578	0.0742085	Defense-related protein containing SCP domain ; pathogenesis-related protein 1 E=9e-08
isogroup00668	2.93584	1.81229	0.625257	2.89847	0.00374982	0.0748513	5-aminolevulinate synthase ; glycine C-acetyltransferase [EC:2.3.1.29] E=8e-20
isogroup00166	19.926	-0.803052	0.277676	-2.89205	0.0038274	0.0758125	Ephrin, ligand for Eph receptor tyrosine kinase
isogroup17294	5.62519	1.35334	0.468184	2.89061	0.00384498	0.0759077	p53 inducible protein PIR121
isogroup00001	70.3757	-0.440726	0.152901	-2.88242	0.00394636	0.077092	Karyopherin (importin) alpha ; importin subunit alpha-2 E=3e-66
isogroup06500	8.81855	1.145	0.397672	2.87927	0.00398595	0.0775941	Heterochromatin-associated protein HP1 and related CHROMO domain proteins
isogroup36730	4.28753	1.6438	0.571368	2.87696	0.0040153	0.0780295	ETS domain-containing protein Elk-1 E=3e-06
GCKDGN101BMAGE	4.921	-1.41685	0.494124	-2.86739	0.00413876	0.0800113	Cubilin, multiligand receptor mediating cobalamin absorption
isogroup05483	17.9016	1.10239	0.385097	2.86263	0.00420141	0.0806641	Gamma-interferon inducible lysosomal thiol reductase ; interferon, gamma-inducible protein 30 E=2e-129
isogroup02584	53.4702	-0.562715	0.196767	-2.8598	0.00423908	0.0809701	Alpha-amylase
isogroup00159	27.3922	-0.739725	0.259444	-2.8512	0.00435549	0.0824971	Transcriptional repressors of the hairy/E(spl) family (contains HLH) ; hairy and enhancer of split related with YRPW motif E=1e-101
isogroup00188	30.8107	0.72686	0.255307	2.84701	0.00441326	0.0830199	FOG: Immunoglobulin C-2 Type/fibronectin type III domains
isogroup24264	2.40969	2.04853	0.719748	2.84618	0.00442467	0.0830945	Reticulocalbin, calumenin, DNA supercoiling factor, and related Ca2+-binding proteins of the CREC family (EF-Hand protein superfamily)
isogroup03386	28.5634	-0.799352	0.28125	-2.84213	0.00448125	0.0838753	Putative signal transduction protein p25
isogroup04173	84.7524	-0.581949	0.204843	-2.84095	0.00449795	0.0840469	Collagens (type IV and type XIII), and related proteins ; collagen, type I/II/III/V/XI, alpha E=9e-97
isogroup05258	50.9732	-0.807197	0.284299	-2.83925	0.004522	0.0842148	Major epididymal secretory protein HE1 ; Niemann-Pick C2 protein E=3e-89
isogroup07990	16.779	-0.746655	0.26347	-2.83393	0.00459798	0.0850627	Equilibrative nucleoside transporter protein ; lysosomal-associated membrane protein 1/2 E=3e-66
isogroup00670	3.46814	1.52582	0.538791	2.83193	0.00462673	0.0853121	Ribosomal RNA adenine dimethylase ; suppressor of fused E=2e-20
isogroup03529	7.88072	1.40427	0.496644	2.82752	0.004691	0.0863546	Jacalin-like lectin domain-containing protein
isogroup08113	10.5141	1.03406	0.366213	2.82364	0.00474813	0.0872625	Acetyl-CoA acetyltransferase ; acetyl-CoA C-acetyltransferase [EC:2.3.1.9] E=7e-08
isogroup08426	25.5837	0.99346	0.352344	2.81958	0.00480871	0.0882307	Low-density lipoprotein receptors containing Ca2+-binding EGF-like domains
isogroup21534	4.30392	-1.50437	0.535908	-2.80715	0.00499818	0.0908125	Beta-spectrin ; spectrin beta E=2e-57
isogroup02376	41.213	-1.06223	0.378913	-2.80337	0.00505724	0.0909977	Proteins containing Ca2+-binding EGF-like domains
isogroup09448	12.2647	-0.814799	0.290917	-2.8008	0.00509764	0.0915772	Trypsin ; trypsin [EC:3.4.21.4] E=1e-32
isogroup04732	9.87416	1.00676	0.360789	2.79046	0.00526336	0.093651	Predicted transporter (ABC superfamily) ; ATP-binding cassette, sub-family F, member 3 E=1e-32
isogroup11894	6.69165	-1.20191	0.430658	-2.79086	0.00525674	0.093651	Tyrosine kinase specific for activated (GTP-bound) p21cdc42Hs ; mitogen-activated protein kinase kinase kinase 7 [EC:2.7.11.25] E=2e-51
isogroup03252	17.4026	-0.829559	0.297343	-2.7899	0.00527236	0.093662	Histone H3 (Lys4) methyltransferase complex, subunit CPS25/DPY-30 ; protein dpy-30 E=1e-36
isogroup04180	30.3114	0.572528	0.205487	2.7862	0.00533294	0.0943476	Signal transduction protein Enabled, contains WH1 domain ; sprouty E=7e-43
isogroup05721	19.8983	-1.06963	0.384177	-2.78422	0.00536564	0.0947167	ficolin E=2e-10
isogroup02723	21.0875	0.63815	0.229354	2.78238	0.0053961	0.0951041	Regulator of ribosome synthesis
GCKDGN102EXXLT	7.02072	-1.21243	0.436477	-2.77775	0.00547362	0.0960161	Mitochondrial aspartate/glutamate carrier protein Aralar/Citrin (contains EF-hand Ca2+-binding domains) ; solute carrier family 25 (mitochondrial dicarboxylate transporter), member 10 E=2e-06
isogroup03953	2.38598	1.93062	0.697166	2.76924	0.00561877	0.0982537	Uncharacterized conserved protein
isogroup02993	10.0523	0.799521	0.288998	2.76653	0.00566564	0.0987642	Transcriptional repressors of the hairy/E(spl) family (contains HLH) ; hairy and enhancer of split, invertebrate E=2e-135
isogroup19139	39.3023	1.45271	0.525009	2.76702	0.00565721	0.0987642	C-type lectin ; nucleotide exchange factor SIL1 E=5e-21
isogroup14593	8.36946	-0.872295	0.31668	-2.7545	0.00587818	0.10105	Inositol polyphosphate 5-phosphatase and related proteins ; inositol polyphosphate-5-phosphatase E=3e-38
isogroup00513	9.91024	0.977243	0.354951	2.75318	0.00590201	0.101304	Peroxisomal membrane protein MPV17 and related proteins ; peroxisomal membrane protein 2 E=6e-51
GCKDGN102DJL1G	2.94725	1.68285	0.611629	2.75142	0.00593382	0.101694	Lysosomal & prostatic acid phosphatases
isogroup05674	3.58044	-1.69739	0.617624	-2.74827	0.00599114	0.102206	Fibrillins and related proteins containing Ca2+-binding EGF-like domains
isogroup02552	17.3625	-0.864792	0.315012	-2.74527	0.0060462	0.102988	Glutamate/leucine/phenylalanine/valine dehydrogenases ; glutamate dehydrogenase (NADP+) [EC:1.4.1.4] E=7e-169
isogroup08950	5.2668	-1.16784	0.425502	-2.74461	0.00605826	0.103037	FOG: Immunoglobin and related proteins ; brain-specific angiogenesis inhibitor 3 E=2e-10
isogroup06697	136.007	0.579489	0.211652	2.73794	0.00618257	0.104042	Ferritin ; ferritin heavy chain [EC:1.16.3.1] E=3e-37
isogroup08031	43.0385	0.434095	0.159256	2.72577	0.00641524	0.106514	60s ribosomal protein L24 ; large subunit ribosomal protein L24e E=1e-05
isogroup03514	45.9905	0.459323	0.169837	2.7045	0.00684074	0.111916	Molecular chaperones HSP70/HSC70, HSP70 superfamily ; heat shock 70kDa protein 1/8 E=2e-92
isogroup00292	30.0295	-0.740312	0.273981	-2.70206	0.00689119	0.11192	Carbohydrate kinase
isogroup02350	135.71	0.486651	0.18013	2.70167	0.00689929	0.11192	bZIP transcription factor NRF1 ; nuclear factor erythroid 2-related factor 1/3 E=2e-65
isogroup06904	18.8537	0.623415	0.230715	2.70211	0.00689016	0.11192	Ankyrin repeat protein ; BRCA1-associated RING domain protein 1 [EC:6.3.2.19] E=5e-23
isogroup07170	40.5172	0.524641	0.194075	2.70329	0.0068657	0.11192	Actin-binding cytoskeleton protein, filamin ; filamin E=3e-05
isogroup26419	11.7286	0.721446	0.267046	2.70158	0.00690111	0.11192	GTP-binding protein CRFG/NOG1 (ODN superfamily)
isogroup04834	7.75176	1.02635	0.380354	2.69842	0.00696705	0.112175	Myosin class VI heavy chain ; keratan sulfate 6-sulfotransferase 1 [EC:2.8.2.21] E=3e-40
isogroup08391	14.2897	0.882345	0.326868	2.69939	0.00694668	0.112175	Protein tyrosine kinase 9/actin monomer-binding protein
isogroup09970	6.17816	-1.3056	0.483759	-2.69887	0.00695749	0.112175	alpha-1,6-mannosyltransferase [EC:2.4.1.-] E=9e-05
GCKDGN102DY4NX	1.98055	1.62417	0.603053	2.69324	0.00707618	0.113118	RFX family transcription factor ; regulatory factor X 4 E=3e-59
isogroup13478	2.45155	-1.74157	0.647634	-2.68912	0.00716406	0.113871	Epithelin/granulin
isogroup04697	5.50541	1.74451	0.649016	2.68793	0.00718971	0.113954	Predicted RNA-binding protein SEB4 (RRM superfamily) ; RNA-binding protein Musashi E=3e-46
isogroup15775	4.83042	-1.48389	0.553106	-2.68282	0.00730033	0.11538	ceruloplasmin [EC:1.16.3.1] E=2e-22
GCKDGN103GFVYX	2.25104	-2.00116	0.747386	-2.67755	0.00741629	0.116718	Chitinase
isogroup05295	26.9948	0.509631	0.190477	2.67555	0.00746078	0.11676	Cytochrome c oxidase, subunit Va/COX6
isogroup08077	6.14803	1.16661	0.435908	2.67627	0.00744459	0.11676	Transcription factor TCF20 ; histone-lysine N-methyltransferase MLL1 [EC:2.1.1.43] E=1e-04
isogroup00189	5.66321	1.20401	0.450517	2.67251	0.00752857	0.117165	transient receptor potential cation channel subfamily C member 3 E=2e-08
isogroup07140	9.12088	1.14378	0.429384	2.66377	0.00772707	0.119257	rRNA processing protein RRP7 ; ribosomal RNA-processing protein 7 E=7e-49
isogroup02456	16.3254	0.997369	0.374681	2.66192	0.00776973	0.119477	Mitochondrial carrier protein MRS3/4 ; solute carrier family 25 (mitochondrial adenine nucleotide translocator), member 4/5/6/31 E=2e-06
isogroup04118	2.08847	1.7826	0.669707	2.66176	0.00777337	0.119477	Glutathione S-transferase ; RNA polymerase-associated protein E=8e-59
isogroup00146	9.50498	-0.797306	0.300385	-2.65428	0.00794775	0.120992	Predicted alpha/beta hydrolase ; abhydrolase domain-containing protein 11 E=3e-134
isogroup02923	18.7067	0.742562	0.279843	2.6535	0.00796627	0.121109	Predicted RNA-binding protein containing PIN domain and invovled in translation or RNA processing
isogroup11494	9.46744	0.882747	0.334299	2.64059	0.00827625	0.124406	20S proteasome, regulatory subunit beta type PSMB1/PRE7
isogroup00086	9.01896	-1.16722	0.442636	-2.63698	0.00836485	0.125006	LRR-containing protein ; NACHT, LRR and PYD domains-containing protein 3 E=2e-80
isogroup00335	4.59084	-1.59585	0.60521	-2.63685	0.00836806	0.125006	Transcription factor
isogroup03374	13.3472	0.747312	0.2835	2.63602	0.0083885	0.125144	Predicted coiled-coil protein
isogroup06548	4.79444	-1.19285	0.452803	-2.63436	0.00842962	0.12559	GTP-binding ADP-ribosylation factor-like protein ; ADP-ribosylation factor-like 8B E=5e-96
isogroup02506	18.7175	0.560556	0.212904	2.63291	0.00846569	0.125792	DNA replication licensing factor, MCM6 component ; minichromosome maintenance protein 6 E=5e-28
isogroup02449	25.8244	0.647842	0.246242	2.63092	0.00851548	0.126196	Anti-apoptotic Bcl-2 family proteins, prevent opening of mitochondrial porin channel ; apoptosis regulator BCL-W E=5e-111
isogroup07265	10.0791	-1.22634	0.466897	-2.62658	0.00862474	0.126973	Basement membrane-specific heparan sulfate proteoglycan (HSPG) core protein ; agrin E=1e-05
isogroup20656	21.3921	0.907624	0.345516	2.62686	0.00861763	0.126973	Histone H1 ; histone H1/5 E=2e-38
isogroup01546	5.18505	-1.31462	0.50072	-2.62546	0.00865325	0.127058	Collagens (type IV and type XIII), and related proteins ; collagen, type XII, alpha E=4e-11
isogroup04297	69.3085	0.586842	0.223559	2.625	0.00866498	0.127064	Sec61 protein translocation complex, beta subunit ; protein transport protein SEC61 subunit beta E=4e-24
isogroup03037	24.7574	0.687299	0.262084	2.62244	0.00873026	0.127509	Nucleolar protein NOP52/RRP1
isogroup04187	20.6233	0.597291	0.228408	2.61502	0.00892217	0.129258	Ca2+-binding protein, EF-Hand protein superfamily ; calcium-binding protein CML E=3e-20
GCKDGN103G82I4	2.0771	1.7431	0.666773	2.61423	0.00894275	0.129271	Fibroblast growth factor ; fibroblast growth factor E=2e-08
isogroup18623	4.75445	-1.24533	0.47698	-2.61086	0.0090316	0.130218	FOG: Immunoglobin and related proteins ; toll-like receptor 1 E=3e-36
isogroup03260	34.3099	0.475956	0.182627	2.60617	0.00915608	0.130831	F0F1-type ATP synthase, gamma subunit ; F-type H+-transporting ATPase subunit gamma [EC:3.6.3.14] E=4e-136
isogroup03549	5.52145	1.12738	0.433083	2.60314	0.00923731	0.131471	Transcription factor of the Forkhead/HNF3 family ; forkhead box protein J1 E=6e-117
isogroup06371	7.14	-1.01456	0.389802	-2.60275	0.00924792	0.131471	Focal adhesion adaptor protein Paxillin and related LIM proteins ; zyxin E=7e-19
isogroup02209	5.3956	-1.11406	0.42852	-2.59979	0.00932814	0.13194	Transforming growth factor beta/activin receptor subfamily of serine/threonine kinases ; bone morphogenetic protein receptor type-1, invertebrate E=4e-41
GCKDGN101BRM8L	10.0539	1.12682	0.433772	2.59774	0.00938405	0.132229	Junctional membrane complex protein Junctophilin and related MORN repeat proteins ; amyotrophic lateral sclerosis 2 (juvenile) E=6e-24
isogroup04521	7.56882	-1.0847	0.417493	-2.59812	0.00937358	0.132229	Plexins (functional semaphorin receptors)
isogroup21048	2.48607	-1.57575	0.60889	-2.5879	0.00965629	0.135212	collagen, type I/II/III/V/XI, alpha E=3e-08
isogroup08131	2.30016	1.48596	0.576573	2.57723	0.00995965	0.138938	Acyl-CoA synthetase ; acetoacetyl-CoA synthetase [EC:6.2.1.16] E=4e-13
isogroup06722	6.9254	-0.959122	0.372453	-2.57515	0.0100196	0.139426	NADP-dependent isocitrate dehydrogenase
isogroup00002	203.118	-0.716777	0.27849	-2.5738	0.0100588	0.13945	LRR-containing protein ; NACHT, LRR and PYD domains-containing protein 3 E=2e-176
isogroup02158	16.4221	0.645069	0.25071	2.57297	0.010083	0.139451	Ca2+-binding protein (centrin/caltractin), EF-Hand superfamily protein ; centrin-2 E=2e-132
isogroup13048	14.2771	0.806949	0.313629	2.57294	0.0100838	0.139451	C-type lectin ; T-lymphocyte triggering factor E=2e-52
GCKDGN102DZSH7	9.52639	-0.931747	0.36324	-2.5651	0.0103145	0.141765	Tyrosine kinase specific for activated (GTP-bound) p21cdc42Hs
isogroup02243	5.79222	-1.09992	0.429027	-2.56375	0.0103547	0.141793	Fibroblast/platelet-derived growth factor receptor and related receptor tyrosine kinases ; tyrosine-protein kinase receptor torso [EC:2.7.10.1] E=1e-16
isogroup01688	3.38734	-1.56871	0.613387	-2.55745	0.0105442	0.143594	Disintegrin metalloproteinases with thrombospondin repeats ; a disintegrin and metalloproteinase with thrombospondin motifs 7 [EC:3.4.24.-] E=5e-21
isogroup00851	33.9493	-0.478681	0.187768	-2.54932	0.0107934	0.145835	Smoothened and related G-protein-coupled receptors ; frizzled 4 E=1e-71
isogroup02345	25.1256	0.924807	0.36283	2.54887	0.0108071	0.145844	Transcriptional activator of the JUN family ; transcription factor AP-1 E=5e-87
isogroup08174	8.1129	0.86245	0.338642	2.54679	0.0108718	0.14654	Proteasome maturation factor
isogroup05437	4.95854	0.953782	0.374893	2.54414	0.0109546	0.147095	GABA receptor
isogroup03792	16.951	0.62373	0.245306	2.54266	0.0110011	0.147248	thiopurine S-methyltransferase [EC:2.1.1.67] E=1e-102
isogroup06552	15.0805	0.633849	0.249362	2.54188	0.0110258	0.147248	Uncharacterized conserved protein
isogroup00954	9.77886	-0.870507	0.343017	-2.53779	0.0111554	0.147982	Monooxygenase involved in coenzyme Q (ubiquinone) biosynthesis ; ubiquinone biosynthesis monooxygenase Coq6 [EC:1.14.13.-] E=1e-30
isogroup05462	10.3065	-0.911108	0.360008	-2.5308	0.0113803	0.149957	von Willebrand factor and related coagulation proteins
isogroup14983	2.39501	1.42078	0.56158	2.52996	0.0114074	0.149957	mRNA processing protein
isogroup00866	16.1455	0.761035	0.301009	2.52828	0.0114623	0.150132	C-type lectin
isogroup08662	16.3475	-0.635937	0.251566	-2.52791	0.0114742	0.150132	alpha-1,6-mannosyltransferase [EC:2.4.1.-] E=1e-61
isogroup06551	32.2709	-0.695916	0.275441	-2.52655	0.0115189	0.150365	Glutathione S-transferase ; RNA polymerase-associated protein E=5e-25
isogroup15887	28.4608	0.520642	0.207062	2.51443	0.0119225	0.154371	60s ribosomal protein L19 ; large subunit ribosomal protein L19e E=2e-53
isogroup24826	10.7806	-0.714572	0.284417	-2.5124	0.0119911	0.155047	Arrestin
isogroup05298	2.54044	-1.60367	0.639291	-2.50851	0.0121243	0.156079	Attractin and platelet-activating factor acetylhydrolase ; cubilin E=1e-05
isogroup04809	4.15555	1.32104	0.527429	2.50469	0.012256	0.15659	Alpha-macroglobulin ; CD109 antigen E=1e-150
isogroup00541	18.1131	0.649993	0.259605	2.50377	0.0122877	0.156738	Guanylate kinase ; calcium/calmodulin-dependent serine protein kinase [EC:2.7.11.1] E=7e-27
isogroup30420	4.65997	-1.4892	0.595051	-2.50264	0.0123271	0.157062	Peroxidase/oxygenase ; myeloperoxidase [EC:1.11.1.7] E=5e-21
isogroup01334	5.48403	-1.19841	0.479245	-2.50062	0.0123974	0.157204	polyadenylate-binding protein-interacting protein 1 E=5e-26
isogroup26741	1.93918	1.59104	0.636282	2.50053	0.0124007	0.157204	HAT (Half-A-TPR) repeat-containing protein ; U3 small nucleolar RNA-associated protein 6 E=5e-45
isogroup00400	2.14727	-1.5233	0.609777	-2.49812	0.0124853	0.157513	Tetraspanin family integral membrane protein ; CD151 antigen E=3e-13
isogroup03116	26.0438	0.547666	0.219241	2.49801	0.0124894	0.157513	26S proteasome regulatory complex, subunit RPN2/PSMD1 ; 26S proteasome regulatory subunit N2 E=2e-144
isogroup09477	7.22123	0.958752	0.383692	2.49875	0.0124631	0.157513	Predicted membrane proteins, contain hemolysin III domain ; adiponectin receptor E=3e-09
isogroup06698	18.2242	-0.655355	0.262862	-2.49315	0.0126616	0.158967	Uncharacterized conserved protein Lama
isogroup02320	2.77168	-1.46654	0.588411	-2.49237	0.0126892	0.159135	galactosylceramide sulfotransferase [EC:2.8.2.11] E=9e-88
isogroup07972	9.63416	0.782294	0.313954	2.49175	0.0127115	0.159236	Polyglutamine tract-binding protein PQBP-1 ; polyglutamine-binding protein 1 E=7e-41
isogroup05449	5.33724	-1.06242	0.426603	-2.49042	0.0127591	0.159654	FOG: Leucine rich repeat
isogroup00500	4.26983	1.52338	0.611822	2.48991	0.0127775	0.159704	Single-stranded DNA-binding replication protein A (RPA), large (70 kD) subunit and related ssDNA-binding proteins
isogroup03625	11.3971	1.11874	0.449866	2.48683	0.0128888	0.160199	Myosin phosphatase, regulatory subunit ; protein phosphatase 1 regulatory subunit 12B E=1e-67
isogroup04268	25.7171	-0.839638	0.337582	-2.48721	0.0128749	0.160199	glycine N-methyltransferase [EC:2.1.1.20] E=9e-127
isogroup24399	3.21142	-1.38654	0.558746	-2.48152	0.0130823	0.162244	Acyl-CoA:diacylglycerol acyltransferase (DGAT) ; 2-acylglycerol O-acyltransferase 2 [EC:2.3.1.22] E=7e-10
isogroup13883	1.97753	-1.55832	0.628474	-2.47954	0.0131553	0.162969	Aspartate aminotransferase/Glutamic oxaloacetic transaminase AAT2/GOT1 ; aspartate aminotransferase, cytoplasmic [EC:2.6.1.1] E=1e-73
isogroup05338	7.85484	1.09466	0.441693	2.47833	0.0131998	0.16313	NADH:ubiquinone oxidoreductase, NDUFB8/ASHI subunit
isogroup01926	76.3696	0.443876	0.179643	2.47088	0.0134783	0.165516	Mitochondrial chaperonin, Cpn60/Hsp60p ; T-complex protein 1 subunit epsilon E=7e-07
isogroup03099	2.6217	-1.48093	0.600362	-2.46673	0.0136353	0.166491	Long-chain acyl-CoA synthetases (AMP-forming) ; long-chain-fatty-acid--CoA ligase ACSBG [EC:6.2.1.3] E=6e-76
isogroup14922	2.53432	-1.65695	0.673366	-2.4607	0.0138666	0.168602	von Willebrand factor and related coagulation proteins ; coagulation factor VIII E=6e-48
isogroup03191	3.07019	1.36141	0.554675	2.45444	0.0141105	0.170271	Collagens (type IV and type XIII), and related proteins
isogroup07884	2.66051	1.51349	0.616949	2.45319	0.0141594	0.17044	Defense-related protein containing SCP domain ; pathogenesis-related protein 1 E=4e-29
isogroup05400	10.8303	-0.764278	0.311848	-2.4508	0.0142539	0.170803	Uncharacterized conserved protein
isogroup03774	152.107	0.467998	0.191016	2.45004	0.0142839	0.170887	Molecular chaperone (HSP90 family) ; molecular chaperone HtpG E=1e-82
isogroup07649	4.40315	-1.30516	0.533316	-2.44725	0.0143949	0.171847	M13 family peptidase ; membrane metallo-endopeptidase-like 1 E=8e-33
GCKDGN103F6KNV	7.71402	-0.868573	0.355112	-2.44591	0.0144487	0.172305	Dystonin, GAS (Growth-arrest-specific protein), and related proteins ; spectrin beta E=4e-09
isogroup03289	9.27003	0.832934	0.340631	2.44527	0.0144744	0.172427	rRNA processing protein ; ribosomal RNA assembly protein E=2e-82
isogroup03897	10.5038	1.14236	0.468269	2.43953	0.0147062	0.17426	Uncharacterized conserved protein (tumor-suppressor AXUD1 in humans)
isogroup03147	41.0443	0.56349	0.23103	2.43903	0.0147266	0.174316	Citrate synthase ; citrate synthase [EC:2.3.3.1] E=2e-81
isogroup06999	1.83253	-1.59074	0.652523	-2.43782	0.0147759	0.174716	2-oxoglutarate dehydrogenase, E1 subunit ; 2-oxoglutarate dehydrogenase E1 component [EC:1.2.4.2] E=1e-21
isogroup00953	2.36119	-1.49969	0.617494	-2.42867	0.0151545	0.178248	Isoamyl acetate-hydrolyzing esterase and related enzymes ; ficolin E=4e-14
isogroup02270	69.1288	0.475451	0.19597	2.42614	0.0152604	0.17893	Fructose-biphosphate aldolase
isogroup05171	18.1202	0.930284	0.383379	2.42654	0.0152438	0.17893	Meprin A metalloprotease ; astacin [EC:3.4.24.21] E=3e-72
isogroup21414	9.73313	0.888536	0.366226	2.4262	0.015258	0.17893	transcription elongation factor SPT5 E=4e-13
isogroup04319	25.0841	-0.554026	0.228736	-2.42212	0.0154301	0.180163	transmembrane protein 173 E=2e-12
isogroup03251	7.00625	0.924743	0.381891	2.42148	0.0154573	0.180293	SNAP-25 (synaptosome-associated protein) component of SNARE complex ; synaptosomal-associated protein, 29kDa E=6e-138
isogroup18602	3.00431	-1.29323	0.536104	-2.41228	0.0158532	0.183378	heparan-alpha-glucosaminide N-acetyltransferase [EC:2.3.1.78] E=2e-06
isogroup20565	139.799	0.394245	0.163412	2.41259	0.0158395	0.183378	60S ribosomal protein L37
isogroup03807	4.14834	-1.12981	0.46876	-2.4102	0.0159436	0.183765	ATP-dependent DNA helicase RecQ [EC:3.6.4.12] E=7e-06
isogroup00214	17.0539	-0.679941	0.282386	-2.40784	0.016047	0.184285	werner syndrome ATP-dependent helicase [EC:3.6.4.12] E=1e-42
isogroup07317	3.16467	-1.35378	0.562192	-2.40805	0.0160382	0.184285	Predicted aminopeptidase of the M17 family ; leucyl aminopeptidase [EC:3.4.11.1] E=5e-103
isogroup01763	2.53512	1.34575	0.559623	2.40474	0.0161841	0.185099	Predicted E3 ubiquitin ligase
isogroup03436	24.3904	0.458254	0.190807	2.40166	0.0163209	0.186092	Predicted molecular chaperone (DnaJ superfamily)
isogroup01286	3.83341	-1.1078	0.461445	-2.40072	0.0163628	0.18626	H+/oligopeptide symporter ; proton-dependent oligopeptide transporter, POT family E=2e-07
isogroup31644	7.25251	1.04496	0.435296	2.40058	0.016369	0.18626	Vacuolar H+-ATPase V1 sector, subunit G
isogroup15777	37.0585	-0.619731	0.258247	-2.39976	0.0164059	0.1863	Collagens (type IV and type XIII), and related proteins ; collagen, type I/II/III/V/XI, alpha E=4e-09
isogroup13690	2.69621	-1.35595	0.565338	-2.39848	0.0164634	0.186574	GTP-binding protein-like, RAS superfamily ; Ras-related protein Rab-32 E=1e-31
isogroup07895	17.7737	0.866794	0.361575	2.39728	0.0165175	0.186829	Polypeptide release factor 3 ; elongation factor 1-alpha E=5e-11
isogroup17765	13.5283	-0.677182	0.282498	-2.39712	0.0165245	0.186829	Collagens (type IV and type XIII), and related proteins
isogroup02273	7.67028	1.45799	0.608422	2.39635	0.0165592	0.186901	Molecular chaperone (DnaJ superfamily) ; DnaJ homolog subfamily B member 5 E=5e-103
isogroup24316	89.4315	0.329693	0.137739	2.3936	0.0166841	0.188121	Mitochondrial F1F0-ATP synthase, subunit c/ATP9/proteolipid ; F-type H+-transporting ATPase subunit c [EC:3.6.3.14] E=6e-20
isogroup05911	3.60425	1.20874	0.505807	2.38973	0.0168606	0.189904	Conserved phosducin-like protein
isogroup02039	19.8588	0.516394	0.21644	2.38585	0.0170397	0.190975	COP9 signalosome, subunit CSN3 ; 26S proteasome regulatory subunit N3 E=4e-145
isogroup00200	62.9197	0.32733	0.137303	2.38399	0.0171259	0.191365	Ubiquitin/40S ribosomal protein S27a fusion ; large subunit ribosomal protein L40e E=9e-39
isogroup04405	9.42784	-0.919975	0.386174	-2.38228	0.0172057	0.192064	Glutathione S-transferase
isogroup33025	39.5728	0.443794	0.186576	2.37863	0.0173773	0.193593	large subunit ribosomal protein L19e E=2e-05
isogroup02977	7.45827	-1.01967	0.42914	-2.37609	0.0174974	0.193814	Transcriptional repressors of the hairy/E(spl) family (contains HLH) ; hairy and enhancer of split, invertebrate E=7e-67
isogroup08501	6.98404	-0.921026	0.387577	-2.37637	0.0174841	0.193814	Ca2+-dependent lipid-binding protein CLB1/vesicle protein vp115/Granuphilin A, contains C2 domain
isogroup11252	130.458	0.280702	0.11814	2.37601	0.0175012	0.193814	Elongation factor 2 ; elongation factor 2 E=1e-51
isogroup06601	33.9542	0.510195	0.215328	2.36938	0.0178178	0.195575	Mitochondrial chaperonin ; chaperonin GroES E=7e-51
isogroup17649	3.4832	1.21888	0.515139	2.36612	0.0179754	0.196534	Ras-like, estrogen-regulated, growth inhibitor E=4e-05
GCKDGN101A2EUD	2.51088	-1.38486	0.586162	-2.36259	0.0181477	0.197644	Dystonin, GAS (Growth-arrest-specific protein), and related proteins
isogroup00825	19.7532	0.781083	0.330901	2.36047	0.0182517	0.19839	K-homology type RNA binding proteins ; far upstream element-binding protein E=1e-173
isogroup02656	46.7881	0.334113	0.141897	2.35461	0.018542	0.200764	Metallopeptidase ; methionyl aminopeptidase [EC:3.4.11.18] E=2e-97
isogroup02694	15.9178	0.691936	0.29392	2.35416	0.0185645	0.200813	Secretory vesicle-associated protein ICA69, contains Arfaptin domain
isogroup02527	4.41822	1.05648	0.449373	2.351	0.0187231	0.201942	Focal adhesion protein Tensin, contains PTB domain
isogroup16500	8.51048	-0.884401	0.376384	-2.34973	0.018787	0.20224	nonvoltage-gated sodium channel 1 beta E=2e-05
isogroup00077	18.4813	-0.695146	0.296101	-2.34767	0.0188914	0.203042	Phosphoglycerate mutase
isogroup00599	86.9054	0.357308	0.152485	2.34324	0.0191172	0.204204	Dynein light chain type 1 ; peptide-O-fucosyltransferase [EC:2.4.1.221] E=2e-82
isogroup01213	53.3302	0.559227	0.238636	2.34343	0.0191075	0.204204	INO80 complex subunit D E=8e-06
isogroup22567	12.7348	0.761511	0.325366	2.34047	0.0192593	0.204761	Mitochondrial F1F0-ATP synthase, subunit c/ATP9/proteolipid ; F-type H+-transporting ATPase subunit c [EC:3.6.3.14] E=8e-09
isogroup11426	86.4677	0.302591	0.129676	2.33344	0.0196253	0.207271	60S ribosomal protein L14 ; large subunit ribosomal protein L14e E=2e-67
isogroup03006	2.69638	1.26162	0.541452	2.33006	0.0198029	0.208752	Myosin class II heavy chain
isogroup00141	8.29427	0.911757	0.391404	2.32945	0.0198352	0.208896	Hypoxia-inducible factor 1/Neuronal PAS domain protein NPAS1 ; neuronal PAS domain-containing protein 1/3 E=1e-22
isogroup00346	5.37689	1.00178	0.430661	2.32615	0.0200107	0.209893	AAA+-type ATPase containing the peptidase M41 domain ; AFG3 family protein [EC:3.4.24.-] E=7e-70
isogroup00308	5.25858	-1.05584	0.455183	-2.31959	0.020363	0.211858	Ataxin 3/Josephin ; Ataxin-3 [EC:3.4.22.-] E=9e-132
isogroup05745	4.08841	1.05425	0.454788	2.31811	0.0204434	0.212102	Peroxisomal membrane protein MPV17 and related proteins
isogroup09080	14.6004	0.645167	0.27836	2.31774	0.0204635	0.212114	NADPH oxidase ; neutrophil cytosolic factor 1 E=9e-84
isogroup04562	42.6967	0.422763	0.182465	2.31696	0.020506	0.212161	Translation initiation factor 4F, helicase subunit (eIF-4A) and related helicases ; ATP-dependent RNA helicase [EC:3.6.4.13] E=4e-46
isogroup07817	14.0244	0.732558	0.316167	2.317	0.0205037	0.212161	Hsp70-interacting protein Hip/Transient component of progesterone receptor complexes and an Hsp70-binding protein ; suppressor of tumorigenicity protein 13 E=1e-52
isogroup04983	94.1857	-0.293541	0.126796	-2.31506	0.0206097	0.213037	Actin and related proteins ; actin, alpha cardiac muscle E=1e-134
isogroup04373	3.34307	-1.2172	0.526032	-2.31392	0.0206721	0.213287	ATP-dependent RNA helicase ; ATP-dependent RNA helicase DDX10/DBP4 [EC:3.6.4.13] E=6e-14
isogroup04816	9.48347	0.732951	0.317235	2.31044	0.020864	0.214278	FOG: Zn-finger ; krueppel-like factor 10/11 E=1e-115
isogroup00865	18.3651	0.86618	0.375469	2.30693	0.0210589	0.215093	Hypoxia-inducible factor 1/Neuronal PAS domain protein NPAS1 ; aryl hydrocarbon receptor E=2e-19
isogroup04420	111.37	0.300803	0.130518	2.3047	0.0211836	0.215187	F0F1-type ATP synthase, beta subunit
isogroup09225	17.9034	-0.510011	0.221225	-2.30539	0.0211445	0.215187	translation machinery-associated protein 16 E=6e-76
isogroup02477	16.3804	-0.883928	0.384767	-2.29731	0.0216011	0.218041	BPI/LBP/CETP family protein ; lipopolysaccharide-binding protein E=6e-133
isogroup04910	5.24828	1.22004	0.531648	2.29483	0.0217429	0.218879	GTP-binding protein-like, RAS superfamily ; Ras-related protein Rab-38 E=3e-29
isogroup02354	29.1325	0.52098	0.227648	2.28853	0.0221067	0.22146	Membrane coat complex Retromer, subunit VPS29/PEP11
isogroup26550	5.98925	1.31393	0.574636	2.28654	0.0222229	0.221797	NADPH oxidase ; neutrophil cytosolic factor 1 E=5e-09
isogroup30875	81.6001	-0.684421	0.299553	-2.28481	0.0223239	0.222324	Collagens (type IV and type XIII), and related proteins ; collagen, type I/II/III/V/XI, alpha E=6e-15
isogroup02556	22.5136	0.568568	0.249285	2.28079	0.0225607	0.223684	U1 snRNP component
isogroup19576	3.96256	-1.48734	0.652212	-2.28046	0.0225806	0.223684	FOG: Immunoglobin and related proteins ; semaphorin 5 E=2e-12
isogroup01318	4.20107	-1.08724	0.477593	-2.27649	0.0228167	0.224579	RNA-binding protein Fusilli, contains RRM domain ; epithelial splicing regulatory protein 1/2 E=4e-84
isogroup10907	8.75835	0.810884	0.356239	2.27624	0.0228317	0.224579	Protein required for normal rRNA processing
isogroup25081	121.018	0.368523	0.161863	2.27675	0.0228011	0.224579	60S ribosomal protein L7A ; large subunit ribosomal protein L7Ae E=9e-18
isogroup09407	8.98395	-1.06829	0.469951	-2.2732	0.0230142	0.225778	NACHT, LRR and PYD domains-containing protein 3 E=6e-05
isogroup10541	6.83754	-0.99848	0.439393	-2.27241	0.0230618	0.226046	interleukin-1 receptor-associated kinase 4 [EC:2.7.11.1] E=7e-09
GCKDGN101AUN70	9.7288	-0.724172	0.318999	-2.27014	0.0231992	0.226989	Zinc carboxypeptidase ; carboxypeptidase B [EC:3.4.17.2] E=2e-46
isogroup02298	6.97952	-0.748436	0.3307	-2.26318	0.0236243	0.228018	Nuclear architecture related protein ; ferredoxin hydrogenase [EC:1.12.7.2] E=2e-16
isogroup04054	15.2566	-0.619461	0.273589	-2.2642	0.0235617	0.228018	RNA polymerase II C-terminal domain-binding protein RA4, contains RPR and RRM domains
isogroup06566	23.7057	0.707702	0.312507	2.26459	0.0235376	0.228018	60S ribosomal protein L7A
isogroup08900	52.3751	-0.610756	0.269793	-2.2638	0.0235865	0.228018	cAMP-dependent protein kinase catalytic subunit (PKA)
isogroup10170	10.3081	0.744527	0.328804	2.26435	0.0235528	0.228018	Myosin class II heavy chain
isogroup10087	3.98143	1.084	0.479742	2.25955	0.0238493	0.229735	Nucleosome-binding factor SPN, POB3 subunit ; non-histone protein 10 E=2e-109
isogroup05800	41.1919	0.605547	0.268292	2.25705	0.0240052	0.230244	Mitochondrial ADP/ATP carrier proteins ; solute carrier family 25 (mitochondrial adenine nucleotide translocator), member 4/5/6/31 E=1e-81
isogroup03917	22.3182	0.75567	0.334924	2.25625	0.0240553	0.230329	Thyroid hormone receptor-associated protein complex, subunit TRAP230 ; DnaJ homolog subfamily B member 9 E=4e-07
isogroup08270	2.02154	1.6113	0.715092	2.25327	0.0242421	0.231674	Chromatin remodeling protein, contains PHD Zn-finger ; inhibitor of growth protein 5 E=6e-15
isogroup06143	10.1429	0.922613	0.409636	2.25227	0.0243049	0.231777	Alanine-glyoxylate aminotransferase AGT1
isogroup22727	20.3812	0.622752	0.276523	2.25208	0.0243172	0.231777	Ras family, other E=4e-06
isogroup05831	7.47455	-0.890294	0.396532	-2.2452	0.0247554	0.235019	Ras-related protein Rab-8A E=1e-07
isogroup02347	41.329	-0.500212	0.222825	-2.24487	0.0247768	0.235022	Asparaginyl peptidases ; legumain [EC:3.4.22.34] E=9e-168
isogroup02122	35.9863	0.496856	0.221439	2.24376	0.0248479	0.235083	Growth hormone-induced protein and related proteins
isogroup27838	11.1877	0.706914	0.315015	2.24407	0.024828	0.235083	NADPH oxidase ; neutrophil cytosolic factor 1 E=6e-09
isogroup00658	6.54822	0.78005	0.348403	2.23893	0.0251603	0.23744	35-cyclic nucleotide phosphodiesterases
isogroup09246	3.29979	-1.14217	0.510462	-2.23753	0.025252	0.237715	LRR-containing protein ; NACHT, LRR and PYD domains-containing protein 3 E=7e-109
isogroup03651	1.91855	-1.47917	0.661446	-2.23626	0.0253347	0.237981	Ephrin, ligand for Eph receptor tyrosine kinase
GCKDGN102EBPN5	1.9816	-1.51825	0.679804	-2.23336	0.0255255	0.238879	histamine receptor H2 E=2e-14
isogroup01629	15.7166	0.617658	0.276666	2.2325	0.0255818	0.239006	Predicted RNA-binding protein (RRM superfamily) ; pre-mRNA branch site protein p14 E=1e-24
isogroup04057	11.873	0.660341	0.295851	2.232	0.0256149	0.239075	Threonyl-tRNA synthetase ; threonyl-tRNA synthetase [EC:6.1.1.3] E=7e-105
isogroup00487	31.916	0.443946	0.199155	2.22915	0.0258038	0.240076	discoidin domain receptor family member 1 [EC:2.7.10.1] E=2e-27
isogroup07915	2.01408	-1.46778	0.658552	-2.2288	0.0258272	0.240094	Enoyl-CoA hydratase ; 3-hydroxybutyryl-CoA dehydratase [EC:4.2.1.55] E=2e-66
isogroup02448	16.9504	0.605177	0.271639	2.22787	0.025889	0.240469	Transcription factor NERF and related proteins, contain ETS domain ; transcriptional regulator ERG E=1e-11
isogroup00355	18.0629	-0.849087	0.38159	-2.22513	0.0260725	0.241071	Caspase, apoptotic cysteine protease ; NLR family CARD domain-containing protein 4 E=7e-85
isogroup04133	4.48419	-1.07642	0.483859	-2.22465	0.0261049	0.241071	Peroxidase/oxygenase
isogroup06389	11.3109	0.845367	0.380376	2.22245	0.0262528	0.241638	Uncharacterized conserved protein
isogroup07147	18.3525	-0.712328	0.320765	-2.22072	0.0263701	0.242119	Collagens (type IV and type XIII), and related proteins
isogroup00941	5.16629	-1.25526	0.565451	-2.21994	0.0264232	0.242408	Uncharacterized conserved protein Lama
isogroup00996	4.59284	-1.04233	0.471523	-2.21057	0.0270658	0.245513	Prolylcarboxypeptidase (angiotensinase C) ; lysosomal Pro-X carboxypeptidase [EC:3.4.16.2] E=6e-142
isogroup05038	8.05467	0.881083	0.398567	2.21063	0.0270617	0.245513	Fibrillins and related proteins containing Ca2+-binding EGF-like domains ; deleted in malignant brain tumors 1 protein E=7e-169
isogroup00492	24.8981	0.461441	0.208994	2.20792	0.0272498	0.245954	Bicoid mRNA stability factor
isogroup06951	8.46551	-0.792873	0.359248	-2.20704	0.0273116	0.24627	UDP-glucuronosyl and UDP-glucosyl transferase ; glucuronosyltransferase [EC:2.4.1.17] E=2e-11
isogroup00074	10.5817	0.78608	0.356799	2.20314	0.0275846	0.2476	Enoyl-CoA hydratase ; methylglutaconyl-CoA hydratase [EC:4.2.1.18] E=2e-68
isogroup06128	10.4507	0.995414	0.451824	2.2031	0.0275874	0.2476	Lysophospholipase ; phospholipase A2 [EC:3.1.1.4] E=1e-25
isogroup00017	40.9922	-0.45657	0.20733	-2.20214	0.0276553	0.247811	OTU (ovarian tumor)-like cysteine protease
isogroup02823	32.0013	0.380326	0.172826	2.20063	0.0277621	0.248569	Ubiquinol cytochrome c reductase, subunit RIP1
isogroup15996	71.4881	0.416227	0.189203	2.1999	0.0278141	0.248835	Preprotein translocase, gamma subunit
isogroup00178	18.7286	-0.637957	0.290147	-2.19874	0.0278965	0.249256	pre-rRNA-processing protein TSR1 E=4e-25
isogroup00562	14.5124	0.575826	0.262171	2.19637	0.0280652	0.25008	Endocytic adaptor protein intersectin
isogroup20209	82.3747	0.476044	0.216841	2.19536	0.0281377	0.250526	Translation elongation factor EF-1 alpha/Tu ; elongation factor 1-alpha E=4e-08
isogroup03256	6.26647	0.911061	0.415309	2.19369	0.0282574	0.251154	cGMP-dependent protein kinase ; protein kinase, cGMP-dependent [EC:2.7.11.12] E=2e-16
isogroup00789	17.3297	0.603929	0.275489	2.19221	0.0283647	0.251371	Small Nuclear ribonucleoprotein G ; U6 snRNA-associated Sm-like protein LSm7 E=2e-09
isogroup05172	9.93616	0.738424	0.336787	2.19255	0.0283397	0.251371	AICAR transformylase/IMP cyclohydrolase/methylglyoxal synthase ; phosphoribosylaminoimidazolecarboxamide formyltransferase [EC:2.1.2.3] E=3e-06
isogroup17422	2.83896	1.06047	0.483753	2.19217	0.0283675	0.251371	Predicted UDP-galactose transporter
isogroup07969	1.83949	-1.56096	0.712227	-2.19166	0.0284038	0.251493	Glucose-repressible alcohol dehydrogenase transcriptional effector CCR4 and related proteins
isogroup06173	23.5717	-0.449225	0.205068	-2.19061	0.0284799	0.2517	NAD(P) transhydrogenase [EC:1.6.1.2] E=3e-40
isogroup08052	18.7588	0.886243	0.404602	2.19041	0.0284948	0.2517	FOG: RRM domain ; RNA-binding protein Musashi E=5e-72
GCKDGN103G2BE7	3.34274	-1.243	0.567752	-2.18934	0.0285725	0.252187	Leucyl-tRNA synthetase ; leucyl-tRNA synthetase [EC:6.1.1.4] E=1e-26
isogroup02632	13.9643	0.637479	0.291819	2.1845	0.0289255	0.253793	Steroid reductase required for elongation of the very long chain fatty acids ; enoyl reductase [EC:1.3.1.-] E=3e-50
isogroup04542	7.51426	0.704749	0.32257	2.18479	0.0289039	0.253793	Uncharacterized conserved protein, contains CCCH-type Zn-finger
isogroup05194	34.5459	0.438131	0.200577	2.18436	0.0289361	0.253793	Mitochondrial F1F0-ATP synthase, subunit OSCP/ATP5
isogroup06444	6.76056	-0.863517	0.39523	-2.18485	0.0288999	0.253793	Low-density lipoprotein receptors containing Ca2+-binding EGF-like domains ; low density lipoprotein receptor-related protein 5/6 E=4e-58
isogroup02275	21.2973	-0.487944	0.223849	-2.17979	0.0292727	0.255542	methionyl aminopeptidase [EC:3.4.11.18] E=1e-73
isogroup02465	13.1997	0.720473	0.330485	2.18005	0.0292541	0.255542	Myosin class II heavy chain
isogroup01504	11.8507	-0.713768	0.327618	-2.17866	0.0293568	0.255876	N-acetylglucosaminyltransferase complex, subunit PIG-A/SPT14, required for phosphatidylinositol biosynthesis/Sulfolipid synthase ; alpha-1,6-mannosyltransferase [EC:2.4.1.-] E=4e-40
isogroup07561	1.90313	-1.46197	0.671251	-2.17797	0.0294082	0.256124	Kinesin (SMY1 subfamily) ; kinesin family member 5 E=4e-33
isogroup17135	2.09105	-1.22063	0.56073	-2.17687	0.0294904	0.25624	negative elongation factor C/D E=5e-62
isogroup21883	1.8157	-1.61591	0.742692	-2.17575	0.0295741	0.256769	Protein tyrosine kinase
isogroup01932	15.1078	0.788607	0.36292	2.17295	0.029784	0.257687	Phosphatidylinositol transfer protein
isogroup05990	4.86383	0.863476	0.397558	2.17195	0.0298593	0.258042	glycogenin glucosyltransferase [EC:2.4.1.186] E=7e-70
isogroup00213	24.0971	-0.485499	0.223572	-2.17156	0.0298891	0.258099	Nischarin, modulator of integrin alpha5 subunit action
isogroup06363	22.3214	0.606393	0.279664	2.16829	0.0301364	0.259834	Translation initiation factor 3, subunit f (eIF-3f) ; translation initiation factor 3 subunit F E=2e-37
isogroup06876	21.8944	0.755869	0.349593	2.16214	0.0306072	0.262176	Collagens (type IV and type XIII), and related proteins ; collagen, type VI, alpha E=5e-16
isogroup11490	12.2874	0.720147	0.333095	2.16199	0.0306193	0.262176	Thioredoxin-like protein ; protein disulfide-isomerase A4 [EC:5.3.4.1] E=4e-10
isogroup03580	2.30425	1.19299	0.552043	2.16105	0.0306918	0.262177	Transcription factor Doublesex
isogroup05615	3.89928	-1.03275	0.477824	-2.16136	0.0306678	0.262177	Dipeptidyl aminopeptidase ; acylaminoacyl-peptidase [EC:3.4.19.1] E=2e-68
isogroup12154	14.7848	0.672298	0.311145	2.16072	0.030717	0.262177	Choline phosphate cytidylyltransferase/Predicted CDP-ethanolamine synthase ; ethanolamine-phosphate cytidylyltransferase [EC:2.7.7.14] E=1e-79
isogroup03336	9.84344	0.664083	0.307702	2.1582	0.030912	0.262782	Exosomal 3-5 exoribonuclease complex, subunit Rrp4 ; exosome complex component RRP4 E=2e-178
GCKDGN102DZ457	3.99751	-1.0399	0.482672	-2.15447	0.0312035	0.264342	Membrane-associated protein FER-1 and related ferlins, contain multiple C2 domains
isogroup02460	4.74883	0.890172	0.413852	2.15094	0.0314809	0.265886	Transcription initiation factor TFIID, subunit TAF9 (also component of histone acetyltransferase SAGA) ; transcription initiation factor TFIID subunit 9B E=3e-157
isogroup22916	21.3501	-0.644944	0.300085	-2.1492	0.0316185	0.266482	Pseudouridine synthase
isogroup05523	4.53535	-0.922278	0.429814	-2.14576	0.031892	0.267739	20S proteasome, regulatory subunit alpha type PSMA2/PRE8
isogroup04127	10.2185	-0.62563	0.291829	-2.14383	0.0320468	0.268518	Vacuolar assembly/sorting protein DID2 ; charged multivesicular body protein 1 E=6e-18
isogroup06002	16.5525	0.548371	0.255919	2.14275	0.0321328	0.268953	Nucleosome assembly protein NAP-1
isogroup02529	47.2649	0.44411	0.207845	2.13674	0.0326192	0.270764	FOG: LIM domain
isogroup05977	17.357	-0.666522	0.311724	-2.13818	0.032502	0.270764	Protein tyrosine phosphatase Corkscrew and related SH2 domain enzymes
isogroup09418	12.688	0.653759	0.305857	2.13746	0.0325602	0.270764	Spliceosomal protein FBP11/Splicing factor PRP40 ; pre-mRNA-processing factor 40 E=2e-07
isogroup15217	3.16935	-1.1498	0.537948	-2.13739	0.0325666	0.270764	Beta-galactosidase ; beta-galactosidase [EC:3.2.1.23] E=4e-55
isogroup20299	4.89365	-0.947729	0.443177	-2.13849	0.0324772	0.270764	SOCS box protein SSB-1, contains SPRY domain
isogroup07554	7.36239	-0.715058	0.334854	-2.13543	0.032726	0.271075	Vacuolar protein sorting-associated protein
isogroup03262	3.18744	1.02395	0.480061	2.13297	0.0329274	0.27175	Protein phosphatase, regulatory subunit PPP1R3C/D ; protein phosphatase 1, regulatory (inhibitor) subunit 3 E=7e-29
isogroup02635	3.53846	-1.05128	0.493163	-2.13171	0.0330309	0.271988	Thioredoxin/protein disulfide isomerase ; thioredoxin domain-containing protein 5 E=2e-60
isogroup09601	38.8484	-0.381206	0.179296	-2.12614	0.033492	0.274772	Alkyl hydroperoxide reductase/peroxiredoxin ; peroxiredoxin 5, atypical 2-Cys peroxiredoxin [EC:1.11.1.15] E=3e-64
isogroup01876	2.9909	1.13788	0.535326	2.12558	0.0335384	0.274951	Translation initiation factor 1A (eIF-1A)
isogroup05772	8.6326	0.721312	0.339879	2.12226	0.0338158	0.27601	Small Nuclear ribonucleoprotein splicing factor ; U6 snRNA-associated Sm-like protein LSm1 E=6e-42
isogroup05477	14.837	0.603328	0.284389	2.12149	0.0338805	0.276085	Multifunctional chaperone (14-3-3 family) ; tyrosine 3-monooxygenase/tryptophan 5-monooxygenase activation protein E=1e-69
isogroup16319	9.55831	-0.811363	0.382648	-2.12039	0.0339732	0.276085	hairy and enhancer of split related with YRPW motif E=3e-19
isogroup20550	7.18844	0.891226	0.420683	2.11852	0.034131	0.277007	FOG: Immunoglobulin C-2 Type/fibronectin type III domains ; FMS-like tyrosine kinase 1 [EC:2.7.10.1] E=7e-26
isogroup05220	2.70402	-1.171	0.553778	-2.11456	0.0344671	0.278138	S-adenosylmethionine decarboxylase ; S-adenosylmethionine decarboxylase [EC:4.1.1.50] E=1e-66
isogroup11642	11.6774	0.646717	0.306209	2.11202	0.0346851	0.278829	Glutathione S-transferase
isogroup00843	1.82681	-1.36085	0.644495	-2.1115	0.0347291	0.278981	Collagens (type IV and type XIII), and related proteins
isogroup00304	14.1344	-0.565061	0.267745	-2.11044	0.0348203	0.279513	Uncharacterized conserved protein
isogroup05513	166.334	0.308191	0.146097	2.1095	0.0349013	0.27956	Radixin, moesin and related proteins of the ERM family ; radixin E=1e-127
isogroup06484	38.6234	-0.553401	0.262292	-2.10987	0.0348695	0.27956	Zinc-binding protein of the histidine triad (HIT) family ; Hit-like protein involved in cell-cycle regulation E=3e-50
isogroup07034	44.4173	0.424244	0.201331	2.1072	0.0351001	0.280952	Myosin class II heavy chain ; myosin heavy chain E=1e-29
isogroup30622	2.59554	1.43967	0.683551	2.10617	0.03519	0.281185	Phosphoglucomutase
isogroup02371	19.79	0.559463	0.26577	2.10507	0.0352853	0.281446	Transcription regulator XNP/ATRX, DEAD-box superfamily
isogroup02020	4.64812	1.07825	0.512676	2.10318	0.0354496	0.282125	Uncharacterized conserved protein
isogroup35839	3.94552	-0.951839	0.45263	-2.10291	0.0354739	0.282125	Glycoprotein hormone receptor ; leucine-rich repeat-containing G protein-coupled receptor 6 E=5e-18
GCKDGN102EKAGK	3.69024	1.08868	0.518755	2.09864	0.0358487	0.283768	Ribosomal protein S6 kinase ; p90 ribosomal S6 kinase [EC:2.7.11.1] E=2e-11
isogroup00907	43.3012	0.347066	0.165438	2.09787	0.0359169	0.283768	Cytochrome c oxidase, subunit VIb/COX12
isogroup00981	4.369	0.985802	0.470054	2.09721	0.0359747	0.283768	STAM-binding protein [EC:3.1.2.15] E=1e-16
isogroup02716	26.5734	0.485411	0.231363	2.09805	0.0359007	0.283768	Uncharacterized conserved protein
isogroup07891	2.34873	-1.2266	0.584904	-2.09709	0.0359852	0.283768	RNA helicase BRR2, DEAD-box superfamily ; pre-mRNA-splicing helicase BRR2 [EC:3.6.4.13] E=2e-07
isogroup10751	18.8733	-0.456599	0.217783	-2.09658	0.0360307	0.283926	KRAB domain-containing zinc finger protein E=3e-10
isogroup06542	6.8314	0.767557	0.36624	2.09577	0.0361023	0.284185	Serine/threonine protein kinase ; hormonally upregulated Neu-associated kinase [EC:2.7.11.1] E=2e-120
isogroup00753	2.92957	1.02064	0.487565	2.09333	0.0363197	0.284733	Transcription initiation factor TFIID, subunit TAF6 (also component of histone acetyltransferase SAGA)
isogroup03178	8.03556	0.679323	0.324507	2.0934	0.0363131	0.284733	Anti-proliferation factor BTG1/TOB ; protein Tob/BTG E=9e-101
isogroup05075	2.95555	-1.29086	0.616746	-2.09302	0.0363476	0.284733	Phenylalanyl-tRNA synthetase beta subunit ; phenylalanyl-tRNA synthetase beta chain [EC:6.1.1.20] E=2e-06
isogroup07292	6.87729	0.744564	0.355672	2.0934	0.0363131	0.284733	Translation initiation factor 4F, cap-binding subunit (eIF-4E) and related cap-binding proteins ; translation initiation factor 4E E=8e-11
isogroup17224	3.15152	-1.07235	0.512459	-2.09257	0.0363879	0.284733	protein tyrosine phosphatase, receptor type, D [EC:3.1.3.48] E=6e-09
isogroup02160	10.6904	-0.837728	0.400664	-2.09085	0.0365414	0.284938	Calmodulin and related proteins (EF-Hand superfamily) ; calbindin D28 E=1e-31
isogroup10408	10.0403	-0.682268	0.326176	-2.09172	0.0364639	0.284938	Dystonin, GAS (Growth-arrest-specific protein), and related proteins ; plectin E=2e-89
isogroup13134	42.4846	-0.393943	0.188361	-2.09142	0.0364903	0.284938	ubiquitin carboxyl-terminal hydrolase 34 [EC:3.1.2.15] E=3e-08
isogroup01848	6.03742	-0.853355	0.408276	-2.09014	0.036605	0.285196	C-type lectin ; selectin, platele E=5e-75
isogroup13656	36.5595	-0.695775	0.332921	-2.08991	0.0366257	0.285196	interferon regulatory factor 2 E=2e-15
GCKDGN102C9H30	7.35124	-0.722905	0.346417	-2.0868	0.0369059	0.28612	Membrane coat complex Retromer, subunit VPS35
isogroup14418	2.30123	1.2555	0.601631	2.08683	0.0369033	0.28612	Predicted ubiquitin regulatory protein
isogroup00140	15.4441	0.8144	0.390858	2.08362	0.0371946	0.287224	GTPase Rab1/YPT1, small G protein superfamily, and related GTP-binding proteins ; Ras-related protein Rab-1A E=2e-87
isogroup03091	18.1124	0.488046	0.234365	2.08242	0.0373045	0.287873	Splicing coactivator SRm160/300, subunit SRm300 ; serine/arginine repetitive matrix protein 2 E=5e-117
isogroup08328	36.0114	-0.451825	0.21722	-2.08004	0.0375221	0.288953	Uncharacterized membrane protein
isogroup00072	27.2313	0.390014	0.187899	2.07565	0.037926	0.290884	Lysophospholipase ; lysophospholipase II [EC:3.1.1.5] E=5e-57
isogroup13700	2.19637	-1.2293	0.593111	-2.07263	0.0382063	0.292233	Copper amine oxidase ; diamine oxidase [EC:1.4.3.22] E=3e-96
isogroup03573	26.7555	0.529566	0.255763	2.07053	0.0384026	0.292908	Chaperonin complex component, TCP-1 delta subunit (CCT4) ; T-complex protein 1 subunit delta E=8e-175
isogroup03586	1.99383	1.37124	0.662204	2.07072	0.0383847	0.292908	Cytosolic sorting protein GGA2/TOM1 ; ADP-ribosylation factor-binding protein GGA E=2e-38
isogroup08409	10.8631	-0.560453	0.270882	-2.06899	0.0385471	0.293409	CDC42 Rho GTPase-activating protein ; myosin IX E=3e-37
isogroup07342	1.9241	-1.31868	0.638046	-2.06675	0.0387578	0.294211	C-type lectin
isogroup08499	7.08282	0.847549	0.411338	2.06047	0.0393538	0.297725	Golgi transport complex subunit
isogroup10830	32.5976	-0.967381	0.469669	-2.05971	0.0394266	0.298074	SWI-SNF chromatin-remodeling complex protein
isogroup03214	3.85697	0.937827	0.45648	2.05448	0.0399296	0.300656	Vacuolar sorting protein VPS28 ; ESCRT-I complex subunit VPS28 E=5e-151
isogroup07234	2.03806	1.3538	0.659352	2.05323	0.0400502	0.301158	FOG: RRM domain ; U1 small nuclear ribonucleoprotein 70kDa E=5e-11
isogroup02817	3.09534	1.08419	0.52863	2.05095	0.0402718	0.302	Regulatory protein MLP and related LIM proteins ; cysteine and glycine-rich protein E=8e-84
isogroup10569	2.30332	-1.43502	0.699774	-2.05069	0.0402973	0.302	Glucosidase II catalytic (alpha) subunit and related enzymes, glycosyl hydrolase family 31 ; alpha 1,3-glucosidase [EC:3.2.1.84] E=6e-32
isogroup04072	6.86277	0.669631	0.326678	2.04982	0.0403818	0.30243	Molecular chaperone of the GrpE family ; molecular chaperone GrpE E=3e-129
GCKDGN101A03G2	2.67985	-1.39681	0.68319	-2.04454	0.0408998	0.303816	Fibrillins and related proteins containing Ca2+-binding EGF-like domains
GCKDGN103HCW0F	1.89753	-1.41548	0.693883	-2.03994	0.0413558	0.305831	Lysophospholipase ; phospholipase A2 [EC:3.1.1.4] E=4e-71
isogroup08625	25.6701	-0.732887	0.359328	-2.0396	0.04139	0.305881	melanoma-associated antigen p97 E=7e-34
isogroup03803	17.0715	0.463935	0.227533	2.03898	0.041452	0.305934	Predicted membrane protein
isogroup03656	1.84531	-1.47371	0.723309	-2.03746	0.0416044	0.306654	Nuclear cap-binding complex, subunit NCBP1/CBP80 ; nuclear cap-binding protein subunit 1 E=7e-118
isogroup04594	33.0858	0.482035	0.236573	2.03757	0.0415931	0.306654	Predicted membrane protein
isogroup10039	2.88993	1.03222	0.507144	2.03536	0.041815	0.307073	Uncharacterized conserved protein
isogroup02022	10.6749	0.784328	0.386247	2.03064	0.0422917	0.309069	bZIP transcription factor MafK ; transcription factor MAFF/G/K E=2e-10
isogroup03666	3.75833	0.994455	0.490375	2.02795	0.0425656	0.310057	Uncharacterized conserved protein
isogroup02423	13.045	0.583485	0.287823	2.02724	0.0426384	0.310313	Cyclophilin type peptidyl-prolyl cis-trans isomerase ; peptidylprolyl isomerase domain and WD repeat-containing protein 1 [EC:5.2.1.8] E=3e-48
isogroup10345	8.93115	0.80217	0.395891	2.02624	0.0427403	0.310318	Protein involved in Snf1 protein kinase complex assembly
isogroup00714	34.9626	0.370594	0.182975	2.02538	0.0428287	0.310758	Exon-exon junction complex, Magoh component
isogroup07900	3.17466	1.01318	0.500504	2.02432	0.0429371	0.311253	NADH:ubiquinone oxidoreductase, NDUFA9/39kDa subunit
isogroup09302	15.2888	0.557875	0.275696	2.02352	0.0430197	0.3115	Splicing coactivator SRm160/300, subunit SRm160 (contains PWI domain) ; serine/arginine repetitive matrix protein 1 E=2e-65
isogroup09022	2.70753	-1.11183	0.549997	-2.02152	0.0432255	0.31189	FOG: RCC1 domain ; E3 ubiquitin-protein ligase HERC1 [EC:6.3.2.19] E=6e-22
isogroup30150	1.96044	-1.38891	0.68752	-2.02018	0.0433652	0.312218	Fucosyltransferase ; alpha-1,3-fucosyltransferase [EC:2.4.1.-] E=2e-37
isogroup00847	31.9765	0.412645	0.204695	2.0159	0.0438107	0.313533	Elongation factor 1 beta/delta chain ; elongation factor 1-beta E=2e-35
isogroup01281	16.9869	-0.611836	0.303602	-2.01526	0.0438773	0.313682	Nuclear helicase MOP-3/SNO (DEAD-box superfamily)
isogroup01472	7.79746	-0.963386	0.478329	-2.01407	0.0440027	0.313775	ACK and related non-receptor tyrosine kinases ; leucine-rich repeat kinase 2 [EC:2.7.11.1] E=1e-06
isogroup15276	2.75029	-1.08801	0.540624	-2.01251	0.0441658	0.314737	unc51-like kinase [EC:2.7.11.1] E=1e-46
isogroup02151	2.8481	-1.18532	0.589384	-2.01112	0.0443125	0.315429	Transcription factor zerknullt and related HOX domain proteins ; homeobox protein MOX E=3e-44
isogroup00154	9.35841	-0.624145	0.311148	-2.00594	0.0448622	0.318684	Mitochondrial import inner membrane translocase, subunit TIM23
isogroup03219	4.20626	1.3203	0.65815	2.00607	0.0448483	0.318684	Mitochondrial carrier protein ; solute carrier family 25 (mitochondrial dicarboxylate transporter), member 10 E=4e-44
isogroup28608	9.51882	-0.625047	0.311762	-2.00489	0.0449753	0.319285	U1-like Zn-finger-containing protein, probabl erole in RNA processing/splicing ; bud site selection protein 20 E=1e-10
isogroup03939	15.5961	0.615589	0.307177	2.00402	0.0450677	0.319535	Uncharacterized conserved protein
isogroup00746	121.773	0.297741	0.148768	2.00137	0.045352	0.32094	Ubiquitin/60s ribosomal protein L40 fusion ; large subunit ribosomal protein L40e E=2e-57
isogroup17197	6.83005	-0.915969	0.457973	-2.00005	0.045495	0.321544	Alpha-D-galactosidase (melibiase) ; alpha-N-acetylgalactosaminidase [EC:3.2.1.49] E=2e-29
isogroup15590	6.7877	0.858577	0.429852	1.99738	0.0457842	0.322299	M13 family peptidase ; endothelin-converting enzyme [EC:3.4.24.71] E=4e-27
isogroup00024	8.80351	-0.654922	0.328041	-1.99646	0.0458837	0.322518	Cytoskeleton-associated protein and related proteins
isogroup07680	7.69652	-0.666991	0.334251	-1.99548	0.0459906	0.322822	NF-kappa B regulator AP20/Cezanne ; tumor necrosis factor, alpha-induced protein 3 [EC:3.-.-.-] E=3e-66
isogroup18162	7.38252	1.05965	0.531301	1.99445	0.0461028	0.323353	Component of synaptic membrane glycine-, glutamate- and thienylcyclohexylpiperidine-binding glycoprotein (43kDa)
isogroup03515	10.2425	-0.639628	0.32141	-1.99007	0.0465834	0.325433	Transcription factor HAND2/Transcription factor TAL1/TAL2/LYL1 ; achaete-scute complex protein E=4e-50
isogroup17441	1.86164	-1.25931	0.633132	-1.98901	0.0466997	0.325935	chromatin licensing and DNA replication factor 1 E=2e-76
isogroup07462	5.62777	0.757687	0.381017	1.98859	0.0467462	0.326056	Global transcriptional regulator, cell division control protein
isogroup00406	15.518	0.515903	0.259824	1.98558	0.0470795	0.327263	5-formyltetrahydrofolate cyclo-ligase
isogroup00444	30.5261	-0.41495	0.20941	-1.98152	0.0475333	0.328927	Transthyretin and related proteins
isogroup02146	23.1238	-0.442485	0.223279	-1.98176	0.0475064	0.328927	Basement membrane-specific heparan sulfate proteoglycan (HSPG) core protein
isogroup06122	13.8351	0.793498	0.400406	1.98173	0.047509	0.328927	C-type lectin ; mannose receptor, C type E=5e-59
isogroup13199	89.7919	-0.312742	0.157835	-1.98145	0.0475404	0.328927	Bax-mediated apoptosis inhibitor TEGT/BI-1
isogroup00267	22.5411	0.693411	0.350254	1.97973	0.0477333	0.329442	NADH:ubiquinone oxidoreductase, NDUFS2/49 kDa subunit ; NADH dehydrogenase (ubiquinone) Fe-S protein 2 [EC:1.6.5.3 1.6.99.3] E=8e-62
isogroup02036	3.61553	-1.09667	0.554577	-1.97749	0.0479862	0.330316	Predicted hydrolases or acyltransferases (alpha/beta hydrolase superfamily) ; microsomal epoxide hydrolase [EC:3.3.2.9] E=1e-110
isogroup03495	6.07688	0.752631	0.380635	1.9773	0.0480072	0.330316	Nucleosome assembly protein NAP-1
isogroup17740	5.49556	0.892447	0.451345	1.97731	0.0480069	0.330316	DNA-binding protein jumonji/RBP2/SMCY, contains JmjC domain ; histone demethylase JARID1 [EC:1.14.11.-] E=3e-18
isogroup03898	89.8573	-0.312537	0.158153	-1.97617	0.048136	0.330547	Acyl-CoA synthetase ; long-chain acyl-CoA synthetase [EC:6.2.1.3] E=2e-28
isogroup06433	4.48318	-0.884413	0.447525	-1.97623	0.0481283	0.330547	Uncharacterized conserved protein
isogroup06674	2.03182	1.15991	0.588376	1.97138	0.0486802	0.333713	DNA methyltransferase 1-associated protein-1
isogroup06754	10.9493	-0.772541	0.392689	-1.96731	0.0491476	0.335887	Mu-crystallin
isogroup00530	14.236	0.529547	0.269284	1.9665	0.0492405	0.336086	Acetyl-CoA acetyltransferase ; acetyl-CoA acyltransferase 2 [EC:2.3.1.16] E=3e-158
isogroup00857	8.2335	-0.852333	0.434107	-1.96342	0.0495977	0.336086	FOG: Zn-finger ; krueppel-like factor 5 E=7e-33
isogroup02826	83.3113	-0.346423	0.176393	-1.96392	0.0495391	0.336086	Microtubule-associated anchor protein involved in autophagy and membrane trafficking ; GABA(A) receptor-associated protein (autophagy-related protein 8) E=1e-79
isogroup04457	39.5005	0.385075	0.195957	1.9651	0.0494024	0.336086	20S proteasome, regulatory subunit beta type PSMB6/PSMB9/PRE3 ; 20S proteasome subunit beta 1 [EC:3.4.25.1] E=6e-56
isogroup04519	10.5941	0.812813	0.413796	1.96428	0.0494973	0.336086	Predicted small molecule transporter
isogroup09505	4.90488	-0.881948	0.448915	-1.96462	0.0494583	0.336086	heparan sulfate N-deacetylase/N-sulfotransferase NDST2 [EC:3.1.1.- 2.8.2.-] E=2e-05
isogroup12847	2.90746	-1.02974	0.524011	-1.96512	0.0494005	0.336086	noggin E=5e-48
isogroup08332	1.93476	-1.36417	0.695277	-1.96205	0.0497563	0.336548	Ras-related GTPase ; Ras-like without CAAX 1 E=5e-91
isogroup02007	3.82441	-0.958992	0.489372	-1.95964	0.0500381	0.336924	Microtubule-associated anchor protein involved in autophagy and membrane trafficking ; microtubule-associated protein 1 light chain E=2e-70
isogroup10240	4.32779	-0.826242	0.421841	-1.95866	0.0501527	0.337049	Casein kinase (serine/threonine/tyrosine protein kinase) ; casein kinase 1, gamma [EC:2.7.11.1] E=4e-95
isogroup16185	3.7856	0.892521	0.455758	1.95832	0.0501923	0.337049	Myosin class II heavy chain
isogroup13968	2.22209	-1.3502	0.690317	-1.95592	0.0504748	0.338336	Collagens (type IV and type XIII), and related proteins ; collagen, type I/II/III/V/XI, alpha E=5e-10
isogroup03132	16.4366	0.650267	0.332663	1.95474	0.0506143	0.338864	Gamma-interferon inducible lysosomal thiol reductase ; interferon, gamma-inducible protein 30 E=2e-85
isogroup09084	2.62762	1.05952	0.541996	1.95485	0.0506006	0.338864	Uncharacterized conserved protein
GCKDGN103GNAQV	2.02391	-1.51477	0.775948	-1.95216	0.0509193	0.340498	Transcription-coupled repair protein CSB/RAD26 (contains SNF2 family DNA-dependent ATPase domain)
isogroup20124	100.722	0.269378	0.137988	1.95219	0.0509162	0.340498	Beta tubulin ; tubulin beta E=3e-07
isogroup19807	2.39865	1.18058	0.605118	1.95099	0.0510586	0.341226	Focal adhesion protein Tensin, contains PTB domain
isogroup05177	48.4481	0.560338	0.287784	1.94708	0.0515249	0.34393	deleted in malignant brain tumors 1 protein E=4e-08
isogroup07081	3.90731	0.879249	0.451747	1.94633	0.051615	0.344121	Collagens (type IV and type XIII), and related proteins ; folate receptor E=1e-13
isogroup05197	12.8563	0.559857	0.28805	1.94361	0.0519423	0.345559	Multifunctional chaperone (14-3-3 family) ; tyrosine 3-monooxygenase/tryptophan 5-monooxygenase activation protein E=3e-154
isogroup02059	5.79846	0.717881	0.369512	1.94278	0.0520426	0.345939	Isocitrate dehydrogenase, alpha subunit ; isocitrate dehydrogenase (NAD+) [EC:1.1.1.41] E=3e-87
isogroup12486	5.05844	-0.767821	0.395651	-1.94065	0.0523008	0.347242	Vesicle coat complex AP-3, beta subunit
isogroup06651	4.91878	0.902985	0.466664	1.93498	0.0529929	0.350587	Subtilisin-like proprotein convertase
isogroup07311	4.56988	-0.825241	0.426732	-1.93386	0.0531298	0.351078	Deoxyribodipyrimidine photolyase/cryptochrome ; cryptochrome E=3e-28
GCKDGN102DZJH9	4.42824	0.820443	0.424425	1.93307	0.0532277	0.351116	Sulfatases
isogroup07653	13.0526	0.559024	0.289124	1.93351	0.0531737	0.351116	Uncharacterized conserved protein
isogroup02302	7.19071	0.918835	0.475464	1.9325	0.0532973	0.351146	Focal adhesion adaptor protein Paxillin and related LIM proteins ; zyxin E=7e-50
isogroup00029	6.4428	-0.819088	0.425031	-1.92712	0.0539641	0.354078	Synaptic vesicle transporter SVOP and related transporters (major facilitator superfamily) ; MFS transporter, OCT family, solute carrier family 22 (organic cation transporter), member 5 E=9e-73
isogroup02964	17.544	0.617488	0.320474	1.9268	0.054005	0.354138	Smoothened and related G-protein-coupled receptors
isogroup17982	1.82075	-1.37449	0.71392	-1.92528	0.0541948	0.354956	Nucleolar GTPase/ATPase p130
isogroup18762	2.21924	1.15695	0.601006	1.92503	0.0542258	0.354956	Lysophospholipase ; acylglycerol lipase [EC:3.1.1.23] E=5e-36
isogroup20765	91.2796	-0.309779	0.160942	-1.92478	0.0542567	0.354956	Alkyl hydroperoxide reductase, thiol specific antioxidant and related enzymes ; peroxiredoxin 6, 1-Cys peroxiredoxin [EC:1.11.1.7 1.11.1.15 3.1.1.-] E=3e-32
isogroup12852	2.53048	1.05593	0.54869	1.92447	0.0542961	0.354966	melatonin receptor 1B E=1e-11
GCKDGN101B6ZQP	5.21304	-0.732108	0.38069	-1.92311	0.0544662	0.355381	Adaptor protein CED-6, contains PTB domain
isogroup06428	36.5527	0.428918	0.223034	1.92311	0.0544663	0.355381	RNA-binding protein musashi/mRNA cleavage and polyadenylation factor I complex, subunit HRP1 ; RNA-binding protein Musashi E=2e-70
isogroup09670	2.04543	-1.18169	0.614679	-1.92245	0.0545486	0.355616	MAP kinase-interacting kinase and related serine/threonine protein kinases ; MAP kinase interacting serine/threonine kinase [EC:2.7.11.1] E=2e-78
isogroup05128	24.8974	0.553628	0.288263	1.92057	0.0547865	0.356543	Molecular chaperones GRP170/SIL1, HSP70 superfamily ; hypoxia up-regulated 1 E=2e-35
isogroup18463	2.30128	1.14624	0.597006	1.91998	0.0548607	0.356818	C-type lectin
isogroup02106	31.2223	0.320881	0.167415	1.91668	0.0552791	0.357657	Translation initiation factor 3, subunit h (eIF-3h)
isogroup05788	6.62603	-0.772649	0.403934	-1.91281	0.055772	0.359606	Beta amyloid precursor protein ; amyloid beta (A4) protein E=6e-85
isogroup04795	19.2754	0.592099	0.309965	1.91021	0.0561057	0.360717	Kinesin-like protein ; kinesin family member 1/13/14 E=2e-18
isogroup09171	2.27474	-1.12792	0.59104	-1.90837	0.0563433	0.362036	Myosin class II heavy chain
isogroup02880	20.4656	0.586556	0.307755	1.90592	0.0566606	0.363235	Predicted quinone oxidoreductase ; tumor protein p53-inducible protein 3 [EC:1.-.-.-] E=4e-116
isogroup00115	6.54161	-0.758817	0.398471	-1.90432	0.0568683	0.363823	Uncharacterized conserved protein
isogroup07456	2.48695	-1.20464	0.632533	-1.90446	0.0568498	0.363823	Vacuolar protein sorting-associated protein
isogroup07877	2.23372	1.39327	0.731688	1.90419	0.0568857	0.363823	Putative steroid membrane receptor Hpr6.6/25-Dx
isogroup01853	8.45688	-0.877715	0.461431	-1.90216	0.0571506	0.364673	Fibroblast/platelet-derived growth factor receptor and related receptor tyrosine kinases ; tyrosine-protein kinase receptor torso [EC:2.7.10.1] E=6e-75
isogroup02464	12.1588	0.49818	0.262104	1.9007	0.0573412	0.364673	26S proteasome regulatory complex, ATPase RPT6 ; 26S proteasome regulatory subunit T4 E=6e-121
isogroup04792	10.8091	0.714589	0.375938	1.90082	0.0573259	0.364673	S-(hydroxymethyl)glutathione dehydrogenase / alcohol dehydrogenase [EC:1.1.1.284 1.1.1.1] E=5e-59
isogroup06991	18.9717	0.675065	0.355112	1.90099	0.057303	0.364673	Collagens (type IV and type XIII), and related proteins ; collagen, type VI, alpha E=2e-11
isogroup10330	2.0319	-1.28913	0.678231	-1.90072	0.0573386	0.364673	Lipocalin-interacting membrane receptor (LIMR)
isogroup05653	16.465	0.668516	0.351912	1.89967	0.0574767	0.365119	60S ribosomal protein 15.5kD/SNU13, NHP2/L7A family (includes ribonuclease P subunit p38), involved in splicing
isogroup04021	5.56324	-0.999237	0.526315	-1.89856	0.057623	0.365555	Ankyrin
GCKDGN103F83B0	5.40664	-0.802274	0.423687	-1.89355	0.0582844	0.368783	forkhead box protein L E=7e-05
isogroup13139	2.80327	0.943739	0.498745	1.89223	0.0584607	0.3693	lysophospholipid acyltransferase 5 [EC:2.3.1.23 2.3.1.-] E=1e-06
isogroup06380	1.92198	-1.31306	0.694824	-1.88978	0.0587876	0.371126	Projectin/twitchin and related proteins ; neogenin E=2e-56
isogroup00709	38.8742	0.318614	0.168636	1.88936	0.0588432	0.371267	Vesicle coat complex COPI, zeta subunit
isogroup03550	10.1182	0.684941	0.362657	1.88867	0.0589357	0.371431	FOG: Immunoglobin and related proteins ; brain-specific angiogenesis inhibitor 3 E=3e-42
isogroup07521	3.74446	0.937521	0.496481	1.88833	0.0589813	0.371509	Macrophage maturation-associated protein
isogroup01943	112.757	0.364501	0.193161	1.88703	0.0591556	0.371879	Multifunctional chaperone (14-3-3 family) ; tyrosine 3-monooxygenase/tryptophan 5-monooxygenase activation protein E=1e-79
isogroup02100	11.8228	-0.965246	0.511429	-1.88735	0.0591131	0.371879	AFH1-interacting protein FIP2, contains BTB/POZ domain and pentapeptide repeats ; BTB/POZ domain-containing adapter for CUL3-mediated RhoA degradation protein E=3e-84
isogroup02839	15.0854	0.554019	0.293679	1.88648	0.0592307	0.371879	ER-Golgi vesicle-tethering protein p115
isogroup02384	23.8574	0.635193	0.33677	1.88613	0.0592771	0.371904	Ste20-like serine/threonine protein kinase ; STE20-like kinase [EC:2.7.11.1] E=5e-125
isogroup11050	1.93793	1.31601	0.698732	1.88342	0.0596429	0.37357	Transcription factor CBF, beta subunit
isogroup18725	3.43582	-0.893091	0.474145	-1.88358	0.0596218	0.37357	Protein kinase PITSLRE and related kinases ; cyclin-dependent kinase 10 [EC:2.7.11.22] E=3e-17
isogroup08197	3.69715	0.905601	0.481335	1.88144	0.0599127	0.37484	Upstream transcription factor 2/L-myc-2 protein ; Myc proto-oncogene protein E=3e-07
isogroup02410	45.8055	0.358655	0.190661	1.88111	0.0599568	0.374906	COP9 signalosome, subunit CSN2 ; 26S proteasome regulatory subunit N6 E=7e-173
isogroup03075	21.8515	0.571326	0.303798	1.88061	0.0600248	0.374912	START domain-containing proteins involved in steroidogenesis/phosphatidylcholine transfer
isogroup06509	14.542	-0.480593	0.255769	-1.87901	0.0602425	0.375432	Hsp27-ERE-TATA-binding protein/Scaffold attachment factor (SAF-B)
isogroup05125	19.0545	0.47908	0.255424	1.87563	0.060706	0.377172	Myosin class II heavy chain
isogroup07085	5.52826	0.684733	0.365142	1.87525	0.060758	0.377172	Serine/threonine protein kinase and endoribonuclease ERN1/IRE1, sensor of the unfolded protein response pathway
isogroup00533	19.399	-0.666177	0.355458	-1.87414	0.0609116	0.377916	E1A-binding protein p400 [EC:3.6.4.-] E=8e-138
isogroup00877	2.55629	-1.0655	0.568792	-1.87326	0.0610325	0.378246	Branched chain aminotransferase BCAT1, pyridoxal phosphate enzymes type IV superfamily
isogroup01981	104.019	0.284192	0.151699	1.87339	0.061015	0.378246	Predicted RNA-binding protein ; plasminogen activator inhibitor 1 RNA-binding protein E=7e-79
isogroup02017	6.81731	0.708975	0.378602	1.87261	0.0611223	0.378553	tRNA cytosine-5-methylases and related enzymes of the NOL1/NOP2/sun superfamily ; ribosomal RNA small subunit methyltransferase F [EC:2.1.1.-] E=7e-95
isogroup04298	11.5372	-0.641944	0.342862	-1.87231	0.0611633	0.378553	C1-tetrahydrofolate synthase ; monofunctional C1-tetrahydrofolate synthase, mitochondrial [EC:6.3.4.3] E=3e-43
isogroup16803	9.64432	0.666093	0.356026	1.87091	0.0613573	0.379253	coiled-coil domain-containing protein 6 E=3e-62
isogroup00800	9.61051	0.565468	0.302359	1.87019	0.0614578	0.379408	DNA helicase TIP49, TBP-interacting protein ; RuvB-like protein 2 [EC:3.6.4.12] E=8e-72
isogroup19643	9.24805	0.645591	0.345793	1.86699	0.0619032	0.380476	Predicted coiled-coil protein
isogroup22816	107.397	0.288568	0.154484	1.86795	0.0617692	0.380476	60s ribosomal protein L39
isogroup08757	4.93104	0.885653	0.474533	1.86637	0.0619897	0.380688	26S proteasome regulatory complex, subunit RPN1/PSMD2
isogroup08023	7.1384	0.682113	0.365548	1.866	0.0620411	0.380695	Uncharacterized conserved protein
isogroup02638	38.0641	0.417612	0.223973	1.86456	0.0622429	0.381306	Uncharacterized conserved protein
isogroup00834	75.6397	0.480464	0.258544	1.85835	0.0631198	0.383941	Triglyceride lipase-cholesterol esterase ; lysosomal acid lipase/cholesteryl ester hydrolase [EC:3.1.1.13] E=2e-32
isogroup00170	33.8998	-0.500136	0.269715	-1.85432	0.0636941	0.385527	Gelatinase A and related matrix metalloproteases
isogroup03034	19.3736	0.480592	0.259089	1.85493	0.0636064	0.385527	Transcription factor HAND2/Transcription factor TAL1/TAL2/LYL1
isogroup03303	7.40239	0.767437	0.413973	1.85384	0.0637627	0.385527	Uncharacterized conserved protein
isogroup05880	24.9115	0.392281	0.211631	1.85361	0.0637945	0.385527	Serine/threonine protein phosphatase 2A, regulatory subunit ; protein phosphatase 2 (formerly 2A), regulatory subunit B E=7e-25
isogroup08638	14.1944	-0.467817	0.252357	-1.85379	0.0637692	0.385527	Actin and related proteins ; actin, alpha cardiac muscle E=6e-110
isogroup23361	5.61132	-0.833961	0.449646	-1.8547	0.0636385	0.385527	FOG: Reverse transcriptase
isogroup04000	12.2616	-0.45796	0.248356	-1.84397	0.0651879	0.390568	Synaptobrevin/VAMP-like protein ; vesicle-associated membrane protein 7 E=7e-61
isogroup04656	107.526	-0.395667	0.214544	-1.84422	0.0651508	0.390568	Calmodulin and related proteins (EF-Hand superfamily) ; calmodulin E=9e-12
isogroup15078	12.4312	-0.917747	0.497368	-1.8452	0.0650077	0.390568	Tyrosyl-tRNA synthetase, cytoplasmic
isogroup30694	24.2487	-0.63057	0.342257	-1.84239	0.0654183	0.391319	LRR-containing protein ; NACHT, LRR and PYD domains-containing protein 3 E=5e-07
isogroup01971	59.3084	0.364166	0.197854	1.84058	0.0656828	0.392458	Aldehyde dehydrogenase ; aldehyde dehydrogenase family 7 member A1 [EC:1.2.1.31 1.2.1.8 1.2.1.3] E=1e-87
isogroup06324	27.3668	0.602097	0.327228	1.83999	0.0657698	0.392458	dystrophin E=1e-05
isogroup04052	17.8078	0.506011	0.275174	1.83888	0.0659333	0.392927	Short-chain acyl-CoA dehydrogenase
isogroup02220	5.61976	0.761201	0.414294	1.83734	0.0661592	0.393854	Ubiquitin carboxyl-terminal hydrolase ; ubiquitin carboxyl-terminal hydrolase 36/42 [EC:3.1.2.15] E=2e-159
isogroup04086	20.8476	0.472941	0.257801	1.83452	0.066577	0.395708	Molecular chaperone (HSP90 family) ; TNF receptor-associated protein 1 E=1e-39
isogroup00265	24.012	0.388627	0.21207	1.83254	0.0668709	0.396822	FOG: Zn-finger ; transcription factor YY E=7e-75
isogroup00524	14.2555	0.518631	0.282998	1.83263	0.0668571	0.396822	Ca2+-binding kinase interacting protein (KIP) (EF-Hand protein superfamily) ; protein phosphatase 3, regulatory subunit E=1e-44
isogroup03562	2.66582	1.04433	0.570684	1.82997	0.0672547	0.398464	diaphanous 2 E=2e-20
isogroup16989	3.64178	1.05542	0.57712	1.82877	0.0674336	0.399101	26S proteasome regulatory complex, ATPase RPT6 ; 26S proteasome regulatory subunit T6 E=2e-33
isogroup23349	2.53703	-1.06234	0.581937	-1.82552	0.0679227	0.399878	FOG: Reverse transcriptase
isogroup02840	5.75422	0.725021	0.397324	1.82476	0.0680372	0.400341	Predicted protein carboxyl methylase
isogroup05961	5.68707	-0.668775	0.366593	-1.8243	0.0681071	0.40037	mRNA splicing factor ; transcription initiation factor TFIID subunit 5 E=2e-07
isogroup00027	20.6332	-0.393635	0.215947	-1.82283	0.0683287	0.40079	Uncharacterized conserved protein
isogroup09306	44.4649	0.279222	0.153202	1.82258	0.0683675	0.400807	Mitochondrial F1F0-ATP synthase, subunit d/ATP7
isogroup06269	65.9948	0.242696	0.133189	1.8222	0.0684247	0.400932	40S ribosomal protein S6 ; small subunit ribosomal protein S6e E=2e-56
isogroup14803	2.80573	-1.02709	0.563813	-1.82168	0.0685042	0.400977	Methionyl-tRNA synthetase ; bifunctional glutamyl/prolyl-tRNA synthetase [EC:6.1.1.17 6.1.1.15] E=1e-05
isogroup33684	2.65632	-1.30763	0.717764	-1.82181	0.0684831	0.400977	exodeoxyribonuclease III [EC:3.1.11.2] E=7e-11
isogroup00263	4.55766	-0.731918	0.402139	-1.82006	0.0687494	0.401781	Uncharacterized conserved protein
GCKDGN102DPEVU	11.7456	-0.776098	0.427201	-1.81671	0.0692622	0.403048	Collagens (type IV and type XIII), and related proteins ; collagen, type I/II/III/V/XI, alpha E=6e-06
isogroup02224	4.07937	1.11853	0.615784	1.81643	0.0693046	0.403048	FOG: Immunoglobin and related proteins ; limbic system-associated membrane protein E=6e-09
isogroup02706	6.90711	0.721624	0.397026	1.81758	0.0691291	0.403048	Meprin A metalloprotease ; meprin A, beta [EC:3.4.24.18] E=7e-54
isogroup25784	2.61455	-1.24021	0.682452	-1.81729	0.0691735	0.403048	Calponin
isogroup02654	4.91691	-0.775998	0.427667	-1.81449	0.0696026	0.403837	chromobox protein 8 E=2e-06
isogroup07700	2.10847	1.0269	0.565944	1.81449	0.0696021	0.403837	Adenylate kinase
isogroup14829	3.53257	-0.963758	0.531528	-1.81318	0.0698035	0.404766	3-oxoacid CoA-transferase [EC:2.8.3.5] E=9e-12
isogroup08471	9.26226	0.596935	0.329536	1.81144	0.0700731	0.405488	RNA-binding protein 39 E=3e-05
isogroup24515	3.58589	-0.894478	0.493791	-1.81145	0.0700713	0.405488	RNA polymerase II transcription elongation factor DSIF/SUPT5H/SPT5 ; transcription elongation factor SPT5 E=2e-66
isogroup00703	16.8381	0.537666	0.297217	1.80901	0.0704501	0.406827	U1 snRNP component ; small nuclear ribonucleoprotein N E=1e-11
isogroup01082	3.6431	0.957457	0.529686	1.8076	0.0706694	0.407251	Transcription factor containing NAC and TS-N domains ; nascent polypeptide-associated complex subunit alpha E=2e-32
isogroup04071	5.60761	-0.8001	0.443764	-1.80298	0.0713908	0.409556	Succinate dehydrogenase, flavoprotein subunit
isogroup15247	2.75545	0.956712	0.530643	1.80293	0.0713992	0.409556	E3 ubiquitin ligase involved in syntaxin degradation ; E3 ubiquitin-protein ligase BRE1 [EC:6.3.2.19] E=1e-84
isogroup03299	10.7404	0.624474	0.346629	1.80156	0.0716143	0.410561	Iron/ascorbate family oxidoreductases
isogroup18154	2.82314	-1.05223	0.584132	-1.80135	0.0716479	0.410561	Lysosomal & prostatic acid phosphatases ; acid phosphatase [EC:3.1.3.2] E=4e-07
isogroup07789	4.8756	0.745369	0.414116	1.7999	0.071876	0.411235	Cell adhesion complex protein bystin ; essential nuclear protein 1 E=1e-91
GCKDGN102D281O	3.11825	-1.32524	0.736418	-1.79958	0.0719269	0.411242	Predicted protein carboxyl methylase
isogroup02199	18.1073	0.478978	0.266384	1.79807	0.0721657	0.411793	Interferon-related protein PC4 like
isogroup02961	12.1449	0.570216	0.317269	1.79726	0.0722939	0.412149	Predicted RNA-binding protein Pno1p interacting with Nob1p and involved in 26S proteasome assembly ; RNA-binding protein PNO1 E=4e-64
isogroup25017	2.57608	-0.957907	0.533117	-1.79681	0.0723664	0.412254	Serine/threonine protein kinase ; NIMA (never in mitosis gene a)-related kinase [EC:2.7.11.1] E=2e-11
isogroup28793	12.6133	0.782372	0.435508	1.79646	0.0724219	0.412254	FOG: RRM domain ; cold-inducible RNA-binding protein E=4e-16
GCKDGN103GH0CG	1.92927	-1.0373	0.577578	-1.79594	0.0725042	0.412296	Fibrillins and related proteins containing Ca2+-binding EGF-like domains ; Notch E=3e-11
isogroup01773	4.91143	-0.86066	0.479521	-1.79483	0.0726805	0.412878	ACK and related non-receptor tyrosine kinases
isogroup02727	2.09375	-1.10843	0.617832	-1.79407	0.0728022	0.413359	WW domain-containing protein ; discs large protein E=4e-07
isogroup02131	20.2172	0.391686	0.21858	1.79196	0.0731397	0.413737	Meiotic cell division protein Pelota/DOM34 ; protein pelota E=6e-65
isogroup03181	7.39218	-0.577506	0.322294	-1.79186	0.0731547	0.413737	signal peptide peptidase-like 3 [EC:3.4.23.-] E=9e-177
isogroup04341	4.54197	-0.790079	0.44081	-1.79233	0.0730794	0.413737	Ca2+-modulated nonselective cation channel polycystin ; polycystin 1L2 E=4e-09
isogroup06636	23.4698	0.514117	0.286837	1.79237	0.073074	0.413737	Fibrillins and related proteins containing Ca2+-binding EGF-like domains ; latent transforming growth factor beta binding protein E=7e-46
isogroup09815	2.48476	-0.966852	0.539668	-1.79157	0.0732018	0.413737	BRCA1-associated RING domain protein 1 [EC:6.3.2.19] E=6e-53
isogroup11556	2.14759	1.24688	0.696078	1.79129	0.0732467	0.413745	Ubiquitin fusion degradation protein-2 ; ubiquitin conjugation factor E4 A [EC:6.3.2.19] E=3e-19
isogroup03263	3.08054	1.14383	0.63894	1.7902	0.0734212	0.413865	FOG: Low-complexity
isogroup20711	3.04862	0.895264	0.500018	1.79046	0.0733795	0.413865	Collagens (type IV and type XIII), and related proteins
isogroup02555	24.0879	0.435844	0.244	1.78625	0.0740595	0.415264	Predicted fumarylacetoacetate hydralase ; 5-carboxymethyl-2-hydroxymuconate isomerase [EC:5.3.3.10] E=6e-96
isogroup05311	26.124	0.403177	0.225717	1.7862	0.0740666	0.415264	60S Ribosomal protein L13 ; large subunit ribosomal protein L13e E=8e-130
isogroup04315	6.07085	0.955332	0.534954	1.78582	0.0741283	0.415401	Predicted equilibrative nucleoside transporter protein
isogroup04140	3.05751	1.05979	0.593739	1.78495	0.0742699	0.415569	Zinc carboxypeptidase ; carboxypeptidase B [EC:3.4.17.2] E=2e-47
isogroup02042	18.405	-0.516351	0.289401	-1.78421	0.07439	0.415629	Tetraspanin family integral membrane protein ; F-box protein 23 E=8e-39
isogroup02496	5.72722	-0.658515	0.369083	-1.78419	0.0743922	0.415629	Serine/threonine protein kinase ; mitogen-activated protein kinase kinase kinase kinase 4 [EC:2.7.11.1] E=6e-61
isogroup07235	3.00995	0.947121	0.530714	1.78462	0.0743233	0.415629	Metalloproteinase inhibitor TIMP and related proteins
isogroup00654	29.9882	0.500159	0.280763	1.78142	0.0748431	0.416632	Actin filament-coating protein tropomyosin ; tropomyosin 3 E=4e-147
isogroup03747	7.5783	0.949738	0.533885	1.77892	0.0752532	0.417725	Predicted Zn-finger protein ; AN1-type zinc finger and ubiquitin domain-containing protein 1 E=1e-56
isogroup00783	41.1942	0.342351	0.192664	1.77693	0.0755791	0.418514	Septin family protein (P-loop GTPase) ; peanut-like protein 1 (cell division control related protein 1) E=5e-95
isogroup20857	9.55366	0.648001	0.364716	1.77673	0.0756134	0.418514	Translation elongation factor EF-1 alpha/Tu ; elongation factor 1-alpha E=8e-46
isogroup03128	5.48846	-0.934601	0.526289	-1.77583	0.0757606	0.418956	Transcription factor NERF and related proteins, contain ETS domain ; ETS translocation variant 6/7 E=3e-39
isogroup05162	27.4262	0.343307	0.193342	1.77565	0.0757911	0.418956	Translation initiation factor 3, subunit b (eIF-3b) ; translation initiation factor 3 subunit B E=1e-44
isogroup03763	14.552	0.504775	0.284532	1.77405	0.0760541	0.419051	Receptor-like protein tyrosine kinase RYK/derailed ; RYK receptor-like tyrosine kinase [EC:2.7.10.1] E=2e-54
isogroup08613	2.13129	-1.27436	0.718332	-1.77405	0.0760547	0.419051	Collagens (type IV and type XIII), and related proteins ; integrin alpha M E=4e-12
isogroup12434	2.05099	-1.11991	0.632312	-1.77113	0.0765384	0.421301	Nuclear receptor coregulator SMRT/SMRTER, contains Myb-like domains
GCKDGN101BE825	4.98987	-0.68707	0.388202	-1.76988	0.0767477	0.422037	Cyclic nucleotide phosphodiesterase ; high affinity cGMP-specific 3,5-cyclic phosphodiesterase 9 [EC:3.1.4.35] E=4e-19
isogroup31657	1.88985	-1.09206	0.617566	-1.76832	0.0770067	0.423045	Nuclear helicase MOP-3/SNO (DEAD-box superfamily)
isogroup06635	13.6447	-0.466693	0.263998	-1.76779	0.0770958	0.423326	gastric intrinsic factor E=2e-11
GCKDGN101A1VDH	6.29079	-1.11704	0.632766	-1.76533	0.0775086	0.424966	latrophilin 1 E=7e-37
isogroup05754	22.2231	0.510623	0.289229	1.76546	0.0774865	0.424966	Predicted GTP-binding protein (ODN superfamily) ; GTP-binding protein E=1e-12
isogroup06325	43.2843	0.429439	0.243358	1.76464	0.0776246	0.425393	F0F1-type ATP synthase, alpha subunit ; F-type H+-transporting ATPase subunit alpha [EC:3.6.3.14] E=5e-130
isogroup04790	2.46239	-1.31556	0.745982	-1.76353	0.0778118	0.426001	Collagens (type IV and type XIII), and related proteins
isogroup00031	21.2937	0.378144	0.214672	1.7615	0.0781541	0.427492	Glycine/serine hydroxymethyltransferase ; glycine hydroxymethyltransferase [EC:2.1.2.1] E=5e-13
isogroup10266	34.6594	0.543461	0.308529	1.76146	0.0781606	0.427492	Ribosomal protein RPL1/RPL2/RL4L4
isogroup02317	15.0024	-0.472267	0.268261	-1.76048	0.078327	0.427983	Protein interacting with poly(A)-binding protein
isogroup05780	13.5326	-0.507221	0.288245	-1.75969	0.0784611	0.428266	Zinc carboxypeptidase ; coagulation factor VIII E=3e-14
isogroup16028	4.80822	0.79089	0.44956	1.75925	0.0785347	0.428281	Histone deacetylase complex, catalytic component RPD3 ; histone deacetylase 3 [EC:3.5.1.98] E=5e-18
GCKDGN102D2NL3	3.82088	-0.98168	0.558087	-1.75901	0.0785761	0.428297	Ubiquitin fusion degradation protein-2
GCKDGN102D1RET	12.3203	-0.882225	0.502725	-1.75489	0.0792788	0.429914	Collagens (type IV and type XIII), and related proteins ; collagen, type I/II/III/V/XI, alpha E=1e-39
isogroup00132	11.4554	-0.57358	0.326648	-1.75596	0.0790957	0.429914	Protein kinase essential for the initiation of DNA replication
isogroup00898	25.5441	0.555496	0.316484	1.75521	0.079223	0.429914	Semaphorins ; brain-specific angiogenesis inhibitor 2 E=3e-42
isogroup03681	48.4849	0.406181	0.231333	1.75583	0.0791176	0.429914	Endocytic adaptor protein intersectin ; epidermal growth factor receptor substrate 15 E=3e-17
isogroup11877	3.14627	-0.927935	0.529165	-1.75358	0.0795021	0.43081	DNA repair protein RAD50, ABC-type ATPase/SMC superfamily ; DNA repair protein RAD50 [EC:3.6.-.-] E=2e-56
isogroup00067	21.0884	0.614497	0.350847	1.75147	0.0798653	0.431954	Arginine-rich protein
isogroup01999	8.96354	0.612714	0.350214	1.74954	0.0801973	0.432627	Protein kinase PCTAIRE and related kinases ; cyclin-dependent kinase 1 [EC:2.7.11.22] E=5e-61
isogroup02254	20.6708	-0.404084	0.231014	-1.74917	0.080261	0.432627	Transcription factor SIX and related HOX domain proteins ; protein phosphatase 1A (formerly 2C) [EC:3.1.3.16] E=4e-57
isogroup09294	3.94582	-0.802847	0.458758	-1.75004	0.0801107	0.432627	Histone acetyltransferase (MYST family)
isogroup19966	7.32531	-0.628706	0.359429	-1.74918	0.0802601	0.432627	lipopolysaccharide cholinephosphotransferase [EC:2.7.8.-] E=1e-16
isogroup06298	18.0171	0.427066	0.244206	1.7488	0.0803257	0.432767	20S proteasome, regulatory subunit alpha type PSMA7/PRE6 ; 20S proteasome subunit alpha 2 [EC:3.4.25.1] E=1e-26
isogroup05517	8.92076	-0.821685	0.470191	-1.74755	0.0805411	0.433044	Predicted DEAD-box-containing helicase
isogroup08473	153.861	0.275886	0.157917	1.74703	0.0806322	0.433044	40S ribosomal protein S2/30S ribosomal protein S5 ; small subunit ribosomal protein S2e E=6e-35
GCKDGN101AXF29	2.28197	-1.02755	0.589202	-1.74397	0.0811645	0.433259	Protein disulfide isomerase (prolyl 4-hydroxylase beta subunit) ; protein disulfide isomerase family A, member 3 [EC:5.3.4.1] E=3e-27
isogroup02143	53.0947	0.443538	0.254176	1.74501	0.0809836	0.433259	Molecular chaperone SEC63, endoplasmic reticulum translocon component ; translocation protein SEC63 E=9e-63
isogroup04377	3.1671	0.888784	0.509114	1.74575	0.0808552	0.433259	Rac1 GTPase effector FHOS
isogroup23889	4.22797	-0.946401	0.542216	-1.74543	0.0809096	0.433259	Serine/threonine protein phosphatase
GCKDGN103GVTLP	4.55699	0.763855	0.438633	1.74144	0.0816056	0.435036	Collagens (type IV and type XIII), and related proteins
isogroup03643	12.7152	0.472055	0.271222	1.74048	0.0817755	0.435538	protein CWC15 E=3e-79
isogroup10930	3.29105	-0.957017	0.550317	-1.73903	0.0820296	0.435939	Alkaline phosphatase ; alkaline phosphatase [EC:3.1.3.1] E=1e-10
isogroup06740	4.5301	0.863616	0.497467	1.73603	0.0825593	0.437624	Uncharacterized conserved protein
isogroup14105	4.42433	-0.911025	0.524842	-1.73581	0.0825979	0.437624	NDR and related serine/threonine kinases ; LATS, large tumor suppressor [EC:2.7.11.1] E=4e-52
isogroup26501	2.16515	-1.01356	0.58549	-1.73113	0.0834289	0.438905	FOG: RCC1 domain
isogroup15192	40.8532	0.357526	0.206694	1.72974	0.0836771	0.439849	Porin/voltage-dependent anion-selective channel protein ; voltage-dependent anion channel protein 3 E=4e-48
isogroup08397	8.1279	0.60509	0.34991	1.72927	0.0837606	0.440029	Endoplasmic reticulum glucose-regulated protein (GRP94/endoplasmin), HSP90 family ; heat shock protein 90kDa beta E=7e-92
isogroup08423	4.65319	0.783117	0.453072	1.72846	0.083906	0.440379	tRNA and rRNA cytosine-C5-methylase (nucleolar protein NOL1/NOP2) ; ribosomal RNA small subunit methyltransferase B [EC:2.1.1.-] E=5e-65
isogroup29857	15.8291	0.620351	0.359304	1.72654	0.084251	0.441774	Predicted hormone receptor interactor ; E3 ubiquitin-protein ligase HECTD1 [EC:6.3.2.19] E=2e-31
isogroup16275	8.78933	-0.634202	0.367829	-1.72418	0.0846762	0.443179	glycerol kinase [EC:2.7.1.30] E=2e-06
isogroup17823	2.23554	1.07593	0.623993	1.72426	0.0846602	0.443179	arachidonate 5-lipoxygenase [EC:1.13.11.34] E=1e-61
GCKDGN103G5I7F	2.08485	-1.07334	0.622644	-1.72384	0.0847367	0.443188	Cytoplasmic exosomal RNA helicase SKI2, DEAD-box superfamily
isogroup01931	9.70923	-0.522325	0.303022	-1.72372	0.0847585	0.443188	Protein kinase C, alpha binding protein ; F-box and WD-40 domain protein 7 E=6e-19
isogroup02080	5.16021	-0.722582	0.420109	-1.71999	0.0854351	0.443591	Cytoskeleton-associated protein and related proteins
isogroup04947	3.55547	-0.8257	0.47989	-1.7206	0.0853227	0.443591	Predicted E3 ubiquitin ligase
isogroup06466	93.7999	0.289355	0.168274	1.71955	0.0855149	0.443591	40S ribosomal protein S2 ; large subunit ribosomal protein L12e E=4e-114
isogroup10282	2.21073	1.18145	0.686373	1.72129	0.0851982	0.443591	Projectin/twitchin and related proteins
isogroup10442	4.48037	0.88195	0.512476	1.72096	0.0852583	0.443591	ADP-ribosylation factor GTPase activator ; stromal membrane-associated protein E=5e-13
isogroup11243	37.9316	-0.334063	0.194273	-1.71956	0.0855128	0.443591	Glycosyl hydrolase, family 38 - alpha-mannosidase
isogroup15131	12.562	0.442655	0.257386	1.71981	0.0854668	0.443591	Trypsin ; trypsin [EC:3.4.21.4] E=1e-31
isogroup15461	5.48514	0.688057	0.400109	1.71967	0.0854919	0.443591	40S ribosomal protein S12 ; small subunit ribosomal protein S12e E=3e-59
isogroup27453	1.93507	-1.15039	0.667998	-1.72215	0.0850432	0.443591	myosin XV E=7e-50
isogroup00563	8.8053	-0.520894	0.303245	-1.71773	0.0858453	0.44451	mRNA export protein (contains WD40 repeats) ; cell cycle arrest protein BUB3 E=5e-28
isogroup06515	9.33	0.72796	0.42403	1.71677	0.0860218	0.444798	Actin regulatory protein supervillin (gelsolin/villin family)
isogroup03971	22.4317	0.513015	0.299059	1.71543	0.0862668	0.445446	Myosin class II heavy chain ; myosin VII E=3e-10
isogroup23847	8.02723	-0.671503	0.391609	-1.71473	0.0863955	0.445905	Renal dipeptidase ; membrane dipeptidase [EC:3.4.13.19] E=8e-19
isogroup05170	2.52086	-1.01626	0.593849	-1.71132	0.0870226	0.446429	Non-ribosomal peptide synthetase/alpha-aminoadipate reductase and related enzymes ; enterobactin synthetase component F [EC:2.7.7.-] E=3e-162
isogroup06030	118.072	0.234557	0.136941	1.71282	0.0867451	0.446429	60S ribosomal protein L13a ; large subunit ribosomal protein L13Ae E=6e-61
isogroup06618	5.06595	0.791559	0.462523	1.71139	0.0870087	0.446429	Predicted transcription factor ; transcriptional regulator ERG E=2e-55
isogroup09214	2.15006	-1.09328	0.638966	-1.71102	0.087078	0.446429	Deoxyribodipyrimidine photolyase/cryptochrome ; cryptochrome E=2e-53
isogroup09556	5.2927	-0.951874	0.556198	-1.71139	0.0870085	0.446429	Transcriptional repressors of the hairy/E(spl) family (contains HLH) ; hairy and enhancer of split, invertebrate E=2e-83
isogroup21818	17.7475	0.631019	0.368283	1.71341	0.0866376	0.446429	60S ribosomal protein L35 ; large subunit ribosomal protein L35e E=3e-48
isogroup01018	4.40058	0.768403	0.449607	1.70906	0.0874405	0.446714	Hismacro and SEC14 domain-containing proteins
isogroup04856	2.92863	0.875094	0.512019	1.7091	0.0874318	0.446714	Zuotin and related molecular chaperones (DnaJ superfamily), contains DNA-binding domains ; DnaJ homolog subfamily C member 2 E=5e-64
isogroup27511	2.10431	1.19297	0.698226	1.70857	0.0875315	0.446815	SOCS box protein SSB-1, contains SPRY domain ; SPRY domain-containing SOCS box protein 1/4 E=6e-37
isogroup05789	24.541	0.495971	0.290907	1.70491	0.0882105	0.448641	26S proteasome regulatory complex, subunit RPN10/PSMD4
isogroup18456	29.4434	0.352015	0.206552	1.70424	0.0883361	0.449075	Cytochrome c oxidase, subunit IV/COX5b ; cytochrome c oxidase subunit IV [EC:1.9.3.1] E=4e-50
isogroup02212	2.03681	-1.07176	0.629294	-1.70311	0.0885468	0.449942	Thymidylate synthase ; dihydrofolate reductase / thymidylate synthase [EC:1.5.1.3 2.1.1.45] E=1e-72
GCKDGN101BTJT8	2.64437	-0.97114	0.570316	-1.70281	0.0886034	0.450025	Serine/threonine protein kinase ; novel protein kinase C [EC:2.7.11.13] E=3e-34
isogroup00177	51.9164	-0.306604	0.180369	-1.69987	0.0891563	0.451192	FOG: Reverse transcriptase
isogroup17629	9.23342	0.576846	0.33952	1.69901	0.0893179	0.451806	Serine/threonine protein kinase ; NIMA (never in mitosis gene a)-related kinase [EC:2.7.11.1] E=4e-19
GCKDGN102DW4BL	61.4911	-0.40345	0.237629	-1.69782	0.0895419	0.452036	Ca2+-binding actin-bundling protein (spectrin), alpha chain (EF-Hand protein superfamily)
isogroup00344	2.78376	-1.06999	0.63007	-1.6982	0.0894697	0.452036	tyrosine-protein kinase receptor torso [EC:2.7.10.1] E=5e-10
isogroup07602	10.9045	0.592845	0.349338	1.69705	0.0896871	0.452036	Splicing factor 3b, subunit 2
isogroup02691	26.8326	0.368691	0.217381	1.69606	0.0898748	0.4521	Molecular chaperone (DnaJ superfamily) ; DnaJ homolog subfamily B member 9 E=8e-16
isogroup29316	5.06405	-0.826073	0.487158	-1.6957	0.0899426	0.4521	Uncharacterized conserved protein Lama
isogroup02136	2.44457	0.989979	0.583992	1.69519	0.0900387	0.452213	Predicted membrane protein
isogroup03144	11.2464	0.530545	0.313498	1.69234	0.0905809	0.454092	Acyl-CoA thioesterase ; palmitoyl-CoA hydrolase [EC:3.1.2.2] E=3e-105
isogroup02535	35.1488	0.33746	0.199637	1.69036	0.0909586	0.454752	Acetyl-CoA acetyltransferase ; acetyl-CoA acyltransferase [EC:2.3.1.16] E=6e-28
isogroup01770	4.33701	0.875676	0.518237	1.68972	0.0910814	0.455009	Uncharacterized protein CLU1/cluA/TIF31 involved in mitochondrial morphology/distribution, also found associated with eIF-3
isogroup02334	17.7594	-0.552241	0.326949	-1.68908	0.0912049	0.455372	4-aminobutyrate aminotransferase ; alanine-glyoxylate aminotransferase 2-like [EC:2.6.1.-] E=3e-10
isogroup29623	2.12658	0.980779	0.58153	1.68655	0.09169	0.45722	6-pyruvoyl tetrahydrobiopterin synthase
isogroup03946	2.91744	1.06049	0.629131	1.68564	0.091866	0.457447	arylsulfatase I/J [EC:3.1.6.-] E=2e-07
isogroup08189	15.3508	0.602568	0.35764	1.68484	0.0920186	0.457888	Mannosyl-oligosaccharide alpha-1,2-mannosidase and related glycosyl hydrolases ; ER degradation enhancer, mannosidase alpha-like 3 E=4e-08
isogroup00327	16.218	0.561095	0.333499	1.68245	0.0924816	0.459086	Seryl-tRNA synthetase ; seryl-tRNA synthetase [EC:6.1.1.11] E=2e-137
isogroup03540	17.7417	0.419227	0.249097	1.68299	0.0923774	0.459086	Translation initiation factor 1A (eIF-1A)
isogroup08511	31.2623	-0.317428	0.188662	-1.68252	0.0924674	0.459086	Thymosin beta
isogroup02065	24.5748	0.409506	0.244014	1.67821	0.0933062	0.461125	ATP-dependent RNA helicase ; ATP-dependent RNA helicase DDX6/DHH1 [EC:3.6.4.13] E=5e-94
isogroup11084	5.94003	-1.12264	0.66872	-1.67879	0.0931938	0.461125	Molecular co-chaperone STI1 ; E3 ubiquitin-protein ligase DZIP3 [EC:6.3.2.19] E=4e-25
isogroup28042	2.06205	-1.06565	0.635329	-1.67732	0.0934794	0.461573	Uncharacterized conserved protein, contains TBC domain
isogroup18639	2.78838	-0.884716	0.527802	-1.67623	0.093694	0.462224	Synaptobrevin/VAMP-like protein ; vesicle-associated membrane protein 7 E=8e-09
isogroup00503	10.7853	-0.52197	0.311642	-1.6749	0.0939534	0.463299	COPII vesicle protein ; ubiquitin-conjugating enzyme E2 I [EC:6.3.2.19] E=3e-104
isogroup00697	3.5882	0.744326	0.444536	1.67439	0.0940544	0.463388	mediator of RNA polymerase II transcription subunit 18 E=2e-27
isogroup03530	3.92853	0.820708	0.490102	1.67456	0.0940196	0.463388	Dynein light chain
isogroup03950	14.9044	0.459427	0.274532	1.67349	0.0942305	0.463847	STE20-like serine/threonine kinase MST
isogroup14819	2.04301	-0.995744	0.594998	-1.67352	0.0942241	0.463847	Uncharacterized conserved protein
isogroup02786	14.7694	0.461611	0.276029	1.67233	0.0944602	0.464772	Uncharacterized conserved protein
isogroup02545	37.5621	0.386004	0.23099	1.67108	0.0947053	0.465364	Predicted component of DNA replication checkpoint response mechanism (S-M checkpoint) ; cystatin-A/B E=3e-63
isogroup00220	5.51075	-0.77793	0.465644	-1.67066	0.0947896	0.46538	Ca2+-dependent lipid-binding protein CLB1/vesicle protein vp115/Granuphilin A, contains C2 domain ; phosphatidylinositol-4-phosphate 3-kinase [EC:2.7.1.154] E=8e-16
isogroup02752	4.60059	-0.696217	0.41676	-1.67055	0.0948115	0.46538	Protein serine/threonine phosphatase RDGC/PPEF, contains STphosphatase and EF-hand domains ; serine/threonine protein phosphatase 1 [EC:3.1.3.16] E=6e-104
isogroup15469	12.4776	-0.821415	0.491738	-1.67043	0.0948336	0.46538	Basement membrane-specific heparan sulfate proteoglycan (HSPG) core protein ; agrin E=1e-12
isogroup20324	4.18723	-0.774485	0.464095	-1.66881	0.0951556	0.466346	U4/U6 small nuclear ribonucleoprotein Prp4 (contains WD40 repeats) ; COMPASS component SWD3 E=9e-37
isogroup02696	20.5887	0.439349	0.263391	1.66804	0.095307	0.466378	Predicted membrane protein
isogroup06870	19.4584	-0.379431	0.227472	-1.66804	0.0953086	0.466378	Germ-line stem cell division protein Hiwi/Piwi; negative developmental regulator ; aubergine E=4e-41
isogroup10279	3.00099	-0.870865	0.522026	-1.66824	0.095268	0.466378	Molecular chaperone (DnaJ superfamily) ; DnaJ homolog subfamily B member 5 E=3e-27
isogroup30714	2.90681	-1.19509	0.716509	-1.66793	0.0953292	0.466378	NLR family CARD domain-containing protein 4 E=4e-07
isogroup07060	7.91455	0.536533	0.321776	1.66741	0.0954332	0.466593	Phosphate acyltransferase
isogroup10256	6.08259	-0.680937	0.408574	-1.66662	0.0955904	0.466839	DHHC-type Zn-finger proteins
GCKDGN103F3IZJ	3.71709	-0.890512	0.534589	-1.66579	0.0957557	0.467115	NIMA (never in mitosis gene a)-related kinase [EC:2.7.11.1] E=3e-33
isogroup01982	3.95096	0.799864	0.480408	1.66497	0.0959187	0.467462	Cyclin
isogroup02070	16.1986	-0.43841	0.263856	-1.66156	0.096602	0.468588	Predicted bromodomain transcription factor
isogroup05495	17.2364	0.459072	0.276289	1.66157	0.0965995	0.468588	Very-long-chain acyl-CoA dehydrogenase ; very long chain acyl-CoA dehydrogenase [EC:1.3.99.-] E=5e-143
isogroup07148	2.54272	-0.953563	0.573611	-1.66239	0.0964353	0.468588	myosin heavy chain E=4e-24
isogroup24442	5.46173	-0.679541	0.408742	-1.66252	0.0964094	0.468588	Actin and related proteins ; actin, aortic smooth muscle E=8e-05
isogroup08395	3.44241	-0.740053	0.445629	-1.66069	0.0967748	0.469102	Predicted splicing regulator, contains RRM, SWAP and RPR domains ; U2-associated protein SR140 E=1e-113
isogroup02246	14.1468	-0.52352	0.31547	-1.65949	0.0970161	0.469493	Alpha crystallins
GCKDGN101CKESW	7.87594	-0.870971	0.525149	-1.65852	0.0972124	0.469578	Alpha-macroglobulin ; complement component 4 E=3e-19
isogroup04025	2.63175	0.96691	0.58305	1.65836	0.097244	0.469578	Predicted transporter (ABC superfamily) ; ATP-binding cassette, sub-family F, member 2 E=1e-154
GCKDGN103GPGIV	2.25508	-1.20984	0.730795	-1.65552	0.0978196	0.471418	FOG: Immunoglobin and related proteins ; contactin 4 E=3e-05
isogroup02797	20.5602	0.39663	0.239957	1.65292	0.0983464	0.472909	Homeobox transcription factor ; homeobox protein OTX E=6e-94
isogroup19374	4.6295	-0.766313	0.463762	-1.65238	0.0984562	0.473183	Uncharacterized conserved coiled-coil protein
isogroup00262	12.341	0.528076	0.320005	1.65021	0.0989	0.473869	Protein involved in transcription start site selection
isogroup01074	4.33689	0.725155	0.439181	1.65116	0.0987069	0.473869	TPR repeat-containing protein
isogroup08190	2.55251	-0.931163	0.564404	-1.64982	0.0989807	0.473869	Multidomain protein, contains SPEC repeats, PH, SH3, and separate rac-specific and rho-specific guanine nucleotide exchange factor domains ; triple functional domain protein [EC:2.7.11.1] E=7e-111
isogroup05939	5.92498	-0.599951	0.36391	-1.64863	0.0992245	0.474426	NADH:ubiquinone oxidoreductase, NDUFS5/15kDa
isogroup07330	1.90259	-1.02661	0.62305	-1.64772	0.0994111	0.474631	Serine/threonine specific protein phosphatase PP1, catalytic subunit ; protein phosphatase 1, catalytic subunit [EC:3.1.3.16] E=2e-52
GCKDGN103F6A1F	2.41308	-0.980089	0.595133	-1.64684	0.0995906	0.474957	Uncharacterized conserved protein
GCKDGN103FS0KF	2.06081	-1.05393	0.640552	-1.64535	0.0998984	0.475843	Ca2+-binding protein Regucalcin/SMP30
isogroup04453	7.82091	0.68657	0.41785	1.6431	0.100361	0.477208	FOG: TPR repeat ; stress-induced-phosphoprotein 1 E=2e-05
isogroup08370	3.83038	-0.751497	0.457469	-1.64273	0.10044	0.477376	Extracellular matrix glycoprotein Laminin subunit beta
isogroup03992	5.10076	-0.802552	0.489288	-1.64024	0.100954	0.478805	Ca2+-dependent phospholipid-binding protein Synaptotagmin, required for synaptic vesicle and secretory granule exocytosis ; DNA-directed RNA polymerase III subunit RPC6 E=1e-07
isogroup01042	11.7468	0.521107	0.31784	1.63953	0.101103	0.478902	Dystonin, GAS (Growth-arrest-specific protein), and related proteins
isogroup18754	5.47602	-0.731446	0.4466	-1.63781	0.101462	0.479785	Molecular co-chaperone STI1 ; superkiller protein 3 E=2e-15
isogroup00118	1.96981	-1.1676	0.713827	-1.63569	0.101904	0.480654	Actin regulatory protein (Wiskott-Aldrich syndrome protein)
isogroup02339	7.63086	-0.580958	0.355442	-1.63447	0.102161	0.481055	Protein tyrosine kinase ; fyn-related kinase [EC:2.7.10.2] E=5e-81
isogroup03646	10.1605	0.52911	0.32365	1.63482	0.102086	0.481055	Dihydropteridine reductase DHPR/QDPR ; dihydropteridine reductase [EC:1.5.1.34] E=1e-161
isogroup16794	3.37513	0.846893	0.518399	1.63367	0.102329	0.481642	Uncharacterized conserved protein
isogroup14955	2.64115	-0.959818	0.587961	-1.63245	0.102584	0.482237	Myosin class VI heavy chain ; myosin heavy chain E=1e-31
isogroup03308	1.86939	1.09871	0.673308	1.63181	0.10272	0.482471	NADH-ubiquinone oxidoreductase, subunit NDUFB10/PDSW
isogroup16128	17.71	-0.511754	0.313781	-1.63093	0.102906	0.483139	Sortilin and related receptors
isogroup05602	10.7896	-0.503521	0.308951	-1.62978	0.103148	0.483871	Uncharacterized conserved protein
isogroup03100	1.95632	1.07641	0.660707	1.62918	0.103274	0.484055	Placental protein 11 ; poly(U)-specific endoribonuclease [EC:3.1.-.-] E=2e-21
GCKDGN102DWYIT	2.98541	-0.889984	0.547035	-1.62692	0.103754	0.484836	Trypsin ; trypsin [EC:3.4.21.4] E=1e-27
isogroup02417	17.6238	-0.670923	0.412474	-1.62658	0.103825	0.484836	NADH dehydrogenase subunits 2, 5, and related proteins
isogroup09436	7.93121	0.538851	0.331495	1.62552	0.104052	0.484853	Signal recognition particle, subunit Srp54
isogroup33875	5.61976	-0.776456	0.477872	-1.62482	0.104201	0.485344	FOG: RCC1 domain
isogroup07876	7.47602	-0.552746	0.340316	-1.62421	0.10433	0.485541	G protein subunit Galphas, small G protein superfamily ; guanine nucleotide binding protein (G protein), alpha stimulating activity polypeptide E=7e-66
isogroup00594	11.6523	0.545827	0.336122	1.6239	0.104398	0.485638	40S ribosomal protein S12 ; small subunit ribosomal protein S12e E=3e-06
isogroup09502	3.51365	-0.914399	0.563623	-1.62236	0.104726	0.486062	Ubiquitin-conjugating enzyme ; ubiquitin-conjugating enzyme E2 Z [EC:6.3.2.19] E=3e-40
isogroup24278	3.20482	0.790976	0.487694	1.62187	0.104831	0.486062	Microtubule-binding protein MIP-T3
isogroup02457	9.59076	-0.484669	0.298955	-1.62121	0.104972	0.486316	G protein-coupled receptor kinase ; G protein-coupled receptor kinase [EC:2.7.11.16] E=5e-179
isogroup03642	16.0653	0.415688	0.256436	1.62102	0.105014	0.486316	Inner centromere protein (INCENP), C-terminal domain
isogroup03721	5.08505	0.641012	0.395824	1.61944	0.105353	0.487459	WD40 repeat-containing protein ; COMPASS component SWD3 E=2e-43
isogroup05979	14.8786	-0.512732	0.316995	-1.61748	0.105775	0.487999	mediator of RNA polymerase II transcription subunit 19 E=2e-104
isogroup05292	3.4898	0.786267	0.486208	1.61714	0.105848	0.488133	GTPase Rab11/YPT3, small G protein superfamily ; Ras-related protein Rab-11B E=2e-50
isogroup04573	6.46391	0.636177	0.393631	1.61618	0.106056	0.48889	Ferric reductase-like proteins
isogroup02405	2.33236	0.916814	0.567439	1.6157	0.106158	0.488964	FOG: Reverse transcriptase
isogroup21633	2.60691	-0.87342	0.54099	-1.61449	0.106422	0.48948	Predicted E3 ubiquitin ligase ; histone acetyltransferase [EC:2.3.1.48] E=2e-06
isogroup06727	10.8987	-0.483026	0.299459	-1.61299	0.106746	0.490452	GTPase-activator protein
isogroup02563	7.81489	-0.543767	0.337161	-1.61278	0.106792	0.490462	Predicted 3-ketosphinganine reductase ; 3-dehydrosphinganine reductase [EC:1.1.1.102] E=2e-125
isogroup01998	13.5813	0.453251	0.281161	1.61207	0.106947	0.490476	Mitogen-activated protein kinase (MAPK) kinase MKK4 ; mitogen-activated protein kinase kinase 5 [EC:2.7.12.2] E=9e-17
isogroup05899	12.4855	1.1075	0.686999	1.61209	0.106943	0.490476	Protein phosphatase 2A regulatory subunit A and related proteins ; protein phosphatase 2 (formerly 2A), regulatory subunit A E=2e-117
isogroup08710	2.02436	-0.965878	0.599345	-1.61156	0.107059	0.490476	Uncharacterized conserved protein, contains JmjC domain
isogroup17788	2.19674	-1.04601	0.64894	-1.61188	0.106989	0.490476	Cytochrome P450 CYP3/CYP5/CYP6/CYP9 subfamilies ; cytochrome P450, family 3, subfamily A [EC:1.14.14.1] E=6e-46
isogroup12776	4.41251	0.706455	0.438651	1.61052	0.107285	0.491311	GTPase
isogroup03317	2.13325	0.909422	0.564882	1.60993	0.107412	0.491693	Mitochondrial import inner membrane translocase, subunits TIM10/TIM12
isogroup06186	4.54118	-0.770477	0.478671	-1.60962	0.107481	0.491809	Transcription factor, contains HOX domain ; insulin gene enhancer protein ISL E=4e-146
isogroup04228	2.87923	-0.88578	0.550616	-1.60871	0.10768	0.49239	Lysyl-tRNA synthetase (class II) ; lysyl-tRNA synthetase, class II [EC:6.1.1.6] E=1e-106
isogroup02576	20.4007	0.442536	0.275648	1.60544	0.108398	0.493577	translation initiation factor 3 subunit M E=8e-158
isogroup03890	4.8677	-0.67125	0.418072	-1.60559	0.108365	0.493577	SNF2 family DNA-dependent ATPase ; E1A-binding protein p400 [EC:3.6.4.-] E=9e-58
isogroup05079	3.1992	0.791451	0.492832	1.60592	0.108291	0.493577	Lysyl hydroxylase
isogroup06155	20.2235	-0.458902	0.285967	-1.60474	0.108552	0.493761	Ca2+-dependent lipid-binding protein CLB1/vesicle protein vp115/Granuphilin A, contains C2 domain
isogroup07155	6.55156	0.616819	0.384394	1.60465	0.10857	0.493761	3-hydroxyacyl-CoA dehydrogenase ; L-gulonate 3-dehydrogenase [EC:1.1.1.45] E=1e-06
isogroup10264	4.56755	-0.665248	0.414792	-1.60381	0.108756	0.493894	Dystrophin-like protein
isogroup14374	10.3481	-0.814804	0.508352	-1.60284	0.108971	0.494373	Intermediate filament-like protein, sorting nexins, and related proteins containing PX (PhoX) domain(s)
isogroup00948	11.4527	-0.579792	0.36202	-1.60155	0.109256	0.495466	Polycomb group protein SCM/L(3)MBT (tumor-supressor in Drosophila and humans) ; sex comb on midleg-like protein 2 E=3e-28
isogroup00037	16.8591	-0.401344	0.250798	-1.60027	0.109538	0.49574	K-homology type RNA binding proteins
GCKDGN101AT2WI	3.98342	-0.775452	0.484966	-1.59898	0.109825	0.496244	DNA-binding protein jumonji/RBP2/SMCY, contains JmjC domain
isogroup12344	2.27923	-0.852599	0.533218	-1.59897	0.109827	0.496244	Kinesin (KAR3 subfamily)
isogroup02206	9.28272	0.52116	0.326312	1.59712	0.110239	0.4977	Polypeptide release factor 3 ; elongation factor 1-alpha E=2e-42
isogroup02780	3.88211	0.77592	0.486239	1.59576	0.110543	0.49867	Predicted small GTPase involved in nuclear protein import
isogroup02148	6.83099	0.712354	0.447042	1.59348	0.111052	0.500001	Actin filament-binding protein Afadin
isogroup03203	55.1489	-0.300113	0.188325	-1.59359	0.111028	0.500001	Actin-related protein Arp2/3 complex, subunit ARPC5 ; actin related protein 2/3 complex, subunit 5 E=4e-42
isogroup04137	25.2629	-0.40688	0.255275	-1.59389	0.11096	0.500001	Thioredoxin-like protein ; thioredoxin 1 E=4e-17
GCKDGN102DK45P	2.37969	-1.07058	0.672181	-1.59269	0.111229	0.500152	ribonuclease R [EC:3.1.-.-] E=6e-29
GCKDGN102DSLRE	4.84071	-0.954806	0.599836	-1.59178	0.111434	0.500841	Cholesterol transport protein (Niemann-Pick C disease protein) ; Niemann-Pick C1 protein E=7e-37
isogroup04721	2.25543	0.97624	0.61352	1.59121	0.111562	0.500976	FOG: PDZ domain
isogroup16789	27.6115	0.37183	0.233872	1.58988	0.111861	0.501179	Vigilin
isogroup09462	36.0967	0.388527	0.244582	1.58853	0.112166	0.501648	60s ribosomal protein L15/L27 ; large subunit ribosomal protein L27Ae E=4e-88
isogroup07376	19.0208	0.471786	0.29747	1.586	0.11274	0.503502	Chaperonin complex component, TCP-1 epsilon subunit (CCT5) ; T-complex protein 1 subunit delta E=3e-18
isogroup03751	71.8587	0.268682	0.169657	1.58368	0.113267	0.503699	Cytosolic Ca2+-dependent cysteine protease (calpain), large subunit (EF-Hand protein superfamily) ; calpain, invertebrate [EC:3.4.22.-] E=1e-99
isogroup06666	8.55881	0.720282	0.454468	1.58489	0.112991	0.503699	Ankyrin ; 26S proteasome non-ATPase regulatory subunit 10 E=1e-112
isogroup06954	4.82846	0.714641	0.45086	1.58506	0.112953	0.503699	Predicted mitochondrial carrier protein ; solute carrier family 25 (peroxisomal adenine nucleotide transporter), member 17 E=4e-86
GCKDGN101A6BNM	4.97773	-0.611888	0.38659	-1.58278	0.113471	0.504043	Protein containing adaptin N-terminal region
isogroup15329	3.21712	0.843246	0.532969	1.58217	0.113612	0.504043	Geranylgeranyl pyrophosphate synthase/Polyprenyl synthetase
isogroup15549	15.129	0.778284	0.492801	1.57931	0.114266	0.506267	Ribosomal protein S6 kinase ; p70 ribosomal S6 kinase [EC:2.7.11.1] E=1e-15
isogroup02285	6.72002	-0.648611	0.410988	-1.57817	0.114526	0.506566	Adenine phosphoribosyl transferases
isogroup04482	7.18641	-0.616489	0.390662	-1.57806	0.114552	0.506566	GPI-alpha-mannosyltransferase III (GPI10/PIG-B) involved in glycosylphosphatidylinositol anchor biosynthesis
isogroup02196	16.4642	0.379956	0.240894	1.57727	0.114733	0.506931	FOG: Predicted E3 ubiquitin ligase ; E3 ubiquitin-protein ligase RNF115/126 [EC:6.3.2.19] E=1e-67
isogroup08838	2.28106	-0.920587	0.584242	-1.5757	0.115096	0.507404	Predicted sugar kinase ; ADP-dependent glucokinase [EC:2.7.1.147] E=1e-77
isogroup17902	7.40648	-0.624419	0.396474	-1.57493	0.115272	0.507507	Translation initiation factor 2B, epsilon subunit (eIF-2Bepsilon/GCD6) ; E3 ubiquitin-protein ligase DZIP3 [EC:6.3.2.19] E=8e-10
isogroup19596	2.29648	-0.931694	0.591576	-1.57494	0.115271	0.507507	MORC family ATPases
isogroup04139	16.6042	0.390644	0.248077	1.57469	0.115328	0.507554	Neoplastic transformation suppressor Pdcd4/MA-3, contains MA3 domain
isogroup03784	1.82835	1.19884	0.761562	1.57419	0.115443	0.507858	Transcription factor tinman/NKX2-3, contains HOX domain ; homeobox protein Nkx-2.2 E=2e-26
isogroup02083	5.40514	-0.626011	0.397783	-1.57375	0.115545	0.507908	Nuclear localization sequence binding protein
isogroup21255	4.75772	0.941233	0.598295	1.57319	0.115674	0.508274	galaxin ; Ultrahigh sulfur keratin-associated protein
isogroup16853	10.6628	-0.533062	0.338905	-1.5729	0.115743	0.508378	Cysteine proteinase Cathepsin F ; cathepsin L [EC:3.4.22.15] E=5e-30
isogroup05983	3.08882	-0.813817	0.517595	-1.5723	0.11588	0.50848	FOG: Armadillo/beta-catenin-like repeats
isogroup09543	7.8866	-0.757272	0.481743	-1.57194	0.115964	0.508547	Vacuolar H+-ATPase V1 sector, subunit B ; V-type H+-transporting ATPase subunit B [EC:3.6.3.14] E=5e-68
isogroup01933	15.6807	0.391917	0.249399	1.57144	0.116079	0.508855	Uncharacterized conserved protein
isogroup14583	5.60225	-0.693697	0.441623	-1.57079	0.116231	0.509136	FOG: Zn-finger ; KRAB domain-containing zinc finger protein E=1e-38
isogroup02637	48.4581	0.292573	0.186321	1.57027	0.116353	0.509144	Ubiquitin protein ligase RSP5/NEDD4 ; atrophin-1 interacting protein 5 (WW domain containing E3 ubiquitin protein ligase 1) [EC:6.3.2.19] E=5e-108
isogroup00751	4.50722	-0.715019	0.455598	-1.56941	0.116553	0.509235	Uncharacterized conserved protein
isogroup04408	29.8995	0.42985	0.273945	1.56911	0.116622	0.509235	L-rhamnose mutarotase [EC:5.1.3.-] E=6e-67
isogroup08250	2.04129	0.976114	0.621901	1.56956	0.116516	0.509235	Vacuolar sorting protein/ubiquitin receptor VPS23 ; ESCRT-I complex subunit TSG101 E=9e-19
isogroup02125	10.3981	-0.521973	0.333026	-1.56736	0.11703	0.50982	Predicted E3 ubiquitin ligase
GCKDGN103FTRZF	6.71649	0.601016	0.383867	1.56569	0.117421	0.51018	Uncharacterized conserved protein
isogroup02031	13.1758	-0.44612	0.284979	-1.56545	0.117477	0.51018	Ras-related GTPase ; GTPase KRas E=1e-36
isogroup03138	14.9259	-0.426589	0.272317	-1.56652	0.117228	0.51018	Alkyl hydroperoxide reductase, thiol specific antioxidant and related enzymes ; peroxiredoxin 1 [EC:1.11.1.15] E=2e-39
isogroup03312	2.88691	-0.871641	0.556749	-1.56559	0.117444	0.51018	Multidomain protein, contains SPEC repeats, PH, SH3, and separate rac-specific and rho-specific guanine nucleotide exchange factor domains ; triple functional domain protein [EC:2.7.11.1] E=1e-41
isogroup06092	15.3967	-0.423932	0.27075	-1.56577	0.117403	0.51018	Vacuolar assembly/sorting protein DID4 ; charged multivesicular body protein 2A E=1e-49
isogroup14906	4.40472	0.746021	0.476504	1.56561	0.117439	0.51018	cAMP-dependent protein kinase types I and II, regulatory subunit ; cAMP-dependent protein kinase regulator E=2e-39
isogroup03372	6.83902	0.597761	0.382094	1.56443	0.117716	0.51062	Uncharacterized conserved protein
isogroup07619	8.89057	-0.479742	0.306927	-1.56305	0.118041	0.511633	Amino acid transporter protein
isogroup16274	2.69361	-0.867824	0.555611	-1.56193	0.118305	0.512379	HMG box-containing protein ; high mobility group protein B1 E=6e-60
isogroup29523	5.50043	0.89476	0.573556	1.56002	0.118755	0.513929	Glia maturation factor beta
isogroup05562	2.80138	1.03237	0.662007	1.55946	0.118888	0.514308	Lysophosphatidic acid acyltransferase endophilin/SH3GL, involved in synaptic vesicle formation ; endophilin-A E=3e-117
isogroup21177	2.04146	0.908757	0.58308	1.55854	0.119104	0.514847	Uridylate kinase/adenylate kinase ; UMP-CMP kinase [EC:2.7.4.- 2.7.4.14] E=3e-25
isogroup03869	8.35122	-0.550312	0.353866	-1.55514	0.119912	0.516935	Peroxisomal assembly protein PEX3
GCKDGN102C5FBB	3.89018	0.858301	0.552622	1.55314	0.120389	0.517912	Uncharacterized conserved protein
isogroup03836	35.8727	0.293906	0.189265	1.55288	0.120452	0.517912	Nucleoside diphosphate kinase ; nucleoside-diphosphate kinase [EC:2.7.4.6] E=1e-65
isogroup07352	55.9297	0.23332	0.150273	1.55264	0.120509	0.517912	Dynein-associated protein Roadblock ; dynein light chain roadblock-type E=2e-14
GCKDGN103GXGG6	12.6303	-0.529046	0.34096	-1.55164	0.12075	0.518516	Puromycin-sensitive aminopeptidase and related aminopeptidases ; puromycin-sensitive aminopeptidase [EC:3.4.11.-] E=2e-11
isogroup02413	7.15039	0.550079	0.35458	1.55135	0.120818	0.518516	GTPase Rab2, small G protein superfamily ; Rab family, other E=3e-87
isogroup02742	19.9804	0.411196	0.265069	1.55128	0.120835	0.518516	20S proteasome, regulatory subunit alpha type PSMA5/PUP2 ; 20S proteasome subunit alpha 5 [EC:3.4.25.1] E=2e-20
isogroup05493	8.13628	-0.537559	0.346605	-1.55093	0.120919	0.518675	S-adenosylmethionine synthetase ; S-adenosylmethionine synthetase [EC:2.5.1.6] E=7e-07
isogroup03467	7.81851	0.524026	0.338007	1.55034	0.12106	0.518707	Glucosamine-6-phosphate isomerase
isogroup04787	34.681	0.471208	0.304173	1.54915	0.121346	0.518915	Translation initiation factor 3, subunit a (eIF-3a)
isogroup00307	3.93234	-0.846185	0.547099	-1.54668	0.121941	0.520462	Transcription factor MEIS1 and related HOX domain proteins ; pre-B-cell leukemia transcription factor E=3e-08
isogroup00604	86.0972	0.308497	0.199812	1.54393	0.122604	0.521954	Na+/K+ ATPase, beta subunit ; sodium/potassium-transporting ATPase subunit beta E=5e-176
isogroup02847	12.8831	0.413384	0.268212	1.54126	0.123254	0.524066	Uncharacterized conserved protein
isogroup06367	7.02205	0.6792	0.440843	1.54068	0.123394	0.524259	Transcription regulator XNP/ATRX, DEAD-box superfamily
isogroup36589	11.2824	0.72816	0.472747	1.54028	0.123493	0.524283	Hsp27-ERE-TATA-binding protein/Scaffold attachment factor (SAF-B)
isogroup00918	17.6386	0.488844	0.317509	1.53962	0.123653	0.524761	Synaptobrevin/VAMP-like protein ; vesicle-associated membrane protein 7 E=6e-07
isogroup02874	16.8534	-0.380299	0.247324	-1.53766	0.124133	0.526399	Predicted Zn-finger protein ; AN1-type zinc finger and ubiquitin domain-containing protein 1 E=1e-38
isogroup01178	8.81436	-0.505362	0.328847	-1.53677	0.12435	0.527119	pre-60S factor REI1 E=3e-07
isogroup03239	3.5524	0.698388	0.454645	1.53612	0.124509	0.527194	Reductases with broad range of substrate specificities ; 3-hydroxybutyrate dehydrogenase [EC:1.1.1.30] E=1e-130
isogroup05035	2.38056	0.862674	0.561752	1.53568	0.124616	0.527446	Dihydroorotase and related enzymes ; allantoinase [EC:3.5.2.5] E=6e-69
isogroup00483	43.1604	-0.248257	0.161731	-1.53501	0.124782	0.527875	V-SNARE ; protein phosphatase 3, regulatory subunit E=4e-85
isogroup03368	22.7584	-0.390284	0.254562	-1.53316	0.125237	0.527875	Ubiquitin-protein ligase ; ubiquitin-conjugating enzyme (huntingtin interacting protein 2) [EC:6.3.2.19] E=9e-147
isogroup11332	2.69247	-0.818261	0.533642	-1.53335	0.125189	0.527875	F-box protein containing LRR
isogroup32392	3.98707	-0.782455	0.510271	-1.53341	0.125174	0.527875	LRR-containing protein ; E3 ubiquitin-protein ligase DZIP3 [EC:6.3.2.19] E=3e-05
isogroup00623	22.2129	0.477734	0.311644	1.53295	0.125288	0.527893	Translation elongation factor EF-1 alpha/Tu ; elongation factor 1-alpha E=3e-122
isogroup09395	4.317	0.920532	0.600948	1.5318	0.125572	0.528688	Ca2+-dependent phospholipid-binding protein Synaptotagmin, required for synaptic vesicle and secretory granule exocytosis ; phosphatidylinositol-4-phosphate 3-kinase [EC:2.7.1.154] E=1e-34
isogroup26554	2.93679	0.807041	0.527127	1.53102	0.125765	0.529302	Chromatin remodeling factor subunit and related transcription factors
isogroup18939	9.31053	-0.583446	0.381372	-1.52986	0.126051	0.530105	LRR-containing protein ; NACHT, LRR and PYD domains-containing protein 3 E=1e-35
isogroup00797	45.389	-0.31825	0.208176	-1.52875	0.126327	0.530659	Arrestin ; beta-arrestin E=3e-129
isogroup02837	5.83082	0.612815	0.401561	1.52608	0.12699	0.530659	Septin family protein (P-loop GTPase) ; peanut-like protein 1 (cell division control related protein 1) E=5e-80
isogroup06089	9.16119	-0.567239	0.371641	-1.52631	0.126933	0.530659	Calmodulin and related proteins (EF-Hand superfamily) ; calbindin D28 E=3e-11
isogroup15891	4.29113	-0.722118	0.472763	-1.52744	0.126651	0.530659	tropomyosin 1 E=1e-57
isogroup21530	23.1413	-0.365817	0.239351	-1.52837	0.12642	0.530659	Low-density lipoprotein receptors containing Ca2+-binding EGF-like domains ; sortilin E=8e-73
isogroup02481	8.7291	-0.544124	0.35673	-1.52531	0.127181	0.530728	DNA-directed RNA polymerase, subunit RPB7.0 ; DNA-directed RNA polymerases I, II, and III subunit RPABC4 E=2e-39
isogroup03712	3.9539	0.676991	0.443855	1.52525	0.127196	0.530728	Mitochondrial/chloroplast ribosomal protein S16 ; small subunit ribosomal protein S16 E=5e-68
isogroup08437	1.97506	-1.03859	0.680893	-1.52533	0.127177	0.530728	Exocyst protein Sec3 ; syntaxin binding protein 6 (amisyn) E=1e-59
isogroup03486	4.03703	-0.754019	0.494507	-1.52479	0.127311	0.530812	Glycogen synthase kinase-3 ; mitogen-activated protein kinase [EC:2.7.11.24] E=3e-41
isogroup02760	6.13029	-0.601139	0.394339	-1.52442	0.127403	0.530997	Predicted ubiquitin regulatory protein, contains UAS and UBX domains
isogroup07498	58.4623	0.354251	0.232689	1.52242	0.127903	0.531693	60S ribosomal protein L11 ; large subunit ribosomal protein L11e E=3e-61
isogroup04861	2.16703	-0.834274	0.548207	-1.52182	0.128054	0.531762	Nicotinamide mononucleotide adenylyl transferase ; nicotinamide mononucleotide adenylyltransferase [EC:2.7.7.1 2.7.7.18] E=6e-120
isogroup02605	9.54943	0.444699	0.29239	1.52091	0.128283	0.531771	Manganese superoxide dismutase ; superoxide dismutase, Fe-Mn family [EC:1.15.1.1] E=3e-52
isogroup04794	3.32543	-0.738666	0.485466	-1.52156	0.128119	0.531771	Spliceosome subunit ; RNA-binding protein Luc7-like 2 E=4e-22
isogroup07404	9.9441	0.479138	0.315088	1.52065	0.128349	0.531771	serine/arginine repetitive matrix protein 2 E=2e-57
isogroup03653	12.5333	0.479921	0.31584	1.51951	0.128635	0.532051	Flotillins ; flotillin E=1e-157
isogroup09377	3.86371	-0.65753	0.43271	-1.51956	0.128621	0.532051	FERM domain protein EHM2 ; erythrocyte membrane protein band 4.1 E=3e-20
isogroup15302	4.69948	0.745156	0.49037	1.51958	0.128617	0.532051	D-alanine-D-alanine ligase [EC:6.3.2.4] E=1e-30
isogroup03284	11.2404	-0.422385	0.278216	-1.51819	0.128967	0.53281	Signaling protein van gogh/strabismus ; vang-like E=6e-25
isogroup28218	13.7157	0.390636	0.257282	1.51832	0.128934	0.53281	26S proteasome regulatory complex, ATPase RPT1 ; 26S proteasome regulatory subunit T1 E=2e-26
isogroup02453	2.71427	-0.7923	0.522233	-1.51714	0.129231	0.533399	Ras-related GTPase ; Ras homolog enriched in brain E=7e-130
isogroup08352	16.5353	0.350212	0.23086	1.51699	0.129268	0.533399	FOG: RRM domain ; FUS-interacting serine-arginine-rich protein 1 E=5e-72
isogroup16043	2.32205	0.920988	0.607113	1.517	0.129268	0.533399	DHHC-type Zn-finger proteins
isogroup03460	13.6291	-0.484706	0.31964	-1.51641	0.129415	0.533806	TNF receptor-associated factor ; E3 ubiquitin-protein ligase NRDP1 [EC:6.3.2.19] E=4e-177
isogroup09144	3.12449	0.879551	0.580112	1.51617	0.129475	0.533858	Protein tyrosine phosphatase IVA1
isogroup02396	35.4663	0.259633	0.171404	1.51475	0.129836	0.534043	Ubiquinol cytochrome c reductase, subunit QCR2 ; ubiquinol-cytochrome c reductase core subunit 2 [EC:1.10.2.2] E=6e-116
isogroup02461	8.9666	-0.526368	0.347512	-1.51468	0.129855	0.534043	Fibroblast/platelet-derived growth factor receptor and related receptor tyrosine kinases ; fibroblast growth factor receptor 3 [EC:2.7.10.1] E=2e-91
isogroup04259	13.4312	0.499356	0.32956	1.51522	0.129716	0.534043	myosin heavy chain E=8e-06
isogroup07639	14.8092	-0.571876	0.377453	-1.51509	0.129749	0.534043	Predicted phospholipase
isogroup08283	8.93805	0.432306	0.285394	1.51477	0.129832	0.534043	Ornithine carbamoyltransferase OTC/ARG3 ; ornithine carbamoyltransferase [EC:2.1.3.3] E=5e-103
isogroup23372	1.87361	0.962534	0.635379	1.5149	0.129798	0.534043	Predicted N-acetyltransferase
GCKDGN102EYFU4	5.04625	-0.633032	0.418335	-1.51322	0.130224	0.534872	FOG: Zn-finger ; KRAB domain-containing zinc finger protein E=4e-42
isogroup02015	15.7366	0.341772	0.225857	1.51323	0.130222	0.534872	Splicing factor 3a, subunit 3 ; splicing factor 3A subunit 3 E=1e-55
isogroup01970	33.8555	0.313329	0.207333	1.51124	0.130728	0.535737	Putative cargo transport protein ERV29
isogroup03319	4.53595	-0.682228	0.451348	-1.51153	0.130653	0.535737	FOG: Reverse transcriptase
isogroup00572	4.83676	-0.624931	0.413883	-1.50992	0.131063	0.535913	Glycine dehydrogenase (decarboxylating) ; glycine dehydrogenase [EC:1.4.4.2] E=2e-26
isogroup03359	48.8404	0.296595	0.196437	1.50987	0.131077	0.535913	Mitochondrial phosphate carrier protein ; solute carrier family 25 (peroxisomal adenine nucleotide transporter), member 17 E=2e-13
isogroup10002	8.70966	-0.568553	0.376495	-1.51012	0.131012	0.535913	Cu2+/Zn2+ superoxide dismutase SOD1 ; Cu/Zn superoxide dismutase [EC:1.15.1.1] E=5e-32
isogroup26706	3.06521	-1.1186	0.740565	-1.51046	0.130925	0.535913	tripartite motif-containing protein 2/3 E=5e-13
isogroup07068	4.25217	0.910598	0.603494	1.50888	0.13133	0.535938	Transcriptional activator FOSB/c-Fos and related bZIP transcription factors
isogroup03519	3.26834	1.0604	0.702943	1.50852	0.131421	0.53595	Uncharacterized Fe-S protein
isogroup01949	46.2995	-0.263853	0.174943	-1.50823	0.131496	0.53606	Transcription factor CA150 ; transcription elongation regulator 1 E=2e-127
isogroup02898	3.81686	-0.726811	0.482223	-1.50721	0.131757	0.536731	nucleolysin TIA-1/TIAR E=3e-06
isogroup04082	8.16662	-0.504841	0.335181	-1.50617	0.132023	0.537163	E2F-like protein ; transcription factor Dp-1 E=7e-104
isogroup20137	4.81647	-0.669514	0.444606	-1.50586	0.132103	0.537163	Trypsin ; trypsin [EC:3.4.21.4] E=3e-25
isogroup02001	4.40631	1.04415	0.694204	1.5041	0.132556	0.537464	von Willebrand factor and related coagulation proteins
isogroup02675	3.25309	0.781174	0.51909	1.50489	0.132352	0.537464	Predicted signal transduction protein ; programmed cell death 6-interacting protein E=2e-20
isogroup02910	12.2496	0.380591	0.252835	1.50529	0.132249	0.537464	Mitochondrial associated endoribonuclease MAR1 (isochorismatase superfamily)
isogroup05941	5.83397	-0.583084	0.387562	-1.50449	0.132455	0.537464	Vacuolar H+-ATPase V0 sector, subunit d
isogroup26807	5.5087	0.63196	0.420218	1.50389	0.13261	0.537464	Creatine kinases
isogroup31367	2.26232	0.960041	0.638877	1.5027	0.132917	0.53851	protein phosphatase 1 regulatory subunit 12B E=4e-12
isogroup01497	134.367	0.225911	0.15061	1.49997	0.133622	0.540471	60s ribosomal protein L34 ; large subunit ribosomal protein L34e E=1e-44
isogroup02500	9.82999	0.408351	0.272614	1.49791	0.134157	0.541964	O-linked N-acetylglucosamine transferase OGT ; stress-induced-phosphoprotein 1 E=6e-72
isogroup02458	7.88192	-0.479681	0.320608	-1.49616	0.134612	0.542446	Predicted dehydrogenase ; dehydrogenase/reductase SDR family member 7 [EC:1.1.-.-] E=2e-175
isogroup10802	12.304	0.413834	0.276534	1.4965	0.134522	0.542446	Transmembrane protein
GCKDGN103G8POG	2.74375	0.865537	0.579047	1.49476	0.134977	0.543506	FOG: Immunoglobulin C-2 Type/fibronectin type III domains
isogroup11984	13.0745	0.514619	0.344336	1.49453	0.135038	0.543558	Transcriptional repressors of the hairy/E(spl) family (contains HLH) ; hairy and enhancer of split, invertebrate E=1e-64
isogroup02990	14.7883	0.571921	0.383131	1.49276	0.135501	0.544219	Myosin class II heavy chain
isogroup01826	4.3104	0.675073	0.452476	1.49195	0.135711	0.544697	Cystathionine beta-lyases/cystathionine gamma-synthases ; cystathionine gamma-synthase [EC:2.5.1.48] E=5e-19
isogroup15699	4.45271	0.779804	0.522838	1.49148	0.135835	0.544801	Adenylate kinase
isogroup28543	3.23013	-0.693504	0.465249	-1.49061	0.136065	0.545527	ATP synthase F0 subunit 6 and related proteins
isogroup03298	2.68136	0.898859	0.603678	1.48897	0.136495	0.546666	Netrin transmembrane receptor unc-5 ; netrin receptor unc-5 E=2e-125
GCKDGN101A2OBM	2.1877	-0.946846	0.636066	-1.4886	0.136594	0.546736	Glutamate/aspartate and neutral amino acid transporters ; solute carrier family 1 (glial high affinity glutamate transporter), member 2 E=3e-46
isogroup03048	25.2012	0.331349	0.222648	1.48822	0.136694	0.546736	Ubiquitin-protein ligase ; ubiquitin-conjugating enzyme E2 D/E [EC:6.3.2.19] E=1e-103
isogroup16840	4.25617	0.981213	0.659465	1.48789	0.136779	0.546736	Myosin class II heavy chain
isogroup17855	7.41084	-0.643461	0.432469	-1.48788	0.136783	0.546736	FOG: Zn-finger
isogroup18635	3.93461	-0.710759	0.478514	-1.48535	0.137452	0.548336	SWI-SNF chromatin remodeling complex, Snf5 subunit ; nuclear factor NF-kappa-B p105 subunit E=2e-27
isogroup25801	9.86601	0.695558	0.468425	1.48489	0.137574	0.548472	Predicted actin-bundling protein
isogroup16645	23.4359	0.340656	0.229486	1.48443	0.137696	0.54872	FOG: Zn-finger ; KRAB domain-containing zinc finger protein E=3e-21
isogroup00977	2.22334	0.956413	0.644519	1.48392	0.137831	0.549064	Dipeptidyl aminopeptidase ; dipeptidyl aminopeptidase [EC:3.4.14.-] E=2e-54
isogroup05000	5.74925	-0.70678	0.477229	-1.48101	0.138605	0.550967	transcription factor Sp, invertebrate E=1e-04
isogroup00284	4.44827	-0.894106	0.604139	-1.47997	0.138882	0.551285	exodeoxyribonuclease III [EC:3.1.11.2] E=1e-14
isogroup04793	2.4383	0.904027	0.610794	1.48009	0.13885	0.551285	ribosomal RNA-processing protein 36 E=2e-24
isogroup07504	6.16214	0.538272	0.36396	1.47893	0.139158	0.55199	Myosin class II heavy chain
isogroup02816	3.63528	-0.653064	0.441907	-1.47783	0.139453	0.552179	Glucosamine 6-phosphate synthetases, contain amidotransferase and phosphosugar isomerase domains ; glucosamine--fructose-6-phosphate aminotransferase (isomerizing) [EC:2.6.1.16] E=3e-108
isogroup02599	8.7981	-0.515432	0.349151	-1.47624	0.139879	0.553277	transcription initiation factor TFIIA large subunit E=6e-30
isogroup03410	8.54604	0.552403	0.374308	1.4758	0.139999	0.553554	OTU domain-containing protein 4 E=3e-62
isogroup03080	16.9205	0.485633	0.329267	1.47489	0.140242	0.553928	Myosin class II heavy chain ; myosin heavy chain E=5e-06
isogroup13360	3.83712	-0.842453	0.571113	-1.47511	0.140184	0.553928	C-type lectin ; selectin, platele E=3e-90
isogroup01323	6.46134	-0.632606	0.42956	-1.47268	0.140836	0.555381	toll-like receptor 1 E=1e-11
isogroup03631	4.79201	0.610531	0.414601	1.47257	0.140866	0.555381	Fibrillins and related proteins containing Ca2+-binding EGF-like domains ; latent transforming growth factor beta binding protein E=3e-72
isogroup01277	16.8869	0.332766	0.226202	1.4711	0.141263	0.555411	bromodomain-containing protein 3 E=3e-18
isogroup03409	5.28135	-0.618098	0.420107	-1.47129	0.141213	0.555411	Chromatin remodeling factor subunit and related transcription factors
isogroup03868	5.12192	-0.581243	0.394868	-1.47199	0.141023	0.555411	Ubiquitin C-terminal hydrolase ; ubiquitin carboxyl-terminal hydrolase 4/11/15 [EC:3.1.2.15] E=6e-09
isogroup05487	3.52396	-0.814683	0.553791	-1.4711	0.141263	0.555411	Transcription factor, contains HOX domain ; paired box protein 3/7 E=5e-17
isogroup08173	17.1677	0.401131	0.272899	1.46989	0.141592	0.555837	Transcription initiation factor TFIID, subunit BDF1 and related bromodomain proteins ; bromodomain-containing protein 3 E=2e-69
isogroup08976	4.38563	-0.626176	0.425945	-1.47009	0.141538	0.555837	SAM-dependent methyltransferases
isogroup21593	7.2813	-0.523424	0.356093	-1.46991	0.141586	0.555837	Sodium-neurotransmitter symporter ; solute carrier family 6 (neurotransmitter transporter, GABA) member 1 E=6e-39
isogroup18547	24.3075	0.510213	0.347219	1.46943	0.141716	0.556018	40s ribosomal protein S26
isogroup00728	7.37325	-0.632294	0.431205	-1.46634	0.142555	0.557862	ER-Golgi vesicle-tethering protein p115
isogroup01962	11.1402	0.508614	0.346841	1.46642	0.142535	0.557862	Spindle pole body protein - Sad1p ; ubiquitin carboxyl-terminal hydrolase 4/11/15 [EC:3.1.2.15] E=6e-07
isogroup02186	9.03545	0.426042	0.290567	1.46624	0.142583	0.557862	Inositol polyphosphate 5-phosphatase and related proteins
isogroup19483	3.45664	-0.992998	0.677246	-1.46623	0.142586	0.557862	DHHC-type Zn-finger proteins
isogroup01332	10.3818	0.421275	0.287527	1.46517	0.142875	0.558211	Casein kinase (serine/threonine/tyrosine protein kinase) ; casein kinase 1, alpha [EC:2.7.11.1] E=9e-150
isogroup04448	10.6392	0.59569	0.406649	1.46488	0.142955	0.558296	Myosin class VI heavy chain
isogroup13298	3.08554	-0.8746	0.597319	-1.46421	0.143137	0.558648	Transcriptional repressors of the hairy/E(spl) family (contains HLH) ; hairy and enhancer of split related with YRPW motif E=5e-07
isogroup00634	24.4987	0.342106	0.23393	1.46243	0.143624	0.559963	U4/U6.U5 snRNP associated protein ; U4/U6.U5 tri-snRNP-associated protein 1 E=1e-112
isogroup03352	2.80661	0.750049	0.513332	1.46114	0.143977	0.560314	ESCRT-I complex subunit MVB12 E=2e-53
isogroup05758	8.90789	0.526894	0.360748	1.46056	0.144136	0.560314	pre-rRNA-processing protein TSR2 E=1e-120
isogroup11598	69.9291	0.294189	0.20132	1.4613	0.143934	0.560314	Cytochrome c oxidase, subunit VIIc/COX8
isogroup05996	4.20839	-0.656099	0.449481	-1.45968	0.144377	0.560554	Gamma-glutamyl hydrolase
isogroup06400	115.722	0.224872	0.154164	1.45865	0.14466	0.561457	60s ribosomal protein L6 ; large subunit ribosomal protein L6e E=5e-77
isogroup02349	26.8971	0.29281	0.201063	1.45631	0.145306	0.563179	Ribosome biogenesis protein - Nop58p/Nop5p ; nucleolar protein 58 E=8e-88
GCKDGN101B80J0	4.38521	-0.875126	0.601034	-1.45603	0.145383	0.563285	Puromycin-sensitive aminopeptidase and related aminopeptidases ; aminopeptidase N [EC:3.4.11.2] E=3e-44
isogroup04069	5.94035	-0.587733	0.40412	-1.45435	0.145849	0.564502	Non-ribosomal peptide synthetase/alpha-aminoadipate reductase and related enzymes ; enterobactin synthetase component F [EC:2.7.7.-] E=6e-20
isogroup01941	7.15369	0.595748	0.410117	1.45263	0.146327	0.56576	Serine/threonine protein kinase ; serine/threonine-protein kinase 11 [EC:2.7.11.9] E=3e-86
isogroup02664	5.02064	0.632056	0.435278	1.45208	0.146481	0.56576	Fibrillins and related proteins containing Ca2+-binding EGF-like domains ; delta E=1e-72
isogroup05096	14.4011	0.561125	0.386382	1.45226	0.14643	0.56576	FOG: Immunoglobulin C-2 Type/fibronectin type III domains ; neural cell adhesion molecule E=2e-64
isogroup22512	1.98397	0.858167	0.591036	1.45197	0.14651	0.56576	Predicted translation factor, contains W2 domain
isogroup00932	2.96361	-0.92204	0.635476	-1.45094	0.146795	0.565812	COMPASS component SPP1 E=9e-91
isogroup00184	10.252	0.484097	0.334305	1.44807	0.147598	0.566849	Predicted nucleic-acid-binding protein, contains PIN domain ; U3 small nucleolar RNA-associated protein 24 E=1e-49
isogroup03456	18.8911	-0.376204	0.259707	-1.44857	0.147458	0.566849	Predicted G-alpha GTPase interaction protein, contains GoLoco domain
isogroup02213	7.32898	0.488909	0.337974	1.44659	0.148013	0.567737	Serine/threonine protein phosphatase ; protein phosphatase 2C homolog 2/3 [EC:3.1.3.16] E=3e-71
isogroup15833	32.8207	0.310451	0.21466	1.44625	0.148108	0.567737	Beta tubulin ; tubulin beta E=5e-10
isogroup28663	13.5485	0.468026	0.324067	1.44423	0.148676	0.568549	Signal recognition particle, subunit Srp14
isogroup00649	17.8093	0.430467	0.298298	1.44308	0.148999	0.568619	Kinesin light chain ; kinesin light chain E=7e-95
isogroup00517	10.2298	0.413942	0.286932	1.44265	0.14912	0.568692	N-myristoyl transferase
isogroup02466	12.455	-0.412549	0.285933	-1.44282	0.149072	0.568692	p21-activated serine/threonine protein kinase ; STE20-like kinase [EC:2.7.11.1] E=6e-05
isogroup02947	26.5419	0.355519	0.246661	1.44132	0.149493	0.569726	Dystrophin-like protein
isogroup14201	3.9661	0.771057	0.535194	1.44071	0.149668	0.570135	Cytoplasmic dynein intermediate chain ; dynein intermediate chain 1, axonemal E=8e-42
isogroup19506	2.09721	-0.881506	0.612196	-1.43991	0.149894	0.570475	myosin X E=1e-15
isogroup21664	76.2778	0.32483	0.225651	1.43953	0.150001	0.570495	40S ribosomal protein S3A ; small subunit ribosomal protein S3Ae E=2e-41
isogroup00651	5.8336	0.603542	0.419387	1.4391	0.150121	0.570558	COP9 signalosome, subunit CSN6 ; COP9 signalosome complex subunit 6 E=2e-129
isogroup03424	17.7129	-0.52972	0.368135	-1.43893	0.150171	0.570558	LRR-containing protein ; NACHT, LRR and PYD domains-containing protein 3 E=1e-90
isogroup24038	3.16795	-0.726129	0.504612	-1.43899	0.150155	0.570558	arginine vasopressin receptor 2 E=2e-10
isogroup06941	8.51612	-0.486139	0.338136	-1.4377	0.150519	0.570717	Protein involved in the nuclear export of pre-ribosomes
isogroup07528	1.88374	0.87941	0.611549	1.43801	0.150432	0.570717	Protein DRE2, required for cell viability
isogroup07541	2.16392	-0.873707	0.60794	-1.43716	0.150673	0.570717	Ca2+-binding actin-bundling protein (spectrin), alpha chain (EF-Hand protein superfamily) ; spectrin alpha E=2e-26
isogroup15676	1.9682	0.965909	0.672078	1.4372	0.150662	0.570717	ATP-dependent DNA helicase PIF1 [EC:3.6.4.12] E=1e-22
isogroup00564	8.23054	0.566608	0.394475	1.43636	0.1509	0.570806	Alpha amylase ; glycogen debranching enzyme [EC:2.4.1.25 3.2.1.33] E=1e-47
isogroup11230	4.13807	0.604714	0.421437	1.43488	0.15132	0.5722	WD40 repeat-containing protein
GCKDGN101A8V5H	5.7922	-0.628505	0.438694	-1.43267	0.151951	0.572751	serine/arginine repetitive matrix protein 2 E=1e-06
isogroup00160	10.3144	0.416649	0.290527	1.43412	0.151538	0.572751	Aldo/keto reductase family proteins ; aldehyde reductase [EC:1.1.1.21] E=4e-137
isogroup00320	6.34047	-0.580664	0.40547	-1.43207	0.152123	0.572751	Myosin class II heavy chain
isogroup04554	11.7214	0.634296	0.442823	1.43239	0.152032	0.572751	Endoplasmic reticulum glucose-regulated protein (GRP94/endoplasmin), HSP90 family ; heat shock protein 90kDa beta E=2e-106
isogroup24383	4.34781	-0.712039	0.496994	-1.43269	0.151946	0.572751	Translation initiation factor 1 (eIF-1/SUI1) ; translation initiation factor 1 E=3e-32
isogroup09434	6.06809	-0.563281	0.39368	-1.43081	0.152484	0.573422	mRNA capping enzyme, guanylyltransferase (alpha) subunit ; mRNA-capping enzyme [EC:2.7.7.50 3.1.3.33] E=1e-44
isogroup00486	116.402	0.213217	0.149068	1.43034	0.15262	0.573513	C-type lectin
isogroup20839	1.9552	-0.954197	0.667149	-1.43026	0.152642	0.573513	Carbonic anhydrase ; carbonic anhydrase [EC:4.2.1.1] E=2e-12
isogroup08715	2.08039	-0.931451	0.651423	-1.42987	0.152754	0.573741	NADP-dependent isocitrate dehydrogenase ; isocitrate dehydrogenase [EC:1.1.1.42] E=5e-137
isogroup03428	30.5757	0.279556	0.195779	1.42792	0.153316	0.574443	RNA-binding protein musashi/mRNA cleavage and polyadenylation factor I complex, subunit HRP1 ; cold-inducible RNA-binding protein E=6e-54
isogroup04523	7.49186	0.570582	0.39955	1.42806	0.153274	0.574443	U1-like Zn-finger protein ; U4/U6.U5 tri-snRNP component SNU23 E=1e-99
isogroup05526	31.7386	-0.431251	0.30273	-1.42454	0.154291	0.575435	eukaryotic translation initiation factor 4E binding protein 1 E=2e-72
isogroup17866	2.13736	0.838067	0.588134	1.42496	0.154169	0.575435	Dehydrogenases with different specificities (related to short-chain alcohol dehydrogenases) ; retinol dehydrogenase 13 [EC:1.1.1.-] E=1e-16
isogroup32079	2.16568	-0.824107	0.57831	-1.42503	0.15415	0.575435	Ca2+/calmodulin-dependent protein kinase, EF-Hand protein superfamily
isogroup00988	5.31464	0.835979	0.587672	1.42253	0.154873	0.575699	apolipoprotein L E=1e-49
isogroup11061	9.44219	0.445548	0.313146	1.42281	0.15479	0.575699	Caspase, apoptotic cysteine protease ; caspase 2 [EC:3.4.22.55] E=2e-08
isogroup15140	11.4695	0.697608	0.490588	1.42198	0.155031	0.575749	meprin A, beta [EC:3.4.24.18] E=7e-06
isogroup29483	10.2805	-0.515545	0.363103	-1.41983	0.155657	0.577267	NACHT, LRR and PYD domains-containing protein 3 E=1e-27
isogroup06490	2.32122	-0.804745	0.567144	-1.41894	0.155916	0.577786	Uncharacterized conserved protein
isogroup07794	9.81388	0.421173	0.296807	1.41901	0.155895	0.577786	Actin regulatory proteins (gelsolin/villin family) ; villin 1 E=2e-42
GCKDGN102DRM56	6.57027	0.483257	0.34073	1.4183	0.156104	0.577941	Myosin class II heavy chain
isogroup00536	5.59658	-0.522134	0.368233	-1.41794	0.156207	0.577968	diacylglycerol O-acyltransferase [EC:2.3.1.20] E=6e-88
isogroup05867	3.99326	0.63216	0.446059	1.41721	0.156422	0.578377	Fucosyltransferase
isogroup01260	1.85118	0.934913	0.660183	1.41614	0.156734	0.578809	Mitochondrial/chloroplast ribosomal protein S18
isogroup10737	12.271	-0.513239	0.362431	-1.4161	0.156746	0.578809	Dystonin, GAS (Growth-arrest-specific protein), and related proteins ; spectrin beta E=7e-06
isogroup13243	1.86695	-1.21204	0.856438	-1.41521	0.157007	0.578819	Mitochondrial import inner membrane translocase, subunit TIM23
isogroup22578	3.60688	0.838001	0.592099	1.41531	0.156978	0.578819	Golgi integral membrane protein
isogroup06165	8.87841	0.633338	0.447662	1.41477	0.157137	0.579018	GYF domain containing proteins
isogroup02630	13.3327	0.377415	0.266894	1.4141	0.157333	0.579255	Chromatin remodeling protein, contains PHD Zn-finger
isogroup10006	21.1068	0.37518	0.265413	1.41357	0.157488	0.579328	Cytochrome c oxidase assembly protein/Cu2+ chaperone COX17
GCKDGN101B26PW	5.78155	-0.742609	0.525545	-1.41303	0.157648	0.579329	Fibrillins and related proteins containing Ca2+-binding EGF-like domains
isogroup01963	19.9651	0.288064	0.203925	1.4126	0.157773	0.579329	Translation initiation factor 5 (eIF-5)
isogroup16018	4.28626	-0.817526	0.578684	-1.41274	0.157734	0.579329	Carboxylesterase and related proteins ; acetylcholinesterase [EC:3.1.1.7] E=6e-58
isogroup23204	42.9984	0.404768	0.286573	1.41244	0.15782	0.579329	40S ribosomal protein S8
isogroup00606	14.1159	-0.378054	0.267885	-1.41125	0.158171	0.579672	NADP/FAD dependent oxidoreductase ; NADPH-ferrihemoprotein reductase [EC:1.6.2.4] E=3e-28
isogroup24869	30.513	-0.430194	0.304833	-1.41124	0.158173	0.579672	Glucosidase II catalytic (alpha) subunit and related enzymes, glycosyl hydrolase family 31
GCKDGN103FP4UN	1.96997	-0.89547	0.63681	-1.40618	0.159671	0.581229	Metalloendopeptidase family - mitochondrial intermediate peptidase
GCKDGN103GPZBG	8.08563	0.485778	0.345412	1.40637	0.159613	0.581229	myosin XVIII E=5e-18
isogroup00339	44.558	0.330774	0.235569	1.40415	0.160275	0.581229	Anti-apoptotic Bcl-2 family proteins, prevent opening of mitochondrial porin channel ; apoptosis regulator BCL-W E=2e-21
isogroup00686	2.40491	0.732716	0.522422	1.40253	0.160756	0.581229	Molecular chaperone (HSP90 family) ; TNF receptor-associated protein 1 E=5e-51
isogroup00811	3.55408	0.619489	0.441281	1.40384	0.160366	0.581229	Dolichol-phosphate mannosyltransferase ; baculoviral IAP repeat-containing protein 6 (apollon) [EC:6.3.2.19] E=3e-11
isogroup01338	64.9584	0.344957	0.245349	1.40599	0.159728	0.581229	60s acidic ribosomal protein P1
isogroup03600	2.61506	-0.760301	0.54193	-1.40295	0.160631	0.581229	ER-Golgi vesicle-tethering protein p115
isogroup03794	2.39522	0.800593	0.570124	1.40425	0.160246	0.581229	Nuclear factor I ; nuclear factor I, invertebrate E=1e-76
isogroup03855	2.29845	-0.85546	0.609194	-1.40425	0.160245	0.581229	MAPK related serine/threonine protein kinase ; male germ cell-associated kinase [EC:2.7.11.22] E=2e-61
isogroup05540	10.9125	0.432631	0.308197	1.40375	0.160393	0.581229	protein tyrosine phosphatase, receptor type, N [EC:3.1.3.48] E=1e-14
isogroup05738	8.85176	-0.522163	0.370538	-1.4092	0.158775	0.581229	Basement membrane-specific heparan sulfate proteoglycan (HSPG) core protein ; follistatin E=1e-05
isogroup07288	4.29945	0.643951	0.458621	1.4041	0.160288	0.581229	G protein subunit Galphaq/Galphay, small G protein superfamily ; guanine nucleotide binding protein (G protein), alpha 11 E=2e-100
isogroup10964	5.60836	0.532214	0.37951	1.40237	0.160804	0.581229	Actin-binding protein SLA2/Huntingtin-interacting protein Hip1
isogroup15845	5.49295	-0.622037	0.443096	-1.40384	0.160366	0.581229	Predicted nuclear membrane protein involved in mRNA transport and sex determination via splicing modulation
isogroup16940	3.77721	-0.674027	0.480482	-1.40281	0.160672	0.581229	Trypsin ; component factor B [EC:3.4.21.47] E=5e-56
isogroup22746	8.37643	0.475643	0.338731	1.40419	0.160261	0.581229	Mitochondrial ribosomal protein S10
isogroup25725	5.2511	0.803899	0.571244	1.40728	0.159345	0.581229	Dystonin, GAS (Growth-arrest-specific protein), and related proteins
isogroup03755	15.0695	-0.337666	0.240865	-1.40189	0.160949	0.581267	Esterase D
isogroup00434	9.25354	0.448593	0.320192	1.40101	0.16121	0.581836	Uncharacterized conserved protein
isogroup05774	12.9422	0.373612	0.266794	1.40038	0.161401	0.58196	ATP-dependent Clp protease ATP-binding subunit ClpX E=6e-36
isogroup15445	2.64773	0.936968	0.668949	1.40066	0.161317	0.58196	Uncharacterized conserved protein
isogroup04311	4.36951	0.727952	0.520071	1.39972	0.161598	0.582296	Mitochondrial/chloroplast ribosomal protein L17
isogroup07350	69.9412	0.275774	0.196999	1.39987	0.161551	0.582296	40s ribosomal protein s10 ; small subunit ribosomal protein S10e E=1e-102
isogroup03120	4.02084	0.648586	0.463839	1.3983	0.162023	0.582412	6-phosphogluconolactonase - like protein ; hexose-6-phosphate dehydrogenase [EC:1.1.1.47 3.1.1.31] E=2e-14
isogroup09408	6.81695	-0.571091	0.408267	-1.39882	0.161868	0.582412	Phospholipase/carboxyhydrolase
isogroup29942	2.45463	0.798455	0.571115	1.39806	0.162094	0.582412	Predicted nucleoside-diphosphate sugar epimerase
isogroup06365	9.46643	0.558952	0.399935	1.39761	0.162231	0.582508	Myosin class II heavy chain
GCKDGN101A1I86	2.70879	-0.808357	0.578799	-1.39661	0.162531	0.583136	Ubiquitin carboxyl-terminal hydrolase ; ubiquitin carboxyl-terminal hydrolase 9/24 [EC:3.1.2.15] E=8e-22
isogroup06248	1.98316	0.837184	0.599841	1.39568	0.162812	0.583284	Ran-binding protein RANBP1 and related RanBD domain proteins ; E3 SUMO-protein ligase RanBP2 E=1e-85
isogroup03195	13.767	0.410868	0.294443	1.39541	0.162892	0.583369	Ribosome biogenesis protein RPF1, contains IMP4 domain ; U3 small nucleolar ribonucleoprotein protein IMP4 E=2e-13
isogroup04277	37.7737	0.306847	0.220087	1.39421	0.163254	0.583369	Flotillins ; flotillin E=2e-68
isogroup10766	3.38992	-0.736027	0.527861	-1.39436	0.163209	0.583369	Predicted RNA polymerase III subunit C17
isogroup17490	5.50979	0.702822	0.503841	1.39493	0.163037	0.583369	bromodomain-containing protein 3 E=2e-13
isogroup03353	12.829	-0.402191	0.288532	-1.39392	0.163342	0.583497	C3H1-type Zn-finger protein
isogroup23926	6.16121	0.745577	0.535348	1.39269	0.163712	0.584261	40S ribosomal protein S2/30S ribosomal protein S5 ; small subunit ribosomal protein S2e E=2e-29
GCKDGN102EZW1R	3.73977	0.689268	0.495465	1.39115	0.164179	0.585179	Proteins containing the FAD binding domain ; D-lactate dehydrogenase (cytochrome) [EC:1.1.2.4] E=9e-46
isogroup12542	2.30656	-0.780367	0.561334	-1.3902	0.164468	0.585462	Uncharacterized Fe-S protein
isogroup17999	1.97903	-0.876721	0.630797	-1.38986	0.16457	0.58564	Transcriptional coactivator p100
isogroup03829	11.3261	0.356282	0.2564	1.38956	0.164664	0.585786	fucose-1-phosphate guanylyltransferase [EC:2.7.7.30] E=3e-123
isogroup03159	51.0692	0.240006	0.172875	1.38832	0.165039	0.586325	GTPase Rab1/YPT1, small G protein superfamily, and related GTP-binding proteins ; Ras-related protein Rab-1B E=3e-11
isogroup06235	2.33979	0.90226	0.650027	1.38804	0.165126	0.586325	Class 2 transcription repressor NC2, beta subunit (Dr1)
isogroup20482	3.74499	-0.687852	0.495685	-1.38768	0.165235	0.586325	HMG-box transcription factor Capicua and related proteins
isogroup04635	3.84572	0.675011	0.486497	1.38749	0.165292	0.586339	Putative RNA binding protein
isogroup08167	9.75026	-0.405297	0.292366	-1.38627	0.165666	0.586363	Dual-specificity tyrosine-phosphorylation regulated kinase
isogroup08837	10.4733	0.52808	0.38085	1.38659	0.165568	0.586363	Uncharacterized conserved protein
isogroup09732	25.4929	0.398494	0.287848	1.38439	0.166239	0.587276	AAA+-type ATPase ; transitional endoplasmic reticulum ATPase E=1e-17
isogroup00880	7.32938	-0.529334	0.382515	-1.38383	0.166411	0.587328	Predicted coiled-coil protein
isogroup08780	2.07418	0.96108	0.694386	1.38407	0.166337	0.587328	Cu2+/Zn2+ superoxide dismutase SOD1 ; Cu/Zn superoxide dismutase [EC:1.15.1.1] E=5e-103
isogroup07865	1.9516	-0.888006	0.642275	-1.3826	0.166789	0.587724	SNF2 family DNA-dependent ATPase
isogroup09952	5.91743	-0.577464	0.417716	-1.38243	0.166839	0.587724	Protein kinase inhibitor ; protein arginine N-methyltransferase 5 [EC:2.1.1.125] E=2e-77
isogroup00348	9.34647	0.432959	0.313289	1.38198	0.166978	0.587925	Kinesin light chain
isogroup09380	5.76612	0.621696	0.450199	1.38094	0.167299	0.588242	Amidases
isogroup12021	2.99523	0.673461	0.487661	1.381	0.167278	0.588242	Clathrin coat binding protein/Huntingtin interacting protein HIP1, involved in regulation of endocytosis
isogroup04166	11.969	0.415105	0.300876	1.37965	0.167693	0.588416	Fumarase ; fumarate hydratase, class II [EC:4.2.1.2] E=9e-132
isogroup08678	2.68001	-0.732708	0.530725	-1.38058	0.167409	0.588416	transcription initiation factor TFIIH subunit 1 E=1e-15
isogroup21039	22.5771	0.497078	0.36024	1.37985	0.167632	0.588416	40S ribosomal protein S8 ; small subunit ribosomal protein S8e E=3e-09
isogroup22273	113.893	-0.31682	0.229986	-1.37757	0.168337	0.589102	Molecular chaperone (HSP90 family)
isogroup02329	11.4324	0.40472	0.293838	1.37736	0.168402	0.589137	Cyclin D-interacting protein GCIP ; pre-mRNA-splicing factor SYF2 E=8e-59
isogroup04612	83.8584	0.281398	0.204352	1.37702	0.168505	0.589137	Elongation factor 1 beta/delta chain ; elongation factor 1-beta E=8e-43
isogroup04722	3.18169	-0.863562	0.627073	-1.37713	0.168472	0.589137	Nuclear transport receptor RANBP7/RANBP8 (importin beta superfamily)
isogroup09568	5.36617	0.661288	0.480293	1.37684	0.168561	0.589146	Thioredoxin, nucleoredoxin and related proteins
isogroup12471	1.81475	-0.990527	0.719911	-1.3759	0.168852	0.589794	Nucleoside transporter
isogroup00582	27.128	0.28554	0.207615	1.37534	0.169027	0.589972	mRNA cap methyltransferase ; mRNA (guanine-N7-)-methyltransferase [EC:2.1.1.56] E=4e-79
isogroup03561	2.65691	0.854062	0.620965	1.37538	0.169014	0.589972	Uncharacterized conserved protein
isogroup00704	2.23476	0.794567	0.578481	1.37354	0.169584	0.591059	Mitochondrial import inner membrane translocase, subunit TIM44 ; mitochondrial protein-transporting ATPase [EC:3.6.3.51] E=5e-92
isogroup02811	3.59368	-0.680272	0.495409	-1.37315	0.169705	0.59128	Chromatin remodeling complex WSTF-ISWI, large subunit (contains heterochromatin localization, PHD and BROMO domains) ; zinc finger protein ubi-d4 E=3e-10
isogroup08246	4.88143	0.608886	0.443473	1.373	0.169754	0.59128	Signal recognition particle receptor, alpha subunit ; signal recognition particle receptor subunit alpha E=3e-93
GCKDGN101AQ3YQ	2.3133	-0.885506	0.645179	-1.3725	0.169909	0.591452	Attractin and platelet-activating factor acetylhydrolase ; 1-alkyl-2-acetylglycerophosphocholine esterase [EC:3.1.1.47] E=3e-16
isogroup10195	23.6138	-0.637517	0.464483	-1.37253	0.169898	0.591452	Fibrillins and related proteins containing Ca2+-binding EGF-like domains
isogroup22476	64.2249	0.316697	0.230813	1.37209	0.170035	0.591619	60S ribosomal protein L7
isogroup02123	2.41354	0.711905	0.519353	1.37076	0.170451	0.592233	p21-activated serine/threonine protein kinase ; peptide chain release factor subunit 1 E=4e-99
isogroup06604	6.40412	0.618463	0.451141	1.37089	0.170411	0.592233	Transcription elongation factor SPT4
isogroup02403	30.0946	0.296932	0.216679	1.37038	0.17057	0.59246	Translocase of outer mitochondrial membrane complex, subunit TOM20
isogroup03539	5.35678	-0.565989	0.41315	-1.36993	0.170707	0.592639	IRF-2-binding protein CELTIX-1, contains BROMO domain
isogroup09717	2.42307	0.945173	0.69021	1.3694	0.170874	0.592966	Epidermal growth factor receptor kinase substrate ; NCK adaptor protein E=3e-75
isogroup02991	3.27438	-0.698832	0.510641	-1.36854	0.171143	0.59349	Acyl-CoA synthetase ; long-chain acyl-CoA synthetase [EC:6.2.1.3] E=6e-133
isogroup03650	13.3064	0.370472	0.270732	1.36841	0.171185	0.59349	RNA-binding translational regulator IRP (aconitase superfamily) ; aconitate hydratase 1 [EC:4.2.1.3] E=1e-79
isogroup03196	3.96744	0.667915	0.48877	1.36652	0.171775	0.594337	Putative steroid membrane receptor Hpr6.6/25-Dx
isogroup08463	11.1457	-0.4053	0.296551	-1.36671	0.171716	0.594337	Lysosomal-associated membrane protein ; lysosomal-associated membrane protein 1/2 E=8e-39
isogroup21607	1.94573	0.922126	0.674793	1.36653	0.171772	0.594337	Tetraspanin family integral membrane protein ; F-box protein 23 E=7e-11
isogroup01977	49.6207	0.207721	0.152153	1.36521	0.172186	0.594746	Histone 2A ; histone H2A E=3e-44
isogroup04108	17.0625	0.335506	0.245747	1.36525	0.172174	0.594746	RhoA GTPase effector DIA/Diaphanous ; diaphanous 2 E=2e-91
isogroup08304	7.40237	0.463781	0.339781	1.36494	0.172272	0.594861	HMG box-containing protein ; high mobility group protein B2 E=2e-05
isogroup00636	5.07442	0.574291	0.421479	1.36256	0.173021	0.59682	C-type lectin
isogroup19806	3.7847	0.684936	0.502721	1.36246	0.173053	0.59682	Ribosomal RNA adenine dimethylase ; 16S rRNA (adenine1518-N6/adenine1519-N6)-dimethyltransferase [EC:2.1.1.182] E=2e-06
isogroup06181	4.80529	0.643023	0.472386	1.36122	0.173443	0.59716	Alpha-catenin ; catenin (cadherin-associated protein), alpha E=5e-45
GCKDGN101B29IZ	5.55498	-0.790628	0.580957	-1.36091	0.173544	0.597221	Trypsin ; component factor B [EC:3.4.21.47] E=4e-50
isogroup00571	17.349	0.356897	0.26243	1.35997	0.173839	0.597317	Adaptor complexes medium subunit family ; AP-2 complex subunit mu-1 E=2e-45
isogroup00925	2.60769	0.860495	0.633227	1.3589	0.174177	0.597723	sestrin E=1e-145
isogroup02634	23.5558	-0.313405	0.230825	-1.35776	0.174539	0.598156	Predicted RNA-binding protein containing PIN domain and invovled in translation or RNA processing
isogroup04051	11.56	-0.630257	0.464159	-1.35785	0.174513	0.598156	FOG: Zn-finger ; transcription factor Sp5 E=6e-75
GCKDGN101BP7BF	3.52335	-0.693361	0.512179	-1.35375	0.175817	0.599505	E3 ubiquitin-protein ligase CBL [EC:6.3.2.19] E=2e-12
isogroup02038	14.9304	0.414257	0.30598	1.35387	0.175778	0.599505	Thiol-disulfide isomerase and thioredoxin ; protein disulfide-isomerase A1 [EC:5.3.4.1] E=2e-14
isogroup21036	4.46184	0.633085	0.467634	1.3538	0.175799	0.599505	regulator of ribonuclease activity A E=4e-51
isogroup03347	8.01285	-0.506549	0.37473	-1.35177	0.176448	0.599864	Polyadenylation factor I complex, subunit, Yth1 (CPSF subunit)
isogroup04004	2.60308	-0.776438	0.57467	-1.3511	0.176663	0.599864	Long-chain acyl-CoA synthetases (AMP-forming) ; long-chain-fatty-acid--CoA ligase ACSBG [EC:6.2.1.3] E=1e-57
isogroup04499	8.11531	-0.390317	0.28905	-1.35034	0.176906	0.599864	Glycolipid transfer protein ; pleckstrin homology domain containing, family A (phosphoinositide binding specific) member 8 E=1e-145
isogroup05061	94.3107	-0.437434	0.32377	-1.35106	0.176675	0.599864	Fibrillins and related proteins containing Ca2+-binding EGF-like domains
isogroup05561	2.71535	0.710555	0.525687	1.35167	0.176481	0.599864	Leucine-rich repeat (LRR) protein, contains calponin homology domain ; E3 ubiquitin-protein ligase LRSAM1 [EC:6.3.2.19] E=7e-41
isogroup05673	31.1063	0.319603	0.236421	1.35184	0.176427	0.599864	Signal peptidase complex, subunit SPC25 ; signal peptidase complex subunit 2 [EC:3.4.-.-] E=4e-137
isogroup06947	13.783	0.35065	0.259589	1.35079	0.176764	0.599864	NADH dehydrogenase (ubiquinone) 1 alpha subcomplex 11 [EC:1.6.5.3] E=2e-60
isogroup07132	5.27243	-0.554188	0.409692	-1.35269	0.176153	0.599864	Lysophosphatidic acid acyltransferase LPAAT and related acyltransferases
isogroup07512	4.28036	-0.648475	0.479961	-1.3511	0.176664	0.599864	Steroid reductase
isogroup08358	9.18757	-0.385086	0.28523	-1.35009	0.176988	0.599864	Alanyl-tRNA synthetase ; alanyl-tRNA synthetase [EC:6.1.1.7] E=3e-108
isogroup14864	2.7717	0.72051	0.533752	1.3499	0.17705	0.599864	Mitochondrial F1-ATPase assembly protein ; ATP synthase mitochondrial F1 complex assembly factor 1 E=7e-14
isogroup19097	3.31213	-0.711611	0.526803	-1.35081	0.176756	0.599864	protein-serine/threonine kinase [EC:2.7.11.-] E=2e-16
isogroup00247	13.5758	-0.355519	0.263492	-1.34926	0.177253	0.600009	Mucin/alpha-tectorin
isogroup00324	40.2748	0.30637	0.227034	1.34945	0.177193	0.600009	Tetraspanin family integral membrane protein ; CD63 antigen E=6e-75
isogroup11101	2.47443	-0.717913	0.532044	-1.34935	0.177225	0.600009	Protein involved in meiotic recombination/predicted coiled-coil protein
isogroup02729	22.8539	-0.354165	0.262579	-1.3488	0.177403	0.600333	Uncharacterized conserved protein
GCKDGN102C9L5N	4.25922	0.606381	0.450609	1.34569	0.178401	0.60064	microtubule-severing ATPase [EC:3.6.4.3] E=4e-13
isogroup00590	43.3677	0.481881	0.358151	1.34547	0.178474	0.60064	Photoreceptor synaptic vesicle protein HRG4/UNC-119
isogroup00615	21.717	0.301551	0.224168	1.3452	0.17856	0.60064	ER lumen protein retaining receptor ; ER lumen protein retaining receptor E=4e-115
isogroup00902	48.4668	0.324969	0.241294	1.34678	0.178052	0.60064	RNA helicase ; protein ERP2 E=1e-136
isogroup02032	12.7777	-0.400329	0.297052	-1.34768	0.177763	0.60064	Translation initiation factor eIF3, p35 subunit
isogroup02625	10.3685	0.389109	0.288947	1.34664	0.178095	0.60064	Dynein light chain type 1 ; dynein light chain 4, axonemal E=5e-34
isogroup03387	3.83007	-0.637752	0.473603	-1.3466	0.17811	0.60064	Molecular chaperones GRP78/BiP/KAR2, HSP70 superfamily ; ankyrin repeat and SOCS box protein 3 E=6e-12
isogroup04658	2.19971	0.838785	0.623261	1.3458	0.178367	0.60064	Uncharacterized coiled-coil protein
isogroup08448	40.9189	0.222038	0.164835	1.34703	0.177971	0.60064	40S ribosomal protein S13 ; small subunit ribosomal protein S13e E=4e-37
isogroup00545	2.49494	0.973991	0.724753	1.34389	0.178983	0.60167	GTPase Rab3, small G protein superfamily ; Ras-related protein Rab-3D E=2e-92
isogroup15021	5.3374	0.6347	0.47247	1.34336	0.179154	0.601859	Kinesin-like protein ; kinesin family member 3/17 E=3e-65
isogroup08318	2.86085	0.676862	0.504134	1.34262	0.179394	0.601966	m3G-cap-specific nuclear import receptor (Snurportin1) ; snurportin-1 E=6e-16
isogroup05956	20.4959	-0.472192	0.351964	-1.34159	0.179728	0.602546	caveolin 2 E=2e-32
isogroup04989	19.9585	0.423562	0.315978	1.34048	0.18009	0.603237	Heat shock transcription factor ; heat shock transcription factor 1 E=7e-59
isogroup19748	14.1437	0.498177	0.371786	1.33996	0.18026	0.603603	Polyadenylate-binding protein (RRM superfamily)
isogroup02684	41.3175	0.331395	0.247462	1.33917	0.180514	0.604091	Cysteine proteinase Cathepsin L ; cathepsin B [EC:3.4.22.1] E=3e-69
isogroup16103	11.9325	-0.441498	0.329752	-1.33888	0.18061	0.604233	Pyruvate kinase ; pyruvate kinase isozymes R/L [EC:2.7.1.40] E=4e-33
isogroup12053	11.5353	0.748292	0.558975	1.33869	0.180673	0.604261	Trypsin ; trypsin [EC:3.4.21.4] E=2e-92
isogroup17030	3.95879	0.786253	0.587705	1.33784	0.18095	0.605008	TPR repeat-containing protein
isogroup03088	2.12362	-0.729814	0.545648	-1.33752	0.181053	0.605092	Uncharacterized conserved protein
isogroup09464	7.24243	0.537788	0.402106	1.33743	0.181084	0.605092	Succinyl-CoA synthetase, beta subunit
isogroup00995	2.44887	-0.788416	0.589581	-1.33725	0.181142	0.605106	GTPase Rab5/YPT51 and related small G protein superfamily GTPases ; Ras-related protein Rab-5C E=1e-104
isogroup02141	25.3376	0.249937	0.186952	1.3369	0.181254	0.605298	Mitochondrial processing peptidase, beta subunit, and related enzymes (insulinase superfamily)
isogroup01700	18.1296	0.474609	0.356098	1.33281	0.182596	0.606878	Splicing factor 3b, subunit 4
isogroup04605	26.7044	-0.51913	0.389376	-1.33324	0.182454	0.606878	LRR-containing protein ; baculoviral IAP repeat-containing protein 1 E=1e-66
isogroup08105	12.3459	0.377383	0.28284	1.33426	0.182118	0.606878	Uncharacterized conserved protein, contains JmjC domain
isogroup19400	2.56378	0.875639	0.656946	1.33289	0.182567	0.606878	Vacuolar sorting protein VPS24 ; charged multivesicular body protein 3 E=3e-57
isogroup32852	26.1724	0.38041	0.285369	1.33305	0.182516	0.606878	Ubiquitin and ubiquitin-like proteins ; ubiquitin C E=4e-14
isogroup05263	2.43333	0.692771	0.520099	1.332	0.182861	0.607398	Mitochondrial import inner membrane translocase, subunit TIM13
isogroup00937	2.72421	0.689951	0.519002	1.32938	0.183723	0.607726	Serine/threonine protein phosphatase ; protein phosphatase 2C homolog 2/3 [EC:3.1.3.16] E=9e-38
isogroup02411	44.4618	0.185599	0.139605	1.32946	0.183697	0.607726	Vesicle coat protein clathrin, light chain ; clathrin light chain B E=1e-48
isogroup02439	29.1479	0.328043	0.246712	1.32966	0.18363	0.607726	FOG: Ankyrin repeat ; transient receptor potential cation channel subfamily A member 1 E=6e-08
isogroup03150	173.58	0.2968	0.223084	1.33044	0.183373	0.607726	60S ribosomal protein L5
isogroup15362	78.4236	0.236043	0.177541	1.32951	0.183678	0.607726	60S ribosomal protein L37
isogroup24431	9.61966	-0.484012	0.363915	-1.33001	0.183514	0.607726	integrator complex subunit 1 E=5e-24
isogroup25585	3.21348	-0.686469	0.516054	-1.33023	0.183443	0.607726	Protein tyrosine kinase
isogroup00050	11.0812	-0.451602	0.340348	-1.32688	0.184547	0.608118	nuclear pore complex protein Nup160 E=3e-13
isogroup04096	15.9452	0.352791	0.265704	1.32776	0.184258	0.608118	Gamma-tubulin complex, DGRIP84/SPC97 component
isogroup06200	6.30755	-0.549243	0.413798	-1.32732	0.184402	0.608118	Dystrophin-like protein ; spectrin beta E=2e-58
isogroup15517	44.2022	0.27871	0.210021	1.32706	0.18449	0.608118	60S ribosomal protein L31
GCKDGN103F0OWV	15.1292	0.353963	0.267074	1.32534	0.18506	0.6084	FOG: Zn-finger ; KRAB domain-containing zinc finger protein E=4e-26
isogroup06459	7.40553	0.506328	0.381979	1.32554	0.184992	0.6084	Selective LIM binding factor
isogroup06756	2.98715	0.618474	0.466353	1.32619	0.184775	0.6084	Molecular chaperones HSP70/HSC70, HSP70 superfamily ; heat shock 70kDa protein 1/8 E=1e-97
isogroup00633	19.8348	0.350801	0.265302	1.32227	0.186078	0.609519	Myosin class II heavy chain
isogroup02352	29.1169	0.376139	0.284308	1.323	0.185836	0.609519	N-acetyltransferase ; peptide alpha-N-acetyltransferase [EC:2.3.1.88] E=5e-82
isogroup31335	2.62912	0.674977	0.510482	1.32224	0.18609	0.609519	SWI/SNF-related matrix-associated actin-dependent regulator of chromatin
isogroup03444	19.9884	0.359142	0.272132	1.31973	0.186924	0.609658	Uncharacterized conserved protein
isogroup03517	4.40738	-0.64988	0.491799	-1.32144	0.186356	0.609658	E3 ubiquitin-protein ligase HUWE1 [EC:6.3.2.19] E=1e-178
isogroup04885	4.39756	-0.621602	0.470994	-1.31977	0.186913	0.609658	Cytosolic Ca2+-dependent cysteine protease (calpain), large subunit (EF-Hand protein superfamily)
isogroup17789	3.18209	-0.690445	0.522639	-1.32108	0.186476	0.609658	Myosin class II heavy chain
isogroup21152	3.94456	-0.577226	0.437073	-1.32066	0.186614	0.609658	methionyl aminopeptidase [EC:3.4.11.18] E=8e-07
isogroup01502	2.24317	-0.757193	0.574064	-1.319	0.187167	0.609765	Membrane coat complex Retromer, subunit VPS5/SNX1, Sorting nexins, and related PX domain-containing proteins
isogroup10184	2.845	-0.815648	0.618513	-1.31872	0.187262	0.609765	Projectin/twitchin and related proteins ; myosin-light-chain kinase [EC:2.7.11.18] E=2e-07
isogroup16480	1.84955	0.823135	0.624062	1.319	0.187171	0.609765	Uncharacterized conserved protein Sand
isogroup27102	2.59664	0.73225	0.5553	1.31866	0.187284	0.609765	Myosin phosphatase, regulatory subunit ; protein phosphatase 1 regulatory subunit 12A E=1e-28
isogroup11957	2.28077	-0.844774	0.641004	-1.31789	0.187539	0.610418	Member of the steroid/thyroid receptor superfamily ; alpha-ketoglutarate-dependent dioxygenase alkB homolog 2 [EC:1.14.11.-] E=3e-06
isogroup12722	8.4722	-0.394922	0.299776	-1.31739	0.187707	0.61043	Uncharacterized conserved protein
isogroup02850	19.0392	0.344271	0.261376	1.31715	0.187789	0.610483	IK cytokine down-regulator of HLA class II
isogroup05156	26.7027	-0.341355	0.259353	-1.31618	0.188113	0.610526	Fibrillins and related proteins containing Ca2+-binding EGF-like domains ; collagen, type XII, alpha E=2e-67
isogroup21284	18.2859	0.393866	0.299485	1.31514	0.188461	0.610927	Ca2+-dependent phospholipid-binding protein Synaptotagmin, required for synaptic vesicle and secretory granule exocytosis ; phosphatidylinositol-4-phosphate 3-kinase [EC:2.7.1.154] E=1e-09
isogroup00723	6.08468	-0.561917	0.427848	-1.31336	0.189063	0.612166	MORC family ATPases
isogroup01214	18.5738	0.332662	0.25328	1.31341	0.189043	0.612166	Negative regulator of transcription ; CCR4-NOT transcription complex subunit 1 E=4e-80
isogroup05390	3.32475	-0.673985	0.513382	-1.31283	0.189239	0.612511	Uncharacterized conserved protein
isogroup05296	26.3557	0.339015	0.258339	1.31229	0.189423	0.61278	Splicing factor 1/branch point binding protein (RRM superfamily) ; KH domain-containing, RNA-binding, signal transduction-associated protein 3 E=2e-07
isogroup02066	11.5074	0.386399	0.29509	1.30943	0.190389	0.613829	hypothetical protein E=1e-69
isogroup04271	25.5417	-0.444425	0.339365	-1.30958	0.190338	0.613829	FOG: Immunoglobulin C-2 Type/fibronectin type III domains ; protein tyrosine phosphatase, receptor type, D [EC:3.1.3.48] E=3e-51
isogroup09992	24.6216	0.272909	0.208342	1.3099	0.190228	0.613829	Translation initiation factor 3, subunit d (eIF-3d) ; translation initiation factor 3 subunit D E=1e-63
isogroup30965	6.98345	0.515179	0.393383	1.30961	0.190328	0.613829	Low-density lipoprotein receptors containing Ca2+-binding EGF-like domains
isogroup03430	21.2714	-0.323056	0.247053	-1.30764	0.190997	0.615043	Protein tyrosine phosphatase ; low molecular weight phosphotyrosine protein phosphatase [EC:3.1.3.2 3.1.3.48] E=1e-35
isogroup08109	2.11418	-0.798769	0.611036	-1.30724	0.191132	0.615199	Protein required for fusion of vesicles in vesicular transport, gamma-SNAP
isogroup02028	38.6103	0.317005	0.24297	1.30471	0.191992	0.616175	DNA-binding protein of the nucleobindin family
isogroup03966	3.77108	-0.601772	0.461035	-1.30526	0.191803	0.616175	Small nuclear RNA activating complex (SNAPc), subunit SNAP43 ; snRNA-activating protein complex subunit 1 E=6e-32
isogroup09044	3.36771	-0.687748	0.526879	-1.30533	0.191782	0.616175	Topoisomerase TOP1-interacting protein BTBD1
isogroup10131	321.916	-0.161711	0.123923	-1.30493	0.191918	0.616175	Actin and related proteins ; actin, alpha cardiac muscle E=3e-48
isogroup13083	2.51744	-0.727597	0.558569	-1.30261	0.192708	0.617498	Nucleolar GTPase/ATPase p130
isogroup00973	40.1741	0.253122	0.194392	1.30212	0.192876	0.617576	Transport protein Sec61, alpha subunit ; protein transport protein SEC61 subunit alpha E=1e-10
GCKDGN103GJ9KW	10.1775	0.364398	0.280377	1.29967	0.193713	0.618385	Uncharacterized conserved protein
isogroup00719	4.37403	0.594718	0.457541	1.29981	0.193665	0.618385	Actin-binding cytoskeleton protein, filamin ; dynamin GTPase [EC:3.6.5.5] E=2e-39
isogroup05193	15.4927	0.327954	0.252284	1.29994	0.193622	0.618385	NADH:ubiquinone oxidoreductase, NDUFV2/24 kD subunit ; NADH dehydrogenase (ubiquinone) flavoprotein 2 [EC:1.6.5.3 1.6.99.3] E=1e-23
isogroup23174	3.41487	0.596235	0.458727	1.29976	0.193684	0.618385	Leucine rich repeat proteins, some proteins contain F-box
GCKDGN103GTFA1	4.37246	0.561307	0.432222	1.29865	0.194063	0.618499	urease accessory protein E=6e-06
isogroup03109	14.7705	0.347437	0.26767	1.29801	0.194286	0.618856	FOG: Leucine rich repeat ; erbb2-interacting protein E=1e-10
isogroup02074	19.2306	0.340951	0.262777	1.29749	0.194462	0.619064	protein ERP2 E=4e-11
isogroup02110	5.99062	0.552492	0.425833	1.29744	0.19448	0.619064	Reductases with broad range of substrate specificities ; dehydrogenase/reductase SDR family member 4 [EC:1.1.-.-] E=2e-79
isogroup21306	30.4694	0.348667	0.268803	1.29711	0.194594	0.619064	Molecular chaperones GRP78/BiP/KAR2, HSP70 superfamily ; heat shock 70kDa protein 1/8 E=4e-26
isogroup05288	3.28235	-0.748776	0.577567	-1.29643	0.194827	0.619344	Uncharacterized conserved protein
isogroup00692	32.2711	0.223667	0.172605	1.29583	0.195034	0.619651	Translation initiation factor 3, subunit i (eIF-3i)/TGF-beta receptor-interacting protein (TRIP-1) ; serine-threonine kinase receptor-associated protein E=3e-32
isogroup10698	2.07995	0.935679	0.722361	1.29531	0.195215	0.620048	Mitochondrial carrier protein - Rim2p/Mrs12p ; solute carrier family 25 (peroxisomal adenine nucleotide transporter), member 17 E=7e-17
isogroup02834	16.469	0.334294	0.258332	1.29405	0.195649	0.620898	G10 protein/predicted nuclear transcription regulator ; bud site selection protein 31 E=4e-44
isogroup00322	14.8733	-0.354976	0.274456	-1.29338	0.195878	0.621097	Upstream transcription factor 2/L-myc-2 protein ; MAX-binding protein E=1e-129
isogroup16702	1.95538	-0.862144	0.666939	-1.29269	0.196119	0.621331	ATP-binding cassette, subfamily G (WHITE), member 2 E=7e-25
isogroup08766	2.80636	-0.709494	0.549383	-1.29144	0.196551	0.621995	Peroxisomal biogenesis protein (peroxin 16) ; peroxin-16 E=1e-46
isogroup04945	4.1747	-0.602703	0.466756	-1.29126	0.196614	0.622018	U5 snRNP-like RNA helicase subunit ; ATP-dependent RNA helicase [EC:3.6.4.13] E=5e-26
isogroup05739	4.9682	0.708246	0.549116	1.28979	0.197123	0.622903	Predicted membrane proteins, contain hemolysin III domain ; adiponectin receptor E=2e-90
isogroup07636	17.2291	0.352117	0.273209	1.28882	0.197461	0.623636	Vacuolar H+-ATPase V0 sector, subunit M9.7 (M9.2)
isogroup06224	26.2669	-0.303834	0.235785	-1.28861	0.197535	0.62366	emp24/gp25L/p24 family of membrane trafficking proteins ; protein ERP2 E=7e-28
isogroup19746	51.711	0.271413	0.210646	1.28848	0.19758	0.62366	60S ribosomal protein L44 ; large subunit ribosomal protein L44e E=1e-29
isogroup01137	7.09737	-0.495441	0.384627	-1.28811	0.197709	0.623892	NACHT, LRR and PYD domains-containing protein 3 E=3e-08
isogroup01062	2.91565	0.764328	0.593702	1.28739	0.197957	0.624169	GTP-binding protein SEC4, small G protein superfamily, and related Ras family GTP-binding proteins ; Ras-related protein Rab-6A E=1e-18
isogroup27250	4.95721	-0.626382	0.486559	-1.28737	0.197964	0.624169	Kinesin-like protein ; kinesin family member 4/7/21/27 E=8e-38
isogroup04770	5.6078	0.492765	0.382855	1.28708	0.198066	0.624314	Chromatin remodeling complex WSTF-ISWI, large subunit (contains heterochromatin localization, PHD and BROMO domains) ; bromodomain adjacent to zinc finger domain protein 1A E=3e-32
GCKDGN103FL41V	8.3858	0.56148	0.437397	1.28368	0.199253	0.624861	Myosin class II heavy chain
isogroup02035	10.6893	0.448525	0.349166	1.28456	0.198947	0.624861	Predicted alkaloid synthase/Surface mucin Hemomucin ; strictosidine synthase [EC:4.3.3.2] E=1e-145
isogroup02274	7.64479	0.451301	0.351617	1.2835	0.199316	0.624861	FOG: Predicted E3 ubiquitin ligase ; nucleolysin TIA-1/TIAR E=2e-75
isogroup12766	2.59523	-0.855319	0.666292	-1.2837	0.199247	0.624861	FOG: Reverse transcriptase
isogroup20171	7.63726	-0.517354	0.403218	-1.28306	0.19947	0.624861	myosin X E=4e-11
isogroup03376	6.81578	0.424756	0.33118	1.28255	0.199649	0.625088	Phosphatidylinositol-4-phosphate 5-kinase
isogroup11111	4.13632	0.660951	0.515411	1.28238	0.19971	0.625088	ATP-dependent RNA helicase A
isogroup02081	7.60677	-0.498508	0.389839	-1.27875	0.200984	0.626894	Predicted peptidoglycan-binding protein, contains LysM domain
isogroup04091	9.17218	-0.731805	0.572429	-1.27842	0.201101	0.626894	LRR-containing protein ; NACHT, LRR and PYD domains-containing protein 3 E=2e-70
isogroup00587	9.26201	0.459093	0.359589	1.27671	0.201703	0.627809	Failed axon connections (fax) protein/glutathione S-transferase-like protein
isogroup01984	93.9717	0.171291	0.134173	1.27664	0.201731	0.627809	HMG box-containing protein ; high mobility group protein B3 E=2e-86
isogroup02614	40.7573	0.295922	0.231842	1.2764	0.201816	0.627809	DNA topoisomerase I ; DNA topoisomerase I [EC:5.99.1.2] E=8e-102
isogroup20863	2.74725	0.852705	0.668671	1.27522	0.20223	0.628049	Myosin regulatory light chain, EF-Hand protein superfamily ; myosin regulatory light chain 9 E=2e-51
isogroup11004	1.91949	0.863366	0.677546	1.27425	0.202574	0.628068	Glucose-6-phosphate 1-dehydrogenase ; glucose-6-phosphate 1-dehydrogenase [EC:1.1.1.49] E=2e-66
isogroup03165	2.69487	-0.908929	0.713407	-1.27407	0.202639	0.628098	Ca2+-transporting ATPase [EC:3.6.3.8] E=1e-145
GCKDGN102C9DPY	3.32386	-0.767778	0.602817	-1.27365	0.202787	0.628128	Amino acid transporters
isogroup13265	3.60537	-0.586979	0.461142	-1.27288	0.203061	0.628183	Predicted dual-specificity phosphatase
isogroup01552	7.43862	0.517661	0.407672	1.2698	0.204156	0.629481	DNA polymerase delta subunit 4 E=5e-66
isogroup02609	7.19596	-0.489729	0.385361	-1.27083	0.203789	0.629481	Cell cycle-associated protein Mob1-1 ; maintenance of ploidy protein MOB1 (MPS1 binder 1) E=1e-101
isogroup08232	3.9572	-0.776514	0.611234	-1.2704	0.20394	0.629481	Predicted nucleotide kinase/nuclear protein involved oxidative stress response ; transcription initiation factor TFIID subunit 9 / adenylate kinase [EC:2.7.4.3] E=7e-100
GCKDGN101CIGOU	1.91931	0.941403	0.741595	1.26943	0.204288	0.629526	CCCH-type Zn-finger protein
isogroup03723	10.0798	-0.433595	0.341588	-1.26935	0.204316	0.629526	3-hydroxyacyl-CoA dehydrogenase ; L-gulonate 3-dehydrogenase [EC:1.1.1.45] E=2e-118
isogroup03228	15.3334	0.396644	0.312557	1.26903	0.204431	0.629568	RNA-binding protein required for 60S ribosomal subunit biogenesis ; ribosome biogenesis protein SSF1/2 E=2e-77
GCKDGN102ETB2K	6.97445	-0.627893	0.495353	-1.26757	0.204953	0.630035	Nuclear helicase MOP-3/SNO (DEAD-box superfamily)
isogroup02792	20.0804	-0.563983	0.444997	-1.26739	0.205017	0.63005	Hismacro and SEC14 domain-containing proteins
isogroup00673	15.047	0.35294	0.278691	1.26642	0.205363	0.630522	Protein required for actin cytoskeleton organization and cell cycle progression ; protein SDA1 E=2e-46
isogroup00559	2.86275	0.693104	0.547627	1.26565	0.205639	0.630549	Basic region leucine zipper transcription factor ; CCAAT/enhancer binding protein (C/EBP), alpha E=7e-10
isogroup01651	2.88692	0.663729	0.524721	1.26492	0.205901	0.630549	Projectin/twitchin and related proteins
isogroup08761	2.02454	0.764888	0.604632	1.26505	0.205855	0.630549	Predicted dual-specificity phosphatase
isogroup09066	3.24458	0.714419	0.564507	1.26556	0.20567	0.630549	Microtubule-associated anchor protein involved in autophagy and membrane trafficking ; microtubule-associated protein 1 light chain E=1e-83
isogroup03104	19.3345	-0.336252	0.265967	-1.26426	0.206137	0.630596	Histone H1 ; histone H1/5 E=7e-16
isogroup07064	8.76038	-0.417812	0.330441	-1.26441	0.206084	0.630596	Ubiquitin-specific protease
isogroup07902	4.44575	0.497448	0.393534	1.26405	0.20621	0.630596	NEDD8-activating complex, catalytic component UBA3 ; ubiquitin-activating enzyme E1 C [EC:6.3.2.19] E=7e-86
isogroup02324	6.59737	0.408924	0.32397	1.26223	0.206867	0.631722	Homocysteine S-methyltransferase ; betaine-homocysteine S-methyltransferase [EC:2.1.1.5] E=4e-114
isogroup10449	18.5183	0.315975	0.250422	1.26177	0.207031	0.631722	Golgi integral membrane protein
isogroup05775	13.392	0.369799	0.293277	1.26092	0.207337	0.631908	NADH:ubiquinone oxidoreductase, NDUFS4/18 kDa subunit ; NADH dehydrogenase (ubiquinone) Fe-S protein 4 [EC:1.6.5.3 1.6.99.3] E=2e-52
isogroup27612	3.19191	-0.598261	0.474503	-1.26082	0.207375	0.631908	COP9 signalosome, subunit CSN5
isogroup05069	22.6419	-0.477214	0.378553	-1.26062	0.207444	0.631947	Lysosomal & prostatic acid phosphatases ; lysophosphatidic acid phosphatase type 6 [EC:3.1.3.2] E=7e-10
isogroup02132	40.9425	0.227473	0.180505	1.26021	0.207595	0.632234	Endosomal membrane proteins, EMP70
isogroup00365	2.42142	0.7927	0.629231	1.25979	0.207744	0.632346	Cytochrome P450 CYP3/CYP5/CYP6/CYP9 subfamilies ; cytochrome P450, family 3, subfamily A [EC:1.14.14.1] E=7e-18
isogroup15825	5.88483	0.532113	0.422383	1.25979	0.207747	0.632346	Dyneins, heavy chain ; dynein heavy chain 1, cytosolic E=2e-09
isogroup04283	2.36395	0.669253	0.531618	1.2589	0.208067	0.632637	HMG-box transcription factor ; transcription factor SOX1/2/3/14/21 (SOX group B) E=4e-144
isogroup19133	2.00313	-0.809025	0.642625	-1.25894	0.208053	0.632637	Transcription factor NFAT, subunit NF90
isogroup02087	5.37822	-0.521457	0.414358	-1.25847	0.208221	0.632762	Serine/threonine protein kinase ; classical protein kinase C [EC:2.7.11.13] E=8e-09
isogroup01980	11.0555	0.385856	0.306813	1.25763	0.208527	0.633026	HSP90 co-chaperone CPR7/Cyclophilin ; peptidyl-prolyl isomerase G (cyclophilin G) [EC:5.2.1.8] E=3e-107
isogroup20858	14.525	0.374129	0.297679	1.25682	0.208818	0.633397	NADH:ubiquinone oxidoreductase, NDUFB7/B18 subunit
isogroup03956	4.06614	-0.556346	0.443268	-1.2551	0.209442	0.634138	Predicted RNA binding protein, contains KH domain
isogroup04776	12.9425	0.307588	0.245085	1.25503	0.209469	0.634138	26S proteasome regulatory complex, subunit RPN11
isogroup22808	2.70802	-0.764555	0.609612	-1.25417	0.209781	0.634365	Basement membrane-specific heparan sulfate proteoglycan (HSPG) core protein
isogroup11816	2.90123	0.70903	0.565948	1.25282	0.210272	0.634856	Dynein light intermediate chain ; dynein light intermediate chain 1, cytosolic E=7e-78
isogroup21386	5.98048	0.585475	0.467208	1.25314	0.210156	0.634856	KRAB and SCAN domains-containing zinc finger protein E=1e-20
isogroup00595	29.2852	-0.275158	0.219757	-1.2521	0.210535	0.635099	Thiol-disulfide isomerase and thioredoxin ; endoplasmic reticulum protein 29 E=8e-121
isogroup07881	2.63035	-0.768272	0.614034	-1.25119	0.210866	0.635099	NADH dehydrogenase subunits 2, 5, and related proteins ; NADH dehydrogenase I subunit 2 [EC:1.6.5.3] E=3e-114
isogroup12045	1.98269	-0.780519	0.623444	-1.25195	0.21059	0.635099	Diphthine synthase ; diphthine synthase [EC:2.1.1.98] E=8e-51
GCKDGN103G8ERA	3.87908	-0.637494	0.510151	-1.24962	0.211439	0.63614	Cytokine-inducible SH2 protein ; suppressor of cytokine signaling 5 E=1e-63
isogroup04678	3.92813	0.57579	0.460867	1.24936	0.211532	0.636248	Predicted protein involved in nuclear export of pre-ribosomes ; nucleolar complex protein 2 E=8e-35
isogroup02183	11.8984	0.33568	0.268769	1.24895	0.211682	0.63632	G protein signaling regulators ; regulator of G-protein signalling 3 E=9e-87
isogroup02582	4.35473	-0.672022	0.539255	-1.2462	0.212689	0.638182	RPEL repeat-containing protein
isogroup04136	38.7013	0.310909	0.249586	1.2457	0.212874	0.638393	DNA-binding protein jumonji/RBP2/SMCY, contains JmjC domain
isogroup02962	4.19785	0.556696	0.447421	1.24423	0.213414	0.639156	Chromatin remodeling complex WSTF-ISWI, large subunit (contains heterochromatin localization, PHD and BROMO domains)
isogroup07566	19.3549	0.307143	0.246831	1.24434	0.213373	0.639156	H/ACA snoRNP complex, subunit NOP10
isogroup06775	8.86061	0.412989	0.332172	1.2433	0.213758	0.639671	Chromatin remodeling complex WSTF-ISWI, small subunit
isogroup06302	3.00138	0.651304	0.524045	1.24284	0.213927	0.640005	Uroporphyrinogen decarboxylase ; uroporphyrinogen decarboxylase [EC:4.1.1.37] E=8e-113
isogroup00583	2.33835	-0.660199	0.531296	-1.24262	0.214008	0.640076	DNA-directed RNA polymerase subunit E
isogroup14808	7.17541	0.789093	0.63551	1.24167	0.214358	0.640782	von Willebrand factor and related coagulation proteins
isogroup04714	7.0963	-0.436038	0.3514	-1.24086	0.214658	0.640994	Transcription factor ; transcription factor CP2 and related proteins E=1e-123
isogroup01485	8.22709	-0.399435	0.322311	-1.23929	0.215239	0.641356	Sugar transporter/spinster transmembrane protein
isogroup17367	9.32984	0.99127	0.799388	1.24004	0.214962	0.641356	Predicted ubiquitin regulatory protein
isogroup25096	3.69333	-0.588598	0.474892	-1.23943	0.215185	0.641356	60s ribosomal protein L23
isogroup15909	2.79311	-0.610177	0.492483	-1.23898	0.215353	0.641522	DNA-binding protein jumonji/RBP2/SMCY, contains JmjC domain ; E3 ubiquitin-protein ligase UHRF1 [EC:6.3.2.19] E=7e-72
isogroup03050	4.25917	0.555676	0.448621	1.23863	0.215482	0.641599	Ubiquitin protein ligase RSP5/NEDD4
isogroup06921	2.73346	0.682541	0.551407	1.23782	0.215784	0.642122	FOG: Zn-finger ; KRAB domain-containing zinc finger protein E=4e-38
isogroup19210	20.1693	0.296865	0.239901	1.23745	0.21592	0.642358	Ferritin ; ferritin heavy chain [EC:1.16.3.1] E=2e-89
isogroup12284	11.122	0.351706	0.284466	1.23637	0.21632	0.642551	Uncharacterized coiled-coil protein
isogroup01470	3.50239	-0.580026	0.469662	-1.23498	0.216836	0.642968	Tubulin-tyrosine ligase-related protein
isogroup03574	8.1837	-0.50872	0.412009	-1.23473	0.216931	0.642968	pyrimidine-nucleoside phosphorylase [EC:2.4.2.2] E=3e-131
isogroup00199	3.1323	-0.706356	0.573384	-1.23191	0.217984	0.644633	Proteins containing BTB/POZ and Kelch domains, involved in regulatory/signal transduction processes ; actin-binding protein IPP E=2e-82
isogroup16961	6.66794	-0.512165	0.416075	-1.23095	0.218343	0.644725	chromatin assembly factor 1 subunit B E=9e-17
isogroup01915	72.4201	0.145346	0.11817	1.22998	0.218706	0.645148	Ras-related GTPase ; Ras-related protein Rab-7A E=2e-99
isogroup03698	9.47455	0.424178	0.345386	1.22813	0.219399	0.646054	N-acetylglucosaminyl phosphatidylinositol de-N-acetylase ; N-acetylglucosaminylphosphatidylinositol deacetylase [EC:3.5.1.89] E=9e-06
isogroup06819	50.5979	0.22203	0.180788	1.22813	0.219399	0.646054	Mitochondrial F1F0-ATP synthase, subunit Cf6 (coupling factor 6)
isogroup16870	5.68723	-0.49614	0.404208	-1.22744	0.219659	0.646252	Fibrillins and related proteins containing Ca2+-binding EGF-like domains ; thyroglobulin E=3e-05
isogroup24779	169.332	0.226694	0.184752	1.22702	0.219816	0.646546	Ferritin ; ferritin heavy chain [EC:1.16.3.1] E=1e-13
isogroup01094	3.15878	0.534062	0.435495	1.22633	0.220073	0.64696	RAD51-like protein 3 E=6e-68
isogroup02493	17.8266	-0.360559	0.294414	-1.22467	0.220701	0.647689	bHLHZip transcription factor BIGMAX ; MAX-like protein X E=5e-94
isogroup07233	1.87577	0.901302	0.736359	1.224	0.220953	0.647843	thyroxine 5-deiodinase [EC:1.97.1.10] E=8e-26
isogroup02445	20.2746	0.362913	0.296627	1.22346	0.221154	0.648087	Fibroblast/platelet-derived growth factor receptor and related receptor tyrosine kinases ; fibroblast growth factor receptor 3 [EC:2.7.10.1] E=1e-52
isogroup28843	48.1434	0.52495	0.429485	1.22228	0.221603	0.648896	Collagens (type IV and type XIII), and related proteins ; dynactin 2 E=1e-18
isogroup11074	3.90082	-0.705002	0.577141	-1.22154	0.22188	0.648996	Predicted integral membrane protein
isogroup01200	2.17305	0.69084	0.566088	1.22038	0.222322	0.649799	Extracellular protein SEL-1 and related proteins
isogroup07511	4.26544	-0.602095	0.493674	-1.21962	0.222609	0.649799	Splicing coactivator SRm160/300, subunit SRm160 (contains PWI domain)
isogroup07599	20.1775	0.377905	0.309781	1.21991	0.222499	0.649799	Transcription factor containing NAC and TS-N domains ; nascent polypeptide-associated complex subunit alpha E=2e-14
isogroup09914	8.10154	-0.382148	0.313244	-1.21997	0.222477	0.649799	FOG: Armadillo/beta-catenin-like repeats ; mitotic spindle assembly checkpoint protein MAD2 E=3e-07
isogroup02046	13.3661	-0.48107	0.395564	-1.21616	0.223923	0.650916	Predicted lipase
isogroup03246	3.82268	0.532765	0.437693	1.21721	0.223524	0.650916	Ubiquitin-specific protease ; ubiquitin carboxyl-terminal hydrolase 4/11/15 [EC:3.1.2.15] E=9e-28
isogroup06485	3.48278	-0.672584	0.552845	-1.21659	0.223761	0.650916	Molecular chaperone (HSP90 family)
isogroup10940	2.35687	-0.721686	0.593299	-1.2164	0.223834	0.650916	Mitochondrial/chloroplast ribosomal protein L18
isogroup15171	4.98598	-0.478774	0.393295	-1.21734	0.223475	0.650916	C-type lectin
isogroup16546	2.67401	-0.643595	0.528683	-1.21735	0.223469	0.650916	Predicted peptidyl prolyl cis-trans isomerase ; peptidylprolyl isomerase domain and WD repeat-containing protein 1 [EC:5.2.1.8] E=4e-15
isogroup20784	4.59519	-0.573878	0.47157	-1.21695	0.223623	0.650916	transcription factor CP2 and related proteins E=1e-30
isogroup02739	6.19366	-0.490681	0.40393	-1.21477	0.224454	0.651273	Uncharacterized conserved protein
isogroup01411	180.882	0.186262	0.153432	1.21398	0.224757	0.651643	40S ribosomal protein S24
isogroup06461	3.99552	-0.57586	0.474895	-1.21261	0.22528	0.652653	forkhead box protein, other E=4e-55
GCKDGN103GBEZ4	2.10423	-0.724448	0.597585	-1.21229	0.225401	0.652664	Cytochrome b
isogroup00248	1.97624	-0.868135	0.716934	-1.2109	0.225934	0.653215	WD40 repeat protein ; forkhead box protein D E=2e-17
isogroup00501	46.9166	-0.253937	0.209819	-1.21027	0.226176	0.653215	Chromatin remodeling complex SWI/SNF, component SWI2 and related ATPases (DNA/RNA helicase superfamily)
isogroup06341	3.94384	0.554522	0.458267	1.21004	0.226263	0.653297	myosin IX E=5e-33
isogroup02256	8.88623	0.381953	0.316382	1.20725	0.227335	0.654534	Mitochondrial carrier protein ; solute carrier family 25 (peroxisomal adenine nucleotide transporter), member 17 E=1e-06
isogroup07136	2.71829	-0.64193	0.531648	-1.20743	0.227265	0.654534	Signal recognition particle, subunit Srp14
isogroup34654	1.83438	0.778797	0.644856	1.20771	0.22716	0.654534	Serine/threonine protein kinase ; classical protein kinase C [EC:2.7.11.13] E=1e-15
isogroup22356	1.90305	-0.768535	0.636761	-1.20694	0.227454	0.654705	Peptide exporter, ABC superfamily
isogroup23013	3.41993	0.547165	0.453449	1.20667	0.227558	0.654836	NADH-ubiquinone oxidoreductase, NDUFS3/30 kDa subunit
isogroup02026	9.75238	0.458677	0.380835	1.2044	0.228435	0.656096	Predicted heme/steroid binding protein
isogroup06025	2.86636	-0.647318	0.537311	-1.20474	0.228305	0.656096	Uncharacterized conserved protein predicted to be involved in protein sorting
isogroup06579	36.611	-0.247666	0.205619	-1.20449	0.228401	0.656096	Creatine kinases ; creatine kinase [EC:2.7.3.2] E=3e-56
isogroup28926	4.90852	0.650895	0.540517	1.20421	0.228509	0.656096	Ribosomal RNA adenine dimethylase ; 18S rRNA (adenine1779-N6/adenine1780-N6)-dimethyltransferase [EC:2.1.1.183] E=5e-26
isogroup11661	24.7142	0.506027	0.420348	1.20383	0.228656	0.656306	Ubiquitin protein ligase RSP5/NEDD4
isogroup02562	31.8624	0.417927	0.347471	1.20277	0.229066	0.656681	Prohibitin
isogroup06583	1.85662	0.711972	0.591714	1.20324	0.228885	0.656681	Dystonin, GAS (Growth-arrest-specific protein), and related proteins
isogroup20620	5.30572	0.510364	0.424272	1.20292	0.229008	0.656681	Protein tyrosine phosphatase SHP1/Cofactor for p97 ATPase-mediated vesicle membrane fusion ; UBX domain-containing protein 1 E=2e-16
isogroup05980	28.2779	-0.448467	0.372934	-1.20254	0.229155	0.656727	Collagens (type IV and type XIII), and related proteins ; macrophage receptor with collagenous structure E=2e-06
isogroup03579	8.77511	0.405031	0.337079	1.20159	0.229522	0.656846	Vacuolar sorting protein VPS1, dynamin, and related proteins ; dynamin GTPase [EC:3.6.5.5] E=1e-06
isogroup03720	6.04163	0.417324	0.347392	1.2013	0.229633	0.656846	Ca2+ sensor (EF-Hand superfamily) ; recoverin E=4e-17
isogroup10997	6.0261	-0.571318	0.47529	-1.20204	0.229347	0.656846	Dystonin, GAS (Growth-arrest-specific protein), and related proteins ; spectrin beta E=4e-16
isogroup12909	3.06379	-0.887445	0.739126	-1.20067	0.22988	0.656846	Transcription factor PRD and related proteins, contain PAX and HOX domains ; paired box protein 3/7 E=3e-89
isogroup27129	6.51339	0.780291	0.649808	1.2008	0.229828	0.656846	Electron transfer flavoprotein, alpha subunit
isogroup03440	10.7926	-0.413856	0.345172	-1.19898	0.230535	0.657813	Nuclear helicase MOP-3/SNO (DEAD-box superfamily)
isogroup03729	3.3024	0.665537	0.555083	1.19899	0.230533	0.657813	von Willebrand factor and related coagulation proteins ; von Willebrand factor E=4e-05
isogroup04433	4.12432	-0.633462	0.528632	-1.1983	0.230799	0.658342	Translation initiation factor 2C (eIF-2C) and related proteins ; eukaryotic translation initiation factor 2C E=2e-58
isogroup06684	33.0855	0.307915	0.256981	1.1982	0.230838	0.658342	60S ribosomal protein L11 ; large subunit ribosomal protein L11e E=5e-58
isogroup02747	11.9547	0.393883	0.328959	1.19736	0.231166	0.658706	Molecular chaperones HSP70/HSC70, HSP70 superfamily ; heat shock 70kDa protein 1/8 E=1e-156
isogroup04100	12.0582	0.343556	0.287059	1.19681	0.23138	0.658706	Myosin class II heavy chain
isogroup05633	2.69067	-0.673948	0.564238	-1.19444	0.232306	0.658706	FOG: Kazal-type serine protease inhibitor domain
isogroup06179	7.64724	0.378241	0.316333	1.1957	0.231813	0.658706	mannose receptor, C type E=3e-13
isogroup19711	3.63249	-0.551686	0.461265	-1.19603	0.231685	0.658706	Proteins containing BTB/POZ and Kelch domains, involved in regulatory/signal transduction processes ; kelch-like protein 18 E=8e-84
isogroup29346	4.69566	0.647601	0.542193	1.19441	0.232317	0.658706	Myosin class II heavy chain
isogroup06997	11.0588	0.344255	0.288412	1.19362	0.232625	0.659233	protein phosphatase 2 (formerly 2A), regulatory subunit B E=5e-07
isogroup01496	4.15703	0.691756	0.581392	1.18983	0.234114	0.661438	Glutamine synthetase ; glutamine synthetase [EC:6.3.1.2] E=7e-95
isogroup02620	3.72068	-0.675445	0.567672	-1.18985	0.234105	0.661438	Trypsin
isogroup03506	7.50248	0.424678	0.356853	1.19006	0.234021	0.661438	Galactokinase ; galactokinase [EC:2.7.1.6] E=9e-68
isogroup00380	30.6632	0.35874	0.302653	1.18532	0.235892	0.662678	Translation initiation factor 1 (eIF-1/SUI1) ; translation initiation factor 1 E=4e-47
isogroup02968	2.18569	0.706563	0.595856	1.18579	0.235704	0.662678	Steroid reductase ; 3-oxo-5-alpha-steroid 4-dehydrogenase 3 [EC:1.3.99.5] E=4e-08
isogroup03583	18.2533	0.258871	0.218314	1.18577	0.235712	0.662678	Transcriptional co-repressor component ; histone deacetylase complex subunit SAP18 E=1e-67
isogroup03670	5.60257	0.447592	0.377103	1.18692	0.235258	0.662678	Riboflavin kinase ; riboflavin kinase [EC:2.7.1.26] E=6e-50
isogroup03854	8.19198	-0.415112	0.349939	-1.18624	0.235526	0.662678	Atrazine chlorohydrolase/guanine deaminase
isogroup06161	3.39102	0.579268	0.487905	1.18726	0.235127	0.662678	trimethylguanosine synthase [EC:2.1.1.-] E=2e-16
isogroup07976	6.11222	-0.415034	0.350123	-1.18539	0.235862	0.662678	Profilin ; profilin E=7e-11
isogroup05284	12.4986	0.365605	0.308567	1.18485	0.236077	0.662794	Soluble epoxide hydrolase
isogroup02989	3.95605	0.580142	0.489761	1.18454	0.2362	0.662807	SWI-SNF chromatin remodeling complex, Snf5 subunit ; SWI/SNF-related matrix-associated actin-dependent regulator of chromatin subfamily B member 1 E=2e-139
isogroup10139	78.773	0.207826	0.175576	1.18368	0.23654	0.663186	40S ribosomal protein S15
isogroup07420	2.45463	0.744515	0.629504	1.1827	0.236928	0.663849	Galactosyltransferases
isogroup21857	1.96194	0.824133	0.697271	1.18194	0.237229	0.664028	Actin-binding protein Coronin, contains WD40 repeats ; coronin-1C E=3e-38
isogroup03571	5.38344	-0.605643	0.512511	-1.18172	0.237318	0.664044	Inner centromere protein (INCENP), C-terminal domain
isogroup07144	2.93301	-0.664148	0.562133	-1.18148	0.237413	0.664044	Mitochondrial/chloroplast ribosomal L21 protein
isogroup25303	2.66111	0.643656	0.544879	1.18128	0.23749	0.664093	Protein containing a U1-type Zn-finger and implicated in RNA splicing or processing ; DNA/RNA-binding protein KIN17 E=5e-44
GCKDGN103GL0QA	1.92102	0.964119	0.81749	1.17937	0.238253	0.664968	Rho-associated, coiled-coil containing protein kinase
isogroup02003	27.7445	0.261751	0.221977	1.17918	0.238327	0.664968	Chaperonin complex component, TCP-1 gamma subunit (CCT3) ; T-complex protein 1 subunit eta E=2e-69
isogroup03693	14.9528	-0.489945	0.415542	-1.17905	0.238378	0.664968	Cytochrome oxidase subunit III and related proteins
isogroup04258	8.29244	-0.416634	0.35322	-1.17953	0.238187	0.664968	FOG: Hormone receptors ; nuclear receptor subfamily 2 group E member 1 E=1e-63
isogroup07820	4.5424	0.606223	0.514051	1.1793	0.238277	0.664968	Microtubule assembly protein Doublecortin and related proteins, contain DCX domain
isogroup07835	17.7263	-0.488404	0.413896	-1.18002	0.237994	0.664968	NACHT, LRR and PYD domains-containing protein 3 E=5e-06
isogroup15393	3.83454	-0.59899	0.507974	-1.17918	0.238328	0.664968	Mitochondrial ribosomal protein MRP7 (L2) ; large subunit ribosomal protein L27 E=4e-14
isogroup02021	35.1997	-0.269613	0.229486	-1.17486	0.240052	0.665029	Rho guanine nucleotide exchange factor VAV3 ; vav oncogene E=1e-62
isogroup02478	11.6188	0.362482	0.307817	1.17759	0.238961	0.665029	GTP-binding ADP-ribosylation factor-like protein yARL3 ; ADP-ribosylation factor 1 E=4e-31
isogroup05072	2.15844	-0.660201	0.560502	-1.17787	0.238847	0.665029	SNARE protein Syntaxin 1 and related proteins ; syntaxin 1A E=3e-89
isogroup06986	3.28877	-0.746837	0.633905	-1.17815	0.238736	0.665029	Projectin/twitchin and related proteins
isogroup07177	5.63258	0.472136	0.401886	1.1748	0.240075	0.665029	Ribosomal protein S6 kinase ; p90 ribosomal S6 kinase [EC:2.7.11.1] E=2e-12
isogroup09716	2.73882	0.706028	0.599179	1.17832	0.238667	0.665029	KEKE-like motif-containing transcription regulator (Rlr1)/suppressor of sin4
isogroup09918	5.86784	-0.420776	0.357939	-1.17555	0.239774	0.665029	Permease of the major facilitator superfamily ; MFS transporter, OCT family, solute carrier family 22 (organic cation transporter), member 18 E=9e-70
isogroup10241	2.82838	0.662301	0.5629	1.17659	0.23936	0.665029	Tumor necrosis factor-alpha-converting enzyme (TACE/ADAM17) and related metalloproteases ; disintegrin and metalloproteinase domain-containing protein 10 [EC:3.4.24.81] E=1e-15
isogroup14900	1.83347	-0.722222	0.613032	-1.17811	0.238751	0.665029	Actin regulatory proteins (gelsolin/villin family) ; supervillin E=5e-09
isogroup17558	3.91385	0.833024	0.708445	1.17585	0.239655	0.665029	Predicted Fe-S oxidoreductase
isogroup20527	8.47902	0.398083	0.338354	1.17653	0.239384	0.665029	Predicted mitochondrial cholesterol transporter
isogroup02678	6.56508	-0.404765	0.3449	-1.17357	0.240567	0.66588	Transcription coactivator complex, P50 component (LigT RNA ligase/phosphodiesterase family)
isogroup02687	2.20958	-0.718404	0.612575	-1.17276	0.240891	0.665938	Topoisomerase TOP1-interacting protein BTBD1 ; BTB/POZ domain-containing protein 3/6 E=2e-174
isogroup03154	6.57069	-0.407359	0.34735	-1.17276	0.240891	0.665938	FAD-dependent sulfhydryl oxidase/quiescin and related proteins ; thiol oxidase [EC:1.8.3.2] E=7e-23
isogroup34082	6.55933	0.452923	0.38626	1.17259	0.240962	0.665968	Global transcriptional regulator, cell division control protein
isogroup03292	31.7233	-0.292884	0.249878	-1.17211	0.241153	0.666166	Chaperone-dependent E3 ubiquitin protein ligase (contains TPR repeats) ; DnaJ homolog subfamily C member 7 E=3e-18
isogroup12609	2.94655	0.672733	0.574267	1.17146	0.241412	0.666553	Sulfatases ; extracellular sulfatase Sulf [EC:3.1.6.-] E=4e-34
isogroup08165	4.59914	0.519265	0.443827	1.16997	0.242013	0.667716	26S proteasome regulatory complex, ATPase RPT6 ; 26S proteasome regulatory subunit T2 E=1e-68
isogroup02286	2.34335	-0.719217	0.615047	-1.16937	0.242255	0.66822	FOG: Reverse transcriptase
isogroup04303	20.5909	0.307679	0.263406	1.16808	0.242775	0.668813	RNA polymerase II general transcription factor BTF3 and related proteins ; nascent polypeptide-associated complex subunit beta E=9e-43
isogroup08864	3.6629	-0.546587	0.468009	-1.1679	0.242848	0.668813	Cytoplasmic dynein intermediate chain
isogroup03488	10.4227	0.384927	0.329697	1.16752	0.243002	0.668874	Transcription initiation factor TFIID, subunit BDF1 and related bromodomain proteins ; bromodomain-containing protein 3 E=4e-137
GCKDGN103G2HRU	2.56766	0.862411	0.739601	1.16605	0.243594	0.669435	RNA polymerase III (C) subunit ; DNA-directed RNA polymerase III subunit RPC3 E=2e-27
isogroup00062	5.90318	-0.544988	0.467846	-1.16489	0.244065	0.670234	KEKE-like motif-containing transcription regulator (Rlr1)/suppressor of sin4
isogroup08335	2.19752	0.623385	0.535515	1.16409	0.244389	0.670959	Phosphatidic acid-preferring phospholipase A1, contains DDHD domain
isogroup02168	58.2522	0.18775	0.161469	1.16276	0.244926	0.671029	Beta amyloid precursor-binding protein ; amyloid beta (A4) precursor protein-binding, family A, member 1 (X11) E=5e-10
isogroup03168	5.44526	0.510992	0.439547	1.16254	0.245015	0.671029	TNF receptor-associated factor ; E3 ubiquitin-protein ligase NRDP1 [EC:6.3.2.19] E=2e-72
isogroup04390	3.99812	-0.723082	0.62196	-1.16259	0.244998	0.671029	von Willebrand factor and related coagulation proteins ; deleted in malignant brain tumors 1 protein E=5e-13
isogroup14571	5.16909	-0.525251	0.451619	-1.16304	0.244814	0.671029	Phospholipase C ; phospholipase C, delta [EC:3.1.4.11] E=1e-43
isogroup13802	12.8859	0.336866	0.290014	1.16155	0.245419	0.671807	AAA+-type ATPase
isogroup03485	12.3162	-0.344517	0.296863	-1.16053	0.245835	0.672122	Prohibitin-related membrane protease subunits
isogroup04909	6.78491	0.498917	0.430307	1.15944	0.246275	0.672435	Glutathione S-transferase ; glutathione S-transferase [EC:2.5.1.18] E=2e-125
isogroup10681	5.76508	0.592241	0.510941	1.15912	0.246408	0.672435	Cysteine proteinase Cathepsin L ; cathepsin L [EC:3.4.22.15] E=5e-31
GCKDGN103FMUB1	4.73111	-0.509845	0.440289	-1.15798	0.246873	0.673475	Leucine-rich acidic nuclear protein
isogroup08486	5.08668	0.475772	0.411287	1.15679	0.247359	0.67398	Mitochondrial protein Surfeit 1/SURF1/SHY1, required for expression of cytochrome oxidase ; surfeit locus 1 family protein E=3e-37
isogroup09629	10.0269	-0.38175	0.330187	-1.15616	0.247615	0.674512	Cytoplasmic protein Max-1, contains PH, MyTH4 and FERM domains
isogroup02808	11.6534	-0.393845	0.340775	-1.15574	0.24779	0.674659	Uncharacterized conserved protein
isogroup04586	12.5688	-0.30254	0.26194	-1.155	0.248092	0.675041	TATA-box binding protein (TBP), component of TFIID and TFIIIB
isogroup05727	56.1053	-0.212599	0.184077	-1.15495	0.248111	0.675041	Cysteine proteinase Cathepsin L ; cathepsin L [EC:3.4.22.15] E=5e-47
isogroup02400	13.0729	0.275802	0.238907	1.15443	0.248323	0.67529	U3 small nucleolar ribonucleoprotein (snoRNP) subunit - Mpp10p
isogroup10836	2.52245	0.635297	0.550278	1.1545	0.248295	0.67529	Septin CDC10 and related P-loop GTPases ; peanut-like protein 1 (cell division control related protein 1) E=1e-40
isogroup00908	4.6268	-0.532868	0.462008	-1.15337	0.248757	0.675535	Uncharacterized conserved protein, contains C1, PH and RUN domains
isogroup09352	12.5409	-0.319044	0.276662	-1.15319	0.248833	0.675535	stress-induced-phosphoprotein 1 E=7e-18
isogroup04761	7.49473	0.408584	0.35463	1.15214	0.249263	0.67604	20S proteasome, regulatory subunit beta type PSMB2/PRE1 ; 20S proteasome subunit beta 4 [EC:3.4.25.1] E=6e-81
isogroup02933	3.67197	0.553888	0.481349	1.1507	0.249856	0.676136	FOG: Calponin homology domain ; actinin alpha E=3e-22
isogroup03381	13.5939	0.355529	0.308735	1.15157	0.249499	0.676136	G protein gamma subunit
isogroup06317	2.4908	-0.637887	0.554305	-1.15079	0.24982	0.676136	RNA polymerase III, subunit C34
isogroup07266	2.42095	0.66568	0.578107	1.15148	0.249533	0.676136	Cubilin, multiligand receptor mediating cobalamin absorption ; cubilin E=3e-11
isogroup08454	13.8886	-0.46792	0.406291	-1.15169	0.24945	0.676136	TNF receptor-associated factor ; E3 ubiquitin-protein ligase NRDP1 [EC:6.3.2.19] E=4e-37
isogroup17229	3.53747	-0.544098	0.473047	-1.1502	0.250062	0.676136	MFS transporter, OCT family, solute carrier family 22 (organic cation transporter), member 5 E=1e-14
isogroup26903	1.99563	0.864218	0.751528	1.14995	0.250165	0.676136	Elongation factor 2 ; elongation factor 2 E=2e-42
isogroup03206	3.32585	-0.617023	0.536985	-1.14905	0.250535	0.676434	Serine palmitoyltransferase ; serine palmitoyltransferase [EC:2.3.1.50] E=6e-31
isogroup06193	2.33053	0.688033	0.599374	1.14792	0.251001	0.676751	Erythrocyte membrane protein 4.1 and related proteins of the ERM family ; erythrocyte membrane protein band 4.1 E=3e-101
isogroup20748	5.36094	0.416583	0.362979	1.14768	0.251102	0.676751	Uncharacterized conserved protein
isogroup22071	4.77563	-0.638863	0.556286	-1.14844	0.250786	0.676751	Epithelin/granulin
isogroup03832	12.0117	0.43726	0.381051	1.14751	0.251172	0.676777	Protein involved in membrane traffic (YOP1/TB2/DP1/HVA22 family)
isogroup24253	28.9531	0.658221	0.574141	1.14645	0.251611	0.677322	hexaprenyldihydroxybenzoate methyltransferase [EC:2.1.1.114] E=2e-05
isogroup00137	9.85118	0.345652	0.301542	1.14628	0.251679	0.677328	Zuotin and related molecular chaperones (DnaJ superfamily), contains DNA-binding domains ; DnaJ homolog subfamily C member 2 E=1e-36
isogroup03505	9.86743	0.376181	0.328433	1.14538	0.252052	0.678004	Vesicle coat complex AP-3, delta subunit ; AP-3 complex subunit delta-1 E=1e-43
isogroup02393	5.40566	-0.496536	0.434178	-1.14362	0.25278	0.679635	Membrane-associated guanylate kinase-interacting protein/connector enhancer of KSR-like ; SH3-domain binding protein 2 E=4e-87
isogroup08357	9.45858	-0.48654	0.425588	-1.14322	0.252947	0.679921	Molecular co-chaperone STI1
isogroup03130	2.71666	-0.570779	0.499411	-1.14291	0.253078	0.680109	Uncharacterized conserved nuclear protein
GCKDGN101BOHHH	2.7329	0.602177	0.527852	1.14081	0.253951	0.680779	Uncharacterized conserved protein
isogroup02926	2.491	0.561182	0.491966	1.14069	0.253998	0.680779	GTP-binding protein-like, RAS superfamily ; Ras-related protein Rab-38 E=1e-144
isogroup03885	4.94341	0.440685	0.385898	1.14197	0.253466	0.680779	Predicted E3 ubiquitin ligase
isogroup06660	1.86778	-0.668175	0.585163	-1.14186	0.253511	0.680779	RNA polymerase II transcription initiation/nucleotide excision repair factor TFIIH, subunit TFB1
isogroup12012	2.45809	-0.616308	0.539928	-1.14146	0.253678	0.680779	Leucyl-tRNA synthetase ; leucyl-tRNA synthetase [EC:6.1.1.4] E=1e-93
isogroup04661	12.1876	0.349739	0.306801	1.13995	0.254305	0.681278	Protein involved in mRNA turnover ; mRNA turnover protein 4 E=2e-138
isogroup02225	8.59984	-0.386757	0.33956	-1.13899	0.254705	0.681532	Ras-related small GTPase, Rho type ; Ras homolog gene family, member B E=5e-129
isogroup28961	2.6645	0.669024	0.587374	1.13901	0.254699	0.681532	Flotillins
isogroup04756	15.6626	0.454637	0.399453	1.13815	0.255059	0.68168	C-4 sterol methyl oxidase
isogroup09912	3.41491	-0.65411	0.574757	-1.13806	0.255093	0.68168	SAM-dependent methyltransferases ; cyclopropane-fatty-acyl-phospholipid synthase [EC:2.1.1.79] E=2e-122
isogroup25539	4.56782	-0.4777	0.419719	-1.13814	0.25506	0.68168	Uncharacterized conserved protein
isogroup04703	5.43097	0.423822	0.372586	1.13751	0.255324	0.681717	Serine/threonine protein kinase
isogroup13654	4.62373	0.523293	0.460218	1.13705	0.255516	0.681905	LisH motif-containing protein
isogroup33685	9.70034	-0.370403	0.325872	-1.13665	0.255683	0.682187	Predicted splicing regulator, contains RRM, SWAP and RPR domains
isogroup01921	1.92111	0.67133	0.591095	1.13574	0.256066	0.682394	Predicted alpha/beta hydrolase
isogroup03102	8.6359	0.450549	0.396611	1.136	0.255957	0.682394	Molecular chaperone (DnaJ superfamily) ; DnaJ homolog subfamily C member 7 E=1e-42
isogroup04901	2.70435	0.727548	0.640576	1.13577	0.256052	0.682394	collagen, type IX, alpha E=5e-47
isogroup18130	3.36296	-0.578455	0.509454	-1.13544	0.256191	0.682564	OTU (ovarian tumor)-like cysteine protease
isogroup02267	26.8811	-0.304332	0.268268	-1.13444	0.256612	0.683139	Inorganic pyrophosphatase/Nucleosome remodeling factor, subunit NURF38 ; nucleosome-remodeling factor 38 kDa subunit [EC:3.6.1.1] E=3e-109
isogroup16948	2.77363	0.656296	0.578743	1.134	0.256793	0.683139	Predicted E3 ubiquitin ligase ; ariadne-1 E=1e-39
isogroup16971	4.13722	-0.553755	0.488492	-1.1336	0.256962	0.683316	Multidrug resistance-associated protein/mitoxantrone resistance protein, ABC superfamily ; ATP-binding cassette, subfamily C (CFTR/MRP), member 4 E=4e-07
GCKDGN103HD1WY	2.57444	-0.72521	0.640322	-1.13257	0.257395	0.683416	glycerol-3-phosphate O-acyltransferase 1/2 [EC:2.3.1.15] E=3e-05
isogroup00841	33.3876	0.23569	0.208116	1.13249	0.257428	0.683416	Mitochondrial F1F0-ATP synthase, subunit g/ATP20
isogroup05730	141.837	0.225428	0.198917	1.13328	0.257096	0.683416	Ribosomal protein S4 ; small subunit ribosomal protein S9e E=4e-123
isogroup03718	11.41	-0.362997	0.321044	-1.13068	0.258191	0.684954	Alpha-L-fucosidase
isogroup00711	3.92861	-0.552003	0.488607	-1.12975	0.258582	0.685504	Transcription factor TCF-4 ; transcription factor 7-like 2 E=2e-53
isogroup00579	3.10818	-0.656734	0.581589	-1.12921	0.258811	0.685784	Adenosine monophosphate deaminase
isogroup00569	38.3718	0.209536	0.185695	1.12839	0.259156	0.686212	glucose-6-phosphate 1-epimerase [EC:5.1.3.15] E=4e-48
isogroup02938	48.5913	0.193486	0.171591	1.1276	0.259488	0.686291	Oligosaccharyltransferase, delta subunit (ribophorin II)
isogroup02045	5.5382	0.445753	0.395425	1.12727	0.259627	0.686318	E3 ubiquitin-protein ligase UBR7 E=2e-58
isogroup06862	14.2685	-0.269956	0.239799	-1.12576	0.260267	0.6874	Cell cycle control protein (crooked neck) ; crooked neck E=1e-35
isogroup00561	10.7799	0.442635	0.393617	1.12453	0.260787	0.688083	Major histocompatibility complex protein BAT4, contains G-patch and ankyrin domains ; Fem-1 homolog b E=6e-06
isogroup30778	4.7073	-0.490492	0.436376	-1.12401	0.261008	0.688503	Golgi apparatus protein (cysteine-rich fibroblast growth factor receptor) ; golgi apparatus protein 1 E=2e-20
GCKDGN103HANAB	1.9554	0.850354	0.758582	1.12098	0.262297	0.688652	Chromodomain-helicase DNA-binding protein
isogroup02058	83.1423	0.164125	0.146312	1.12175	0.26197	0.688652	GTP-binding ADP-ribosylation factor Arf1 ; ADP-ribosylation factor 1 E=2e-104
isogroup02373	6.2399	0.497933	0.443726	1.12216	0.261794	0.688652	Reductases with broad range of substrate specificities ; 3-hydroxyacyl-CoA dehydrogenase / 3a,7a,12a-trihydroxy-5b-cholest-24-enoyl-CoA hydratase [EC:1.1.1.35 4.2.1.107] E=5e-54
isogroup03490	3.6961	-0.587666	0.52325	-1.12311	0.261392	0.688652	Arginyl-tRNA synthetase ; arginyl-tRNA synthetase [EC:6.1.1.19] E=4e-47
isogroup06710	10.0791	0.395851	0.353112	1.12103	0.262273	0.688652	Neural cell adhesion molecule L1 ; neuronal cell adhesion molecule E=1e-119
isogroup18905	2.4448	0.606127	0.540561	1.12129	0.262163	0.688652	U5 snRNP-specific protein ; 116 kDa U5 small nuclear ribonucleoprotein component E=6e-27
isogroup35897	2.22961	0.711091	0.633601	1.1223	0.261735	0.688652	60S ribosomal protein L28
isogroup09216	3.15747	-0.600021	0.535482	-1.12052	0.26249	0.688775	regulator of nonsense transcripts 1 [EC:3.6.4.-] E=2e-61
isogroup22728	2.11705	0.741288	0.661563	1.12051	0.262496	0.688775	STE20-like kinase [EC:2.7.11.1] E=3e-41
isogroup14791	11.8872	0.345847	0.308765	1.1201	0.262671	0.688827	Cysteine proteinase Cathepsin L ; cathepsin B [EC:3.4.22.1] E=1e-14
isogroup16067	7.08161	0.539912	0.481974	1.12021	0.262624	0.688827	GTP-binding protein SEC4, small G protein superfamily, and related Ras family GTP-binding proteins ; Ras-related protein Rab-8A E=8e-78
isogroup05808	5.8397	0.520063	0.464814	1.11886	0.263199	0.689416	Transcriptional coactivator p100
GCKDGN103G8N65	1.92242	-0.670743	0.600567	-1.11685	0.264059	0.690618	Fucosyltransferase ; glycoprotein 3-alpha-L-fucosyltransferase [EC:2.4.1.214] E=2e-17
isogroup02437	13.3946	0.316381	0.283462	1.11613	0.264365	0.690618	Uncharacterized secreted protein SDF2 (Stromal cell-derived factor 2), contains MIR domains
isogroup07349	32.1689	-0.249571	0.223419	-1.11706	0.26397	0.690618	DNA-bridging protein BAF
isogroup16457	7.80216	0.332203	0.297701	1.1159	0.264467	0.690618	Structural maintenance of chromosome protein 1 (sister chromatid cohesion complex Cohesin, subunit SMC1) ; structural maintenance of chromosome 1 E=3e-55
GCKDGN102D1ZS9	2.49596	-0.715528	0.642652	-1.1134	0.265538	0.690644	Calmodulin and related proteins (EF-Hand superfamily) ; calcium-binding protein CML E=6e-11
GCKDGN103G7EM4	2.33012	-0.636623	0.571184	-1.11457	0.265035	0.690644	proteasome activator subunit 4 E=4e-08
isogroup02492	6.51552	-0.437012	0.392343	-1.11385	0.265343	0.690644	6-pyruvoyl tetrahydrobiopterin synthase
isogroup03255	3.88856	-0.511256	0.459014	-1.11381	0.265359	0.690644	(R)-2-hydroxyacid dehydrogenase [EC:1.1.1.272] E=2e-127
isogroup03346	5.02156	-0.472432	0.423765	-1.11484	0.264917	0.690644	Predicted E3 ubiquitin ligase ; breast cancer type 1 susceptibility protein E=2e-06
isogroup05043	25.598	-0.27526	0.246888	-1.11492	0.264886	0.690644	Ras GTPase-activating protein family - IQGAP ; IQ motif containing GTPase activating protein E=3e-139
isogroup23894	2.97548	-0.649238	0.583155	-1.11332	0.26557	0.690644	Ca2+/calmodulin-dependent protein kinase, EF-Hand protein superfamily
isogroup09665	2.08831	-0.664206	0.596837	-1.11288	0.265762	0.69077	Myosin class II heavy chain
isogroup01437	35.02	-0.196996	0.177314	-1.111	0.266567	0.690999	Glutamyl-tRNA synthetase
isogroup01463	3.81683	0.622003	0.559949	1.11082	0.266645	0.690999	RNA-binding protein ELAV/HU (RRM superfamily) ; ELAV like protein 2/3/4 E=2e-95
isogroup02935	4.64802	0.551156	0.496692	1.10965	0.267148	0.690999	FOG: Predicted E3 ubiquitin ligase ; E3 ubiquitin-protein ligase RNF115/126 [EC:6.3.2.19] E=5e-51
isogroup04364	8.942	0.487713	0.439419	1.10991	0.26704	0.690999	Thioredoxin binding protein TBP-2/VDUP1
isogroup04640	10.403	0.348493	0.313644	1.11111	0.266521	0.690999	Predicted guanine nucleotide exchange factor ; neuronal guanine nucleotide exchange factor E=2e-67
isogroup06594	9.79717	-0.548384	0.494061	-1.10995	0.267019	0.690999	Collagens (type IV and type XIII), and related proteins ; collagen, type IV, alpha E=4e-07
isogroup07472	9.24249	-0.320896	0.2888	-1.11114	0.26651	0.690999	PHD Zn-finger protein
isogroup07673	4.29466	0.631702	0.56813	1.1119	0.266182	0.690999	Aldo/keto reductase family proteins ; 2,5-diketo-D-gluconate reductase A [EC:1.1.1.274] E=5e-09
isogroup01347	5.33648	0.511705	0.461705	1.10829	0.267735	0.691076	folate receptor E=4e-41
isogroup03726	25.7754	-0.254202	0.229287	-1.10867	0.267574	0.691076	von Willebrand factor and related coagulation proteins
isogroup04087	3.32361	-0.516336	0.465628	-1.1089	0.267472	0.691076	Calsyntenin ; cadherin EGF LAG seven-pass G-type receptor 1 (flamingo) E=2e-12
isogroup02714	9.1543	0.460433	0.415848	1.10721	0.268201	0.691801	Golgi apparatus protein (cysteine-rich fibroblast growth factor receptor) ; golgi apparatus protein 1 E=6e-177
GCKDGN101BMJR6	8.4433	0.443894	0.40148	1.10565	0.26888	0.692593	Uncharacterized conserved protein
isogroup05767	76.509	0.15032	0.136042	1.10495	0.269181	0.693039	Ribosomal protein S7
isogroup08050	2.72026	0.653859	0.591826	1.10482	0.269239	0.693039	Cystoskeletal protein Tektin
isogroup00779	4.52486	-0.490639	0.444616	-1.10351	0.269805	0.693844	Hyaluronoglucosaminidase
isogroup06045	6.16899	0.408896	0.370637	1.10322	0.26993	0.693844	Spliceosome-associated coiled-coil protein
isogroup06755	5.85752	0.461015	0.417883	1.10322	0.269933	0.693844	Transcription elongation factor TAT-SF1 ; ELAV like protein 2/3/4 E=1e-05
isogroup07118	6.11455	-0.41956	0.380348	-1.10309	0.269987	0.693844	Vesicle trafficking protein Sly1 (Sec1 family)
isogroup16109	17.9195	0.35656	0.323129	1.10346	0.269827	0.693844	Na+/K+ symporter ; solute carrier family 12 (sodium/potassium/chloride transporter), member 2 E=2e-10
GCKDGN103FTJSB	2.04839	0.70854	0.642944	1.10203	0.270451	0.69444	Uncharacterized conserved protein, contains laminin, cadherin and EGF domains
isogroup02987	31.8184	0.233624	0.211971	1.10215	0.270397	0.69444	Vesicle coat complex COPI, epsilon subunit
isogroup02217	11.1139	-0.407342	0.369931	-1.10113	0.270841	0.6949	Uncharacterized conserved protein
isogroup08905	10.7369	-0.316263	0.287278	-1.1009	0.270941	0.6949	mRNA export factor TAP/MEX67 ; nuclear RNA export factor 1/2 E=8e-39
isogroup03118	3.46855	0.659059	0.599322	1.09967	0.271474	0.695746	Translocase of outer mitochondrial membrane complex, subunit TOM40 ; mitochondrial import receptor subunit TOM40 E=4e-118
isogroup19020	19.9983	-0.295717	0.268983	-1.09939	0.271597	0.695831	NAD+ ADP-ribosyltransferase Parp, required for poly-ADP ribosylation of nuclear proteins
isogroup04321	7.87241	-0.379495	0.345302	-1.09903	0.271757	0.695841	Small Nuclear ribonucleoprotein splicing factor ; U6 snRNA-associated Sm-like protein LSm1 E=7e-13
isogroup00610	26.0682	-0.21483	0.196403	-1.09382	0.274033	0.695906	G protein subunit Galphaq/Galphay, small G protein superfamily ; guanine nucleotide binding protein (G protein), alpha 11 E=4e-70
isogroup02130	7.20184	0.399232	0.36411	1.09646	0.272878	0.695906	Uncharacterized conserved protein
isogroup03023	3.9676	-0.49372	0.450166	-1.09675	0.272751	0.695906	Protein kinase C substrate, 80 KD protein, heavy chain ; protein kinase C substrate 80K-H E=6e-42
isogroup03249	4.03012	0.47873	0.43604	1.0979	0.272246	0.695906	GTP-binding ADP-ribosylation factor Arf1 ; ADP-ribosylation factor 1 E=1e-112
isogroup03512	23.4891	0.314432	0.287393	1.09408	0.273919	0.695906	Calreticulin ; calreticulin E=1e-36
isogroup05104	20.816	0.339478	0.310304	1.09402	0.273947	0.695906	NMDA selective glutamate-gated ion channel receptor subunit GRIN1
isogroup05404	2.47133	-0.609644	0.5551	-1.09826	0.272091	0.695906	Coiled-coil protein TPD52
isogroup05834	2.69385	-0.652264	0.594078	-1.09794	0.272229	0.695906	Thioredoxin binding protein TBP-2/VDUP1
isogroup10901	3.03724	-0.570155	0.519818	-1.09684	0.272713	0.695906	RNA pseudouridylate synthases ; 2,5-diamino-6-(5-phospho-D-ribitylamino)-pyrimidin-4(3H)-one ;deaminase / tRNA pseudouridine synthase; E=5e-44
isogroup11495	2.52788	0.592553	0.541374	1.09454	0.27372	0.695906	E3 ubiquitin-protein ligase BRE1 [EC:6.3.2.19] E=8e-09
isogroup11778	3.24355	0.632417	0.57794	1.09426	0.273841	0.695906	FERM domain-containing protein KRIT1
isogroup16456	6.17628	-0.458971	0.418447	-1.09685	0.272709	0.695906	Nucleolar GTPase/ATPase p130
isogroup16977	44.3899	0.19849	0.180796	1.09787	0.272261	0.695906	Oligosaccharyltransferase, beta subunit ; oligosaccharyltransferase complex subunit beta E=6e-12
isogroup33349	4.28603	0.508615	0.463862	1.09648	0.272869	0.695906	Histone H1 ; histone H1/5 E=3e-06
isogroup04567	2.73358	-0.649319	0.594093	-1.09296	0.274412	0.696176	Dehydrogenases with different specificities (related to short-chain alcohol dehydrogenases) ; retinol dehydrogenase 13 [EC:1.1.1.-] E=2e-19
isogroup02147	12.2631	0.303807	0.2788	1.08969	0.275848	0.698148	Mitochondrial 28S ribosomal protein S22
isogroup09724	1.84375	-0.665655	0.61104	-1.08938	0.275986	0.698338	Nuclear envelope protein lamin, intermediate filament superfamily ; lamin B E=6e-69
GCKDGN102EIEHR	2.59884	-0.617549	0.567343	-1.08849	0.276377	0.698344	Nidogen and related basement membrane protein proteins ; thyroglobulin E=6e-16
isogroup00005	55.284	0.285378	0.262349	1.08778	0.276691	0.698344	Myosin class II heavy chain ; myosin heavy chain E=1e-23
isogroup01661	5.29476	-0.688257	0.632476	-1.08819	0.276509	0.698344	Protein involved in autophagy and nutrient starvation ; autophagy-related protein 5 E=2e-32
isogroup03701	2.72234	-0.682061	0.627127	-1.0876	0.276773	0.698344	Microtubule-associated protein TAU
isogroup07967	1.89545	-0.742597	0.682285	-1.0884	0.27642	0.698344	WD40 repeat-containing protein ; transcription initiation factor TFIID subunit 5 E=8e-09
isogroup13399	25.3231	0.2335	0.214722	1.08745	0.276837	0.698344	Cytochrome c oxidase, subunit Vb/COX4 ; cytochrome c oxidase subunit Vb [EC:1.9.3.1] E=3e-58
isogroup20818	6.31688	0.592199	0.544735	1.08713	0.276978	0.698344	Myosin class II heavy chain
GCKDGN103GCIAO	2.85424	-0.587805	0.541424	-1.08566	0.277627	0.699325	DNA repair protein RAD18 (SMC family protein) ; ATP-dependent RNA helicase DDX6/DHH1 [EC:3.6.4.13] E=4e-06
isogroup00844	36.4462	0.245603	0.226211	1.08573	0.2776	0.699325	Vigilin
GCKDGN102DM5BY	4.14421	-0.452727	0.417104	-1.0854	0.277743	0.699459	Histone H3 (Lys4) methyltransferase complex and RNA cleavage factor II complex, subunit SWD2
isogroup00951	7.21108	0.359214	0.331282	1.08431	0.278225	0.699678	Reductases with broad range of substrate specificities
isogroup02772	12.1381	0.310058	0.285783	1.08494	0.277947	0.699678	Axonemal dynein light chain ; dynein light intermediate chain, axonemal E=6e-58
isogroup10687	3.46698	0.507178	0.467488	1.0849	0.277966	0.699678	Predicted RNA-processing protein, contains G-patch domain
isogroup11408	20.2599	-0.475313	0.438247	-1.08458	0.278109	0.699678	Polyadenylate-binding protein (RRM superfamily) ; polyadenylate-binding protein E=1e-44
isogroup17357	2.46032	-0.677737	0.625062	-1.08427	0.278244	0.699678	Phospholipase D1
isogroup07315	3.48646	0.565147	0.521453	1.08379	0.278457	0.699973	Leucine rich repeat proteins, some proteins contain F-box
isogroup10168	3.79056	0.46337	0.427891	1.08292	0.278846	0.7005	Predicted membrane protein
isogroup13378	20.348	-0.234578	0.216704	-1.08248	0.279039	0.700725	Multifunctional chaperone (14-3-3 family) ; tyrosine 3-monooxygenase/tryptophan 5-monooxygenase activation protein E=1e-75
isogroup03117	11.8479	0.344709	0.31867	1.08171	0.279381	0.701278	Phosphatidylinositol-4-phosphate 5-kinase
isogroup12798	9.64257	0.38553	0.356431	1.08164	0.279412	0.701278	Porin/voltage-dependent anion-selective channel protein
isogroup31639	2.23472	0.690997	0.639299	1.08087	0.279756	0.701525	Rho-associated, coiled-coil containing protein kinase [EC:2.7.11.1] E=7e-10
isogroup01505	2.11561	0.645514	0.598115	1.07925	0.280477	0.702493	Seryl-tRNA synthetase ; seryl-tRNA synthetase [EC:6.1.1.11] E=4e-102
isogroup02794	6.6814	-0.456944	0.423483	-1.07901	0.280582	0.702493	Crk family adapters ; proto-oncogene C-crk E=6e-135
isogroup08921	16.8395	-0.470348	0.436003	-1.07877	0.28069	0.702493	FOG: Immunoglobulin C-2 Type/fibronectin type III domains ; protein tyrosine phosphatase, receptor type, D [EC:3.1.3.48] E=5e-21
isogroup21216	12.9443	-0.399577	0.370462	-1.07859	0.280771	0.702493	NF-kappa-B inhibitor-like protein 2 E=3e-09
GCKDGN102EB2FZ	4.59878	-0.482765	0.448824	-1.07562	0.282096	0.70324	Exocyst protein Sec3
isogroup02276	111.446	0.154441	0.14343	1.07677	0.281584	0.70324	60S ribosomal protein L3 and related proteins
isogroup02336	5.57927	-0.44215	0.41067	-1.07665	0.281635	0.70324	Myosin class II heavy chain
isogroup02623	15.6563	-0.432335	0.402085	-1.07523	0.282271	0.70324	Uncharacterized conserved protein
isogroup02831	10.9134	-0.334456	0.31059	-1.07684	0.281552	0.70324	Smoothened and related G-protein-coupled receptors ; frizzled 1/7 E=9e-88
isogroup03226	3.53395	-0.477589	0.444455	-1.07455	0.282576	0.70324	Ca2+ sensor (EF-Hand superfamily) ; recoverin E=2e-34
isogroup03458	14.1919	0.307029	0.28565	1.07484	0.282445	0.70324	WD40 repeat-containing protein CHE-2
isogroup03565	18.195	0.238778	0.221976	1.0757	0.282063	0.70324	Ubiquitin-protein ligase ; ubiquitin-conjugating enzyme E2 A [EC:6.3.2.19] E=8e-82
isogroup03874	3.44373	0.510263	0.474625	1.07509	0.282336	0.70324	PHD Zn-finger proteins
isogroup04387	11.2755	-0.386028	0.359249	-1.07454	0.28258	0.70324	Pectin acetylesterase and similar proteins
isogroup06712	30.0837	0.251394	0.233891	1.07483	0.28245	0.70324	C-type lectin
isogroup07239	12.5136	0.282013	0.262303	1.07514	0.28231	0.70324	peptide alpha-N-acetyltransferase [EC:2.3.1.88] E=1e-17
isogroup04827	2.5389	0.561174	0.52251	1.07399	0.282825	0.703536	WD40 repeat-containing protein
isogroup21445	12.9026	-0.376959	0.351192	-1.07337	0.283104	0.703686	alpha-1,6-mannosyltransferase [EC:2.4.1.-] E=6e-22
isogroup06746	2.65261	-0.647678	0.603581	-1.07306	0.283245	0.703797	Ras-related small GTPase, Rho type ; cell division control protein 42 E=2e-16
isogroup07598	20.2744	-0.376929	0.351399	-1.07265	0.283426	0.704091	Extracellular matrix glycoprotein Laminin subunits alpha and gamma ; myosin heavy chain E=1e-115
isogroup03776	2.65401	-0.608733	0.567703	-1.07227	0.283597	0.704359	Predicted DNA-binding protein, contains Myb-like, SANT and ELM2 domains ; metastasis-associated protein MTA E=2e-08
isogroup02799	3.92906	0.497637	0.464508	1.07132	0.284025	0.70501	AdoMet-dependent rRNA methyltransferase SPB1 [EC:2.1.1.-] E=3e-109
GCKDGN102EMQI0	3.5954	-0.543117	0.507777	-1.0696	0.2848	0.705935	Ste20-like serine/threonine protein kinase
GCKDGN102EZOXE	1.91528	0.697276	0.652202	1.06911	0.28502	0.70601	Ca2+-modulated nonselective cation channel polycystin ; polycystin 1L2 E=2e-09
GCKDGN102D26NA	9.07618	-0.375812	0.351747	-1.06842	0.285333	0.706376	Tyrosine kinases
GCKDGN101B83CM	1.8563	-0.694079	0.650125	-1.06761	0.285697	0.706785	alpha-1,3-mannosylglycoprotein beta-1,4-N-acetylglucosaminyltransferase A/B [EC:2.4.1.145] E=5e-43
isogroup05841	22.9239	0.249336	0.233554	1.06758	0.285712	0.706785	Protein DRE2, required for cell viability
isogroup02005	15.0141	0.415113	0.389064	1.06695	0.285993	0.707166	Predicted translation initiation factor related to eIF-3a ; translation initiation factor 3 subunit B E=7e-100
GCKDGN103GZJMS	2.35191	0.608909	0.571597	1.06528	0.286751	0.707422	Arylacetamide deacetylase ; arylacetamide deacetylase [EC:3.1.1.3] E=1e-54
isogroup07953	3.38432	0.606519	0.569553	1.0649	0.28692	0.707422	Predicted P-loop ATPase fused to an acetyltransferase ; N-acetyltransferase 10 [EC:2.3.1.-] E=3e-38
isogroup08834	1.99622	-0.655464	0.615045	-1.06572	0.286551	0.707422	Kinesin-like protein ; kinesin family member 6/9 E=4e-46
isogroup19553	1.8451	-0.681694	0.640038	-1.06508	0.286838	0.707422	Vacuolar protein sorting-associated protein
isogroup04066	7.15225	-0.456451	0.429031	-1.06391	0.287369	0.708217	Protein phosphatase 1, regulatory subunit, and related proteins
isogroup00197	14.9239	-0.326733	0.307382	-1.06295	0.287803	0.708437	alpha-1,6-mannosyltransferase [EC:2.4.1.-] E=7e-07
isogroup02184	9.9213	-0.296151	0.278651	-1.0628	0.287873	0.708437	RNA polymerase subunit K ; DNA-directed RNA polymerases I, II, and III subunit RPABC2 E=7e-62
isogroup03395	12.0872	0.336025	0.316127	1.06294	0.287808	0.708437	DNA repair protein RAD18 (SMC family protein)
isogroup32745	5.58208	-0.557279	0.524381	-1.06274	0.287902	0.708437	NACHT, LRR and PYD domains-containing protein 3 E=8e-10
isogroup05212	4.98158	0.460238	0.43405	1.06033	0.288992	0.709403	RNA splicing factor - Slu7p ; pre-mRNA-processing factor SLU7 E=1e-77
GCKDGN103HG8WK	8.85326	0.462395	0.436303	1.0598	0.289235	0.709686	nucleolar complex protein 3 E=2e-18
GCKDGN101BTP61	2.47709	-0.695431	0.656615	-1.05912	0.289547	0.710045	Basement membrane-specific heparan sulfate proteoglycan (HSPG) core protein ; roundabout, axon guidance receptor 1 E=6e-23
isogroup06771	14.3235	0.323006	0.305286	1.05804	0.290035	0.710714	Uncharacterized conserved coiled-coil protein
isogroup10500	1.93014	1.00036	0.945678	1.05782	0.290136	0.710758	Lipid phosphate phosphatase and related enzymes of the PAP2 family ; phosphatidate phosphatase [EC:3.1.3.4] E=2e-49
isogroup27389	14.7804	0.24166	0.228606	1.0571	0.290464	0.71109	20S proteasome, regulatory subunit beta type PSMB5/PSMB8/PRE2 ; 20S proteasome subunit beta 5 [EC:3.4.25.1] E=9e-34
isogroup25180	3.13779	-0.615621	0.583268	-1.05547	0.291211	0.712162	Transcriptional repressors of the hairy/E(spl) family (contains HLH) ; hairy and enhancer of split, invertebrate E=3e-15
isogroup02511	17.012	0.221941	0.210696	1.05337	0.292173	0.71335	Alternative splicing factor SRp55/B52/SRp75 (RRM superfamily) ; splicing factor, arginine/serine-rich 4/5/6 E=7e-56
isogroup03379	10.0654	-0.311787	0.295982	-1.0534	0.292157	0.71335	Dyneins, heavy chain ; dynein heavy chain, axonemal E=4e-123
isogroup22124	2.37603	0.717881	0.681708	1.05306	0.292313	0.713479	Growth factor receptor-bound proteins (GRB7, GRB10, GRB14) ; spleen tyrosine kinase [EC:2.7.10.2] E=1e-33
isogroup05938	3.92255	-0.510075	0.485261	-1.05113	0.293197	0.714232	RNA helicase BRR2, DEAD-box superfamily
isogroup12937	9.49742	0.307148	0.292148	1.05135	0.293099	0.714232	Transcription initiation factor IIF, small subunit (RAP30) ; transcription initiation factor TFIIF subunit beta [EC:3.6.4.12] E=2e-83
isogroup00130	42.8543	0.178497	0.170347	1.04784	0.29471	0.71589	mRNA splicing factor/probable chromatin binding snw family nuclear protein ; coagulation factor V (labile factor) E=8e-42
isogroup00635	2.94733	0.588119	0.561844	1.04677	0.295207	0.716343	Enoyl-CoA isomerase ; 3-hydroxybutyryl-CoA dehydratase [EC:4.2.1.55] E=1e-78
isogroup11149	3.77287	0.472988	0.451925	1.04661	0.295281	0.716343	HMG-box transcription factor ; transcription factor SOX7/8/9/10/18 (SOX group E/F) E=7e-93
isogroup01628	10.015	-0.354492	0.339359	-1.04459	0.296211	0.716494	myosin X E=2e-09
isogroup02940	14.4269	0.275241	0.26359	1.0442	0.296392	0.716494	Chaperonin complex component, TCP-1 zeta subunit (CCT6) ; vitamin-K-epoxide reductase (warfarin-sensitive) [EC:1.1.4.1] E=1e-84
isogroup07146	9.28221	0.361886	0.34652	1.04434	0.296327	0.716494	Small nuclear ribonucleoprotein (snRNP) LSM3
isogroup13193	24.1857	0.211967	0.202776	1.04533	0.295871	0.716494	NADH:ubiquinone oxidoreductase, B17.2 subunit ; NADH dehydrogenase (ubiquinone) 1 alpha subcomplex 12 [EC:1.6.5.3 1.6.99.3] E=3e-84
isogroup18459	3.19056	-0.703148	0.672926	-1.04491	0.296064	0.716494	Nerve growth factor receptor TRKA and related tyrosine kinases ; receptor tyrosine kinase-like orphan receptor 1 [EC:2.7.10.1] E=7e-78
isogroup03838	5.59898	-0.467679	0.448533	-1.04269	0.297093	0.717496	Serine/threonine protein kinase ; MAP/microtubule affinity-regulating kinase [EC:2.7.11.1] E=7e-93
isogroup12856	2.25031	-0.612186	0.587208	-1.04254	0.297163	0.717496	FOG: Immunoglobin and related proteins ; brain-specific angiogenesis inhibitor 3 E=9e-19
isogroup00040	5.93549	0.414614	0.397775	1.04233	0.297258	0.717554	Transcription initiation factor IID subunit
isogroup09254	69.4502	0.17853	0.171339	1.04197	0.297426	0.71765	40S ribosomal protein S11
isogroup23587	5.78043	-0.722941	0.694304	-1.04124	0.297762	0.71814	Aldo/keto reductase family proteins ; aldehyde reductase [EC:1.1.1.21] E=9e-11
isogroup29270	3.74351	-0.5457	0.524515	-1.04039	0.298158	0.718331	Glutaminyl-tRNA synthetase
isogroup17078	8.99848	-0.375282	0.360798	-1.04014	0.298273	0.718338	ATP-dependent RNA helicase DDX1 [EC:3.6.4.13] E=1e-11
isogroup00913	2.85496	-0.629978	0.605863	-1.0398	0.298432	0.71837	beta-1,4-N-acetylgalactosaminyltransferase 3 [EC:2.4.1.244] E=3e-12
isogroup06291	14.5872	-0.371031	0.356819	-1.03983	0.298419	0.71837	Major epididymal secretory protein HE1 ; Niemann-Pick C2 protein E=2e-57
isogroup01046	8.7288	-0.427671	0.411428	-1.03948	0.298581	0.718421	Topoisomerase TOP1-interacting protein BTBD1 ; BTB/POZ domain-containing protein 3/6 E=3e-86
isogroup07962	2.30817	-0.641865	0.617456	-1.03953	0.298557	0.718421	Uncharacterized conserved protein
isogroup32359	2.46032	0.702062	0.676041	1.03849	0.299042	0.719065	Anti-apoptotic Bcl-2 family proteins, prevent opening of mitochondrial porin channel
isogroup08776	1.9718	-0.631414	0.608408	-1.03781	0.299357	0.719668	Neurexin IV ; contactin associated protein-like 2 E=1e-72
isogroup03415	3.91963	-0.505231	0.487193	-1.03702	0.299725	0.720109	AAA+-type ATPase ; spastin [EC:3.6.4.3] E=5e-41
isogroup06950	2.84394	0.587937	0.567003	1.03692	0.299773	0.720109	Medium-chain acyl-CoA dehydrogenase ; butyryl-CoA dehydrogenase [EC:1.3.8.1] E=6e-05
isogroup01885	40.8764	0.213054	0.20577	1.0354	0.300481	0.720693	Ribosomal protein S18 ; small subunit ribosomal protein S18e E=1e-95
isogroup22587	1.86155	-0.638269	0.617071	-1.03435	0.300972	0.721067	mRNA cleavage factor I subunit/CPSF subunit
isogroup02227	8.14062	0.344874	0.333737	1.03337	0.30143	0.721545	Predicted Zn-finger protein
GCKDGN103G7PGH	2.08818	-0.617422	0.598096	-1.03231	0.301926	0.722114	ATP-binding cassette, subfamily D (ALD), member 3 E=2e-17
isogroup00716	45.6921	0.201896	0.19556	1.0324	0.301885	0.722114	Molecular chaperone (HSP90 family) ; molecular chaperone HtpG E=2e-89
isogroup26405	14.9988	-0.403649	0.391083	-1.03213	0.30201	0.722161	Ca2+/calmodulin-dependent protein kinase, EF-Hand protein superfamily
GCKDGN101AYUSP	3.67861	0.449767	0.436102	1.03134	0.302383	0.72259	Nucleolar GTPase/ATPase p130
isogroup04362	2.88431	0.701038	0.679705	1.03139	0.30236	0.72259	Molecular chaperones GRP170/SIL1, HSP70 superfamily ; heat shock 70kDa protein 1/8 E=2e-20
isogroup03197	2.78025	-0.527064	0.512137	-1.02915	0.30341	0.723014	Cubilin, multiligand receptor mediating cobalamin absorption ; neuropilin 2 E=2e-31
isogroup14309	18.5661	-0.277878	0.270075	-1.02889	0.303531	0.723014	Rap1-GTPase-activating protein (Rap1GAP) ; signal-induced proliferation-associated gene 1 E=1e-40
isogroup00674	55.162	0.178227	0.173476	1.02739	0.304238	0.72379	Conserved alpha-helical protein
isogroup01336	61.013	0.218028	0.212344	1.02677	0.304529	0.72379	Cytochrome c oxidase, subunit VIa/COX13
isogroup04046	5.23202	0.466493	0.454211	1.02704	0.304402	0.72379	Protein similar to predicted member of the intramitochondrial sorting protein family
isogroup04081	116.417	0.13757	0.133994	1.02669	0.304568	0.72379	60s ribosomal protein L2/L8 ; large subunit ribosomal protein L8e E=6e-102
isogroup05807	19.5509	0.515285	0.501783	1.02691	0.304464	0.72379	Histones H3 and H4 ; histone H3-like centromeric protein A E=2e-19
isogroup10149	1.91798	-0.60593	0.590029	-1.02695	0.304444	0.72379	Uncharacterized conserved protein
isogroup10797	14.4648	0.363766	0.354359	1.02655	0.304634	0.72379	Cactin
isogroup00303	5.01003	-0.41922	0.408629	-1.02592	0.30493	0.724114	FOG: Transposon-encoded proteins with TYA, reverse transcriptase, integrase domains in various combinations ; arginine vasopressin receptor 2 E=5e-39
isogroup04754	10.0753	0.310861	0.303337	1.0248	0.305456	0.724509	Predicted membrane protein
isogroup19043	2.49379	0.60169	0.587024	1.02498	0.305371	0.724509	Very-long-chain acyl-CoA dehydrogenase ; very long chain acyl-CoA dehydrogenase [EC:1.3.99.-] E=5e-60
isogroup22433	153.793	0.173632	0.169378	1.02512	0.305308	0.724509	40S ribosomal protein S4 ; small subunit ribosomal protein S4e E=2e-51
isogroup02986	6.51469	0.393296	0.384863	1.02191	0.306822	0.726248	AAA+-type ATPase containing the bromodomain
isogroup07514	3.21465	0.507311	0.496462	1.02185	0.306851	0.726248	methylosome protein 50 E=5e-26
isogroup08515	7.10964	0.435445	0.426068	1.02201	0.306777	0.726248	Uncharacterized conserved protein
isogroup25665	2.70969	-0.601516	0.588177	-1.02268	0.30646	0.726248	LRR-containing protein ; NACHT, LRR and PYD domains-containing protein 3 E=2e-30
isogroup03348	34.446	0.233186	0.228393	1.02099	0.30726	0.726854	Transcription regulator XNP/ATRX, DEAD-box superfamily
isogroup00494	49.382	0.263656	0.258341	1.02057	0.307456	0.727093	Molecular chaperones HSP105/HSP110/SSE1, HSP70 superfamily ; heat shock 70kDa protein 4 E=1e-172
isogroup03077	3.68371	0.524668	0.514453	1.01986	0.307797	0.727571	Actin-binding cytoskeleton protein, filamin ; filamin E=2e-32
GCKDGN103GBS08	1.8234	-0.602272	0.591332	-1.0185	0.30844	0.727572	RNA polymerase II elongator associated protein
isogroup11499	6.61658	0.457214	0.448817	1.01871	0.30834	0.727572	D-ribulose-5-phosphate 3-epimerase
isogroup18129	2.04149	0.613383	0.601715	1.01939	0.308017	0.727572	FOG: TPR repeat ; protein phosphatase 5 [EC:3.1.3.16] E=2e-61
isogroup05365	4.02441	-0.473943	0.465668	-1.01777	0.308787	0.727775	Chromatin remodeling protein, contains PHD Zn-finger
isogroup10101	5.03652	-0.512931	0.504386	-1.01694	0.309181	0.727785	Fibrillins and related proteins containing Ca2+-binding EGF-like domains ; latent transforming growth factor beta binding protein E=4e-19
isogroup01315	6.35801	0.492686	0.484914	1.01603	0.309617	0.728502	transcriptional regulator ERG E=5e-24
isogroup06535	6.44508	0.378754	0.372835	1.01588	0.309689	0.728519	ESCRT-I complex subunit VPS37 E=9e-62
isogroup05377	18.2257	-0.224982	0.221587	-1.01532	0.309952	0.728831	Ubiquitin-protein ligase ; ubiquitin-conjugating enzyme E2 G1 [EC:6.3.2.19] E=7e-31
isogroup03476	4.0346	-0.471089	0.46417	-1.01491	0.310151	0.728991	Kinesin light chain
GCKDGN101BJR4Q	3.73441	-0.477928	0.471538	-1.01355	0.310797	0.730013	Multidrug resistance-associated protein/mitoxantrone resistance protein, ABC superfamily ; ATP-binding cassette, subfamily C (CFTR/MRP), member 4 E=8e-09
isogroup01112	51.6389	0.207989	0.205559	1.01182	0.311623	0.73025	20S proteasome, regulatory subunit alpha type PSMA6/SCL1 ; 20S proteasome subunit alpha 1 [EC:3.4.25.1] E=3e-151
isogroup02438	2.8314	0.519548	0.513201	1.01237	0.311362	0.73025	FOG: FHA domain ; E3 ubiquitin-protein ligase RNF8 [EC:6.3.2.19] E=2e-148
isogroup04745	17.0724	-0.235658	0.23291	-1.0118	0.311635	0.73025	transcription factor SOX7/8/9/10/18 (SOX group E/F) E=3e-12
isogroup20174	3.4807	0.558572	0.551896	1.0121	0.311492	0.73025	DNA-dependent RNA polymerase I
isogroup00270	6.6553	-0.349006	0.345614	-1.00981	0.312585	0.731543	Reductases with broad range of substrate specificities ; glucose 1-dehydrogenase [EC:1.1.1.47] E=8e-80
isogroup03390	7.16332	-0.341784	0.33858	-1.00946	0.312754	0.731724	Transcriptional regulator of the PUR family, single-stranded-DNA-binding
isogroup03421	5.51424	-0.496003	0.491707	-1.00874	0.313102	0.732077	Actin filament-coating protein tropomyosin ; deleted in malignant brain tumors 1 protein E=2e-117
isogroup15594	91.8119	0.277374	0.27514	1.00812	0.313397	0.732308	40S ribosomal protein S21 ; small subunit ribosomal protein S21e E=3e-46
isogroup28127	3.67165	0.419765	0.416384	1.00812	0.313396	0.732308	H/ACA ribonucleoprotein complex non-core subunit NAF1 E=1e-24
isogroup04825	15.7407	-0.282195	0.280181	-1.00719	0.313843	0.732561	Inosine triphosphate pyrophosphatase ; nucleoside-triphosphate pyrophosphatase [EC:3.6.1.19] E=3e-130
isogroup09583	2.61209	0.503393	0.500055	1.00668	0.314091	0.732857	3-Methylcrotonyl-CoA carboxylase, non-biotin containing subunit/Acetyl-CoA carboxylase carboxyl transferase, subunit beta ; 3-methylcrotonyl-CoA carboxylase beta subunit [EC:6.4.1.4] E=1e-74
isogroup18312	2.22961	0.598961	0.595262	1.00621	0.314313	0.733069	Transcriptional repressor EZH1 ; enhancer of zeste [EC:2.1.1.43] E=2e-55
isogroup20899	6.48589	-0.342065	0.339908	-1.00634	0.31425	0.733069	Class 2 transcription repressor NC2, alpha subunit (DRAP1) ; DNA polymerase epsilon subunit 4 [EC:2.7.7.7] E=1e-69
isogroup25739	3.44914	0.564861	0.561585	1.00583	0.314496	0.733342	Putative transcription factor HALR/MLL3, involved in embryonic development
isogroup04705	19.4693	0.246956	0.24571	1.00507	0.314861	0.733581	Pristanoyl-CoA/acyl-CoA oxidase ; acyl-CoA oxidase [EC:1.3.3.6] E=1e-154
isogroup16588	3.84491	0.467688	0.46556	1.00457	0.315103	0.733654	Beta-transducin family (WD-40 repeat) protein ; transcription initiation factor TFIID subunit 5 E=7e-08
isogroup04326	9.27242	0.369925	0.368387	1.00418	0.315293	0.733671	Beta-transducin family (WD-40 repeat) protein ; COMPASS component SWD3 E=3e-12
isogroup05484	13.2069	0.33504	0.333751	1.00386	0.315446	0.733808	Predicted RNA-binding protein (RRM superfamily) ; pre-mRNA branch site protein p14 E=8e-85
isogroup02249	5.42346	0.381172	0.380254	1.00241	0.316143	0.734578	Predicted small GTPase involved in nuclear protein import ; GTP-binding nuclear protein Ran E=1e-05
isogroup04062	164.844	0.107445	0.107232	1.00199	0.316349	0.734669	Histones H3 and H4 ; histone H3-like centromeric protein A E=2e-16
isogroup04762	1.91355	-0.613069	0.611891	-1.00193	0.31638	0.734669	Molecular chaperone (HSP90 family) ; TNF receptor-associated protein 1 E=1e-86
isogroup01602	2.42678	-0.700814	0.701025	-0.999699	0.317456	0.735417	Actin and related proteins ; actin, alpha cardiac muscle E=5e-25
isogroup02067	6.38252	-0.486117	0.485961	-1.00032	0.317155	0.735417	Epithelin/granulin
isogroup02532	7.07689	0.341172	0.341321	0.999563	0.317522	0.735417	Uncharacterized conserved protein (contains TPR repeat)
isogroup05380	2.82057	-0.532224	0.532067	-1.0003	0.317167	0.735417	Rho GTPase effector BNI1 and related formins ; formin 2 E=4e-94
isogroup07947	4.76063	-0.46882	0.468489	-1.00071	0.316968	0.735417	Uncharacterized conserved protein
isogroup16463	1.86996	0.733656	0.733641	1.00002	0.317301	0.735417	Predicted membrane protein ; presenilin enhancer 2 E=2e-63
isogroup18863	6.15287	-0.466705	0.466262	-1.00095	0.316851	0.735417	E3 ubiquitin-protein ligase HUWE1 [EC:6.3.2.19] E=2e-37
isogroup25595	1.9872	-0.680329	0.680703	-0.99945	0.317577	0.735417	Dipeptidyl aminopeptidase ; dipeptidyl aminopeptidase [EC:3.4.14.-] E=4e-12
isogroup02245	13.5014	0.356873	0.357229	0.999004	0.317793	0.735657	Transcription factor zerknullt and related HOX domain proteins ; Antp family, other E=6e-26
isogroup02633	6.4021	-0.3621	0.362802	-0.998067	0.318247	0.736233	Dynein light chain ; dynein light chain Tctex-type 1 E=4e-10
isogroup02950	9.80088	0.352019	0.352989	0.997253	0.318642	0.736233	Transcription coactivator
isogroup06211	2.0896	0.624413	0.626002	0.997461	0.318541	0.736233	26S proteasome regulatory complex, subunit PSMD9 ; 26S proteasome non-ATPase regulatory subunit 9 E=6e-82
isogroup24525	2.50388	-0.577065	0.579239	-0.996247	0.31913	0.736769	Polyadenylate-binding protein (RRM superfamily) ; polyadenylate-binding protein E=1e-61
isogroup12238	5.68408	-0.458154	0.459966	-0.99606	0.319221	0.736826	Uncharacterized conserved protein
GCKDGN102D4RU1	2.59542	-0.588304	0.592243	-0.993348	0.32054	0.737225	Acetyl-CoA carboxylase
isogroup00581	10.0359	-0.306431	0.308337	-0.993821	0.32031	0.737225	RNA-binding protein LARK, contains RRM and retroviral-type Zn-finger domains ; U11/U12 small nuclear ribonucleoprotein 31 kDa protein E=4e-10
isogroup02507	3.25861	0.614865	0.619419	0.992648	0.320882	0.737225	RFX family transcription factor ; regulatory factor X 1/2/3 E=2e-85
isogroup03420	6.19285	0.38416	0.386692	0.993452	0.32049	0.737225	Uncharacterized conserved protein, contains WD40 repeats
isogroup06887	3.1839	0.59222	0.595813	0.993971	0.320237	0.737225	Signal transducing adaptor protein STAM/STAM2 ; growth factor receptor-binding protein 2 E=7e-14
isogroup20906	5.36646	0.409953	0.412853	0.992977	0.320721	0.737225	Ubiquitin C-terminal hydrolase ; recoverin E=7e-11
isogroup22407	6.46671	-0.382437	0.385333	-0.992485	0.320961	0.737225	Ca2+ transporting ATPase
isogroup24317	2.4105	-0.579704	0.583952	-0.992726	0.320844	0.737225	Predicted C3H1-type Zn-finger protein
isogroup04888	6.37995	0.359544	0.362469	0.991932	0.321231	0.737353	DNA topoisomerase I ; DNA topoisomerase I [EC:5.99.1.2] E=5e-120
isogroup00986	19.5626	0.274074	0.276376	0.991674	0.321357	0.73736	FKBP-type peptidyl-prolyl cis-trans isomerase
isogroup02173	7.69909	0.358236	0.361521	0.990914	0.321728	0.737488	Glycine cleavage system H protein (lipoate-binding) ; glycine cleavage system H protein E=1e-31
isogroup03719	3.81872	0.459662	0.46397	0.990714	0.321825	0.737488	FOG: Leucine rich repeat ; discs large protein E=3e-18
isogroup05169	10.9572	-0.37675	0.380431	-0.990324	0.322016	0.737488	Vacuolar protein sorting-associated protein
isogroup11760	10.8024	0.294407	0.297046	0.991117	0.321628	0.737488	26S proteasome regulatory complex, subunit RPN9/PSMD13
isogroup12008	6.66405	0.565437	0.570905	0.990423	0.321967	0.737488	Meprin A metalloprotease ; tolloid-like protein 1 [EC:3.4.24.-] E=8e-09
isogroup16016	5.47923	0.407014	0.410833	0.990706	0.321829	0.737488	AAA+-type ATPase
isogroup28547	2.86704	0.523802	0.528487	0.991134	0.32162	0.737488	Myosin class II heavy chain
GCKDGN102DPR4P	1.89045	0.730969	0.739041	0.989077	0.322625	0.737525	Uncharacterized conserved protein
isogroup02099	3.50053	-0.482092	0.487588	-0.988728	0.322796	0.737525	CD109 antigen E=4e-22
isogroup03450	12.8988	0.302769	0.305987	0.989482	0.322427	0.737525	Chaperonin complex component, TCP-1 delta subunit (CCT4) ; T-complex protein 1 subunit epsilon E=8e-53
isogroup08406	7.66553	0.405875	0.410398	0.988979	0.322673	0.737525	glucosylceramidase [EC:3.2.1.45] E=4e-11
isogroup12171	6.88061	-0.380813	0.38463	-0.990078	0.322136	0.737525	creatinase [EC:3.5.3.3] E=2e-15
isogroup12494	13.2154	0.308556	0.311882	0.989335	0.322499	0.737525	Histone acetyltransferase SAGA/ADA, catalytic subunit PCAF/GCN5 and related proteins
isogroup13249	1.82587	0.618123	0.624669	0.989522	0.322408	0.737525	kinesin light chain E=1e-05
GCKDGN103GIUAI	2.10781	-0.546603	0.555368	-0.984218	0.325009	0.737999	Copine
isogroup00059	107.727	0.14637	0.148695	0.984361	0.324938	0.737999	60S ribosomal protein L21 ; large subunit ribosomal protein L21e E=2e-52
isogroup00360	2.69229	0.677253	0.68613	0.987062	0.323612	0.737999	Uncharacterized conserved protein
isogroup00491	9.22849	0.295039	0.299264	0.985882	0.324191	0.737999	cAMP-dependent protein kinase catalytic subunit (PKA) ; protein kinase A [EC:2.7.11.11] E=4e-101
isogroup00577	5.54999	0.395401	0.400353	0.987631	0.323334	0.737999	Cell division control protein/predicted DNA repair exonuclease
isogroup00775	3.85091	0.487789	0.494784	0.985863	0.324201	0.737999	Molecular chaperone (DnaJ superfamily) ; DnaJ homolog subfamily A member 5 E=2e-160
isogroup02307	40.0333	0.157009	0.159605	0.983736	0.325245	0.737999	Predicted RNA-binding protein containing PIN domain and invovled in translation or RNA processing
isogroup02651	60.2365	-0.225317	0.228962	-0.984082	0.325075	0.737999	Prohibitins and stomatins of the PID superfamily ; membrane protease subunit HflC [EC:3.4.-.-] E=1e-117
isogroup03062	38.0786	-0.160378	0.16263	-0.986152	0.324058	0.737999	Multifunctional chaperone (14-3-3 family) ; tyrosine 3-monooxygenase/tryptophan 5-monooxygenase activation protein E=7e-58
isogroup03078	6.23207	-0.338774	0.343278	-0.986878	0.323703	0.737999	Stress-induced protein UVI31+ ; BolA protein E=6e-69
isogroup04264	16.6552	-0.291225	0.295995	-0.983885	0.325172	0.737999	Structural maintenance of chromosome protein 1 (sister chromatid cohesion complex Cohesin, subunit SMC1) ; structural maintenance of chromosome 1 E=2e-101
isogroup04269	4.15694	0.411374	0.417591	0.985113	0.324569	0.737999	Splicing factor 3b, subunit 2 ; splicing factor 3B subunit 2 E=1e-38
isogroup07486	8.78273	-0.524874	0.532301	-0.986049	0.324109	0.737999	Vesicle coat complex COPI, beta subunit
isogroup14586	2.758	-0.496636	0.50488	-0.983671	0.325277	0.737999	Adiponutrin and related vesicular transport proteins; predicted alpha/beta hydrolase ; patatin-like phospholipase domain-containing protein 4 [EC:3.1.1.-] E=1e-29
isogroup14654	8.4324	0.489363	0.495674	0.987269	0.323511	0.737999	Protein tyrosine kinase
isogroup22610	17.2305	0.611289	0.621092	0.984217	0.325009	0.737999	Smoothened and related G-protein-coupled receptors ; frizzled 1/7 E=5e-26
isogroup22630	3.19057	0.588366	0.597841	0.984152	0.325041	0.737999	Multifunctional chaperone (14-3-3 family) ; tyrosine 3-monooxygenase/tryptophan 5-monooxygenase activation protein E=5e-34
isogroup06863	3.43552	0.50951	0.518745	0.982198	0.326002	0.738745	DnaJ homolog subfamily C member 7 E=3e-16
isogroup04207	27.0817	0.197981	0.201699	0.981566	0.326314	0.738899	20S proteasome, regulatory subunit beta type PSMB3/PUP3 ; 20S proteasome subunit beta 3 [EC:3.4.25.1] E=3e-151
isogroup05340	7.12428	0.358049	0.364709	0.981738	0.326229	0.738899	DEAD-box protein abstrakt ; ATP-dependent RNA helicase [EC:3.6.4.13] E=2e-27
isogroup04027	2.01648	0.670833	0.683596	0.98133	0.32643	0.738965	nucleoprotein TPR E=7e-86
isogroup10927	101.351	0.155045	0.158056	0.980952	0.326617	0.739237	60S ribosomal protein L27 ; large subunit ribosomal protein L27e E=9e-78
isogroup00731	10.1666	0.307927	0.314156	0.980172	0.327001	0.739659	RNA-binding protein CUGBP1/BRUNO (RRM superfamily) ; CUG-BP- and ETR3-like factor E=9e-99
isogroup02937	1.92304	0.5381	0.549842	0.978644	0.327756	0.740466	Nucleosome remodeling factor, subunit CAF1/NURF55/MSI1 ; histone-binding protein RBBP7 E=1e-42
isogroup02459	5.17899	-0.47328	0.483827	-0.978201	0.327975	0.740664	cAMP-dependent protein kinase types I and II, regulatory subunit ; cAMP-dependent protein kinase regulator E=8e-57
isogroup02889	3.96651	0.440839	0.450664	0.978198	0.327976	0.740664	GTPase Rab2, small G protein superfamily ; Ras-related protein Rab-2B E=1e-152
isogroup02294	3.97592	0.478516	0.489482	0.977596	0.328274	0.741187	Exosomal 3-5 exoribonuclease complex, subunit Rrp42 ; exosome complex component RRP45 E=3e-08
isogroup01105	4.72885	0.678253	0.694448	0.97668	0.328727	0.741588	Ubiquitin/40S ribosomal protein S27a fusion
isogroup05619	11.4291	0.295405	0.302501	0.97654	0.328797	0.741588	WD40 repeat protein ; COMPASS component SWD3 E=5e-06
isogroup11414	8.1962	0.316118	0.323748	0.976433	0.32885	0.741588	Nicotinic acid phosphoribosyltransferase ; nicotinate phosphoribosyltransferase [EC:2.4.2.11] E=1e-13
isogroup17657	23.8502	0.270644	0.277843	0.974089	0.330012	0.74271	U5 snRNP-like RNA helicase subunit
GCKDGN102EFELD	4.2745	-0.471116	0.484578	-0.972218	0.330942	0.743458	Translation initiation factor 2C (eIF-2C) and related proteins
isogroup06675	1.85127	-0.647738	0.666487	-0.971869	0.331116	0.743458	Chromatin remodeling protein, contains PHD Zn-finger ; inhibitor of growth protein 5 E=8e-54
isogroup09563	8.48139	-0.315165	0.324112	-0.972395	0.330854	0.743458	FOG: WD40 repeat
isogroup19951	2.7953	-0.473328	0.487056	-0.971815	0.331143	0.743458	Ankyrin ; ankyrin E=7e-18
isogroup02120	25.8382	0.219894	0.226357	0.971447	0.331326	0.743719	WD40 repeat protein ; THO complex subunit 6 E=7e-135
isogroup00720	3.74218	0.429556	0.442299	0.971189	0.331454	0.743799	Mitochondrial matrix protein frataxin, involved in Fe/S protein biosynthesis
isogroup01288	10.6688	0.452315	0.466322	0.969961	0.332066	0.744483	Uncharacterized conserved protein
isogroup00520	16.4708	0.244885	0.252534	0.969712	0.33219	0.744582	RNA 3-terminal phosphate cyclase ; RNA 3-terminal phosphate cyclase-like protein E=3e-68
isogroup00576	8.1354	0.384755	0.39693	0.969326	0.332383	0.744582	TATA-box binding protein (TBP), component of TFIID and TFIIIB ; transcription initiation factor TFIID TATA-box-binding protein E=4e-51
isogroup01967	20.0023	0.229782	0.236989	0.969588	0.332252	0.744582	Ca2+/calmodulin-dependent protein kinase, EF-Hand protein superfamily ; calcium/calmodulin-dependent protein kinase (CaM kinase) II [EC:2.7.11.17] E=2e-30
GCKDGN102DMPRE	3.54842	0.473515	0.488724	0.96888	0.332605	0.744646	Membrane-associated protein FER-1 and related ferlins, contain multiple C2 domains
isogroup05925	7.4598	0.379313	0.391761	0.968225	0.332932	0.74493	Cytochrome oxidase assembly factor COX15 ; cytochrome c oxidase subunit XV assembly protein E=1e-09
isogroup23505	2.02235	0.638134	0.660152	0.966648	0.33372	0.746096	ER-Golgi vesicle-tethering protein p115
isogroup04525	27.818	-0.175087	0.181264	-0.965921	0.334084	0.746422	COPII vesicle protein
isogroup19453	2.30443	0.590443	0.611745	0.965178	0.334456	0.746781	Kinesin-like protein ; kinesin family member 1/13/14 E=2e-73
GCKDGN103GT4HL	3.82739	0.520746	0.540075	0.964212	0.33494	0.74688	Zn-binding protein Push
isogroup27157	2.86376	0.573923	0.595071	0.964462	0.334814	0.74688	Endocytic adaptor protein intersectin
GCKDGN103GNS4J	3.56734	-0.452989	0.469994	-0.96382	0.335136	0.74702	RNA-binding protein 5/10 E=2e-23
isogroup09138	4.10539	0.458664	0.476008	0.963564	0.335264	0.747157	Presenilin
isogroup00149	39.5707	0.168317	0.174851	0.962634	0.335731	0.74764	Regulator of ATP-sensitive K+ channels Alpha-endosulfine/ARPP-19 and related cAMP-regulated phosphoproteins
isogroup02436	4.31153	-0.422361	0.438814	-0.962506	0.335795	0.74764	Uncharacterized conserved protein
isogroup03429	9.54902	0.317935	0.3304	0.962275	0.335911	0.74764	Uncharacterized conserved protein
isogroup04875	2.09257	-0.781414	0.812339	-0.961932	0.336084	0.74764	Predicted E3 ubiquitin ligase ; tripartite motif-containing protein 2/3 E=2e-76
isogroup03609	4.06709	0.433571	0.451371	0.960563	0.336772	0.748426	Transport protein Sec61, alpha subunit ; protein transport protein SEC61 subunit alpha E=1e-149
isogroup02253	37.369	0.201099	0.209515	0.95983	0.337141	0.74859	Heterochromatin-associated protein HP1 and related CHROMO domain proteins ; chromobox protein 1 E=1e-22
isogroup02845	10.0053	0.313104	0.326371	0.959349	0.337383	0.74889	Calmodulin and related proteins (EF-Hand superfamily) ; calbindin D28 E=1e-158
isogroup00281	4.27155	0.412018	0.429773	0.958687	0.337716	0.749329	Actin-binding cytoskeleton protein, filamin ; filamin E=2e-42
isogroup33018	6.31958	-0.470477	0.490923	-0.958352	0.337885	0.74941	Dystonin, GAS (Growth-arrest-specific protein), and related proteins
isogroup23929	11.0603	0.360892	0.376803	0.957775	0.338176	0.749695	Uncharacterized conserved protein
isogroup04601	22.8343	0.20787	0.217307	0.956574	0.338782	0.749953	Adenylate kinase ; adenylate kinase [EC:2.7.4.3] E=5e-30
isogroup04366	3.38899	0.578308	0.604872	0.956084	0.33903	0.750162	U4/U6 small nuclear ribonucleoprotein Prp4 (contains WD40 repeats)
isogroup07122	17.3202	-0.299819	0.313855	-0.955277	0.339438	0.750173	Predicted RNA-binding protein, contains SWAP and G-patch domains
isogroup00897	11.6431	-0.316997	0.332188	-0.954269	0.339948	0.750593	Uncharacterized conserved protein
isogroup07715	5.43013	0.388694	0.407295	0.954329	0.339917	0.750593	Reductases with broad range of substrate specificities ; peroxisomal 2,4-dienoyl-CoA reductase [EC:1.3.1.34] E=7e-55
isogroup27600	16.0251	-0.257661	0.270018	-0.954238	0.339963	0.750593	Ganglioside-induced differentiation associated protein 3
isogroup01955	16.7658	0.259694	0.27224	0.953915	0.340126	0.750656	Mitochondrial solute carrier protein ; solute carrier family 25 (mitochondrial dicarboxylate transporter), member 10 E=2e-115
isogroup21141	5.92486	0.404923	0.424466	0.953959	0.340105	0.750656	Aldehyde dehydrogenase ; aldehyde dehydrogenase family 7 member A1 [EC:1.2.1.31 1.2.1.8 1.2.1.3] E=3e-10
isogroup20377	3.26463	-0.522156	0.548054	-0.952746	0.340719	0.751456	Uncharacterized conserved protein
isogroup25204	1.91661	0.599416	0.629197	0.952669	0.340758	0.751456	Ypt/Rab-specific GTPase-activating protein GYP1
isogroup02177	4.23327	-0.401031	0.421491	-0.951457	0.341373	0.751566	GTP-binding protein SEC4, small G protein superfamily, and related Ras family GTP-binding proteins ; Ras-related protein Rab-1A E=1e-63
isogroup03341	28.2543	0.24482	0.257362	0.951267	0.341469	0.751566	Predicted Yippee-type zinc-binding protein
isogroup17006	3.5437	0.45398	0.477397	0.950948	0.341631	0.751566	Glutamate-gated metabotropic ion channel receptor subunit GRM2 and related subunits, G-protein coupled receptor superfamily ; metabotropic glutamate receptor 2/3 E=9e-19
isogroup02627	4.76254	0.436654	0.45965	0.949971	0.342127	0.751952	Ubiquitin C-terminal hydrolase UCHL1
isogroup07960	35.8564	0.17792	0.187442	0.949198	0.34252	0.752372	Predicted membrane protein
isogroup02922	9.65861	0.331088	0.349007	0.948657	0.342795	0.752385	WD40 repeat-containing protein ; COMPASS component SWD3 E=8e-12
isogroup03161	2.73805	-0.453832	0.478338	-0.948768	0.342738	0.752385	Calmodulin and related proteins (EF-Hand superfamily) ; calmodulin E=2e-36
isogroup17343	3.47718	-0.484143	0.510197	-0.948933	0.342655	0.752385	FOG: Immunoglobin and related proteins ; roundabout, axon guidance receptor 1 E=6e-13
isogroup05339	5.4587	-0.426222	0.449415	-0.948392	0.34293	0.752428	Microtubule-binding protein involved in cell cycle control ; microtubule-associated protein, RP/EB family E=2e-155
GCKDGN102EAQD6	1.86973	-0.612128	0.646576	-0.946721	0.343781	0.753513	Zinc carboxypeptidase ; carboxypeptidase D [EC:3.4.17.22] E=5e-67
isogroup07073	8.73629	-0.307952	0.32549	-0.946117	0.344089	0.753727	Carbonic anhydrase
isogroup05779	25.3798	-0.254018	0.26861	-0.945675	0.344314	0.753942	60s ribosomal protein L30 isolog ; large subunit ribosomal protein L24e E=3e-89
isogroup02313	15.4607	-0.290928	0.308043	-0.944441	0.344944	0.754209	Cation-independent mannose-6-phosphate receptor CI-MPR
isogroup04886	17.1629	0.241637	0.255726	0.944909	0.344705	0.754209	Copper transporter
isogroup27953	2.19469	-0.640886	0.678691	-0.944297	0.345018	0.754209	TNF receptor-associated factor
isogroup04934	8.26505	-0.330604	0.350254	-0.943897	0.345223	0.754218	G-protein alpha subunit (small G protein superfamily) ; guanine nucleotide binding protein (G protein), alpha 11 E=2e-65
isogroup10853	121.48	0.113056	0.119783	0.943843	0.34525	0.754218	Ubiquitin-like/40S ribosomal S30 protein fusion ; small subunit ribosomal protein S30e E=7e-67
isogroup05464	3.08999	-0.443695	0.470513	-0.943002	0.34568	0.754714	Putative SAM-dependent rRNA methyltransferase SPB1
isogroup04080	23.2151	0.224604	0.238601	0.941338	0.346532	0.754966	Putative steroid membrane receptor Hpr6.6/25-Dx
isogroup06691	3.47854	-0.429399	0.455778	-0.942122	0.34613	0.754966	Ca2+-binding protein (centrin/caltractin), EF-Hand superfamily protein ; centrin-2 E=4e-10
isogroup06846	4.34094	-0.517601	0.550464	-0.940299	0.347064	0.755646	Malate dehydrogenase ; malate dehydrogenase [EC:1.1.1.37] E=2e-30
isogroup08880	2.05963	0.631594	0.671962	0.939924	0.347256	0.755646	Iron/ascorbate family oxidoreductases
isogroup14172	88.6274	-0.241551	0.256967	-0.940009	0.347213	0.755646	Actin and related proteins ; actin, alpha cardiac muscle E=2e-60
isogroup17127	8.76471	-0.415049	0.441359	-0.940388	0.347018	0.755646	Dystonin, GAS (Growth-arrest-specific protein), and related proteins
isogroup01104	20.1142	0.308118	0.328013	0.939349	0.347552	0.756008	Fibrillarin and related nucleolar RNA-binding proteins
isogroup01979	18.998	0.219892	0.234175	0.939006	0.347728	0.756083	Spliceosomal protein FBP11/Splicing factor PRP40 ; pre-mRNA-processing factor 40 E=2e-114
isogroup00157	34.5826	0.272281	0.290023	0.938827	0.34782	0.756136	Galactoside-binding lectin
isogroup03933	15.6743	-0.23579	0.25136	-0.938058	0.348215	0.756183	Trypsin ; mannan-binding lectin serine protease 1 [EC:3.4.21.-] E=2e-71
isogroup28592	1.87714	-0.580871	0.619167	-0.938149	0.348168	0.756183	Guanylate-binding protein
GCKDGN102ECZZP	3.11107	-0.512718	0.548172	-0.935322	0.349622	0.758137	Myosin class II heavy chain ; myosin heavy chain E=2e-65
isogroup05470	3.28607	-0.454342	0.486052	-0.93476	0.349912	0.758308	Meprin A metalloprotease ; cubilin E=5e-51
isogroup02825	6.8839	0.338287	0.362091	0.934259	0.35017	0.758385	Staufen and related double-stranded-RNA-binding proteins
isogroup02157	17.8462	-0.277055	0.296756	-0.933612	0.350504	0.758583	Phosphatidylserine-specific receptor PtdSerR, contains JmjC domain
[truncated: 12,664 more rows]
