# Supplementary material for: Gene expression associated with white syndromes in a reef building coral, Acropora hyacinthus
Source: BMC Genomics. 2015 May 9;16(1):371. doi: 10.1186/s12864-015-1540-2 (PMC4425862; doi:10.1186/s12864-015-1540-2)
Supplement: Additional file 7: — Excel spreadsheet containing genes, annotations, and log fold changes for the disease-AL contrast. [file 12864_2015_1540_MOESM7_ESM.xlsx]

## Sheet: annotated_results_DA.txt
isogroup	baseMean	log2FoldChange	lfcSE	stat	pvalue	padj	annotation
isogroup07242	12.5128	2.67406	0.415194	6.44051	1.19071e-10	1.59674e-07	Ca2+/calmodulin-dependent protein kinase, EF-Hand protein superfamily ; calcium/calmodulin-dependent protein kinase (CaM kinase) II [EC:2.7.11.17] E=4e-11
isogroup03588	14.5415	2.26658	0.388819	5.8294	5.56264e-09	4.66219e-06	Sortilin and related receptors ; pancreatic triacylglycerol lipase [EC:3.1.1.3] E=7e-119
isogroup03959	7.96213	3.71738	0.663608	5.60177	2.12173e-08	1.18551e-05	Collagens (type IV and type XIII), and related proteins ; folate receptor E=1e-57
isogroup02939	79.6487	1.69177	0.306872	5.51293	3.52916e-08	1.82023e-05	Catalase ; catalase [EC:1.11.1.6] E=9e-69
isogroup01913	8.45633	2.59538	0.474	5.47549	4.36303e-08	2.08958e-05	IGF-II mRNA-binding protein IMP, contains RRM and KH domains
isogroup15266	14.9562	-2.82957	0.526693	-5.37233	7.77264e-08	3.25722e-05	Glutamate decarboxylase and related proteins
isogroup02318	55.659	-2.69679	0.505357	-5.3364	9.48099e-08	3.62839e-05	phosphatidylserine decarboxylase [EC:4.1.1.65] E=2e-155
isogroup02550	9.64456	1.7422	0.336272	5.18093	2.20777e-07	7.40154e-05	Predicted membrane protein, contains DoH and Cytochrome b-561/ferric reductase transmembrane domains
isogroup01927	20.0967	1.49728	0.294573	5.08288	3.71754e-07	0.000113301	Mitochondrial tricarboxylate/dicarboxylate carrier proteins ; solute carrier family 25 (peroxisomal adenine nucleotide transporter), member 17 E=2e-111
isogroup02348	24.1974	1.21429	0.242692	5.0034	5.63265e-07	0.000157362	Transaldolase ; transaldolase [EC:2.2.1.2] E=1e-58
isogroup07370	18.2016	1.49252	0.30096	4.95921	7.07808e-07	0.000189834	Alpha tubulin ; tubulin alpha E=1e-79
isogroup10527	241.486	-1.30526	0.266188	-4.90352	9.41334e-07	0.000242756	Small cysteine-rich protein (SCRIP)
isogroup00008	12.0208	-1.47472	0.301406	-4.8928	9.94097e-07	0.000245574	FOG: Reverse transcriptase
isogroup02404	56.4546	0.777271	0.159059	4.88668	1.02552e-06	0.000245574	Transketolase ; transketolase [EC:2.2.1.1] E=6e-24
isogroup02055	53.1801	1.21874	0.253617	4.80542	1.54425e-06	0.000334006	Flavonol reductase/cinnamoyl-CoA reductase ; dihydroflavonol-4-reductase [EC:1.1.1.219] E=2e-176
isogroup04488	15.8271	-1.35052	0.281887	-4.791	1.65956e-06	0.000337073	Basement membrane-specific heparan sulfate proteoglycan (HSPG) core protein ; agrin E=4e-12
isogroup01076	14.5812	1.73295	0.378089	4.58343	4.57401e-06	0.000807072	Hydroxyacyl-CoA dehydrogenase/enoyl-CoA hydratase
isogroup02330	31.3298	0.976987	0.217175	4.49861	6.83985e-06	0.00109808	Malate synthase ; malate synthase [EC:2.3.3.9] E=8e-124
isogroup02421	38.6832	-1.14497	0.254583	-4.49742	6.87833e-06	0.00109808	Glutathione peroxidase ; glutathione peroxidase [EC:1.11.1.9] E=1e-95
isogroup02426	34.0519	-1.21441	0.270984	-4.48149	7.41221e-06	0.00112952	deoxyhypusine monooxygenase [EC:1.14.99.29] E=5e-20
isogroup00042	13.6007	-1.17956	0.268697	-4.38991	1.13397e-05	0.00161772	Origin recognition complex, subunit 1, and related proteins
isogroup04529	37.3646	1.11547	0.256681	4.34575	1.38802e-05	0.00189932	Alpha-macroglobulin ; CD109 antigen E=1e-10
isogroup02104	57.1362	1.02882	0.237561	4.33077	1.48589e-05	0.00195351	6-phosphogluconate dehydrogenase ; 6-phosphogluconate dehydrogenase [EC:1.1.1.44] E=3e-63
isogroup01910	69.3177	1.00653	0.232723	4.32502	1.52516e-05	0.00196657	Cysteine proteinase Cathepsin L ; cathepsin L [EC:3.4.22.15] E=2e-149
GCKDGN102DOTQN	37.9838	1.68519	0.397927	4.23494	2.28614e-05	0.00278702	Niemann-Pick C2 protein E=1e-08
isogroup00484	26.2474	1.44591	0.346184	4.17671	2.95754e-05	0.00341902	Carnitine O-acyltransferase CRAT ; carnitine O-palmitoyltransferase 2 [EC:2.3.1.21] E=2e-36
isogroup00729	187.569	-2.00511	0.482944	-4.15185	3.29794e-05	0.00362503	Red fluorescent protein
isogroup13134	42.4846	-0.764998	0.184565	-4.14488	3.39988e-05	0.0036653	ubiquitin carboxyl-terminal hydrolase 34 [EC:3.1.2.15] E=3e-08
isogroup00025	214.845	1.33733	0.323234	4.13735	3.51344e-05	0.00368088	Defense-related protein containing SCP domain ; thyroid peroxidase [EC:1.11.1.8] E=3e-83
isogroup07294	5.80664	2.10304	0.511045	4.11518	3.86877e-05	0.00399078	Fibroblast/platelet-derived growth factor receptor and related receptor tyrosine kinases ; fibroblast growth factor receptor 3 [EC:2.7.10.1] E=1e-88
isogroup00001	70.3757	-0.615766	0.151463	-4.06545	4.79406e-05	0.00465223	Karyopherin (importin) alpha ; importin subunit alpha-2 E=3e-66
isogroup01080	16.4292	-1.53399	0.377088	-4.068	4.74185e-05	0.00465223	Nucleoside phosphatase
isogroup00168	16.6923	-0.975493	0.240728	-4.05227	5.07238e-05	0.00472365	Serine/threonine protein kinase
isogroup06770	6.41145	1.87239	0.463895	4.03625	5.43132e-05	0.00498863	Catalase ; catalase [EC:1.11.1.6] E=2e-69
isogroup02243	5.79222	-1.66332	0.41571	-4.00116	6.30326e-05	0.00571126	Fibroblast/platelet-derived growth factor receptor and related receptor tyrosine kinases ; tyrosine-protein kinase receptor torso [EC:2.7.10.1] E=1e-16
isogroup04632	29.5653	0.732831	0.183619	3.99104	6.57841e-05	0.00574345	Myosin essential light chain, EF-Hand protein superfamily ; myosin light chain, invertebrate E=3e-56
isogroup11045	6.46774	-1.70303	0.426456	-3.99344	6.51208e-05	0.00574345	melanoma-associated antigen p97 E=1e-15
isogroup00869	50.4707	-1.72459	0.436888	-3.94744	7.89899e-05	0.00677365	Green or cyan fluorescent protein
isogroup01950	15.4728	1.50015	0.381569	3.93153	8.44084e-05	0.00698714	Signal transduction protein Enabled, contains WH1 domain ; sprouty E=3e-113
isogroup02797	20.5602	0.979995	0.250666	3.90957	9.24592e-05	0.00756023	Homeobox transcription factor ; homeobox protein OTX E=6e-94
isogroup04308	22.4741	1.33767	0.345618	3.87036	0.000108674	0.00857245	FOG: Ankyrin repeat ; 26S proteasome non-ATPase regulatory subunit 10 E=3e-05
isogroup06544	86.557	1.24124	0.32145	3.86137	0.000112754	0.00879084	FOG: Immunoglobin and related proteins ; netrin receptor unc-5 E=2e-23
isogroup02444	35.5399	-1.39608	0.362566	-3.85054	0.000117855	0.009083	Glutamate decarboxylase and related proteins
isogroup14412	16.3169	1.6296	0.427158	3.81499	0.00013619	0.0100673	Serine proteinase inhibitor (KU family)
isogroup06267	13.5754	-1.51596	0.400489	-3.78527	0.000153544	0.0107439	Disintegrin metalloproteinases with thrombospondin repeats ; a disintegrin and metalloproteinase with thrombospondin motifs 7 [EC:3.4.24.-] E=5e-05
isogroup19594	4.56043	-2.24819	0.597962	-3.75975	0.000170082	0.0112911	Trypsin ; protease, serine, 23 [EC:3.4.21.-] E=1e-07
isogroup06818	9.75935	-1.12516	0.300865	-3.73976	0.000184196	0.0119907	Molecular co-chaperone STI1 ; stress-induced-phosphoprotein 1 E=3e-98
isogroup06444	6.76056	-1.42419	0.381551	-3.73264	0.00018948	0.012216	Low-density lipoprotein receptors containing Ca2+-binding EGF-like domains ; low density lipoprotein receptor-related protein 5/6 E=4e-58
isogroup01013	26.6069	2.07045	0.561995	3.68411	0.000229504	0.0142484	Dopamine beta-monooxygenase ; dopamine beta-monooxygenase [EC:1.14.17.1] E=9e-09
isogroup01184	22.092	-0.921525	0.251092	-3.67007	0.000242483	0.0147805	Puromycin-sensitive aminopeptidase and related aminopeptidases ; aminopeptidase N [EC:3.4.11.2] E=2e-38
isogroup02134	64.9295	1.14521	0.31194	3.67126	0.000241356	0.0147805	Reticulocalbin, calumenin, DNA supercoiling factor, and related Ca2+-binding proteins of the CREC family (EF-Hand protein superfamily) ; calmodulin E=2e-05
isogroup04834	7.75176	1.43619	0.393693	3.64799	0.000264303	0.0156828	Myosin class VI heavy chain ; keratan sulfate 6-sulfotransferase 1 [EC:2.8.2.21] E=3e-40
isogroup04076	7.44492	1.49646	0.413949	3.61508	0.000300251	0.0172067	Meprin A metalloprotease ; astacin [EC:3.4.24.21] E=2e-33
isogroup10476	82.8115	0.530395	0.146877	3.61115	0.00030484	0.0173216	NADH dehydrogenase (ubiquinone) 1 alpha subcomplex 4 [EC:1.6.5.3 1.6.99.3] E=3e-32
isogroup02608	36.4017	-0.804087	0.223246	-3.6018	0.000316018	0.0176575	dimethylaniline monooxygenase (N-oxide forming) [EC:1.14.13.8] E=2e-37
isogroup04209	15.0416	1.48343	0.416549	3.56124	0.000369112	0.020286	Glutamate/leucine/phenylalanine/valine dehydrogenases
isogroup26957	44.4404	0.906295	0.255027	3.55372	0.000379822	0.020538	5-aminolevulinate synthase
isogroup00660	71.9169	1.10869	0.314486	3.52539	0.000422868	0.0223024	Chromoprotein
isogroup05448	11.788	1.00414	0.284977	3.52358	0.000425757	0.0223024	Cytochrome b5 ; fatty acid desaturase (delta-4 desaturase) [EC:1.14.19.-] E=6e-08
isogroup06747	44.0792	1.19951	0.340716	3.52056	0.000430634	0.0223496	thyroid peroxidase [EC:1.11.1.8] E=2e-32
isogroup00053	16.4285	-1.09024	0.310427	-3.51208	0.000444608	0.0227565	Ankyrin repeat protein ; transient receptor potential cation channel subfamily A member 1 E=3e-36
isogroup05958	11.5738	1.35265	0.388314	3.4834	0.000495087	0.0249591	Calmodulin and related proteins (EF-Hand superfamily) ; calmodulin E=1e-27
isogroup02480	7.85993	1.48643	0.42843	3.46949	0.000521441	0.0257078	Alpha-macroglobulin ; CD109 antigen E=2e-75
isogroup21216	12.9443	-1.22921	0.357894	-3.43458	0.000593482	0.0278272	NF-kappa-B inhibitor-like protein 2 E=3e-09
isogroup04521	7.56882	-1.40105	0.411111	-3.40797	0.000654478	0.0298522	Plexins (functional semaphorin receptors)
isogroup00515	12.7751	1.09585	0.32497	3.37216	0.000745799	0.0326835	Monocarboxylate transporter ; MFS transporter, MCP family, solute carrier family 16 (monocarboxylic acid transporters), member 10 E=8e-15
GCKDGN102DZJH9	4.42824	1.52481	0.457371	3.33385	0.000856538	0.0356714	Sulfatases
isogroup08077	6.14803	1.48136	0.446913	3.31465	0.000917594	0.0370631	Transcription factor TCF20 ; histone-lysine N-methyltransferase MLL1 [EC:2.1.1.43] E=1e-04
isogroup12266	10.1091	-0.979353	0.296588	-3.30207	0.000959753	0.0380778	hephaestin E=4e-41
isogroup02088	8.18812	1.81554	0.55361	3.27946	0.00104006	0.0407814	Fibrillins and related proteins containing Ca2+-binding EGF-like domains
isogroup02122	35.9863	0.732283	0.223932	3.27011	0.00107507	0.0410971	Growth hormone-induced protein and related proteins
isogroup02449	25.8244	0.812271	0.248325	3.271	0.0010717	0.0410971	Anti-apoptotic Bcl-2 family proteins, prevent opening of mitochondrial porin channel ; apoptosis regulator BCL-W E=5e-111
isogroup04679	32.4993	-0.743659	0.227479	-3.26914	0.00107876	0.0410971	Dehydrogenases with different specificities (related to short-chain alcohol dehydrogenases) ; dehydrogenase/reductase SDR family member X [EC:1.1.-.-] E=4e-47
isogroup00834	75.6397	0.846731	0.260264	3.25336	0.00114049	0.0427206	Triglyceride lipase-cholesterol esterase ; lysosomal acid lipase/cholesteryl ester hydrolase [EC:3.1.1.13] E=2e-32
isogroup00189	5.66321	1.49472	0.460624	3.24499	0.00117456	0.0433073	transient receptor potential cation channel subfamily C member 3 E=2e-08
isogroup08403	7.07505	-1.24546	0.384024	-3.24319	0.00118199	0.0433073	G-protein alpha subunit (small G protein superfamily) ; guanine nucleotide binding protein (G protein), alpha 12 E=7e-15
isogroup08662	16.3475	-0.805498	0.248335	-3.24359	0.00118032	0.0433073	alpha-1,6-mannosyltransferase [EC:2.4.1.-] E=1e-61
isogroup00090	28.9243	-1.12803	0.351967	-3.20494	0.00135093	0.0479257	Carbonic anhydrase ; carbonic anhydrase [EC:4.2.1.1] E=4e-58
isogroup04127	10.2185	-0.910217	0.284966	-3.19412	0.00140256	0.0494956	Vacuolar assembly/sorting protein DID2 ; charged multivesicular body protein 1 E=6e-18
GCKDGN101CKESW	7.87594	-1.63761	0.514103	-3.18537	0.0014457	0.0504867	Alpha-macroglobulin ; complement component 4 E=3e-19
isogroup00166	19.926	-0.879082	0.276366	-3.18087	0.00146834	0.0510116	Ephrin, ligand for Eph receptor tyrosine kinase
GCKDGN102EW7JF	5.10103	1.87137	0.58901	3.17715	0.00148731	0.0510225	Alpha-macroglobulin ; CD109 antigen E=9e-16
isogroup01971	59.3084	0.634998	0.199815	3.17793	0.0014833	0.0510225	Aldehyde dehydrogenase ; aldehyde dehydrogenase family 7 member A1 [EC:1.2.1.31 1.2.1.8 1.2.1.3] E=1e-87
isogroup04983	94.1857	-0.399905	0.125902	-3.17634	0.00149149	0.0510225	Actin and related proteins ; actin, alpha cardiac muscle E=1e-134
isogroup02146	23.1238	-0.695141	0.219432	-3.16791	0.00153537	0.0512466	Basement membrane-specific heparan sulfate proteoglycan (HSPG) core protein
isogroup01954	24.4498	-1.06833	0.338109	-3.15972	0.00157921	0.0521607	FOG: Reverse transcriptase
isogroup03835	27.3239	-0.867599	0.276577	-3.13691	0.00170736	0.055572	Ypt/Rab GTPase activating protein
isogroup02119	11.6306	0.861393	0.277534	3.10374	0.00191094	0.0592254	Predicted undecaprenyl diphosphate synthase
isogroup02410	45.8055	0.598643	0.192934	3.10284	0.00191676	0.0592254	COP9 signalosome, subunit CSN2 ; 26S proteasome regulatory subunit N6 E=7e-173
isogroup03672	29.165	0.524818	0.168895	3.10736	0.00188769	0.0592254	Ubiquinol-cytochrome c reductase hinge protein
isogroup08031	43.0385	0.49666	0.159765	3.10869	0.00187917	0.0592254	60s ribosomal protein L24 ; large subunit ribosomal protein L24e E=1e-05
isogroup05624	13.2321	0.989044	0.319024	3.10021	0.00193382	0.0594782	Malate synthase ; malate synthase [EC:2.3.3.9] E=2e-147
isogroup02535	35.1488	0.62693	0.203048	3.08759	0.00201783	0.0610674	Acetyl-CoA acetyltransferase ; acetyl-CoA acyltransferase [EC:2.3.1.16] E=6e-28
isogroup04174	7.1527	1.51718	0.491688	3.08566	0.00203103	0.0610674	Aquaporin (major intrinsic protein family)
isogroup03457	27.2165	-0.855493	0.278216	-3.07492	0.00210558	0.0624249	Collagens (type IV and type XIII), and related proteins
GCKDGN102DIHHH	4.5678	-2.30198	0.751234	-3.06427	0.00218205	0.063336	Dolichyl-phosphate-mannose:protein O-mannosyl transferase
isogroup04133	4.48419	-1.4516	0.473699	-3.06439	0.00218115	0.063336	Peroxidase/oxygenase
isogroup17170	21.4125	-0.848935	0.277553	-3.05864	0.00222342	0.063983	Alpha-macroglobulin ; complement component 4 E=5e-22
isogroup00593	9.25907	0.943588	0.309834	3.04546	0.00232324	0.0657821	Glucose-6-phosphate isomerase ; glucose-6-phosphate isomerase [EC:5.3.1.9] E=4e-135
isogroup35239	91.8592	0.546989	0.179698	3.04394	0.00233499	0.0657821	Ubiquitin and ubiquitin-like proteins ; ubiquitin C E=1e-14
isogroup06903	5.73376	1.43583	0.472184	3.04083	0.00235927	0.0661879	Predicted guanine nucleotide exchange factor
isogroup00178	18.7286	-0.868623	0.286844	-3.0282	0.00246011	0.068048	pre-rRNA-processing protein TSR1 E=4e-25
isogroup06143	10.1429	1.26174	0.416874	3.02668	0.00247255	0.068048	Alanine-glyoxylate aminotransferase AGT1
isogroup02270	69.1288	0.593308	0.196584	3.01808	0.00254381	0.0694514	Fructose-biphosphate aldolase
isogroup15996	71.4881	0.57183	0.190081	3.00834	0.00262677	0.0713055	Preprotein translocase, gamma subunit
GCKDGN101BMAGE	4.921	-1.47709	0.492177	-3.00113	0.00268979	0.07243	Cubilin, multiligand receptor mediating cobalamin absorption
isogroup00214	17.0539	-0.836493	0.279772	-2.98991	0.0027906	0.0731411	werner syndrome ATP-dependent helicase [EC:3.6.4.12] E=1e-42
isogroup26104	23.7482	-0.772266	0.258914	-2.98271	0.00285709	0.07454	NACHT, LRR and PYD domains-containing protein 3 E=6e-05
isogroup01281	16.9869	-0.891605	0.299519	-2.97679	0.0029128	0.0754067	Nuclear helicase MOP-3/SNO (DEAD-box superfamily)
isogroup05888	10.9666	1.17538	0.396208	2.96659	0.00301125	0.077358	Gelatinase A and related matrix metalloproteases ; matrix metalloproteinase-14 (membrane-inserted) [EC:3.4.24.80] E=8e-34
isogroup24316	89.4315	0.409802	0.138125	2.96689	0.00300829	0.077358	Mitochondrial F1F0-ATP synthase, subunit c/ATP9/proteolipid ; F-type H+-transporting ATPase subunit c [EC:3.6.3.14] E=6e-20
isogroup20565	139.799	0.482423	0.163643	2.94802	0.00319819	0.0809202	60S ribosomal protein L37
isogroup03744	6.66218	1.32535	0.450709	2.9406	0.00327579	0.0825721	FKBP-type peptidyl-prolyl cis-trans isomerase ; FK506-binding protein 14 [EC:5.2.1.8] E=1e-39
isogroup32115	4.73003	1.31287	0.449744	2.91915	0.00350993	0.0849606	Molecular chaperone (DnaJ superfamily) ; DnaJ homolog subfamily B member 9 E=5e-11
isogroup00065	26.3677	-0.905243	0.310293	-2.91738	0.00352986	0.0851357	ACK and related non-receptor tyrosine kinases
isogroup04420	111.37	0.380613	0.130835	2.90912	0.00362451	0.0871052	F0F1-type ATP synthase, beta subunit
isogroup00117	11.1966	-0.868796	0.301547	-2.88113	0.00396258	0.0893461	Protein tyrosine phosphatase ; protein tyrosine phosphatase, receptor type, D [EC:3.1.3.48] E=2e-68
isogroup03374	13.3472	0.820131	0.28472	2.88049	0.00397063	0.0893461	Predicted coiled-coil protein
isogroup03393	24.8536	0.619119	0.21371	2.897	0.00376749	0.0893461	Thioredoxin reductase
isogroup04201	15.4101	1.01335	0.351756	2.88084	0.0039662	0.0893461	Predicted small molecule transporter involved in cellular pH homeostasis (Batten disease protein in human)
isogroup04493	25.4838	1.28619	0.444699	2.89227	0.00382469	0.0893461	Gelatinase A and related matrix metalloproteases ; matrix metalloproteinase-17 (membrane-inserted) [EC:3.4.24.-] E=8e-121
isogroup12798	9.64257	1.07881	0.373773	2.88628	0.00389829	0.0893461	Porin/voltage-dependent anion-selective channel protein
isogroup06597	7.2692	-1.62138	0.566294	-2.86315	0.00419452	0.0921243	Failed axon connections (fax) protein/glutathione S-transferase-like protein
isogroup07554	7.36239	-0.938883	0.328613	-2.85711	0.00427515	0.0927667	Vacuolar protein sorting-associated protein
isogroup00177	51.9164	-0.506281	0.17849	-2.83647	0.00456156	0.0944659	FOG: Reverse transcriptase
isogroup01504	11.8507	-0.919244	0.323687	-2.83992	0.00451252	0.0944659	N-acetylglucosaminyltransferase complex, subunit PIG-A/SPT14, required for phosphatidylinositol biosynthesis/Sulfolipid synthase ; alpha-1,6-mannosyltransferase [EC:2.4.1.-] E=4e-40
isogroup02456	16.3254	1.06729	0.375331	2.84358	0.00446092	0.0944659	Mitochondrial carrier protein MRS3/4 ; solute carrier family 25 (mitochondrial adenine nucleotide translocator), member 4/5/6/31 E=2e-06
isogroup09898	16.5116	-0.859528	0.303157	-2.83526	0.00457889	0.0944659	TGFbeta receptor signaling protein SMAD and related proteins ; SMAD, mothers against DPP 6/7 E=4e-15
isogroup14234	19.9811	0.999626	0.352449	2.83623	0.00456495	0.0944659	FOG: 7 transmembrane receptor
isogroup00027	20.6332	-0.598451	0.212295	-2.81896	0.00481802	0.0973816	Uncharacterized conserved protein
isogroup01628	10.015	-0.924591	0.32738	-2.82422	0.00473964	0.0973816	myosin X E=2e-09
isogroup01991	99.3198	0.304838	0.108145	2.8188	0.00482034	0.0973816	GTPase Ran/TC4/GSP1 (nuclear protein transport pathway), small G protein superfamily ; GTP-binding nuclear protein Ran E=7e-136
isogroup00444	30.5261	-0.580177	0.207176	-2.8004	0.00510387	0.102075	Transthyretin and related proteins
isogroup00592	54.7823	1.15128	0.411216	2.79969	0.00511518	0.102075	ERG and related ETS transcription factors ; SAM pointed domain-containing ETS transcription factor E=9e-95
isogroup03751	71.8587	0.479013	0.171016	2.80098	0.00509469	0.102075	Cytosolic Ca2+-dependent cysteine protease (calpain), large subunit (EF-Hand protein superfamily) ; calpain, invertebrate [EC:3.4.22.-] E=1e-99
isogroup00363	60.2805	0.348507	0.124626	2.79643	0.00516699	0.102803	Medium-chain acyl-CoA dehydrogenase ; isovaleryl-CoA dehydrogenase [EC:1.3.99.10] E=1e-17
isogroup08625	25.6701	-0.997903	0.357123	-2.79428	0.00520148	0.102879	melanoma-associated antigen p97 E=7e-34
isogroup05234	7.74939	1.04997	0.37612	2.79159	0.00524497	0.103434	Permease of the major facilitator superfamily ; MFS transporter, DHA1 family, tetracycline resistance protein E=8e-29
isogroup06702	14.6679	-0.970999	0.349351	-2.77944	0.00544531	0.105828	Nerve growth factor receptor TRKA and related tyrosine kinases ; receptor tyrosine kinase-like orphan receptor 1 [EC:2.7.10.1] E=5e-106
GCKDGN102EXXLT	7.02072	-1.21085	0.435975	-2.77734	0.00548058	0.105859	Mitochondrial aspartate/glutamate carrier protein Aralar/Citrin (contains EF-hand Ca2+-binding domains) ; solute carrier family 25 (mitochondrial dicarboxylate transporter), member 10 E=2e-06
isogroup02543	12.626	-1.0889	0.392124	-2.77692	0.00548759	0.105859	MORC family ATPases
isogroup04319	25.0841	-0.631029	0.227425	-2.77467	0.00552582	0.105859	transmembrane protein 173 E=2e-12
isogroup15362	78.4236	0.496189	0.179062	2.77105	0.00558765	0.106738	60S ribosomal protein L37
isogroup03192	36.4725	0.65777	0.238779	2.75472	0.00587424	0.111262	Cdc42-interacting protein CIP4 ; thyroid hormone receptor interactor 10 E=7e-89
isogroup06760	16.0031	-0.713829	0.259099	-2.75504	0.00586847	0.111262	Calcium transporting ATPase ; Ca2+ transporting ATPase, plasma membrane [EC:3.6.3.8] E=4e-92
isogroup07702	21.8694	0.61416	0.223286	2.75055	0.00594948	0.112054	ufm1-conjugating enzyme 1 E=5e-120
isogroup00115	6.54161	-1.06754	0.390525	-2.73359	0.0062648	0.115391	Uncharacterized conserved protein
GCKDGN101AUN70	9.7288	-0.855915	0.315815	-2.71018	0.00672472	0.119741	Zinc carboxypeptidase ; carboxypeptidase B [EC:3.4.17.2] E=2e-46
isogroup03081	17.4573	-0.658245	0.243147	-2.70719	0.00678556	0.119741	Leucine permease transcriptional regulator
isogroup11426	86.4677	0.351628	0.129852	2.70791	0.0067709	0.119741	60S ribosomal protein L14 ; large subunit ribosomal protein L14e E=2e-67
isogroup02408	25.4847	0.54155	0.200713	2.69814	0.00697286	0.120497	Glycogen phosphorylase ; starch phosphorylase [EC:2.4.1.1] E=9e-56
isogroup14593	8.36946	-0.855802	0.316575	-2.70332	0.00686515	0.120497	Inositol polyphosphate 5-phosphatase and related proteins ; inositol polyphosphate-5-phosphatase E=3e-38
isogroup05491	13.2444	1.11117	0.412894	2.69118	0.00711998	0.122096	Transcription factor NERF and related proteins, contain ETS domain ; transcriptional regulator ERG E=3e-11
isogroup00037	16.8591	-0.660039	0.245969	-2.68343	0.00728723	0.123553	K-homology type RNA binding proteins
isogroup04610	33.8714	0.844372	0.31478	2.68242	0.00730915	0.123553	Multifunctional chaperone (14-3-3 family) ; tyrosine 3-monooxygenase/tryptophan 5-monooxygenase activation protein E=5e-146
isogroup18623	4.75445	-1.27639	0.475662	-2.6834	0.0072877	0.123553	FOG: Immunoglobin and related proteins ; toll-like receptor 1 E=3e-36
isogroup03138	14.9259	-0.715058	0.266834	-2.67978	0.00736704	0.124111	Alkyl hydroperoxide reductase, thiol specific antioxidant and related enzymes ; peroxiredoxin 1 [EC:1.11.1.15] E=2e-39
isogroup01428	25.9465	-0.630278	0.235486	-2.67651	0.00743944	0.125016	Hsp27-ERE-TATA-binding protein/Scaffold attachment factor (SAF-B)
isogroup01933	15.6807	0.683534	0.255495	2.67533	0.00746555	0.125141	Uncharacterized conserved protein
isogroup07170	40.5172	0.517681	0.193662	2.67311	0.00751507	0.125345	Actin-binding cytoskeleton protein, filamin ; filamin E=3e-05
isogroup04271	25.5417	-0.895265	0.335387	-2.66935	0.00759973	0.126442	FOG: Immunoglobulin C-2 Type/fibronectin type III domains ; protein tyrosine phosphatase, receptor type, D [EC:3.1.3.48] E=3e-51
isogroup06961	10.6615	-1.01521	0.381397	-2.66182	0.00777193	0.12778	Collagens (type IV and type XIII), and related proteins ; collagen, type I/II/III/V/XI, alpha E=7e-10
isogroup19966	7.32531	-0.93379	0.351537	-2.6563	0.00790027	0.129198	lipopolysaccharide cholinephosphotransferase [EC:2.7.8.-] E=1e-16
isogroup00002	203.118	-0.736342	0.278413	-2.64478	0.00817448	0.131439	LRR-containing protein ; NACHT, LRR and PYD domains-containing protein 3 E=2e-176
isogroup01379	13.695	0.927283	0.351589	2.6374	0.00835431	0.133371	Transketolase
isogroup13611	7.18142	-1.00421	0.381026	-2.63554	0.00840025	0.133785	Myosin essential light chain, EF-Hand protein superfamily ; myosin light chain, invertebrate E=1e-41
isogroup05689	18.6524	-1.42566	0.54124	-2.63407	0.00843675	0.134048	FOG: RRM domain
isogroup10408	10.0403	-0.844602	0.322437	-2.61943	0.00880768	0.138347	Dystonin, GAS (Growth-arrest-specific protein), and related proteins ; plectin E=2e-89
isogroup02106	31.2223	0.441981	0.169068	2.61422	0.00894315	0.139451	Translation initiation factor 3, subunit h (eIF-3h)
isogroup02191	20.6644	0.622846	0.2393	2.60278	0.00924714	0.142871	Uncharacterized conserved protein
isogroup05721	19.8983	-0.999424	0.384486	-2.59938	0.0093393	0.143066	ficolin E=2e-10
isogroup01213	53.3302	0.618009	0.238837	2.58758	0.0096653	0.146289	INO80 complex subunit D E=8e-06
GCKDGN103FOP7H	5.02041	-1.31753	0.509418	-2.58635	0.00969985	0.146481	Ankyrin repeat protein ; transient receptor potential cation channel subfamily A member 1 E=4e-27
isogroup01997	18.0017	-0.565851	0.21905	-2.5832	0.00978882	0.146832	Basic region leucine zipper transcription factor ; hepatic leukemia factor E=9e-08
isogroup03849	45.5022	0.558338	0.216745	2.57602	0.00999447	0.148081	Drebrins and related actin binding proteins
isogroup06698	18.2242	-0.675349	0.262179	-2.5759	0.00999783	0.148081	Uncharacterized conserved protein Lama
isogroup14105	4.42433	-1.3251	0.514469	-2.57567	0.0100046	0.148081	NDR and related serine/threonine kinases ; LATS, large tumor suppressor [EC:2.7.11.1] E=4e-52
isogroup03128	5.48846	-1.33323	0.518278	-2.57242	0.0100991	0.148823	Transcription factor NERF and related proteins, contain ETS domain ; ETS translocation variant 6/7 E=3e-39
isogroup09407	8.98395	-1.20159	0.467687	-2.56922	0.0101928	0.149546	NACHT, LRR and PYD domains-containing protein 3 E=6e-05
isogroup04399	28.1275	0.630691	0.245703	2.56689	0.0102615	0.150226	Cytochrome c
isogroup05780	13.5326	-0.726591	0.283834	-2.55992	0.0104696	0.151618	Zinc carboxypeptidase ; coagulation factor VIII E=3e-14
isogroup02002	7.98604	0.805392	0.314711	2.55915	0.0104929	0.151626	Exosomal 3-5 exoribonuclease complex, subunit Rrp41 and related exoribonucleases
isogroup00098	6.80184	1.445	0.565886	2.55351	0.0106642	0.152693	tripeptidyl-peptidase II [EC:3.4.14.10] E=3e-23
isogroup00141	8.29427	1.00453	0.393322	2.55396	0.0106505	0.152693	Hypoxia-inducible factor 1/Neuronal PAS domain protein NPAS1 ; neuronal PAS domain-containing protein 1/3 E=1e-22
isogroup01912	59.8811	0.451966	0.176989	2.55365	0.0106602	0.152693	Multifunctional chaperone (14-3-3 family) ; tyrosine 3-monooxygenase/tryptophan 5-monooxygenase activation protein E=1e-112
isogroup04387	11.2755	-0.891316	0.350484	-2.5431	0.0109873	0.155422	Pectin acetylesterase and similar proteins
isogroup03440	10.7926	-0.854317	0.336618	-2.53794	0.0111507	0.157071	Nuclear helicase MOP-3/SNO (DEAD-box superfamily)
isogroup08283	8.93805	0.747981	0.295415	2.53197	0.0113423	0.158384	Ornithine carbamoyltransferase OTC/ARG3 ; ornithine carbamoyltransferase [EC:2.1.3.3] E=5e-103
isogroup11252	130.458	0.297456	0.118064	2.51945	0.0117538	0.160507	Elongation factor 2 ; elongation factor 2 E=1e-51
isogroup04519	10.5941	1.05122	0.418217	2.51359	0.011951	0.16176	Predicted small molecule transporter
isogroup03549	5.52145	1.07754	0.430205	2.50471	0.0122553	0.164343	Transcription factor of the Forkhead/HNF3 family ; forkhead box protein J1 E=6e-117
isogroup02638	38.0641	0.561913	0.225239	2.49474	0.0126049	0.166936	Uncharacterized conserved protein
isogroup08426	25.5837	0.874267	0.35061	2.49356	0.012647	0.166936	Low-density lipoprotein receptors containing Ca2+-binding EGF-like domains
isogroup06269	65.9948	0.333448	0.13385	2.49121	0.012731	0.167417	40S ribosomal protein S6 ; small subunit ribosomal protein S6e E=2e-56
isogroup07774	51.6342	0.482716	0.194193	2.48576	0.0129276	0.169296	Metallopeptidase
isogroup27979	16.7686	0.676207	0.272732	2.47938	0.013161	0.171017	Multifunctional chaperone (14-3-3 family) ; tyrosine 3-monooxygenase/tryptophan 5-monooxygenase activation protein E=1e-11
isogroup03201	22.0002	0.521113	0.210387	2.47693	0.0132519	0.171202	Electron transfer flavoprotein, beta subunit ; electron transfer flavoprotein beta subunit E=5e-45
isogroup03456	18.8911	-0.630383	0.25546	-2.46764	0.0136008	0.172575	Predicted G-alpha GTPase interaction protein, contains GoLoco domain
isogroup03836	35.8727	0.472292	0.191256	2.46942	0.0135333	0.172575	Nucleoside diphosphate kinase ; nucleoside-diphosphate kinase [EC:2.7.4.6] E=1e-65
isogroup15965	39.4659	0.455239	0.184165	2.47191	0.0134394	0.172575	Uncharacterized conserved protein
isogroup20858	14.525	0.751073	0.304946	2.46297	0.0137791	0.173991	NADH:ubiquinone oxidoreductase, NDUFB7/B18 subunit
isogroup03386	28.5634	-0.693527	0.281902	-2.46017	0.013887	0.174373	Putative signal transduction protein p25
isogroup11642	11.6774	0.759246	0.308448	2.4615	0.0138356	0.174373	Glutathione S-transferase
isogroup02632	13.9643	0.717835	0.293058	2.44946	0.014307	0.177645	Steroid reductase required for elongation of the very long chain fatty acids ; enoyl reductase [EC:1.3.1.-] E=3e-50
isogroup02866	45.663	0.472779	0.193265	2.44627	0.0144343	0.178236	Predicted translation factor, contains W2 domain
isogroup21036	4.46184	1.19367	0.488296	2.44456	0.014503	0.178439	regulator of ribonuclease activity A E=4e-51
isogroup00017	40.9922	-0.504679	0.206642	-2.44229	0.0145945	0.179014	OTU (ovarian tumor)-like cysteine protease
isogroup02396	35.4663	0.422817	0.173386	2.43859	0.0147447	0.180079	Ubiquinol cytochrome c reductase, subunit QCR2 ; ubiquinol-cytochrome c reductase core subunit 2 [EC:1.10.2.2] E=6e-116
isogroup00880	7.32938	-0.908326	0.373275	-2.4334	0.0149579	0.181937	Predicted coiled-coil protein
isogroup04015	5.07251	-1.17758	0.483876	-2.43365	0.0149475	0.181937	RNA polymerase II transcription elongation factor DSIF/SUPT5H/SPT5
isogroup06904	18.8537	0.556698	0.228821	2.4329	0.0149783	0.181937	Ankyrin repeat protein ; BRCA1-associated RING domain protein 1 [EC:6.3.2.19] E=5e-23
isogroup02993	10.0523	0.689462	0.284843	2.4205	0.0154991	0.184585	Transcriptional repressors of the hairy/E(spl) family (contains HLH) ; hairy and enhancer of split, invertebrate E=2e-135
isogroup10037	4.35057	1.41113	0.582939	2.42072	0.0154898	0.184585	Chitinase
isogroup18493	4.84571	-1.2955	0.534927	-2.42183	0.0154427	0.184585	Reticulocalbin, calumenin, DNA supercoiling factor, and related Ca2+-binding proteins of the CREC family (EF-Hand protein superfamily)
isogroup01336	61.013	0.517805	0.21426	2.41671	0.0156614	0.185858	Cytochrome c oxidase, subunit VIa/COX13
isogroup06876	21.8944	0.844047	0.350301	2.40949	0.0159746	0.188906	Collagens (type IV and type XIII), and related proteins ; collagen, type VI, alpha E=5e-16
isogroup29775	6.14432	0.889227	0.369415	2.40712	0.0160788	0.189255	Signal recognition particle receptor, beta subunit (small G protein superfamily) ; signal recognition particle receptor subunit beta E=4e-37
isogroup08900	52.3751	-0.64683	0.269415	-2.40086	0.0163564	0.190399	cAMP-dependent protein kinase catalytic subunit (PKA)
isogroup02021	35.1997	-0.54264	0.226633	-2.39436	0.0166495	0.192142	Rho guanine nucleotide exchange factor VAV3 ; vav oncogene E=1e-62
isogroup03178	8.03556	0.781541	0.327215	2.38846	0.016919	0.194249	Anti-proliferation factor BTG1/TOB ; protein Tob/BTG E=9e-101
isogroup00513	9.91024	0.836101	0.350436	2.38589	0.017038	0.194369	Peroxisomal membrane protein MPV17 and related proteins ; peroxisomal membrane protein 2 E=6e-51
isogroup00746	121.773	0.35523	0.148898	2.38573	0.0170453	0.194369	Ubiquitin/60s ribosomal protein L40 fusion ; large subunit ribosomal protein L40e E=2e-57
isogroup03731	26.9614	0.860877	0.361498	2.38141	0.0172463	0.195662	Uncharacterized protein, induced by hypoxia
isogroup05462	10.3065	-0.857564	0.360433	-2.37926	0.0173474	0.195816	von Willebrand factor and related coagulation proteins
isogroup10006	21.1068	0.640715	0.269235	2.37976	0.0173239	0.195816	Cytochrome c oxidase assembly protein/Cu2+ chaperone COX17
isogroup16645	23.4359	0.553146	0.232613	2.37797	0.0174082	0.196172	FOG: Zn-finger ; KRAB domain-containing zinc finger protein E=3e-21
isogroup01046	8.7288	-0.952858	0.401013	-2.37613	0.0174955	0.196265	Topoisomerase TOP1-interacting protein BTBD1 ; BTB/POZ domain-containing protein 3/6 E=3e-86
isogroup00398	9.4311	0.74079	0.312271	2.37227	0.0176794	0.197567	DNA-methyltransferase 1 (DNMT-1) ; Junctional membrane complex protein Junctophilin and related MORN repeat proteins ; amyotrophic lateral sclerosis 2 (juvenile) E=9e-09
isogroup10257	4.46936	-1.03662	0.437492	-2.36946	0.0178142	0.198412	Nuclear exosomal RNA helicase MTR4, DEAD-box superfamily ; ATP-dependent RNA helicase DOB1 [EC:3.6.4.13] E=8e-30
isogroup21994	6.76143	0.923674	0.390343	2.36632	0.0179661	0.199773	Dopamine beta-monooxygenase ; dopamine beta-monooxygenase [EC:1.14.17.1] E=3e-78
isogroup00216	20.9982	-0.594062	0.251409	-2.36293	0.0181312	0.200804	FKBP-type peptidyl-prolyl cis-trans isomerase ; FK506-binding protein 4/5 [EC:5.2.1.8] E=1e-98
isogroup10927	101.351	0.375922	0.159142	2.36217	0.0181681	0.200804	60S ribosomal protein L27 ; large subunit ribosomal protein L27e E=9e-78
isogroup00918	17.6386	0.758666	0.321414	2.36041	0.018255	0.200984	Synaptobrevin/VAMP-like protein ; vesicle-associated membrane protein 7 E=6e-07
isogroup02923	18.7067	0.655281	0.277747	2.35928	0.0183106	0.201267	Predicted RNA-binding protein containing PIN domain and invovled in translation or RNA processing
isogroup02584	53.4702	-0.463129	0.197259	-2.34782	0.0188837	0.205544	Alpha-amylase
isogroup02656	46.7881	0.330728	0.141557	2.33636	0.0194725	0.209358	Metallopeptidase ; methionyl aminopeptidase [EC:3.4.11.18] E=2e-97
isogroup07265	10.0791	-1.09277	0.468134	-2.33432	0.019579	0.209708	Basement membrane-specific heparan sulfate proteoglycan (HSPG) core protein ; agrin E=1e-05
isogroup02823	32.0013	0.403086	0.172827	2.33231	0.0196845	0.210167	Ubiquinol cytochrome c reductase, subunit RIP1
GCKDGN101BRM8L	10.0539	1.00311	0.430339	2.33098	0.0197546	0.210579	Junctional membrane complex protein Junctophilin and related MORN repeat proteins ; amyotrophic lateral sclerosis 2 (juvenile) E=6e-24
isogroup00308	5.25858	-1.0578	0.454533	-2.32723	0.0199532	0.212022	Ataxin 3/Josephin ; Ataxin-3 [EC:3.4.22.-] E=9e-132
GCKDGN102ETB2K	6.97445	-1.12738	0.486201	-2.31874	0.020409	0.215839	Nuclear helicase MOP-3/SNO (DEAD-box superfamily)
isogroup00092	80.1071	-0.459318	0.198061	-2.31908	0.0203907	0.215839	Eukaryotic-type DNA primase, catalytic (small) subunit ; DNA primase small subunit [EC:2.7.7.-] E=8e-47
isogroup00644	8.36928	-0.924703	0.400721	-2.3076	0.0210215	0.219568	CREB/ATF family transcription factor ; cAMP response element-binding protein 3 E=7e-84
isogroup21445	12.9026	-0.794401	0.34426	-2.30756	0.0210235	0.219568	alpha-1,6-mannosyltransferase [EC:2.4.1.-] E=6e-22
isogroup02324	6.59737	0.779035	0.337716	2.30677	0.0210675	0.219685	Homocysteine S-methyltransferase ; betaine-homocysteine S-methyltransferase [EC:2.1.1.5] E=4e-114
isogroup04268	25.7171	-0.778544	0.337795	-2.30478	0.0211787	0.22016	glycine N-methyltransferase [EC:2.1.1.20] E=9e-127
isogroup02743	8.29385	0.978099	0.426088	2.29553	0.0217026	0.222843	Transcription factor HAND2/Transcription factor TAL1/TAL2/LYL1 ; T-cell acute lymphocytic leukemia protein E=1e-07
isogroup00566	25.6408	0.469639	0.204645	2.29489	0.0217394	0.222878	GTPase Rab18, small G protein superfamily ; Ras-related protein Rab-18 E=4e-109
isogroup01629	15.7166	0.632748	0.276452	2.28881	0.0220902	0.223738	Predicted RNA-binding protein (RRM superfamily) ; pre-mRNA branch site protein p14 E=1e-24
isogroup01998	13.5813	0.652915	0.285126	2.28992	0.022026	0.223738	Mitogen-activated protein kinase (MAPK) kinase MKK4 ; mitogen-activated protein kinase kinase 5 [EC:2.7.12.2] E=9e-17
isogroup03716	8.81708	1.01551	0.443663	2.28892	0.0220842	0.223738	mitogen-activated protein kinase [EC:2.7.11.24] E=3e-22
isogroup07680	7.69652	-0.758846	0.331371	-2.29002	0.0220202	0.223738	NF-kappa B regulator AP20/Cezanne ; tumor necrosis factor, alpha-induced protein 3 [EC:3.-.-.-] E=3e-66
isogroup15887	28.4608	0.471826	0.205907	2.29145	0.0219373	0.223738	60s ribosomal protein L19 ; large subunit ribosomal protein L19e E=2e-53
isogroup02625	10.3685	0.678259	0.296591	2.28685	0.0222048	0.223884	Dynein light chain type 1 ; dynein light chain 4, axonemal E=5e-34
isogroup05202	39.823	0.858508	0.375245	2.28786	0.0221458	0.223884	arachidonate 5-lipoxygenase [EC:1.13.11.34] E=1e-103
GCKDGN101B29IZ	5.55498	-1.30433	0.572192	-2.27953	0.0226358	0.224849	Trypsin ; component factor B [EC:3.4.21.47] E=4e-50
isogroup07155	6.55156	0.895481	0.39278	2.27986	0.0226163	0.224849	3-hydroxyacyl-CoA dehydrogenase ; L-gulonate 3-dehydrogenase [EC:1.1.1.45] E=1e-06
isogroup30420	4.65997	-1.36187	0.59681	-2.28192	0.0224938	0.224849	Peroxidase/oxygenase ; myeloperoxidase [EC:1.11.1.7] E=5e-21
isogroup35610	21.0426	-0.742108	0.325032	-2.28318	0.0224196	0.224849	60S ribosomal protein L44
isogroup07309	68.2358	0.360792	0.1584	2.27772	0.0227431	0.224915	60S ribosomal protein L18A ; large subunit ribosomal protein L18Ae E=8e-125
isogroup02038	14.9304	0.708279	0.31111	2.27662	0.0228091	0.225236	Thiol-disulfide isomerase and thioredoxin ; protein disulfide-isomerase A1 [EC:5.3.4.1] E=2e-14
isogroup21757	11.3566	0.653258	0.287203	2.27455	0.0229327	0.225791	26S proteasome regulatory complex, ATPase RPT2 ; 26S proteasome regulatory subunit T2 E=1e-46
isogroup08473	153.861	0.359059	0.158108	2.27097	0.0231485	0.227249	40S ribosomal protein S2/30S ribosomal protein S5 ; small subunit ribosomal protein S2e E=6e-35
isogroup07147	18.3525	-0.723007	0.320276	-2.25745	0.0239798	0.233698	Collagens (type IV and type XIII), and related proteins
isogroup08950	5.2668	-0.970929	0.430014	-2.2579	0.023952	0.233698	FOG: Immunoglobin and related proteins ; brain-specific angiogenesis inhibitor 3 E=2e-10
isogroup00135	5.7235	1.09802	0.488744	2.24661	0.0246649	0.238937	Prolylcarboxypeptidase (angiotensinase C) ; dipeptidyl-peptidase II [EC:3.4.14.2] E=1e-32
isogroup08328	36.0114	-0.485748	0.216609	-2.24251	0.0249283	0.240495	Uncharacterized membrane protein
isogroup15775	4.83042	-1.24719	0.557101	-2.23872	0.0251742	0.242519	ceruloplasmin [EC:1.16.3.1] E=2e-22
isogroup00562	14.5124	0.584331	0.261829	2.23173	0.0256329	0.243187	Endocytic adaptor protein intersectin
isogroup02977	7.45827	-0.960398	0.429699	-2.23505	0.0254142	0.243187	Transcriptional repressors of the hairy/E(spl) family (contains HLH) ; hairy and enhancer of split, invertebrate E=7e-67
isogroup03607	20.0876	-0.531283	0.237666	-2.23542	0.0253898	0.243187	SCF ubiquitin ligase, Skp1 component ; S-phase kinase-associated protein 1 E=2e-59
isogroup07511	4.26544	-1.07067	0.479449	-2.23311	0.0255414	0.243187	Splicing coactivator SRm160/300, subunit SRm160 (contains PWI domain)
isogroup17629	9.23342	0.768511	0.344242	2.23247	0.0255839	0.243187	Serine/threonine protein kinase ; NIMA (never in mitosis gene a)-related kinase [EC:2.7.11.1] E=4e-19
isogroup23361	5.61132	-0.994302	0.445204	-2.23336	0.0255252	0.243187	FOG: Reverse transcriptase
isogroup24779	169.332	0.413313	0.185211	2.23158	0.0256425	0.243187	Ferritin ; ferritin heavy chain [EC:1.16.3.1] E=1e-13
isogroup00898	25.5441	0.706321	0.317888	2.22192	0.0262888	0.247287	Semaphorins ; brain-specific angiogenesis inhibitor 2 E=3e-42
isogroup02380	38.7512	0.411438	0.185087	2.22295	0.0262194	0.247287	COP9 signalosome, subunit CSN1 ; 26S proteasome regulatory subunit N7 E=7e-58
isogroup02506	18.7175	0.467304	0.210368	2.22136	0.0263266	0.247287	DNA replication licensing factor, MCM6 component ; minichromosome maintenance protein 6 E=5e-28
isogroup26419	11.7286	0.583171	0.262389	2.22255	0.0262464	0.247287	GTP-binding protein CRFG/NOG1 (ODN superfamily)
isogroup02419	40.9413	-0.721085	0.325221	-2.21721	0.0266085	0.249176	C-type lectin ; mannose receptor, C type E=4e-96
isogroup02706	6.90711	0.89005	0.401591	2.21631	0.0266701	0.249405	Meprin A metalloprotease ; meprin A, beta [EC:3.4.24.18] E=7e-54
isogroup00491	9.22849	0.68744	0.310433	2.21445	0.0267976	0.250248	cAMP-dependent protein kinase catalytic subunit (PKA) ; protein kinase A [EC:2.7.11.11] E=4e-101
isogroup33025	39.5728	0.410691	0.18584	2.20992	0.0271109	0.25073	large subunit ribosomal protein L19e E=2e-05
isogroup06991	18.9717	0.786598	0.356238	2.20807	0.0272395	0.251572	Collagens (type IV and type XIII), and related proteins ; collagen, type VI, alpha E=2e-11
isogroup00492	24.8981	0.459663	0.208545	2.20414	0.0275142	0.253009	Bicoid mRNA stability factor
isogroup00857	8.2335	-0.951502	0.431882	-2.20315	0.0275838	0.253009	FOG: Zn-finger ; krueppel-like factor 5 E=7e-33
isogroup01497	134.367	0.332606	0.150948	2.20345	0.0275629	0.253009	60s ribosomal protein L34 ; large subunit ribosomal protein L34e E=1e-44
isogroup22816	107.397	0.339655	0.154591	2.19712	0.0280116	0.255882	60s ribosomal protein L39
isogroup00509	108.181	0.36844	0.167831	2.1953	0.0281418	0.256211	nucleolin E=1e-23
isogroup02465	13.1997	0.723925	0.329983	2.19382	0.0282482	0.256211	Myosin class II heavy chain
isogroup05194	34.5459	0.439377	0.200239	2.19427	0.0282164	0.256211	Mitochondrial F1F0-ATP synthase, subunit OSCP/ATP5
isogroup05727	56.1053	-0.400009	0.182409	-2.19293	0.0283128	0.256211	Cysteine proteinase Cathepsin L ; cathepsin L [EC:3.4.22.15] E=5e-47
isogroup02037	9.01571	0.868755	0.39655	2.19078	0.0284675	0.25646	FOG: LIM domain ; prickle E=3e-55
isogroup03299	10.7404	0.765382	0.349324	2.19103	0.0284493	0.25646	Iron/ascorbate family oxidoreductases
isogroup03380	13.7742	0.573746	0.262323	2.18717	0.02873	0.257878	FOG: RRM domain ; translation initiation factor 4B E=8e-96
isogroup00292	30.0295	-0.600009	0.274922	-2.18247	0.029075	0.260625	Carbohydrate kinase
isogroup01503	67.0045	0.329554	0.151111	2.18087	0.0291927	0.261331	60S ribosomal protein L9 ; large subunit ribosomal protein L9e E=2e-43
isogroup02350	135.71	0.391192	0.179609	2.17801	0.029405	0.261632	bZIP transcription factor NRF1 ; nuclear factor erythroid 2-related factor 1/3 E=2e-65
isogroup03040	11.1209	0.818689	0.375612	2.17961	0.0292863	0.261632	cytochrome b-245, alpha polypeptide E=1e-102
isogroup03939	15.5961	0.670077	0.307697	2.17772	0.0294268	0.261632	Uncharacterized conserved protein
isogroup33875	5.61976	-1.02654	0.471782	-2.17589	0.0295635	0.261632	FOG: RCC1 domain
isogroup03075	21.8515	0.662347	0.304641	2.17419	0.0296907	0.262247	START domain-containing proteins involved in steroidogenesis/phosphatidylcholine transfer
isogroup07157	6.0097	-0.774257	0.356188	-2.17373	0.0297252	0.262247	Alpha-N-acetylglucosaminidase ; alpha-N-acetylglucosaminidase [EC:3.2.1.50] E=2e-51
isogroup04062	164.844	0.23363	0.107719	2.16888	0.0300917	0.26409	Histones H3 and H4 ; histone H3-like centromeric protein A E=2e-16
isogroup07056	6.33984	1.28199	0.591493	2.16739	0.0302054	0.264396	Meprin A metalloprotease ; tolloid-like protein 1 [EC:3.4.24.-] E=9e-66
isogroup02298	6.97952	-0.71672	0.331025	-2.16515	0.0303761	0.265026	Nuclear architecture related protein ; ferredoxin hydrogenase [EC:1.12.7.2] E=2e-16
isogroup00274	49.3602	0.578297	0.267204	2.16425	0.0304451	0.26511	Scaffold/matrix specific factor hnRNP-U/SAF-A, contains SPRY domain ; heterogeneous nuclear ribonucleoprotein U-like protein 1 E=2e-100
isogroup02484	32.1624	0.58458	0.270626	2.16011	0.0307643	0.26685	Molecular chaperone (DnaJ superfamily) ; DnaJ homolog subfamily A member 5 E=4e-178
isogroup16853	10.6628	-0.722689	0.33481	-2.1585	0.0308887	0.267582	Cysteine proteinase Cathepsin F ; cathepsin L [EC:3.4.22.15] E=5e-30
isogroup05227	6.63923	-0.82642	0.383225	-2.15649	0.0310456	0.268595	DNA-binding nuclear protein p8
isogroup06030	118.072	0.295462	0.13711	2.15493	0.0311676	0.269303	60S ribosomal protein L13a ; large subunit ribosomal protein L13Ae E=6e-61
isogroup09952	5.91743	-0.881163	0.409656	-2.15098	0.0314775	0.270342	Protein kinase inhibitor ; protein arginine N-methyltransferase 5 [EC:2.1.1.125] E=2e-77
isogroup03147	41.0443	0.493605	0.230031	2.14582	0.0318874	0.27271	Citrate synthase ; citrate synthase [EC:2.3.3.1] E=2e-81
isogroup04562	42.6967	0.39011	0.181766	2.14623	0.0318549	0.27271	Translation initiation factor 4F, helicase subunit (eIF-4A) and related helicases ; ATP-dependent RNA helicase [EC:3.6.4.13] E=4e-46
isogroup02050	24.6186	0.524412	0.245188	2.13882	0.0324502	0.274374	GTP-specific succinyl-CoA synthetase, beta subunit ; succinyl-CoA synthetase beta subunit [EC:6.2.1.4 6.2.1.5] E=7e-71
isogroup05295	26.9948	0.402331	0.188207	2.13771	0.0325405	0.274446	Cytochrome c oxidase, subunit Va/COX6
isogroup07895	17.7737	0.768869	0.359629	2.13795	0.0325208	0.274446	Polypeptide release factor 3 ; elongation factor 1-alpha E=5e-11
isogroup02339	7.63086	-0.748111	0.350966	-2.13158	0.0330416	0.277277	Protein tyrosine kinase ; fyn-related kinase [EC:2.7.10.2] E=5e-81
isogroup00533	19.399	-0.753627	0.354242	-2.12743	0.033384	0.278408	E1A-binding protein p400 [EC:3.6.4.-] E=8e-138
isogroup04594	33.0858	0.502796	0.236469	2.12627	0.0334807	0.278867	Predicted membrane protein
isogroup09612	96.6365	0.288771	0.136305	2.11857	0.0341265	0.280759	60S ribosomal protein L35A/L37
isogroup09970	6.17816	-1.0348	0.488271	-2.11932	0.0340631	0.280759	alpha-1,6-mannosyltransferase [EC:2.4.1.-] E=9e-05
isogroup16457	7.80216	0.64808	0.308402	2.10142	0.0356045	0.288855	Structural maintenance of chromosome protein 1 (sister chromatid cohesion complex Cohesin, subunit SMC1) ; structural maintenance of chromosome 1 E=3e-55
isogroup04080	23.2151	0.50825	0.242689	2.09425	0.0362379	0.293094	Putative steroid membrane receptor Hpr6.6/25-Dx
isogroup05258	50.9732	-0.596955	0.28518	-2.09326	0.0363258	0.293098	Major epididymal secretory protein HE1 ; Niemann-Pick C2 protein E=3e-89
isogroup01472	7.79746	-0.99485	0.47735	-2.08411	0.0371503	0.296137	ACK and related non-receptor tyrosine kinases ; leucine-rich repeat kinase 2 [EC:2.7.11.1] E=1e-06
isogroup02046	13.3661	-0.815479	0.390967	-2.0858	0.0369967	0.296137	Predicted lipase
isogroup04002	45.0717	0.462866	0.22203	2.0847	0.0370963	0.296137	Polyadenylate-binding protein (RRM superfamily) ; nucleophosmin 1 E=1e-103
isogroup06552	15.0805	0.512419	0.245948	2.08345	0.0372106	0.296137	Uncharacterized conserved protein
isogroup07352	55.9297	0.314317	0.150844	2.08373	0.0371846	0.296137	Dynein-associated protein Roadblock ; dynein light chain roadblock-type E=2e-14
isogroup10139	78.773	0.36751	0.176415	2.08321	0.0372325	0.296137	40S ribosomal protein S15
isogroup11577	22.6676	-0.539407	0.25947	-2.07888	0.0376284	0.298225	Ca2+-binding actin-bundling protein (actinin), alpha chain (EF-Hand protein superfamily) ; spectrin alpha E=3e-12
isogroup21882	6.36986	-1.18245	0.569238	-2.07724	0.0377792	0.298714	Major epididymal secretory protein HE1 ; Niemann-Pick C2 protein E=6e-27
isogroup00868	11.7447	0.552128	0.267139	2.06682	0.0387511	0.304092	Sof1-like rRNA processing protein (contains WD40 repeats) ; WD repeat and SOF domain-containing protein 1 E=8e-19
isogroup02564	6.23064	0.898334	0.435201	2.06418	0.0390003	0.305131	Adaptor protein CED-6, contains PTB domain
isogroup02552	17.3625	-0.653592	0.317262	-2.0601	0.0393888	0.306706	Glutamate/leucine/phenylalanine/valine dehydrogenases ; glutamate dehydrogenase (NADP+) [EC:1.4.1.4] E=7e-169
isogroup04574	10.6797	0.645893	0.313625	2.05945	0.0394516	0.306706	AAA+-type ATPase containing the peptidase M41 domain
isogroup11894	6.69165	-0.898856	0.436261	-2.06036	0.0393638	0.306706	Tyrosine kinase specific for activated (GTP-bound) p21cdc42Hs ; mitogen-activated protein kinase kinase kinase 7 [EC:2.7.11.25] E=2e-51
isogroup16803	9.64432	0.731822	0.357064	2.04956	0.0404078	0.312137	coiled-coil domain-containing protein 6 E=3e-62
isogroup00262	12.341	0.659968	0.322339	2.04744	0.0406152	0.312658	Protein involved in transcription start site selection
isogroup02393	5.40566	-0.867023	0.42414	-2.04419	0.0409344	0.314393	Membrane-associated guanylate kinase-interacting protein/connector enhancer of KSR-like ; SH3-domain binding protein 2 E=4e-87
isogroup05250	38.0133	0.33029	0.161779	2.04161	0.0411899	0.315632	Anaphase-promoting complex (APC), subunit 11 ; anaphase-promoting complex subunit 11 E=2e-29
isogroup05979	14.8786	-0.642098	0.31462	-2.04087	0.0412641	0.31584	mediator of RNA polymerase II transcription subunit 19 E=2e-104
isogroup36231	11.5992	-0.625961	0.306944	-2.03933	0.0414168	0.316647	NACHT, LRR and PYD domains-containing protein 3 E=2e-05
isogroup06509	14.542	-0.51869	0.254598	-2.03729	0.0416211	0.317708	Hsp27-ERE-TATA-binding protein/Scaffold attachment factor (SAF-B)
isogroup21801	29.7672	-0.462255	0.227469	-2.03216	0.042137	0.319807	microphthalmia-associated transcription factor E=4e-20
isogroup05232	35.3033	0.484622	0.238701	2.03024	0.0423317	0.319993	M13 family peptidase ; membrane metallo-endopeptidase-like 1 E=3e-63
isogroup00077	18.4813	-0.60237	0.296902	-2.02885	0.0424732	0.320702	Phosphoglycerate mutase
isogroup05739	4.9682	1.13618	0.560763	2.02614	0.0427504	0.322069	Predicted membrane proteins, contain hemolysin III domain ; adiponectin receptor E=2e-90
isogroup02691	26.8326	0.440938	0.218093	2.02178	0.0431986	0.324352	Molecular chaperone (DnaJ superfamily) ; DnaJ homolog subfamily B member 9 E=8e-16
isogroup03260	34.3099	0.364696	0.18067	2.01858	0.0435311	0.325029	F0F1-type ATP synthase, gamma subunit ; F-type H+-transporting ATPase subunit gamma [EC:3.6.3.14] E=4e-136
isogroup07785	77.9271	0.283112	0.140222	2.01903	0.0434843	0.325029	Glutathione S-transferase ; elongation factor 1-gamma E=5e-72
isogroup08409	10.8631	-0.546695	0.270732	-2.01932	0.0434543	0.325029	CDC42 Rho GTPase-activating protein ; myosin IX E=3e-37
isogroup05437	4.95854	0.732758	0.363728	2.01458	0.043949	0.32742	GABA receptor
isogroup00170	33.8998	-0.541578	0.269113	-2.01246	0.0441717	0.328184	Gelatinase A and related matrix metalloproteases
isogroup00501	46.9166	-0.419101	0.208261	-2.01239	0.0441791	0.328184	Chromatin remodeling complex SWI/SNF, component SWI2 and related ATPases (DNA/RNA helicase superfamily)
isogroup02207	22.8968	0.509727	0.253494	2.0108	0.0443466	0.328264	Protein required for biogenesis of the ribosomal 60S subunit
isogroup11084	5.94003	-1.33904	0.665955	-2.01071	0.044356	0.328264	Molecular co-chaperone STI1 ; E3 ubiquitin-protein ligase DZIP3 [EC:6.3.2.19] E=4e-25
isogroup24442	5.46173	-0.81156	0.404511	-2.00628	0.0448269	0.331018	Actin and related proteins ; actin, aortic smooth muscle E=8e-05
isogroup15122	24.4933	0.644231	0.321296	2.0051	0.0449524	0.331176	deleted in malignant brain tumors 1 protein E=7e-08
isogroup00086	9.01896	-0.892626	0.44624	-2.00033	0.045465	0.332073	LRR-containing protein ; NACHT, LRR and PYD domains-containing protein 3 E=2e-80
isogroup04297	69.3085	0.444379	0.222458	1.99759	0.0457616	0.333489	Sec61 protein translocation complex, beta subunit ; protein transport protein SEC61 subunit beta E=4e-24
isogroup18048	10.0579	-0.673733	0.337875	-1.99403	0.0461483	0.333791	Serine proteinase inhibitor (KU family) with thrombospondin repeats
isogroup21414	9.73313	0.720833	0.361328	1.99496	0.0460476	0.333791	transcription elongation factor SPT5 E=4e-13
isogroup07594	4.54179	-1.02112	0.512975	-1.99058	0.046527	0.335806	Predicted guanine nucleotide exchange factor ; vav oncogene E=1e-06
isogroup17457	128.393	0.359761	0.180707	1.99085	0.0464977	0.335806	40S ribosomal protein S23 ; small subunit ribosomal protein S23e E=2e-64
isogroup01546	5.18505	-1.00782	0.506456	-1.98994	0.0465971	0.33595	Collagens (type IV and type XIII), and related proteins ; collagen, type XII, alpha E=4e-11
isogroup02196	16.4642	0.482605	0.242629	1.98906	0.0466944	0.336227	FOG: Predicted E3 ubiquitin ligase ; E3 ubiquitin-protein ligase RNF115/126 [EC:6.3.2.19] E=1e-67
isogroup08921	16.8395	-0.85942	0.432203	-1.98846	0.0467603	0.336227	FOG: Immunoglobulin C-2 Type/fibronectin type III domains ; protein tyrosine phosphatase, receptor type, D [EC:3.1.3.48] E=5e-21
isogroup03792	16.951	0.478391	0.241655	1.97964	0.0477435	0.338772	thiopurine S-methyltransferase [EC:2.1.1.67] E=1e-102
isogroup04405	9.42784	-0.768782	0.388249	-1.98012	0.0476895	0.338772	Glutathione S-transferase
isogroup36730	4.28753	1.08673	0.548961	1.97962	0.0477464	0.338772	ETS domain-containing protein Elk-1 E=3e-06
isogroup02411	44.4618	0.277743	0.140585	1.97563	0.0481971	0.340528	Vesicle coat protein clathrin, light chain ; clathrin light chain B E=1e-48
isogroup02317	15.0024	-0.526939	0.266874	-1.97449	0.048326	0.340796	Protein interacting with poly(A)-binding protein
isogroup02938	48.5913	0.341104	0.172855	1.97335	0.0484553	0.340796	Oligosaccharyltransferase, delta subunit (ribophorin II)
isogroup01770	4.33701	1.03029	0.522698	1.97109	0.0487132	0.342013	Uncharacterized protein CLU1/cluA/TIF31 involved in mitochondrial morphology/distribution, also found associated with eIF-3
isogroup24651	51.8574	0.286757	0.145771	1.96718	0.0491625	0.342655	G protein beta subunit-like protein
isogroup04443	7.83856	-0.713588	0.363212	-1.96466	0.0494533	0.343739	Small Nuclear ribonucleoprotein splicing factor ; U6 snRNA-associated Sm-like protein LSm7 E=1e-65
isogroup02074	19.2306	0.521125	0.265399	1.96355	0.0495825	0.343777	protein ERP2 E=4e-11
isogroup13048	14.2771	0.605568	0.308896	1.96042	0.0499463	0.345604	C-type lectin ; T-lymphocyte triggering factor E=2e-52
isogroup00487	31.916	0.386693	0.197979	1.9532	0.0507961	0.350039	discoidin domain receptor family member 1 [EC:2.7.10.1] E=2e-27
isogroup07966	9.01411	0.784761	0.40218	1.95127	0.0510253	0.350897	NADH:ubiquinone oxidoreductase, NDUFB9/B22 subunit
isogroup16870	5.68723	-0.772377	0.396093	-1.94999	0.0511774	0.350951	Fibrillins and related proteins containing Ca2+-binding EGF-like domains ; thyroglobulin E=3e-05
isogroup31644	7.25251	0.835358	0.428511	1.94944	0.0512426	0.350951	Vacuolar H+-ATPase V1 sector, subunit G
isogroup02831	10.9134	-0.593805	0.304915	-1.94745	0.0514809	0.351865	Smoothened and related G-protein-coupled receptors ; frizzled 1/7 E=9e-88
GCKDGN103F83B0	5.40664	-0.822254	0.422555	-1.94591	0.0516654	0.351924	forkhead box protein L E=7e-05
isogroup01932	15.1078	0.702315	0.360953	1.94572	0.0516882	0.351924	Phosphatidylinositol transfer protein
isogroup03585	13.2002	-0.570136	0.293166	-1.94475	0.0518045	0.351924	Dehydrogenase kinase ; [3-methyl-2-oxobutanoate dehydrogenase (acetyl-transferring)] kinase [EC:2.7.11.4] E=2e-81
isogroup02834	16.469	0.507271	0.261324	1.94116	0.052239	0.353087	G10 protein/predicted nuclear transcription regulator ; bud site selection protein 31 E=4e-44
isogroup07608	4.26754	-1.0201	0.525772	-1.9402	0.0523558	0.35352	Transcription factor zerknullt and related HOX domain proteins ; homeobox protein HoxA/B/C6 E=3e-81
isogroup06754	10.9493	-0.760954	0.392406	-1.9392	0.0524768	0.353981	Mu-crystallin
isogroup02199	18.1073	0.516858	0.266599	1.93871	0.0525369	0.35403	Interferon-related protein PC4 like
isogroup02496	5.72722	-0.709384	0.366978	-1.93304	0.053231	0.356557	Serine/threonine protein kinase ; mitogen-activated protein kinase kinase kinase kinase 4 [EC:2.7.11.1] E=6e-61
isogroup02376	41.213	-0.732461	0.380178	-1.92663	0.0540261	0.3603	Proteins containing Ca2+-binding EGF-like domains
isogroup00703	16.8381	0.572078	0.297336	1.92401	0.0543532	0.36079	U1 snRNP component ; small nuclear ribonucleoprotein N E=1e-11
isogroup06400	115.722	0.296878	0.154367	1.9232	0.0544549	0.36079	60s ribosomal protein L6 ; large subunit ribosomal protein L6e E=5e-77
isogroup24826	10.7806	-0.552903	0.287483	-1.92325	0.0544483	0.36079	Arrestin
isogroup04757	9.24636	0.716162	0.37274	1.92135	0.0546882	0.36091	Kinesin-like protein ; kinesin family member 1/13/14 E=1e-108
isogroup10737	12.271	-0.688091	0.359305	-1.91506	0.055485	0.362343	Dystonin, GAS (Growth-arrest-specific protein), and related proteins ; spectrin beta E=7e-06
isogroup11243	37.9316	-0.370738	0.193603	-1.91494	0.0554998	0.362343	Glycosyl hydrolase, family 38 - alpha-mannosidase
isogroup05197	12.8563	0.549554	0.287222	1.91334	0.0557046	0.363326	Multifunctional chaperone (14-3-3 family) ; tyrosine 3-monooxygenase/tryptophan 5-monooxygenase activation protein E=3e-154
GCKDGN103FMUB1	4.73111	-0.822758	0.430319	-1.91197	0.0558798	0.363627	Leucine-rich acidic nuclear protein
isogroup02206	9.28272	0.628016	0.328659	1.91084	0.0560247	0.363627	Polypeptide release factor 3 ; elongation factor 1-alpha E=2e-42
isogroup21530	23.1413	-0.454394	0.237804	-1.9108	0.0560309	0.363627	Low-density lipoprotein receptors containing Ca2+-binding EGF-like domains ; sortilin E=8e-73
isogroup04697	5.50541	1.21205	0.635066	1.90854	0.0563221	0.364165	Predicted RNA-binding protein SEB4 (RRM superfamily) ; RNA-binding protein Musashi E=3e-46
isogroup08499	7.08282	0.77964	0.408424	1.9089	0.0562748	0.364165	Golgi transport complex subunit
isogroup02880	20.4656	0.58433	0.307283	1.9016	0.0572234	0.368218	Predicted quinone oxidoreductase ; tumor protein p53-inducible protein 3 [EC:1.-.-.-] E=4e-116
isogroup03381	13.5939	0.59477	0.313041	1.89997	0.0574365	0.368601	G protein gamma subunit
isogroup04605	26.7044	-0.736567	0.387687	-1.8999	0.0574459	0.368601	LRR-containing protein ; baculoviral IAP repeat-containing protein 1 E=1e-66
isogroup19353	9.36048	0.708791	0.373195	1.89925	0.0575314	0.368744	Translocase of outer mitochondrial membrane complex, subunit TOM7
isogroup00788	26.5808	-0.677357	0.35696	-1.89757	0.0577525	0.369495	Collagens (type IV and type XIII), and related proteins ; collagen, type I/II/III/V/XI, alpha E=2e-27
isogroup02477	16.3804	-0.732247	0.386003	-1.897	0.0578284	0.369628	BPI/LBP/CETP family protein ; lipopolysaccharide-binding protein E=6e-133
isogroup00709	38.8742	0.319176	0.168316	1.89629	0.0579218	0.369872	Vesicle coat complex COPI, zeta subunit
isogroup05831	7.47455	-0.755939	0.3988	-1.89553	0.0580218	0.370158	Ras-related protein Rab-8A E=1e-07
isogroup00623	22.2129	0.591075	0.312726	1.89007	0.0587483	0.372666	Translation elongation factor EF-1 alpha/Tu ; elongation factor 1-alpha E=3e-122
isogroup00355	18.0629	-0.722547	0.382477	-1.88913	0.0588748	0.372971	Caspase, apoptotic cysteine protease ; NLR family CARD domain-containing protein 4 E=7e-85
isogroup01853	8.45688	-0.869075	0.461076	-1.88488	0.0594456	0.374608	Fibroblast/platelet-derived growth factor receptor and related receptor tyrosine kinases ; tyrosine-protein kinase receptor torso [EC:2.7.10.1] E=6e-75
isogroup03574	8.1837	-0.766529	0.406647	-1.885	0.05943	0.374608	pyrimidine-nucleoside phosphorylase [EC:2.4.2.2] E=3e-131
isogroup07462	5.62777	0.713058	0.37845	1.88416	0.059544	0.374876	Global transcriptional regulator, cell division control protein
isogroup00213	24.0971	-0.421605	0.224075	-1.88154	0.0598988	0.37605	Nischarin, modulator of integrin alpha5 subunit action
isogroup18754	5.47602	-0.834592	0.443534	-1.88169	0.0598784	0.37605	Molecular co-chaperone STI1 ; superkiller protein 3 E=2e-15
isogroup27838	11.1877	0.585348	0.311282	1.88045	0.0600474	0.376278	NADPH oxidase ; neutrophil cytosolic factor 1 E=6e-09
isogroup04948	27.2124	-0.384827	0.204859	-1.87849	0.0603138	0.376794	Glia maturation factor beta
isogroup06740	4.5301	0.937558	0.49918	1.8782	0.0603545	0.376794	Uncharacterized conserved protein
isogroup00599	86.9054	0.284869	0.151772	1.87695	0.0605245	0.376946	Dynein light chain type 1 ; peptide-O-fucosyltransferase [EC:2.4.1.221] E=2e-82
isogroup00243	30.2088	-0.544184	0.290159	-1.87547	0.0607286	0.377191	Predicted aminopeptidase of the M17 family ; leucyl aminopeptidase [EC:3.4.11.1] E=3e-31
isogroup21284	18.2859	0.565426	0.301825	1.87336	0.0610193	0.377192	Ca2+-dependent phospholipid-binding protein Synaptotagmin, required for synaptic vesicle and secretory granule exocytosis ; phosphatidylinositol-4-phosphate 3-kinase [EC:2.7.1.154] E=1e-09
isogroup06684	33.0855	0.483332	0.258505	1.86972	0.0615231	0.378799	60S ribosomal protein L11 ; large subunit ribosomal protein L11e E=5e-58
GCKDGN102DZSH7	9.52639	-0.684681	0.367344	-1.86387	0.0623405	0.381729	Tyrosine kinase specific for activated (GTP-bound) p21cdc42Hs
isogroup08875	81.7671	0.362767	0.194624	1.86394	0.0623303	0.381729	60S ribosomal protein L26
isogroup02457	9.59076	-0.552752	0.296806	-1.86233	0.0625565	0.382353	G protein-coupled receptor kinase ; G protein-coupled receptor kinase [EC:2.7.11.16] E=5e-179
isogroup19976	167.33	-0.520688	0.279555	-1.86256	0.0625246	0.382353	Molecular co-chaperone STI1 ; NF-kappa-B inhibitor-like protein 2 E=8e-42
isogroup05523	4.53535	-0.804074	0.432693	-1.8583	0.0631265	0.384785	20S proteasome, regulatory subunit alpha type PSMA2/PRE8
isogroup19020	19.9983	-0.492918	0.26583	-1.85426	0.0637022	0.387238	NAD+ ADP-ribosyltransferase Parp, required for poly-ADP ribosylation of nuclear proteins
isogroup10541	6.83754	-0.818778	0.442294	-1.85121	0.0641399	0.389289	interleukin-1 receptor-associated kinase 4 [EC:2.7.11.1] E=7e-09
isogroup09306	44.4649	0.283033	0.152946	1.85054	0.0642352	0.389419	Mitochondrial F1F0-ATP synthase, subunit d/ATP7
isogroup24641	5.131	-0.787376	0.426092	-1.8479	0.0646165	0.390703	myosin heavy chain E=8e-59
isogroup02053	22.3868	0.390143	0.211559	1.84413	0.0651643	0.39292	Mitochondrial/chloroplast ribosomal protein L12 ; large subunit ribosomal protein L7/L12 E=7e-47
GCKDGN101BSD31	6.08862	0.919762	0.499107	1.84282	0.0653557	0.39372	jagged E=2e-22
isogroup00024	8.80351	-0.601709	0.328721	-1.83045	0.0671825	0.397536	Cytoskeleton-associated protein and related proteins
isogroup01332	10.3818	0.53041	0.290013	1.82892	0.0674122	0.397536	Casein kinase (serine/threonine/tyrosine protein kinase) ; casein kinase 1, alpha [EC:2.7.11.1] E=9e-150
isogroup01334	5.48403	-0.888313	0.485516	-1.82963	0.0673056	0.397536	polyadenylate-binding protein-interacting protein 1 E=5e-26
isogroup02724	6.2526	0.728107	0.396779	1.83504	0.0664995	0.397536	Actin binding protein Anillin
isogroup03646	10.1605	0.595603	0.324724	1.83418	0.0666272	0.397536	Dihydropteridine reductase DHPR/QDPR ; dihydropteridine reductase [EC:1.5.1.34] E=1e-161
isogroup08501	6.98404	-0.718379	0.3917	-1.834	0.0666535	0.397536	Ca2+-dependent lipid-binding protein CLB1/vesicle protein vp115/Granuphilin A, contains C2 domain
isogroup11732	89.7666	0.501879	0.274486	1.82843	0.0674851	0.397616	60S ribosomal protein L7
isogroup05449	5.33724	-0.791186	0.43284	-1.8279	0.0675651	0.397738	FOG: Leucine rich repeat
isogroup02035	10.6893	0.644074	0.353013	1.8245	0.0680759	0.399722	Predicted alkaloid synthase/Surface mucin Hemomucin ; strictosidine synthase [EC:4.3.3.2] E=1e-145
isogroup03117	11.8479	0.589161	0.323665	1.82028	0.0687161	0.402461	Phosphatidylinositol-4-phosphate 5-kinase
isogroup03838	5.59898	-0.800577	0.439688	-1.82078	0.0686396	0.402461	Serine/threonine protein kinase ; MAP/microtubule affinity-regulating kinase [EC:2.7.11.1] E=7e-93
isogroup04298	11.5372	-0.623427	0.342698	-1.81917	0.0688848	0.40303	C1-tetrahydrofolate synthase ; monofunctional C1-tetrahydrofolate synthase, mitochondrial [EC:6.3.4.3] E=3e-43
isogroup16109	17.9195	0.59233	0.326231	1.81568	0.0694196	0.403896	Na+/K+ symporter ; solute carrier family 12 (sodium/potassium/chloride transporter), member 2 E=2e-10
isogroup05880	24.9115	0.382371	0.211057	1.81169	0.0700335	0.405155	Serine/threonine protein phosphatase 2A, regulatory subunit ; protein phosphatase 2 (formerly 2A), regulatory subunit B E=7e-25
isogroup28218	13.7157	0.468642	0.258614	1.81213	0.0699663	0.405155	26S proteasome regulatory complex, ATPase RPT1 ; 26S proteasome regulatory subunit T1 E=2e-26
isogroup06500	8.81855	0.696579	0.38458	1.81127	0.0700985	0.405181	Heterochromatin-associated protein HP1 and related CHROMO domain proteins
isogroup05061	94.3107	-0.585375	0.323315	-1.81054	0.0702119	0.405398	Fibrillins and related proteins containing Ca2+-binding EGF-like domains
GCKDGN101A8V5H	5.7922	-0.785642	0.434167	-1.80954	0.0703673	0.405547	serine/arginine repetitive matrix protein 2 E=1e-06
isogroup07292	6.87729	0.633572	0.350984	1.80513	0.0710544	0.407893	Translation initiation factor 4F, cap-binding subunit (eIF-4E) and related cap-binding proteins ; translation initiation factor 4E E=8e-11
isogroup00800	9.61051	0.5428	0.301056	1.80299	0.0713898	0.409118	DNA helicase TIP49, TBP-interacting protein ; RuvB-like protein 2 [EC:3.6.4.12] E=8e-72
isogroup05730	141.837	0.359308	0.199243	1.80337	0.0713305	0.409118	Ribosomal protein S4 ; small subunit ribosomal protein S9e E=4e-123
isogroup02277	12.4795	-0.827407	0.45908	-1.80232	0.0714957	0.409375	Proteins containing Ca2+-binding EGF-like domains
isogroup02347	41.329	-0.401778	0.223373	-1.79869	0.0720679	0.411844	Asparaginyl peptidases ; legumain [EC:3.4.22.34] E=9e-168
isogroup02773	11.4203	0.578593	0.321856	1.79768	0.0722281	0.411844	GTPase Rab4, small G protein superfamily ; Ras-related protein Rab-4B E=8e-57
isogroup22071	4.77563	-0.985714	0.54865	-1.79662	0.0723963	0.412419	Epithelin/granulin
isogroup01074	4.33689	0.789829	0.441035	1.79085	0.0733169	0.415194	TPR repeat-containing protein
isogroup02436	4.31153	-0.764597	0.426889	-1.79109	0.073279	0.415194	Uncharacterized conserved protein
isogroup03721	5.08505	0.712833	0.397917	1.79141	0.0732271	0.415194	WD40 repeat-containing protein ; COMPASS component SWD3 E=2e-43
isogroup02518	4.42112	-0.882037	0.49284	-1.7897	0.0735017	0.415539	Chitinase
isogroup04180	30.3114	0.360934	0.201972	1.78705	0.0739301	0.416556	Signal transduction protein Enabled, contains WH1 domain ; sprouty E=7e-43
isogroup00981	4.369	0.824175	0.462381	1.78246	0.0746746	0.416821	STAM-binding protein [EC:3.1.2.15] E=1e-16
isogroup01119	45.834	-0.671146	0.376042	-1.78477	0.0742993	0.416821	F-box protein containing LRR ; F-box and leucine-rich repeat protein 5 E=5e-60
isogroup05772	8.6326	0.598139	0.335477	1.78295	0.0745941	0.416821	Small Nuclear ribonucleoprotein splicing factor ; U6 snRNA-associated Sm-like protein LSm1 E=6e-42
isogroup12025	7.01697	-0.701354	0.393128	-1.78404	0.0744176	0.416821	Molecular chaperone (DnaJ superfamily)
isogroup03436	24.3904	0.334812	0.188069	1.78027	0.0750323	0.417159	Predicted molecular chaperone (DnaJ superfamily)
isogroup01988	30.7701	0.414417	0.23302	1.77846	0.0753281	0.417922	Glutaredoxin and related proteins
isogroup20550	7.18844	0.736684	0.415363	1.77359	0.0761308	0.421391	FOG: Immunoglobulin C-2 Type/fibronectin type III domains ; FMS-like tyrosine kinase 1 [EC:2.7.10.1] E=7e-26
isogroup02080	5.16021	-0.741202	0.418938	-1.76924	0.0768538	0.423385	Cytoskeleton-associated protein and related proteins
isogroup06771	14.3235	-0.511199	0.289282	-1.76713	0.0772069	0.424334	Uncharacterized conserved coiled-coil protein
isogroup00271	8.66388	0.67853	0.384061	1.76672	0.0772749	0.424348	Predicted Rho/Rac guanine nucleotide exchange factor/faciogenital dysplasia protein 3 ; tissue factor pathway inhibitor E=8e-13
isogroup00197	14.9239	-0.536127	0.303637	-1.76568	0.077449	0.424955	alpha-1,6-mannosyltransferase [EC:2.4.1.-] E=7e-07
isogroup22433	153.793	0.299557	0.169703	1.76518	0.0775328	0.425067	40S ribosomal protein S4 ; small subunit ribosomal protein S4e E=2e-51
isogroup02702	14.6947	0.474886	0.269345	1.76311	0.0778813	0.425951	26S proteasome regulatory complex, subunit RPN8/PSMD7 ; 26S proteasome regulatory subunit N8 E=1e-177
isogroup00723	6.08468	-0.742796	0.422762	-1.75701	0.0789163	0.426985	MORC family ATPases
isogroup03168	5.44526	0.787744	0.448254	1.75736	0.0788566	0.426985	TNF receptor-associated factor ; E3 ubiquitin-protein ligase NRDP1 [EC:6.3.2.19] E=2e-72
isogroup06128	10.4507	0.786097	0.447202	1.75781	0.0787794	0.426985	Lysophospholipase ; phospholipase A2 [EC:3.1.1.4] E=1e-25
isogroup16128	17.71	-0.551142	0.312906	-1.76136	0.0781767	0.426985	Sortilin and related receptors
GCKDGN102DRM56	6.57027	0.604546	0.3444	1.75536	0.0791974	0.427896	Myosin class II heavy chain
isogroup10448	11.6686	0.545876	0.311339	1.75332	0.0795477	0.429208	Splicing coactivator SRm160/300, subunit SRm300 ; myosin heavy chain E=6e-09
isogroup10997	6.0261	-0.822225	0.469288	-1.75207	0.0797621	0.429562	Dystonin, GAS (Growth-arrest-specific protein), and related proteins ; spectrin beta E=4e-16
isogroup02209	5.3956	-0.764426	0.436548	-1.75107	0.0799336	0.429795	Transforming growth factor beta/activin receptor subfamily of serine/threonine kinases ; bone morphogenetic protein receptor type-1, invertebrate E=4e-41
isogroup28164	8.29617	-0.592091	0.338089	-1.75129	0.0798967	0.429795	spastin [EC:3.6.4.3] E=3e-24
isogroup02454	6.67611	0.641311	0.36743	1.74539	0.0809163	0.433688	Succinate dehydrogenase, cytochrome b subunit ; succinate dehydrogenase (ubiquinone) cytochrome b subunit [EC:1.3.5.1] E=5e-111
isogroup15078	12.4312	-0.86839	0.497508	-1.74548	0.0809014	0.433688	Tyrosyl-tRNA synthetase, cytoplasmic
isogroup03774	152.107	0.331563	0.190439	1.74104	0.081676	0.436713	Molecular chaperone (HSP90 family) ; molecular chaperone HtpG E=1e-82
isogroup02152	4.68703	0.856646	0.492154	1.7406	0.0817529	0.436775	NAD dependent epimerase ; threonine 3-dehydrogenase [EC:1.1.1.103] E=1e-142
isogroup02481	8.7291	-0.616811	0.354684	-1.73904	0.0820271	0.436968	DNA-directed RNA polymerase, subunit RPB7.0 ; DNA-directed RNA polymerases I, II, and III subunit RPABC4 E=2e-39
isogroup03515	10.2425	-0.560663	0.322542	-1.73826	0.0821647	0.436968	Transcription factor HAND2/Transcription factor TAL1/TAL2/LYL1 ; achaete-scute complex protein E=4e-50
isogroup04661	12.1876	0.53982	0.310548	1.73828	0.0821616	0.436968	Protein involved in mRNA turnover ; mRNA turnover protein 4 E=2e-138
isogroup05171	18.1202	0.659271	0.379215	1.73852	0.08212	0.436968	Meprin A metalloprotease ; astacin [EC:3.4.24.21] E=3e-72
isogroup10853	121.48	0.208906	0.120187	1.73818	0.0821799	0.436968	Ubiquitin-like/40S ribosomal S30 protein fusion ; small subunit ribosomal protein S30e E=7e-67
isogroup02135	22.4834	-0.384378	0.221349	-1.73652	0.0824715	0.437132	Sorting nexin SNX6/TFAF2, contains PX domain
isogroup02792	20.0804	-0.769174	0.443225	-1.7354	0.0826697	0.437198	Hismacro and SEC14 domain-containing proteins
isogroup04705	19.4693	0.431293	0.248564	1.73514	0.0827156	0.437198	Pristanoyl-CoA/acyl-CoA oxidase ; acyl-CoA oxidase [EC:1.3.3.6] E=1e-154
isogroup10751	18.8733	-0.379558	0.218762	-1.73502	0.0827368	0.437198	KRAB domain-containing zinc finger protein E=3e-10
isogroup04656	107.526	-0.371894	0.214502	-1.73375	0.0829619	0.437311	Calmodulin and related proteins (EF-Hand superfamily) ; calmodulin E=9e-12
isogroup10964	5.60836	0.665523	0.383759	1.73422	0.0828786	0.437311	Actin-binding protein SLA2/Huntingtin-interacting protein Hip1
isogroup17275	6.51445	-0.866165	0.499552	-1.73388	0.0829386	0.437311	Splicing factor 3a, subunit 2
isogroup21679	4.37066	0.915509	0.528297	1.73294	0.0831057	0.43749	Lysophospholipase
GCKDGN101B26PW	5.78155	-0.902836	0.522063	-1.72936	0.0837441	0.439066	Fibrillins and related proteins containing Ca2+-binding EGF-like domains
isogroup01826	4.3104	0.78938	0.45632	1.72988	0.0836512	0.439066	Cystathionine beta-lyases/cystathionine gamma-synthases ; cystathionine gamma-synthase [EC:2.5.1.48] E=5e-19
isogroup01302	37.2461	-0.498581	0.288686	-1.72707	0.0841552	0.439402	Molecular co-chaperone STI1 ; superkiller protein 3 E=5e-18
isogroup03359	48.8404	0.339357	0.196557	1.72651	0.0842562	0.439402	Mitochondrial phosphate carrier protein ; solute carrier family 25 (peroxisomal adenine nucleotide transporter), member 17 E=2e-13
isogroup05193	15.4927	0.438996	0.254222	1.72682	0.0842	0.439402	NADH:ubiquinone oxidoreductase, NDUFV2/24 kD subunit ; NADH dehydrogenase (ubiquinone) flavoprotein 2 [EC:1.6.5.3 1.6.99.3] E=1e-23
isogroup15534	10.6525	-0.495621	0.287145	-1.72603	0.0843416	0.439402	Sorting nexin protein SNX27
isogroup11494	9.46744	0.558661	0.324452	1.72186	0.0850944	0.44195	20S proteasome, regulatory subunit beta type PSMB1/PRE7
isogroup00527	7.99691	0.788437	0.459338	1.71647	0.0860769	0.445837	Ca2+-modulated nonselective cation channel polycystin ; MFS transporter, MCP family, solute carrier family 16 (monocarboxylic acid transporters), member 10 E=2e-77
isogroup00159	27.3922	-0.449014	0.262054	-1.71344	0.0866318	0.447803	Transcriptional repressors of the hairy/E(spl) family (contains HLH) ; hairy and enhancer of split related with YRPW motif E=1e-101
isogroup00160	10.3144	0.500661	0.29225	1.71313	0.0866888	0.447803	Aldo/keto reductase family proteins ; aldehyde reductase [EC:1.1.1.21] E=4e-137
isogroup00182	7.68244	-0.784325	0.458337	-1.71124	0.0870369	0.447958	Mitochondrial/chloroplast ribosomal L21 protein
isogroup03368	22.7584	-0.434225	0.253621	-1.7121	0.0868778	0.447958	Ubiquitin-protein ligase ; ubiquitin-conjugating enzyme (huntingtin interacting protein 2) [EC:6.3.2.19] E=9e-147
isogroup04126	18.7866	0.427414	0.249834	1.71079	0.0871196	0.447958	Nucleosome-binding factor SPN, POB3 subunit ; high mobility group protein B2 E=5e-33
isogroup01277	16.8869	0.387962	0.226948	1.70947	0.087363	0.448178	bromodomain-containing protein 3 E=3e-18
isogroup04600	4.51937	0.705477	0.412602	1.70983	0.0872979	0.448178	Histone acetyltransferase complex SAGA/ADA, subunit ADA2
isogroup30875	81.6001	-0.512607	0.299964	-1.7089	0.0874702	0.448385	Collagens (type IV and type XIII), and related proteins ; collagen, type I/II/III/V/XI, alpha E=6e-15
isogroup01323	6.46134	-0.728838	0.426859	-1.70744	0.0877398	0.44908	toll-like receptor 1 E=1e-11
isogroup04953	5.90755	-0.658058	0.386714	-1.70166	0.0888182	0.453562	Carnitine O-acyltransferase CRAT ; carnitine O-acetyltransferase [EC:2.3.1.7] E=4e-11
isogroup00188	30.8107	0.427367	0.251306	1.70058	0.089021	0.453775	FOG: Immunoglobulin C-2 Type/fibronectin type III domains
isogroup02397	5.07511	0.821755	0.483338	1.70016	0.0891	0.453775	Myosin phosphatase, regulatory subunit ; Arf-GAP with coiled-coil, ANK repeat and PH domain-containing protein E=2e-119
isogroup05043	25.598	-0.416208	0.244819	-1.70006	0.0891189	0.453775	Ras GTPase-activating protein family - IQGAP ; IQ motif containing GTPase activating protein E=3e-139
isogroup01926	76.3696	0.303144	0.178466	1.69861	0.089392	0.454415	Mitochondrial chaperonin, Cpn60/Hsp60p ; T-complex protein 1 subunit epsilon E=7e-07
isogroup02141	25.3376	0.31841	0.187767	1.69578	0.0899284	0.455072	Mitochondrial processing peptidase, beta subunit, and related enzymes (insulinase superfamily)
isogroup02630	13.3327	0.45517	0.268212	1.69705	0.0896873	0.455072	Chromatin remodeling protein, contains PHD Zn-finger
isogroup21593	7.2813	-0.600038	0.35357	-1.69708	0.0896807	0.455072	Sodium-neurotransmitter symporter ; solute carrier family 6 (neurotransmitter transporter, GABA) member 1 E=6e-39
isogroup15673	6.14146	-0.782408	0.461545	-1.69519	0.0900387	0.455142	Cysteine proteinase Cathepsin L ; cathepsin B [EC:3.4.22.1] E=1e-21
isogroup02006	22.9491	0.351729	0.207806	1.69259	0.0905338	0.456756	emp24/gp25L/p24 family of membrane trafficking proteins ; protein ERP2 E=8e-34
isogroup02533	20.2005	0.422518	0.250749	1.68502	0.0919843	0.461643	Ca2+-binding protein, EF-Hand protein superfamily ; calcium-binding protein CML E=7e-79
isogroup02929	12.328	-0.521515	0.309455	-1.68527	0.0919359	0.461643	Myosin essential light chain, EF-Hand protein superfamily ; myosin light chain, invertebrate E=3e-98
isogroup05111	261.51	-0.266094	0.158001	-1.68412	0.0921583	0.461825	Succinate dehydrogenase, flavoprotein subunit
isogroup06601	33.9542	0.358609	0.213086	1.68293	0.0923887	0.461838	Mitochondrial chaperonin ; chaperonin GroES E=7e-51
isogroup04100	12.0582	0.487619	0.28997	1.68162	0.0926432	0.462526	Myosin class II heavy chain
isogroup05977	17.357	-0.525898	0.313169	-1.67928	0.093098	0.463761	Protein tyrosine phosphatase Corkscrew and related SH2 domain enzymes
isogroup02423	13.045	0.478076	0.284771	1.67881	0.0931895	0.463872	Cyclophilin type peptidyl-prolyl cis-trans isomerase ; peptidylprolyl isomerase domain and WD repeat-containing protein 1 [EC:5.2.1.8] E=3e-48
isogroup15171	4.98598	-0.64945	0.38719	-1.67734	0.093476	0.464608	C-type lectin
isogroup04448	10.6392	0.683429	0.407851	1.67568	0.0938006	0.465531	Myosin class VI heavy chain
isogroup02609	7.19596	-0.637766	0.381389	-1.67222	0.0944811	0.467524	Cell cycle-associated protein Mob1-1 ; maintenance of ploidy protein MOB1 (MPS1 binder 1) E=1e-101
isogroup00741	10.4981	0.519892	0.311301	1.67006	0.0949068	0.468282	Signal recognition particle, subunit Srp68 ; signal recognition particle subunit SRP68 E=2e-44
isogroup06636	23.4698	0.4772	0.285941	1.66888	0.095142	0.468282	Fibrillins and related proteins containing Ca2+-binding EGF-like domains ; latent transforming growth factor beta binding protein E=7e-46
isogroup08391	14.2897	0.532499	0.319193	1.66827	0.0952627	0.468282	Protein tyrosine kinase 9/actin monomer-binding protein
isogroup16541	5.47708	-0.658922	0.394508	-1.67024	0.0948723	0.468282	Component of histone deacetylase complex (breast carcinoma metastasis suppressor 1 protein in human)
isogroup09556	5.2927	-0.92702	0.556089	-1.66703	0.0955076	0.468455	Transcriptional repressors of the hairy/E(spl) family (contains HLH) ; hairy and enhancer of split, invertebrate E=2e-83
isogroup20926	4.66934	-0.945158	0.567539	-1.66536	0.0958406	0.469059	Beta-galactosidase ; beta-galactosidase [EC:3.2.1.23] E=5e-13
isogroup00855	14.5555	0.554557	0.333435	1.66316	0.0962797	0.470179	Peroxisomal biogenesis protein peroxin ; SLIT-ROBO Rho GTPase activating protein E=2e-05
isogroup16018	4.28626	-0.956465	0.574989	-1.66345	0.0962224	0.470179	Carboxylesterase and related proteins ; acetylcholinesterase [EC:3.1.1.7] E=6e-58
GCKDGN102C9H30	7.35124	-0.58086	0.349409	-1.66241	0.096431	0.470575	Membrane coat complex Retromer, subunit VPS35
isogroup02878	126.949	0.297461	0.179373	1.65834	0.0972484	0.471542	40S ribosomal protein SA (P40)/Laminin receptor 1
isogroup06715	11.3732	-0.55142	0.332034	-1.66074	0.0967666	0.471542	Alkyl hydroperoxide reductase, thiol specific antioxidant and related enzymes ; peroxiredoxin 6, 1-Cys peroxiredoxin [EC:1.11.1.7 1.11.1.15 3.1.1.-] E=6e-99
isogroup07566	19.3549	0.411585	0.248253	1.65793	0.0973324	0.471542	H/ACA snoRNP complex, subunit NOP10
isogroup09369	6.5974	-0.610569	0.367716	-1.66044	0.0968268	0.471542	LAR-interacting protein and related proteins
isogroup03726	25.7754	-0.376772	0.227346	-1.65726	0.0974665	0.471829	von Willebrand factor and related coagulation proteins
GCKDGN102DWYZ4	8.1637	0.587443	0.354792	1.65574	0.0977748	0.47266	AAA+-type ATPase
isogroup04021	5.56324	-0.873896	0.528085	-1.65484	0.0979571	0.473201	Ankyrin
isogroup04139	16.6042	0.409747	0.247983	1.65232	0.0984691	0.474416	Neoplastic transformation suppressor Pdcd4/MA-3, contains MA3 domain
isogroup04934	8.26505	-0.568561	0.344133	-1.65215	0.0985034	0.474416	G-protein alpha subunit (small G protein superfamily) ; guanine nucleotide binding protein (G protein), alpha 11 E=2e-65
isogroup08357	9.45858	-0.696649	0.421736	-1.65186	0.0985625	0.474416	Molecular co-chaperone STI1
isogroup04117	112.278	0.353561	0.214131	1.65114	0.0987094	0.474442	40S ribosomal protein S3 ; small subunit ribosomal protein S3e E=3e-154
isogroup01848	6.03742	-0.67937	0.411938	-1.6492	0.0991058	0.475325	C-type lectin ; selectin, platele E=5e-75
isogroup17779	5.36026	0.72792	0.441221	1.64979	0.0989865	0.475325	Mitochondrial ribosomal protein S10
isogroup00072	27.2313	0.306459	0.186093	1.64681	0.099597	0.475783	Lysophospholipase ; lysophospholipase II [EC:3.1.1.5] E=5e-57
isogroup07349	32.1689	-0.365028	0.221853	-1.64536	0.0998959	0.476032	DNA-bridging protein BAF
isogroup05493	8.13628	-0.567083	0.345347	-1.64207	0.100576	0.477254	S-adenosylmethionine synthetase ; S-adenosylmethionine synthetase [EC:2.5.1.6] E=7e-07
isogroup01962	11.1402	0.569654	0.347586	1.63888	0.101238	0.477699	Spindle pole body protein - Sad1p ; ubiquitin carboxyl-terminal hydrolase 4/11/15 [EC:3.1.2.15] E=6e-07
isogroup02296	11.7923	-0.488219	0.297961	-1.63853	0.101311	0.477699	Myosin phosphatase, regulatory subunit ; protein phosphatase 1 regulatory subunit 12A E=2e-72
isogroup04057	11.873	0.47637	0.290629	1.6391	0.101193	0.477699	Threonyl-tRNA synthetase ; threonyl-tRNA synthetase [EC:6.1.1.3] E=7e-105
isogroup07587	5.4253	0.603728	0.368017	1.64049	0.100904	0.477699	LRR-containing protein ; nucleotide-binding oligomerization domain-containing protein 1 E=5e-17
isogroup08358	9.18757	-0.46298	0.282649	-1.638	0.101421	0.477885	Alanyl-tRNA synthetase ; alanyl-tRNA synthetase [EC:6.1.1.7] E=3e-108
isogroup00132	11.4554	-0.534271	0.326872	-1.6345	0.102155	0.479655	Protein kinase essential for the initiation of DNA replication
isogroup02065	24.5748	0.396658	0.243415	1.62955	0.103196	0.484204	ATP-dependent RNA helicase ; ATP-dependent RNA helicase DDX6/DHH1 [EC:3.6.4.13] E=5e-94
isogroup00029	6.4428	-0.695924	0.427187	-1.62908	0.103296	0.484333	Synaptic vesicle transporter SVOP and related transporters (major facilitator superfamily) ; MFS transporter, OCT family, solute carrier family 22 (organic cation transporter), member 5 E=9e-73
isogroup03488	10.4227	0.541602	0.332956	1.62665	0.103812	0.48472	Transcription initiation factor TFIID, subunit BDF1 and related bromodomain proteins ; bromodomain-containing protein 3 E=4e-137
isogroup04732	9.87416	0.567447	0.348649	1.62756	0.103619	0.48472	Predicted transporter (ABC superfamily) ; ATP-binding cassette, sub-family F, member 3 E=1e-32
isogroup05284	12.4986	0.50597	0.311029	1.62676	0.103788	0.48472	Soluble epoxide hydrolase
isogroup07794	9.81388	0.4853	0.298047	1.62827	0.103468	0.48472	Actin regulatory proteins (gelsolin/villin family) ; villin 1 E=2e-42
isogroup02082	4.23525	-0.673427	0.41446	-1.62483	0.104199	0.485001	Ubiquitin-specific protease ; ubiquitin carboxyl-terminal hydrolase 10 [EC:3.1.2.15] E=1e-99
isogroup02950	9.80088	0.58138	0.358022	1.62387	0.104404	0.485001	Transcription coactivator
isogroup04359	36.8533	-0.372945	0.229508	-1.62498	0.104167	0.485001	Translation initiation factor 2, beta subunit (eIF-2beta)
isogroup04885	4.39756	-0.756994	0.466264	-1.62353	0.104476	0.485001	Cytosolic Ca2+-dependent cysteine protease (calpain), large subunit (EF-Hand protein superfamily)
isogroup00651	5.8336	0.682578	0.421172	1.62066	0.10509	0.486623	COP9 signalosome, subunit CSN6 ; COP9 signalosome complex subunit 6 E=2e-129
isogroup08113	10.5141	0.574098	0.354321	1.62028	0.105173	0.486668	Acetyl-CoA acetyltransferase ; acetyl-CoA C-acetyltransferase [EC:2.3.1.9] E=7e-08
isogroup00276	35.4425	-0.329839	0.203768	-1.6187	0.105511	0.487673	Paf1/RNA polymerase II complex, RTF1 component (involved in regulation of TATA box-binding protein) ; RNA polymerase-associated protein RTF1 E=2e-95
isogroup02400	13.0729	0.390889	0.241499	1.61859	0.105535	0.487673	U3 small nucleolar ribonucleoprotein (snoRNP) subunit - Mpp10p
isogroup00954	9.77886	-0.563598	0.348582	-1.61683	0.105915	0.488083	Monooxygenase involved in coenzyme Q (ubiquinone) biosynthesis ; ubiquinone biosynthesis monooxygenase Coq6 [EC:1.14.13.-] E=1e-30
isogroup04714	7.0963	-0.562111	0.347566	-1.61728	0.105818	0.488083	Transcription factor ; transcription factor CP2 and related proteins E=1e-123
isogroup15140	11.4695	0.794977	0.491561	1.61725	0.105824	0.488083	meprin A, beta [EC:3.4.24.18] E=7e-06
isogroup05648	4.61454	0.925049	0.572716	1.6152	0.106268	0.488566	Receptor targeting protein Lin-7 ; discs large protein E=7e-09
isogroup04112	4.88205	0.703911	0.436345	1.6132	0.106701	0.489017	Nucleolar GTPase
isogroup02351	5.26389	0.655143	0.406484	1.61173	0.10702	0.489141	C-type lectin ; mannose receptor, C type E=1e-71
GCKDGN101A1VDH	6.29079	-1.02006	0.633503	-1.6102	0.107355	0.490007	latrophilin 1 E=7e-37
isogroup03829	11.3261	0.414428	0.257538	1.60919	0.107575	0.490007	fucose-1-phosphate guanylyltransferase [EC:2.7.7.30] E=3e-123
isogroup06859	5.11426	-0.670474	0.416471	-1.60989	0.107421	0.490007	FOG: TPR repeat ; NF-kappa-B inhibitor-like protein 2 E=1e-06
isogroup22567	12.7348	0.514201	0.31949	1.60944	0.10752	0.490007	Mitochondrial F1F0-ATP synthase, subunit c/ATP9/proteolipid ; F-type H+-transporting ATPase subunit c [EC:3.6.3.14] E=8e-09
isogroup00038	22.8496	-0.316895	0.197035	-1.60832	0.107765	0.490207	Mitochondrial import inner membrane translocase, subunit TIM22
isogroup02696	20.5887	0.421893	0.262665	1.6062	0.108231	0.491657	Predicted membrane protein
isogroup04166	11.969	0.484718	0.301939	1.60535	0.108417	0.491836	Fumarase ; fumarate hydratase, class II [EC:4.2.1.2] E=9e-132
isogroup04364	8.942	0.712128	0.443508	1.60567	0.108346	0.491836	Thioredoxin binding protein TBP-2/VDUP1
isogroup02073	4.83455	-0.738668	0.461199	-1.60163	0.109239	0.494227	Histone acetyltransferase complex SAGA/ADA, subunit ADA2 ; transcriptional adapter 2-beta E=2e-123
isogroup00146	9.50498	-0.490708	0.30686	-1.59913	0.109793	0.495397	Predicted alpha/beta hydrolase ; abhydrolase domain-containing protein 11 E=3e-134
isogroup05169	10.9572	-0.601628	0.37622	-1.59914	0.10979	0.495397	Vacuolar protein sorting-associated protein
isogroup02596	78.9819	0.248458	0.155406	1.59877	0.109873	0.495424	Thioredoxin ; thioredoxin 1 E=2e-19
isogroup05602	10.7896	-0.493248	0.308655	-1.59806	0.11003	0.4958	Uncharacterized conserved protein
isogroup06298	18.0171	0.388031	0.242961	1.59709	0.110246	0.49643	20S proteasome, regulatory subunit alpha type PSMA7/PRE6 ; 20S proteasome subunit alpha 2 [EC:3.4.25.1] E=1e-26
isogroup05941	5.83397	-0.615993	0.38603	-1.59571	0.110553	0.49682	Vacuolar H+-ATPase V0 sector, subunit d
isogroup02964	17.544	0.507129	0.318237	1.59356	0.111036	0.497656	Smoothened and related G-protein-coupled receptors
isogroup00656	27.4682	-0.467383	0.294066	-1.58938	0.111975	0.498532	Phospholipase C ; alpha-1,6-mannosyltransferase [EC:2.4.1.-] E=2e-44
isogroup00852	8.05594	-0.535474	0.336614	-1.59077	0.111662	0.498532	G-protein beta subunit ; guanine nucleotide binding protein (G protein), beta 5 E=7e-68
isogroup00941	5.16629	-0.908593	0.57099	-1.59126	0.111551	0.498532	Uncharacterized conserved protein Lama
isogroup02157	17.8462	0.490093	0.308167	1.59035	0.111756	0.498532	Phosphatidylserine-specific receptor PtdSerR, contains JmjC domain
isogroup02276	111.446	0.228346	0.143668	1.5894	0.111969	0.498532	60S ribosomal protein L3 and related proteins
isogroup03747	7.5783	0.844334	0.531101	1.58978	0.111885	0.498532	Predicted Zn-finger protein ; AN1-type zinc finger and ubiquitin domain-containing protein 1 E=1e-56
isogroup05800	41.1919	0.424175	0.266454	1.59193	0.111401	0.498532	Mitochondrial ADP/ATP carrier proteins ; solute carrier family 25 (mitochondrial adenine nucleotide translocator), member 4/5/6/31 E=1e-81
isogroup06371	7.14	-0.633073	0.397642	-1.59207	0.111369	0.498532	Focal adhesion adaptor protein Paxillin and related LIM proteins ; zyxin E=7e-19
isogroup23140	4.72589	0.692293	0.435319	1.59031	0.111764	0.498532	Methyltransferases
isogroup03890	4.8677	-0.663499	0.417641	-1.58868	0.112132	0.498572	SNF2 family DNA-dependent ATPase ; E1A-binding protein p400 [EC:3.6.4.-] E=9e-58
isogroup00186	8.41408	-0.665637	0.419422	-1.58704	0.112505	0.499111	Endoplasmic reticulum protein EP58, contains filamin rod domain and KDEL motif
isogroup00315	13.5698	-0.536736	0.338309	-1.58652	0.112621	0.499111	Origin recognition complex, subunit 3 ; kinetochore-associated protein MIS12 E=3e-89
isogroup05332	18.2239	0.371127	0.233806	1.58732	0.112439	0.499111	Acetyl-CoA transporter
isogroup06186	4.54118	-0.758528	0.478311	-1.58584	0.112775	0.499111	Transcription factor, contains HOX domain ; insulin gene enhancer protein ISL E=4e-146
isogroup07599	20.1775	0.493211	0.310948	1.58615	0.112705	0.499111	Transcription factor containing NAC and TS-N domains ; nascent polypeptide-associated complex subunit alpha E=2e-14
isogroup22273	113.893	-0.36458	0.229727	-1.58702	0.112509	0.499111	Molecular chaperone (HSP90 family)
GCKDGN102EFELD	4.2745	-0.753912	0.47575	-1.58468	0.113039	0.499621	Translation initiation factor 2C (eIF-2C) and related proteins
isogroup04096	15.9452	0.421885	0.266592	1.58251	0.113533	0.499828	Gamma-tubulin complex, DGRIP84/SPC97 component
isogroup06484	38.6234	-0.416431	0.263055	-1.58306	0.113409	0.499828	Zinc-binding protein of the histidine triad (HIT) family ; Hit-like protein involved in cell-cycle regulation E=3e-50
isogroup00211	525.777	-0.37256	0.235488	-1.58208	0.113632	0.499882	Molecular co-chaperone STI1 ; NF-kappa-B inhibitor-like protein 2 E=2e-20
isogroup00681	54.2059	0.2999	0.190024	1.57823	0.114513	0.501426	60s ribosomal protein L10 ; E1A-binding protein p400 [EC:3.6.4.-] E=9e-23
isogroup02001	4.40631	1.09569	0.69465	1.57733	0.114719	0.501426	von Willebrand factor and related coagulation proteins
isogroup09199	4.59196	-0.7916	0.50183	-1.57743	0.114697	0.501426	Extracellular matrix glycoprotein Laminin subunits alpha and gamma
isogroup02170	4.51475	-0.714219	0.452907	-1.57697	0.114803	0.50147	Rab6 GTPase activator GAPCenA and related TBC domain proteins ; cell cycle arrest protein BUB2 E=2e-25
isogroup02479	13.7161	0.405985	0.257681	1.57553	0.115134	0.502259	SOK1 kinase belonging to the STE20/SPS1/GC kinase family
isogroup03303	7.40239	0.643817	0.409801	1.57105	0.116172	0.505683	Uncharacterized conserved protein
isogroup12053	11.5353	0.879421	0.560189	1.56986	0.116447	0.505683	Trypsin ; trypsin [EC:3.4.21.4] E=2e-92
isogroup15777	37.0585	-0.40768	0.259632	-1.57022	0.116363	0.505683	Collagens (type IV and type XIII), and related proteins ; collagen, type I/II/III/V/XI, alpha E=4e-09
isogroup06947	13.783	0.408557	0.260432	1.56876	0.116703	0.506469	NADH dehydrogenase (ubiquinone) 1 alpha subcomplex 11 [EC:1.6.5.3] E=2e-60
GCKDGN103FV6OI	9.51793	0.588357	0.375311	1.56765	0.116963	0.506912	Dyneins, heavy chain
isogroup00500	4.26983	0.926684	0.591096	1.56774	0.116942	0.506912	Single-stranded DNA-binding replication protein A (RPA), large (70 kD) subunit and related ssDNA-binding proteins
isogroup00503	10.7853	-0.48824	0.31181	-1.56583	0.117389	0.507516	COPII vesicle protein ; ubiquitin-conjugating enzyme E2 I [EC:6.3.2.19] E=3e-104
isogroup00517	10.2298	0.447455	0.287267	1.55763	0.119322	0.511073	N-myristoyl transferase
isogroup07259	33.0885	0.304384	0.195431	1.5575	0.119352	0.511073	Myotrophin and similar proteins ; E3 ubiquitin-protein ligase mind-bomb [EC:6.3.2.19] E=2e-07
isogroup00247	13.5758	-0.407605	0.261993	-1.55579	0.119759	0.511129	Mucin/alpha-tectorin
isogroup00536	5.59658	-0.569858	0.366143	-1.55638	0.119617	0.511129	diacylglycerol O-acyltransferase [EC:2.3.1.20] E=6e-88
isogroup05177	48.4481	0.446541	0.286787	1.55705	0.119459	0.511129	deleted in malignant brain tumors 1 protein E=4e-08
isogroup03950	14.9044	0.424462	0.273235	1.55347	0.120311	0.512508	STE20-like serine/threonine kinase MST
isogroup02546	14.3638	-0.588291	0.378945	-1.55244	0.120556	0.512935	Predicted E3 ubiquitin ligase ; tripartite motif-containing protein 2/3 E=7e-113
isogroup00658	6.54822	0.523825	0.338005	1.54976	0.1212	0.513671	35-cyclic nucleotide phosphodiesterases
isogroup09339	7.39595	0.539015	0.347898	1.54935	0.121298	0.513671	Aspartyl protease
isogroup09732	25.4929	0.445745	0.288046	1.54748	0.121748	0.514329	AAA+-type ATPase ; transitional endoplasmic reticulum ATPase E=1e-17
isogroup20656	21.3921	0.525964	0.340154	1.54625	0.122044	0.514656	Histone H1 ; histone H1/5 E=2e-38
isogroup25539	4.56782	-0.639909	0.413818	-1.54635	0.122019	0.514656	Uncharacterized conserved protein
isogroup03897	10.5038	0.710062	0.459626	1.54487	0.122378	0.515739	Uncharacterized conserved protein (tumor-suppressor AXUD1 in humans)
isogroup00446	9.558	-0.452282	0.293039	-1.54342	0.12273	0.516037	D-Tyr-tRNA (Tyr) deacylase ; D-tyrosyl-tRNA(Tyr) deacylase [EC:3.1.-.-] E=4e-07
isogroup03885	4.94341	0.604491	0.39157	1.54376	0.122646	0.516037	Predicted E3 ubiquitin ligase
isogroup07376	19.0208	0.457962	0.296797	1.54301	0.122827	0.516037	Chaperonin complex component, TCP-1 epsilon subunit (CCT5) ; T-complex protein 1 subunit delta E=3e-18
isogroup18932	12.0596	-0.455142	0.294974	-1.54299	0.122833	0.516037	Talin
isogroup02614	40.7573	0.358093	0.232142	1.54256	0.122938	0.516154	DNA topoisomerase I ; DNA topoisomerase I [EC:5.99.1.2] E=8e-102
isogroup02420	26.9616	0.417862	0.271664	1.53816	0.124011	0.518063	NAD-dependent malate dehydrogenase ; malate dehydrogenase [EC:1.1.1.37] E=1e-57
isogroup12477	4.64495	-0.643174	0.418339	-1.53745	0.124184	0.518194	cysteinyl-tRNA synthetase [EC:6.1.1.16] E=3e-17
isogroup05767	76.509	0.208834	0.1363	1.53217	0.125481	0.521605	Ribosomal protein S7
isogroup06196	73.706	0.418506	0.273426	1.5306	0.125868	0.522444	60S acidic ribosomal protein P0 ; large subunit ribosomal protein LP0 E=3e-76
isogroup04258	8.29244	-0.534789	0.349905	-1.52838	0.126417	0.523551	FOG: Hormone receptors ; nuclear receptor subfamily 2 group E member 1 E=1e-63
isogroup00322	14.8733	-0.414819	0.272961	-1.5197	0.128587	0.525662	Upstream transcription factor 2/L-myc-2 protein ; MAX-binding protein E=1e-129
isogroup02716	26.5734	0.348854	0.228938	1.52379	0.127561	0.525662	Uncharacterized conserved protein
isogroup03400	16.6622	0.382719	0.251477	1.52189	0.128037	0.525662	NADH:ubiquinone oxidoreductase, NDUFA5/B13 subunit ; NADH dehydrogenase (ubiquinone) 1 alpha subcomplex 5 [EC:1.6.5.3 1.6.99.3] E=4e-73
isogroup03898	89.8573	-0.241366	0.158376	-1.524	0.127508	0.525662	Acyl-CoA synthetase ; long-chain acyl-CoA synthetase [EC:6.2.1.3] E=2e-28
isogroup03971	22.4317	0.452682	0.297841	1.51988	0.128542	0.525662	Myosin class II heavy chain ; myosin VII E=3e-10
isogroup06314	9.10083	0.485278	0.318958	1.52145	0.128147	0.525662	LRR-containing protein
isogroup07803	10.9027	-0.573526	0.377318	-1.52001	0.12851	0.525662	FOG: 7 transmembrane receptor ; melatonin receptor 1A E=7e-42
isogroup25936	40.3732	-0.41431	0.272632	-1.51967	0.128594	0.525662	Basic region leucine zipper transcription factor ; CCAAT/enhancer binding protein (C/EBP), alpha E=2e-52
isogroup06287	10.6465	-0.489496	0.322437	-1.51811	0.128986	0.526707	Predicted membrane protein
isogroup10112	139.384	0.190478	0.125526	1.51744	0.129156	0.527078	60S ribosomal protein L30 ; large subunit ribosomal protein L30e E=1e-70
GCKDGN102D1RET	12.3203	-0.762814	0.503544	-1.51489	0.1298	0.527458	Collagens (type IV and type XIII), and related proteins ; collagen, type I/II/III/V/XI, alpha E=1e-39
isogroup25081	121.018	0.244342	0.161106	1.51666	0.129353	0.527458	60S ribosomal protein L7A ; large subunit ribosomal protein L7Ae E=9e-18
isogroup30086	29.7003	0.370083	0.244161	1.51573	0.129587	0.527458	Uncharacterized conserved protein
isogroup15594	91.8119	0.416766	0.275515	1.51268	0.130361	0.529098	40S ribosomal protein S21 ; small subunit ribosomal protein S21e E=3e-46
isogroup02267	26.8811	-0.403318	0.266896	-1.51114	0.130752	0.530044	Inorganic pyrophosphatase/Nucleosome remodeling factor, subunit NURF38 ; nucleosome-remodeling factor 38 kDa subunit [EC:3.6.1.1] E=3e-109
isogroup00908	4.6268	-0.689797	0.456992	-1.50943	0.131189	0.53006	Uncharacterized conserved protein, contains C1, PH and RUN domains
isogroup02352	29.1169	0.429213	0.284544	1.50842	0.131446	0.53006	N-acetyltransferase ; peptide alpha-N-acetyltransferase [EC:2.3.1.88] E=5e-82
isogroup03803	17.0715	0.338485	0.224243	1.50945	0.131183	0.53006	Predicted membrane protein
isogroup04182	14.9818	0.3699	0.245043	1.50953	0.131164	0.53006	Glutaredoxin-related protein ; monothiol glutaredoxin E=2e-67
isogroup06515	9.33	0.636288	0.421357	1.51009	0.131019	0.53006	Actin regulatory protein supervillin (gelsolin/villin family)
isogroup28608	9.51882	-0.474619	0.314567	-1.5088	0.13135	0.53006	U1-like Zn-finger-containing protein, probabl erole in RNA processing/splicing ; bud site selection protein 20 E=1e-10
isogroup02527	4.41822	0.648517	0.430142	1.50768	0.131636	0.530421	Focal adhesion protein Tensin, contains PTB domain
isogroup17127	8.76471	-0.656042	0.436847	-1.50177	0.133158	0.534021	Dystonin, GAS (Growth-arrest-specific protein), and related proteins
isogroup19301	5.93722	0.613481	0.409299	1.49886	0.13391	0.535721	RNA splicing factor - Slu7p ; pre-mRNA-processing factor SLU7 E=2e-20
isogroup02583	10.5325	-0.568537	0.380006	-1.49613	0.134621	0.537771	FOG: Predicted E3 ubiquitin ligase ; nucleolysin TIA-1/TIAR E=9e-11
isogroup04393	6.11543	0.538649	0.360584	1.49382	0.135222	0.538078	Uncharacterized conserved protein
isogroup02132	40.9425	0.269682	0.180686	1.49255	0.135556	0.53845	Endosomal membrane proteins, EMP70
GCKDGN102DSLRE	4.84071	-0.893398	0.600365	-1.48809	0.136727	0.54022	Cholesterol transport protein (Niemann-Pick C disease protein) ; Niemann-Pick C1 protein E=7e-37
isogroup00841	33.3876	0.310717	0.208724	1.48865	0.136579	0.54022	Mitochondrial F1F0-ATP synthase, subunit g/ATP20
isogroup02729	22.8539	-0.389631	0.261772	-1.48844	0.136636	0.54022	Uncharacterized conserved protein
isogroup04173	84.7524	-0.306471	0.205935	-1.48819	0.136701	0.54022	Collagens (type IV and type XIII), and related proteins ; collagen, type I/II/III/V/XI, alpha E=9e-97
isogroup03195	13.767	0.437791	0.29447	1.48671	0.137091	0.540601	Ribosome biogenesis protein RPF1, contains IMP4 domain ; U3 small nucleolar ribonucleoprotein protein IMP4 E=2e-13
isogroup00685	26.3107	0.291445	0.196167	1.4857	0.137359	0.540777	ribosome biogenesis protein NSA2 E=4e-85
isogroup11107	8.5067	-0.489746	0.329729	-1.4853	0.137465	0.540777	Alanyl-tRNA synthetase ; alanyl-tRNA synthetase [EC:6.1.1.7] E=7e-40
isogroup02990	14.7883	0.567817	0.382583	1.48417	0.137765	0.541003	Myosin class II heavy chain
isogroup06410	8.03054	0.663722	0.44844	1.48007	0.138854	0.542868	Chromatin-associated protein Dek and related proteins, contains SAP DNA binding domain
isogroup00654	29.9882	0.412969	0.279485	1.4776	0.139514	0.544074	Actin filament-coating protein tropomyosin ; tropomyosin 3 E=4e-147
isogroup04044	4.335	-0.757682	0.512854	-1.47738	0.139573	0.544074	Ubiquitin activating enzyme UBA1 ; ubiquitin-activating enzyme E1-like protein 2 [EC:6.3.2.19] E=3e-33
isogroup05311	26.124	0.330971	0.224241	1.47596	0.139954	0.54431	60S Ribosomal protein L13 ; large subunit ribosomal protein L13e E=8e-130
isogroup06542	6.8314	0.526976	0.357019	1.47604	0.139932	0.54431	Serine/threonine protein kinase ; hormonally upregulated Neu-associated kinase [EC:2.7.11.1] E=2e-120
isogroup10222	5.42591	-0.584298	0.396164	-1.47489	0.140242	0.545116	Chimaerin and related Rho GTPase activating proteins
isogroup00996	4.59284	-0.706475	0.47942	-1.4736	0.140588	0.545511	Prolylcarboxypeptidase (angiotensinase C) ; lysosomal Pro-X carboxypeptidase [EC:3.4.16.2] E=6e-142
isogroup04066	7.15225	-0.626117	0.424801	-1.4739	0.140507	0.545511	Protein phosphatase 1, regulatory subunit, and related proteins
isogroup07350	69.9412	0.289766	0.196876	1.47182	0.14107	0.546432	40s ribosomal protein s10 ; small subunit ribosomal protein S10e E=1e-102
isogroup02143	53.0947	0.372947	0.253453	1.47146	0.141166	0.54649	Molecular chaperone SEC63, endoplasmic reticulum translocon component ; translocation protein SEC63 E=9e-63
isogroup06045	6.16899	0.550636	0.374854	1.46893	0.141851	0.548172	Spliceosome-associated coiled-coil protein
isogroup07932	31.4513	-0.313596	0.213633	-1.46792	0.142127	0.548172	Actin regulatory protein (Wiskott-Aldrich syndrome protein) ; Wiskott-Aldrich syndrome protein E=6e-77
isogroup07990	16.779	-0.39442	0.268681	-1.46798	0.142108	0.548172	Equilibrative nucleoside transporter protein ; lysosomal-associated membrane protein 1/2 E=3e-66
isogroup00303	5.01003	-0.590861	0.402761	-1.46703	0.142368	0.548294	FOG: Transposon-encoded proteins with TYA, reverse transcriptase, integrase domains in various combinations ; arginine vasopressin receptor 2 E=5e-39
isogroup02161	4.60881	-0.579748	0.395622	-1.46541	0.142809	0.549292	Beta-spectrin ; spectrin alpha E=6e-66
isogroup36012	41.8376	-0.578962	0.395149	-1.46517	0.142873	0.549292	Collagens (type IV and type XIII), and related proteins ; folate receptor E=6e-16
isogroup03630	8.56573	0.509325	0.349004	1.45937	0.144465	0.553059	Protein involved in DNA repair
isogroup05032	4.3946	0.752663	0.515831	1.45913	0.14453	0.553059	forkhead box protein J1 E=4e-36
isogroup04081	116.417	0.195628	0.13415	1.45828	0.144765	0.55339	60s ribosomal protein L2/L8 ; large subunit ribosomal protein L8e E=6e-102
isogroup05925	7.4598	0.577201	0.39633	1.45636	0.145292	0.554354	Cytochrome oxidase assembly factor COX15 ; cytochrome c oxidase subunit XV assembly protein E=1e-09
isogroup01928	31.0065	-0.351905	0.242056	-1.45382	0.145997	0.554938	Molecular chaperone (DnaJ superfamily) ; DnaJ homolog subfamily B member 5 E=8e-160
isogroup00040	5.93549	0.585029	0.402691	1.4528	0.146279	0.555696	Transcription initiation factor IID subunit
isogroup05495	17.2364	0.397939	0.274654	1.44887	0.147373	0.558485	Very-long-chain acyl-CoA dehydrogenase ; very long chain acyl-CoA dehydrogenase [EC:1.3.99.-] E=5e-143
isogroup00007	39.7996	-0.343796	0.237809	-1.44568	0.148266	0.559633	TRAPP 20 K subunit ; Borealin E=3e-09
isogroup00530	14.236	0.383126	0.265435	1.44339	0.14891	0.559633	Acetyl-CoA acetyltransferase ; acetyl-CoA acyltransferase 2 [EC:2.3.1.16] E=3e-158
isogroup03483	5.3449	0.607192	0.420779	1.44302	0.149015	0.559633	Uncharacterized conserved protein
isogroup05653	16.465	0.503434	0.348921	1.44283	0.149069	0.559633	60S ribosomal protein 15.5kD/SNU13, NHP2/L7A family (includes ribonuclease P subunit p38), involved in splicing
isogroup28663	13.5485	0.467189	0.323506	1.44414	0.148698	0.559633	Signal recognition particle, subunit Srp14
isogroup00516	9.95287	0.41649	0.288999	1.44115	0.149543	0.559848	Copper chaperone for superoxide dismutase ; copper chaperone for superoxide dismutase E=5e-106
isogroup02532	7.07689	0.498338	0.345704	1.44152	0.149439	0.559848	Uncharacterized conserved protein (contains TPR repeat)
isogroup02585	42.1682	0.233883	0.162286	1.44117	0.149535	0.559848	Prohibitin-like protein
isogroup25938	18.4522	0.377677	0.261855	1.44231	0.149214	0.559848	FKBP-type peptidyl-prolyl cis-trans isomerase ; FK506-binding protein 2 [EC:5.2.1.8] E=2e-18
isogroup00097	6.73943	-0.733136	0.509099	-1.44006	0.149849	0.560368	Low-density lipoprotein receptors containing Ca2+-binding EGF-like domains ; CD320 antigen E=3e-72
isogroup03319	4.53595	-0.64928	0.451593	-1.43775	0.150504	0.562188	FOG: Reverse transcriptase
isogroup07092	4.41566	0.639349	0.445001	1.43674	0.150793	0.562956	Tetraspanin family integral membrane protein ; CD151 antigen E=6e-49
isogroup06466	93.7999	0.240988	0.167805	1.43612	0.150968	0.56298	40S ribosomal protein S2 ; large subunit ribosomal protein L12e E=4e-114
isogroup09564	57.0367	0.233633	0.162676	1.43619	0.150949	0.56298	40S ribosomal protein S16
isogroup35357	70.4977	0.209899	0.146232	1.43538	0.151179	0.56341	60s ribosomal protein L15 ; large subunit ribosomal protein L15e E=2e-13
isogroup12486	5.05844	-0.57499	0.400789	-1.43464	0.151389	0.563611	Vesicle coat complex AP-3, beta subunit
isogroup15833	32.8207	0.307294	0.214274	1.43411	0.15154	0.563861	Beta tubulin ; tubulin beta E=5e-10
isogroup21534	4.30392	-0.790725	0.552366	-1.43152	0.15228	0.565986	Beta-spectrin ; spectrin beta E=2e-57
isogroup00524	14.2555	0.40051	0.279919	1.4308	0.152486	0.566141	Ca2+-binding kinase interacting protein (KIP) (EF-Hand protein superfamily) ; protein phosphatase 3, regulatory subunit E=1e-44
isogroup11613	4.7037	-0.558675	0.390466	-1.43079	0.152491	0.566141	Uncharacterized conserved protein
isogroup04882	5.29641	-0.535236	0.374852	-1.42786	0.153332	0.568007	Adenylate/guanylate kinase ; guanylate cyclase soluble subunit beta [EC:4.6.1.2] E=4e-77
isogroup03763	14.552	0.402175	0.281825	1.42704	0.153569	0.56857	Receptor-like protein tyrosine kinase RYK/derailed ; RYK receptor-like tyrosine kinase [EC:2.7.10.1] E=2e-54
isogroup02058	83.1423	0.208586	0.14642	1.42457	0.15428	0.570259	GTP-binding ADP-ribosylation factor Arf1 ; ADP-ribosylation factor 1 E=2e-104
isogroup00059	107.727	0.211827	0.148884	1.42277	0.154803	0.571096	60S ribosomal protein L21 ; large subunit ribosomal protein L21e E=2e-52
isogroup06951	8.46551	-0.518347	0.36442	-1.42239	0.154914	0.571096	UDP-glucuronosyl and UDP-glucosyl transferase ; glucuronosyltransferase [EC:2.4.1.17] E=2e-11
isogroup02292	20.2467	-0.354477	0.249395	-1.42135	0.155215	0.571194	Lysyl-tRNA synthetase (class II) ; lysyl-tRNA synthetase, class II [EC:6.1.1.6] E=2e-52
isogroup06635	13.6447	-0.377132	0.265293	-1.42157	0.155152	0.571194	gastric intrinsic factor E=2e-11
isogroup09418	12.688	0.426763	0.300176	1.42171	0.155111	0.571194	Spliceosomal protein FBP11/Splicing factor PRP40 ; pre-mRNA-processing factor 40 E=2e-07
isogroup30965	6.98345	0.559481	0.39397	1.42011	0.155576	0.571445	Low-density lipoprotein receptors containing Ca2+-binding EGF-like domains
isogroup00833	5.85934	0.687368	0.484201	1.41959	0.155727	0.57151	Thioredoxin reductase ; glutaredoxin 3 E=8e-37
isogroup01773	4.91143	-0.685265	0.483158	-1.41831	0.156101	0.571945	ACK and related non-receptor tyrosine kinases
isogroup03710	17.7086	0.336672	0.237641	1.41673	0.156563	0.572385	Translation initiation factor 3, subunit g (eIF-3g) ; translation initiation factor 3 subunit G E=8e-104
isogroup05673	31.1063	0.334824	0.23625	1.41724	0.156412	0.572385	Signal peptidase complex, subunit SPC25 ; signal peptidase complex subunit 2 [EC:3.4.-.-] E=4e-137
isogroup16103	11.9325	-0.466021	0.328843	-1.41715	0.156438	0.572385	Pyruvate kinase ; pyruvate kinase isozymes R/L [EC:2.7.1.40] E=4e-33
isogroup00502	6.88555	-0.622066	0.439542	-1.41526	0.156992	0.57309	GTPase Rab5/YPT51 and related small G protein superfamily GTPases ; arginine vasopressin receptor 2 E=4e-47
isogroup02825	6.8839	0.519353	0.36709	1.41479	0.157131	0.57309	Staufen and related double-stranded-RNA-binding proteins
isogroup06324	27.3668	0.46045	0.325412	1.41498	0.157075	0.57309	dystrophin E=1e-05
isogroup20209	82.3747	0.305196	0.215752	1.41457	0.157196	0.57309	Translation elongation factor EF-1 alpha/Tu ; elongation factor 1-alpha E=4e-08
isogroup02560	63.2484	0.203118	0.143841	1.4121	0.15792	0.574012	Thioredoxin/protein disulfide isomerase ; protein disulfide-isomerase A4 [EC:5.3.4.1] E=2e-80
isogroup05423	29.0919	0.361165	0.255898	1.41136	0.158137	0.574071	Uncharacterized conserved protein
isogroup04403	4.41859	0.605453	0.429557	1.40948	0.158692	0.574842	Uncharacterized conserved protein, contains WD40 repeats
GCKDGN102EB2FZ	4.59878	-0.620697	0.443761	-1.39872	0.161898	0.58017	Exocyst protein Sec3
isogroup00595	29.2852	-0.306574	0.219048	-1.39958	0.16164	0.58017	Thiol-disulfide isomerase and thioredoxin ; endoplasmic reticulum protein 29 E=8e-121
isogroup00641	36.5859	-0.294273	0.210077	-1.40079	0.161278	0.58017	Glutamyl-tRNA synthetase ; bifunctional glutamyl/prolyl-tRNA synthetase [EC:6.1.1.17 6.1.1.15] E=2e-98
isogroup06139	4.32303	-0.62119	0.443115	-1.40187	0.160954	0.58017	Mlx interactors and related transcription factors
isogroup07524	12.4905	0.533511	0.380953	1.40046	0.161375	0.58017	Cystathionine beta-lyases/cystathionine gamma-synthases ; cystathionine gamma-synthase [EC:2.5.1.48] E=9e-54
isogroup08052	18.7588	0.560639	0.400228	1.4008	0.161274	0.58017	FOG: RRM domain ; RNA-binding protein Musashi E=5e-72
isogroup08599	30.2355	-0.489247	0.349851	-1.39844	0.16198	0.58017	Copper chaperone ; copper chaperone E=6e-42
isogroup17078	8.99848	-0.500865	0.357479	-1.4011	0.161183	0.58017	ATP-dependent RNA helicase DDX1 [EC:3.6.4.13] E=1e-11
isogroup00050	11.0812	-0.474249	0.339424	-1.39722	0.162349	0.580559	nuclear pore complex protein Nup160 E=3e-13
isogroup23939	84.3798	0.247635	0.177231	1.39725	0.162339	0.580559	60S ribosomal protein L38 ; large subunit ribosomal protein L38e E=1e-27
isogroup02808	11.6534	-0.472716	0.338866	-1.39499	0.163018	0.58118	Uncharacterized conserved protein
isogroup02227	8.14062	0.468568	0.336737	1.3915	0.164075	0.582761	Predicted Zn-finger protein
isogroup03203	55.1489	-0.262171	0.188378	-1.39173	0.164005	0.582761	Actin-related protein Arp2/3 complex, subunit ARPC5 ; actin related protein 2/3 complex, subunit 5 E=4e-42
isogroup09976	10.3017	0.539511	0.387943	1.3907	0.164318	0.583245	Guanine nucleotide binding protein MIP1 ; regulatory associated protein of mTOR E=9e-76
isogroup01943	112.757	0.267639	0.192594	1.38965	0.164634	0.584059	Multifunctional chaperone (14-3-3 family) ; tyrosine 3-monooxygenase/tryptophan 5-monooxygenase activation protein E=1e-79
isogroup03376	6.81578	0.460795	0.331729	1.38907	0.164811	0.584378	Phosphatidylinositol-4-phosphate 5-kinase
isogroup00563	8.8053	-0.422765	0.30518	-1.3853	0.165962	0.585671	mRNA export protein (contains WD40 repeats) ; cell cycle arrest protein BUB3 E=5e-28
isogroup01942	30.9097	0.294371	0.212284	1.38668	0.165538	0.585671	Caspase, apoptotic cysteine protease ; caspase invertebrate, apoptosis-related cysteine protease [EC:3.4.22.-] E=6e-98
isogroup03146	9.90394	0.541676	0.390502	1.38713	0.165403	0.585671	Glutathione S-transferase
isogroup06551	32.2709	-0.384901	0.277796	-1.38555	0.165883	0.585671	Glutathione S-transferase ; RNA polymerase-associated protein E=5e-25
isogroup08797	5.45889	-0.568587	0.409996	-1.38681	0.165499	0.585671	Ribonuclease III domain proteins
isogroup02378	64.1329	0.238431	0.172234	1.38434	0.166253	0.58639	RNA polymerase-associated protein CTR9 E=4e-15
isogroup23926	6.16121	0.739338	0.534515	1.38319	0.166605	0.587323	40S ribosomal protein S2/30S ribosomal protein S5 ; small subunit ribosomal protein S2e E=2e-29
isogroup03251	7.00625	0.507616	0.367389	1.38168	0.167069	0.587722	SNAP-25 (synaptosome-associated protein) component of SNARE complex ; synaptosomal-associated protein, 29kDa E=6e-138
isogroup06722	6.9254	-0.527574	0.382632	-1.3788	0.167955	0.589294	NADP-dependent isocitrate dehydrogenase
isogroup11984	13.0745	0.472406	0.343004	1.37726	0.168431	0.590498	Transcriptional repressors of the hairy/E(spl) family (contains HLH) ; hairy and enhancer of split, invertebrate E=1e-64
isogroup02329	11.4324	0.402912	0.293211	1.37414	0.1694	0.591174	Cyclin D-interacting protein GCIP ; pre-mRNA-splicing factor SYF2 E=8e-59
isogroup06184	11.5166	0.405893	0.295268	1.37466	0.169237	0.591174	STE20-like serine/threonine kinase MST ; p21-activated kinase 4 [EC:2.7.11.1] E=5e-31
isogroup08905	10.7369	-0.391467	0.285056	-1.3733	0.16966	0.591174	mRNA export factor TAP/MEX67 ; nuclear RNA export factor 1/2 E=8e-39
GCKDGN102DW4BL	61.4911	-0.326237	0.237859	-1.37156	0.170202	0.591219	Ca2+-binding actin-bundling protein (spectrin), alpha chain (EF-Hand protein superfamily)
isogroup00543	16.8193	0.335297	0.245332	1.3667	0.171718	0.591219	Translation initiation factor 3, subunit e (eIF-3e) ; translation initiation factor 3 subunit E E=6e-78
isogroup00661	7.59259	0.544969	0.398315	1.36819	0.171254	0.591219	mRNA cleavage factor I subunit
isogroup02302	7.19071	0.639874	0.468005	1.36724	0.171551	0.591219	Focal adhesion adaptor protein Paxillin and related LIM proteins ; zyxin E=7e-50
isogroup02413	7.15039	0.481619	0.351614	1.36974	0.170769	0.591219	GTPase Rab2, small G protein superfamily ; Rab family, other E=3e-87
isogroup03694	18.2923	-0.292133	0.213339	-1.36933	0.170895	0.591219	ER-Golgi vesicle-tethering protein p115
isogroup04082	8.16662	-0.460681	0.335689	-1.37234	0.169957	0.591219	E2F-like protein ; transcription factor Dp-1 E=7e-104
isogroup04363	19.2925	0.44075	0.322167	1.36808	0.171288	0.591219	Serine/threonine protein kinase
isogroup05774	12.9422	0.363566	0.266001	1.36678	0.171693	0.591219	ATP-dependent Clp protease ATP-binding subunit ClpX E=6e-36
isogroup06775	8.86061	0.454653	0.33266	1.36672	0.171714	0.591219	Chromatin remodeling complex WSTF-ISWI, small subunit
isogroup08427	5.15655	-0.539609	0.39487	-1.36655	0.171767	0.591219	Serine-threonine phosphatase 2B, catalytic subunit ; protein phosphatase 3, catalytic subunit [EC:3.1.3.16] E=1e-57
isogroup13725	6.96335	-0.57134	0.417636	-1.36803	0.171301	0.591219	U3 small nucleolar RNA-associated protein 10 E=2e-89
isogroup29316	5.06405	-0.670622	0.490211	-1.36803	0.171303	0.591219	Uncharacterized conserved protein Lama
isogroup00610	26.0682	-0.266534	0.195276	-1.36491	0.172281	0.592382	G protein subunit Galphaq/Galphay, small G protein superfamily ; guanine nucleotide binding protein (G protein), alpha 11 E=4e-70
isogroup06412	28.6245	0.338076	0.247787	1.36438	0.172447	0.592469	Histone H2B ; histone H2B E=2e-66
isogroup10345	8.93115	0.528703	0.3882	1.36193	0.173219	0.594082	Protein involved in Snf1 protein kinase complex assembly
isogroup02705	14.4476	-0.431416	0.317062	-1.36067	0.173618	0.59454	Uncharacterized conserved protein
isogroup00137	9.85118	0.410612	0.302733	1.35635	0.174988	0.594595	Zuotin and related molecular chaperones (DnaJ superfamily), contains DNA-binding domains ; DnaJ homolog subfamily C member 2 E=1e-36
isogroup00143	13.5371	0.429453	0.317376	1.35314	0.176012	0.594595	Heterogeneous nuclear ribonucleoprotein R (RRM superfamily) ; heterogeneous nuclear ribonucleoprotein R E=3e-27
isogroup02582	4.35473	-0.729582	0.537223	-1.35806	0.174444	0.594595	RPEL repeat-containing protein
isogroup02837	5.83082	0.539331	0.398299	1.35409	0.175709	0.594595	Septin family protein (P-loop GTPase) ; peanut-like protein 1 (cell division control related protein 1) E=5e-80
isogroup02987	31.8184	0.287621	0.21231	1.35473	0.175505	0.594595	Vesicle coat complex COPI, epsilon subunit
isogroup03670	5.60257	0.51368	0.378738	1.35629	0.175006	0.594595	Riboflavin kinase ; riboflavin kinase [EC:2.7.1.26] E=6e-50
isogroup04928	13.7886	0.388095	0.287066	1.35194	0.176395	0.594595	Glyoxalase ; lactoylglutathione lyase [EC:4.4.1.5] E=5e-54
isogroup04994	5.21633	0.545858	0.402279	1.35691	0.174809	0.594595	Phosphoglucomutase ; phosphoglucomutase [EC:5.4.2.2] E=1e-26
isogroup06367	7.02205	0.593491	0.437772	1.35571	0.175192	0.594595	Transcription regulator XNP/ATRX, DEAD-box superfamily
isogroup07911	51.3522	-0.436955	0.321278	-1.36005	0.173814	0.594595	Carbonic anhydrase ; carbonic anhydrase [EC:4.2.1.1] E=1e-63
isogroup08037	12.0979	0.361296	0.266166	1.35741	0.17465	0.594595	Translation initiation factor 3, subunit c (eIF-3c)
isogroup09434	6.06809	-0.533245	0.393856	-1.35391	0.175766	0.594595	mRNA capping enzyme, guanylyltransferase (alpha) subunit ; mRNA-capping enzyme [EC:2.7.7.50 3.1.3.33] E=1e-44
isogroup14172	88.6274	-0.347485	0.256466	-1.3549	0.17545	0.594595	Actin and related proteins ; actin, alpha cardiac muscle E=2e-60
isogroup15192	40.8532	0.278875	0.205556	1.35669	0.17488	0.594595	Porin/voltage-dependent anion-selective channel protein ; voltage-dependent anion channel protein 3 E=4e-48
isogroup15845	5.49295	-0.602374	0.442946	-1.35993	0.173853	0.594595	Predicted nuclear membrane protein involved in mRNA transport and sex determination via splicing modulation
isogroup16275	8.78933	-0.501345	0.369967	-1.35511	0.175383	0.594595	glycerol kinase [EC:2.7.1.30] E=2e-06
isogroup20784	4.59519	-0.637746	0.469132	-1.35942	0.174015	0.594595	transcription factor CP2 and related proteins E=1e-30
isogroup27250	4.95721	-0.656028	0.485123	-1.35229	0.176282	0.594595	Kinesin-like protein ; kinesin family member 4/7/21/27 E=8e-38
isogroup00615	21.717	0.301881	0.223745	1.34922	0.177266	0.594838	ER lumen protein retaining receptor ; ER lumen protein retaining receptor E=4e-115
isogroup07789	4.8756	0.547167	0.40515	1.35053	0.176846	0.594838	Cell adhesion complex protein bystin ; essential nuclear protein 1 E=1e-91
isogroup13399	25.3231	0.290356	0.215219	1.34912	0.177298	0.594838	Cytochrome c oxidase, subunit Vb/COX4 ; cytochrome c oxidase subunit Vb [EC:1.9.3.1] E=3e-58
isogroup04398	22.4962	-0.512706	0.380355	-1.34797	0.177669	0.595634	Fry-like conserved proteins
isogroup01885	40.8764	0.277355	0.206131	1.34553	0.178455	0.597145	Ribosomal protein S18 ; small subunit ribosomal protein S18e E=1e-95
isogroup02847	12.8831	0.358383	0.266303	1.34577	0.178377	0.597145	Uncharacterized conserved protein
isogroup21664	76.2778	0.303077	0.22535	1.34492	0.178652	0.597438	40S ribosomal protein S3A ; small subunit ribosomal protein S3Ae E=2e-41
isogroup02217	11.1139	0.519478	0.386596	1.34372	0.179038	0.597474	Uncharacterized conserved protein
isogroup03240	51.5338	0.218327	0.162505	1.34351	0.179106	0.597474	Golgi-associated protein/Nedd4 WW domain-binding protein
isogroup20137	4.81647	-0.599042	0.44588	-1.34351	0.179108	0.597474	Trypsin ; trypsin [EC:3.4.21.4] E=3e-25
isogroup11499	6.61658	0.606681	0.451955	1.34235	0.179484	0.598427	D-ribulose-5-phosphate 3-epimerase
isogroup04137	25.2629	-0.343124	0.255669	-1.34206	0.179576	0.598438	Thioredoxin-like protein ; thioredoxin 1 E=4e-17
isogroup08602	5.23869	-0.554668	0.41341	-1.34169	0.179697	0.598544	Protease, Ulp1 family ; sentrin-specific protease 6 [EC:3.4.22.-] E=2e-28
isogroup00067	21.0884	0.467017	0.348669	1.33943	0.180431	0.599119	Arginine-rich protein
isogroup05015	5.25215	-0.646232	0.482462	-1.33945	0.180425	0.599119	Acid sphingomyelinase and PHM5 phosphate metabolism protein ; sphingomyelin phosphodiesterase [EC:3.1.4.12] E=8e-09
isogroup09254	69.4502	0.229665	0.17149	1.33923	0.180495	0.599119	40S ribosomal protein S11
isogroup03844	33.2355	-0.399549	0.298434	-1.33882	0.180629	0.59917	Collagens (type IV and type XIII), and related proteins
isogroup06697	136.007	0.281757	0.210524	1.33836	0.180779	0.59917	Ferritin ; ferritin heavy chain [EC:1.16.3.1] E=3e-37
isogroup08023	7.1384	0.479411	0.358281	1.33809	0.180868	0.59917	Uncharacterized conserved protein
isogroup09659	9.84773	0.415149	0.310632	1.33646	0.181397	0.60033	Phosphatidylserine-specific receptor PtdSerR, contains JmjC domain
isogroup12924	24.626	0.288467	0.215803	1.33671	0.181317	0.60033	60S ribosomal protein L14/L17/L23 ; large subunit ribosomal protein L23e E=2e-46
isogroup00820	4.62013	-0.669892	0.501882	-1.33476	0.181955	0.601581	Dystonin, GAS (Growth-arrest-specific protein), and related proteins
isogroup02403	30.0946	0.288484	0.216194	1.33437	0.182082	0.601705	Translocase of outer mitochondrial membrane complex, subunit TOM20
GCKDGN103F6KNV	7.71402	-0.485007	0.363695	-1.33355	0.18235	0.601864	Dystonin, GAS (Growth-arrest-specific protein), and related proteins ; spectrin beta E=4e-09
isogroup03372	6.83902	0.503972	0.378303	1.33219	0.182798	0.602298	Uncharacterized conserved protein
isogroup00541	18.1131	0.336969	0.253052	1.33162	0.182985	0.60261	Guanylate kinase ; calcium/calmodulin-dependent serine protein kinase [EC:2.7.11.1] E=7e-27
isogroup02529	47.2649	0.273979	0.20595	1.33031	0.183415	0.603153	FOG: LIM domain
isogroup02922	9.65861	0.466372	0.351645	1.32626	0.184754	0.605758	WD40 repeat-containing protein ; COMPASS component SWD3 E=8e-12
isogroup00062	5.90318	-0.616908	0.465642	-1.32486	0.185219	0.606689	KEKE-like motif-containing transcription regulator (Rlr1)/suppressor of sin4
isogroup02307	40.0333	0.211819	0.160025	1.32367	0.185614	0.60675	Predicted RNA-binding protein containing PIN domain and invovled in translation or RNA processing
isogroup21255	4.75772	0.785404	0.593374	1.32362	0.185628	0.60675	galaxin ; Ultrahigh sulfur keratin-associated protein
isogroup00902	48.4668	0.318324	0.240986	1.32092	0.186528	0.607122	RNA helicase ; protein ERP2 E=1e-136
isogroup01970	33.8555	0.272829	0.206479	1.32134	0.186388	0.607122	Putative cargo transport protein ERV29
isogroup03034	19.3736	0.338526	0.25615	1.32159	0.186304	0.607122	Transcription factor HAND2/Transcription factor TAL1/TAL2/LYL1
isogroup05781	11.8502	-0.332304	0.251478	-1.3214	0.186367	0.607122	Glycosyl transferase, family 8 - glycogenin
isogroup22625	40.8093	0.317691	0.240453	1.32122	0.186428	0.607122	40S ribosomal protein S29
isogroup00148	5.21598	-0.687581	0.521246	-1.31911	0.187132	0.607919	Transcription factor/CCAAT displacement protein CDP1
isogroup05231	9.40489	0.5105	0.386923	1.31938	0.187041	0.607919	Transcription factor NFAT, subunit NF45 ; interleukin enhancer-binding factor 2 E=1e-55
isogroup02623	15.6563	-0.527946	0.400658	-1.31769	0.187606	0.608615	Uncharacterized conserved protein
isogroup13799	22.8578	0.266878	0.202583	1.31737	0.187713	0.608615	Extracellular protein SEL-1 and related proteins
isogroup01178	8.81436	-0.433759	0.329947	-1.31463	0.188634	0.60932	pre-60S factor REI1 E=3e-07
isogroup02149	5.25225	0.548593	0.417339	1.3145	0.188678	0.60932	latent transforming growth factor beta binding protein E=4e-16
isogroup02545	37.5621	0.302314	0.229808	1.31551	0.18834	0.60932	Predicted component of DNA replication checkpoint response mechanism (S-M checkpoint) ; cystatin-A/B E=3e-63
isogroup03379	10.0654	-0.386164	0.293728	-1.3147	0.188612	0.60932	Dyneins, heavy chain ; dynein heavy chain, axonemal E=4e-123
isogroup04457	39.5005	0.255087	0.194126	1.31403	0.188837	0.60932	20S proteasome, regulatory subunit beta type PSMB6/PSMB9/PRE3 ; 20S proteasome subunit beta 1 [EC:3.4.25.1] E=6e-56
isogroup02125	10.3981	-0.437831	0.334173	-1.31019	0.190131	0.612345	Predicted E3 ubiquitin ligase
isogroup02627	4.76254	0.607763	0.464597	1.30815	0.190822	0.612345	Ubiquitin C-terminal hydrolase UCHL1
isogroup04051	11.56	-0.607198	0.464037	-1.30851	0.1907	0.612345	FOG: Zn-finger ; transcription factor Sp5 E=6e-75
isogroup06651	4.91878	0.595235	0.455017	1.30816	0.190819	0.612345	Subtilisin-like proprotein convertase
GCKDGN103GVTLP	4.55699	0.561511	0.429823	1.30638	0.191424	0.612993	Collagens (type IV and type XIII), and related proteins
isogroup03116	26.0438	0.280312	0.214623	1.30607	0.19153	0.612993	26S proteasome regulatory complex, subunit RPN2/PSMD1 ; 26S proteasome regulatory subunit N2 E=2e-144
isogroup06629	21.4812	-0.354014	0.271055	-1.30606	0.191532	0.612993	Fibrillins and related proteins containing Ca2+-binding EGF-like domains ; jagged E=2e-07
isogroup04792	10.8091	0.481815	0.370467	1.30056	0.193409	0.615475	S-(hydroxymethyl)glutathione dehydrogenase / alcohol dehydrogenase [EC:1.1.1.284 1.1.1.1] E=5e-59
isogroup05338	7.85484	0.556042	0.42743	1.3009	0.193294	0.615475	NADH:ubiquinone oxidoreductase, NDUFB8/ASHI subunit
isogroup26405	14.9988	-0.506325	0.389464	-1.30006	0.193582	0.615496	Ca2+/calmodulin-dependent protein kinase, EF-Hand protein superfamily
isogroup28019	5.49256	-0.636252	0.490674	-1.29669	0.194738	0.617653	Ca2+ sensor (EF-Hand superfamily)
isogroup20765	91.2796	-0.208983	0.16132	-1.29546	0.195163	0.618124	Alkyl hydroperoxide reductase, thiol specific antioxidant and related enzymes ; peroxiredoxin 6, 1-Cys peroxiredoxin [EC:1.11.1.7 1.11.1.15 3.1.1.-] E=3e-32
isogroup02067	6.38252	-0.625071	0.482702	-1.29494	0.195341	0.618313	Epithelin/granulin
isogroup02845	10.0053	0.42402	0.328545	1.2906	0.196843	0.620396	Calmodulin and related proteins (EF-Hand superfamily) ; calbindin D28 E=1e-158
isogroup03450	12.8988	0.397187	0.307403	1.29207	0.196332	0.620396	Chaperonin complex component, TCP-1 delta subunit (CCT4) ; T-complex protein 1 subunit epsilon E=8e-53
isogroup06942	12.4026	-0.434864	0.337043	-1.29023	0.19697	0.620396	Pyruvate kinase ; pyruvate kinase isozymes R/L [EC:2.7.1.40] E=2e-72
isogroup01338	64.9584	0.315324	0.244978	1.28715	0.198042	0.621761	60s acidic ribosomal protein P1
isogroup07892	4.40807	-0.731297	0.568454	-1.28647	0.19828	0.621761	Uncharacterized conserved protein, contains TLDc domain
isogroup14374	10.3481	-0.655743	0.509736	-1.28644	0.198291	0.621761	Intermediate filament-like protein, sorting nexins, and related proteins containing PX (PhoX) domain(s)
GCKDGN101BX2QE	5.46435	-0.615673	0.478843	-1.28575	0.19853	0.622029	Mab-21-like cell fate specification proteins
isogroup02103	9.74488	0.397254	0.310573	1.2791	0.200862	0.62655	ATP-dependent RNA helicase ; ATP-dependent RNA helicase DDX17 [EC:3.6.4.13] E=4e-64
isogroup02679	34.5161	-0.231988	0.181519	-1.27804	0.201234	0.626763	C-type lectin ; arginine and glutamate-rich protein 1 E=6e-50
isogroup10195	23.6138	-0.593343	0.464529	-1.2773	0.201496	0.626763	Fibrillins and related proteins containing Ca2+-binding EGF-like domains
isogroup12937	9.49742	0.374773	0.293545	1.27671	0.201703	0.626763	Transcription initiation factor IIF, small subunit (RAP30) ; transcription initiation factor TFIIF subunit beta [EC:3.6.4.12] E=2e-83
isogroup15590	6.7877	0.536473	0.419789	1.27796	0.201264	0.626763	M13 family peptidase ; endothelin-converting enzyme [EC:3.4.24.71] E=4e-27
isogroup23204	42.9984	0.36513	0.286027	1.27656	0.201759	0.626763	40S ribosomal protein S8
isogroup02928	5.75773	-0.513809	0.40298	-1.27503	0.2023	0.627683	DNA polymerase alpha, catalytic subunit
isogroup06618	5.06595	0.579036	0.454624	1.27366	0.202784	0.628821	Predicted transcription factor ; transcriptional regulator ERG E=2e-55
isogroup00714	34.9626	0.229791	0.180693	1.27172	0.203472	0.62945	Exon-exon junction complex, Magoh component
isogroup03540	17.7417	0.313748	0.246542	1.2726	0.203162	0.62945	Translation initiation factor 1A (eIF-1A)
isogroup17765	13.5283	-0.365902	0.287744	-1.27162	0.203507	0.62945	Collagens (type IV and type XIII), and related proteins
isogroup02947	26.5419	0.311499	0.245684	1.26788	0.20484	0.630279	Dystrophin-like protein
isogroup03432	28.5517	0.38404	0.302422	1.26988	0.204128	0.630279	60S ribosomal protein L22 ; large subunit ribosomal protein L17e E=5e-72
isogroup03514	45.9905	0.210867	0.166615	1.26559	0.20566	0.630279	Molecular chaperones HSP70/HSC70, HSP70 superfamily ; heat shock 70kDa protein 1/8 E=2e-92
isogroup03700	6.21892	0.434201	0.342687	1.26705	0.205137	0.630279	Dosage compensation regulatory complex/histone acetyltransferase complex, subunit MSL-3/MRG15/EAF3, and related CHROMO domain-containing proteins ; mortality factor 4-like protein 1 E=3e-155
isogroup04482	7.18641	-0.497536	0.392827	-1.26655	0.205315	0.630279	GPI-alpha-mannosyltransferase III (GPI10/PIG-B) involved in glycosylphosphatidylinositol anchor biosynthesis
isogroup12224	5.75888	0.661852	0.522851	1.26585	0.205566	0.630279	Meprin A metalloprotease ; astacin [EC:3.4.24.21] E=5e-41
isogroup14571	5.16909	-0.570171	0.449805	-1.2676	0.204942	0.630279	Phospholipase C ; phospholipase C, delta [EC:3.1.4.11] E=1e-43
isogroup19326	15.0584	0.380072	0.300134	1.26634	0.205392	0.630279	Scaffold/matrix specific factor hnRNP-U/SAF-A, contains SPRY domain ; heterogeneous nuclear ribonucleoprotein U-like protein 1 E=6e-64
isogroup21386	5.98048	-0.549946	0.434492	-1.26572	0.205612	0.630279	KRAB and SCAN domains-containing zinc finger protein E=1e-20
isogroup32745	5.58208	-0.661883	0.521644	-1.26884	0.204498	0.630279	NACHT, LRR and PYD domains-containing protein 3 E=8e-10
isogroup02556	22.5136	0.308904	0.244628	1.26275	0.206679	0.631616	U1 snRNP component
isogroup06819	50.5979	0.227968	0.180566	1.26252	0.20676	0.631616	Mitochondrial F1F0-ATP synthase, subunit Cf6 (coupling factor 6)
isogroup03913	7.30992	0.432546	0.342891	1.26147	0.20714	0.632168	Uncharacterized conserved protein
isogroup02605	9.54943	0.364288	0.289444	1.25858	0.208182	0.634092	Manganese superoxide dismutase ; superoxide dismutase, Fe-Mn family [EC:1.15.1.1] E=3e-52
isogroup10686	10.3132	0.400809	0.318394	1.25885	0.208086	0.634092	heterogeneous nuclear ribonucleoprotein R E=4e-09
isogroup04107	52.8842	-0.225283	0.179182	-1.25729	0.20865	0.634406	Actin-related protein Arp2/3 complex, subunit Arp2
isogroup05204	12.8305	0.381301	0.303163	1.25774	0.208485	0.634406	von Willebrand factor and related coagulation proteins ; chordin E=1e-06
isogroup01981	104.019	0.189576	0.15097	1.25572	0.209216	0.635037	Predicted RNA-binding protein ; plasminogen activator inhibitor 1 RNA-binding protein E=7e-79
isogroup10256	6.08259	-0.517224	0.41217	-1.25488	0.209523	0.635391	DHHC-type Zn-finger proteins
isogroup00604	86.0972	0.250045	0.199316	1.25451	0.209655	0.635505	Na+/K+ ATPase, beta subunit ; sodium/potassium-transporting ATPase subunit beta E=5e-176
isogroup07854	32.3136	0.38285	0.305421	1.25351	0.210019	0.635747	myosin heavy chain E=3e-21
isogroup00485	29.3569	-0.266005	0.212414	-1.2523	0.210461	0.636328	Calnexin ; calnexin E=7e-133
isogroup16887	4.72944	0.578919	0.462514	1.25168	0.210688	0.636328	Sulfotransferases
isogroup00171	10.8261	-0.34338	0.274656	-1.25022	0.21122	0.637079	Predicted membrane protein
isogroup02313	15.4607	-0.382511	0.306184	-1.24928	0.211562	0.637538	Cation-independent mannose-6-phosphate receptor CI-MPR
isogroup26589	4.27361	-0.63835	0.510925	-1.2494	0.211519	0.637538	Glutamyl-tRNA synthetase ; bifunctional glutamyl/prolyl-tRNA synthetase [EC:6.1.1.17 6.1.1.15] E=5e-13
isogroup06363	22.3214	0.343968	0.275454	1.24873	0.211763	0.63757	Translation initiation factor 3, subunit f (eIF-3f) ; translation initiation factor 3 subunit F E=2e-37
isogroup04761	7.49473	0.442787	0.354955	1.24744	0.212235	0.638037	20S proteasome, regulatory subunit beta type PSMB2/PRE1 ; 20S proteasome subunit beta 4 [EC:3.4.25.1] E=6e-81
isogroup08837	10.4733	0.472711	0.379076	1.24701	0.212394	0.638037	Uncharacterized conserved protein
isogroup04341	4.54197	-0.555867	0.447019	-1.2435	0.213685	0.639722	Ca2+-modulated nonselective cation channel polycystin ; polycystin 1L2 E=4e-09
isogroup03353	12.829	-0.359052	0.288862	-1.24299	0.213872	0.639857	C3H1-type Zn-finger protein
isogroup00692	32.2711	0.21367	0.172105	1.24151	0.214417	0.640104	Translation initiation factor 3, subunit i (eIF-3i)/TGF-beta receptor-interacting protein (TRIP-1) ; serine-threonine kinase receptor-associated protein E=3e-32
isogroup06056	9.73151	-0.460486	0.370986	-1.24125	0.214514	0.640104	Pyruvate dehydrogenase E1, beta subunit ; pyruvate dehydrogenase E1 component subunit beta [EC:1.2.4.1] E=1e-50
isogroup02107	113.414	0.15465	0.124802	1.23916	0.215285	0.640696	Tomosyn and related SNARE-interacting proteins
isogroup06604	6.40412	0.55554	0.448749	1.23797	0.215726	0.641722	Transcription elongation factor SPT4
isogroup00147	40.0205	0.225875	0.182995	1.23432	0.217083	0.641728	Vesicle coat complex COPII, subunit SFB3 ; protein transport protein SEC24 E=1e-105
isogroup00267	22.5411	0.427753	0.346801	1.23342	0.217418	0.641728	NADH:ubiquinone oxidoreductase, NDUFS2/49 kDa subunit ; NADH dehydrogenase (ubiquinone) Fe-S protein 2 [EC:1.6.5.3 1.6.99.3] E=8e-62
isogroup00286	18.7334	0.2777	0.225154	1.23338	0.217434	0.641728	Succinyl-CoA synthetase, alpha subunit ; succinyl-CoA synthetase alpha subunit [EC:6.2.1.4 6.2.1.5] E=8e-06
isogroup03390	7.16332	-0.414822	0.335863	-1.23509	0.216796	0.641728	Transcriptional regulator of the PUR family, single-stranded-DNA-binding
isogroup03917	22.3182	0.408573	0.330244	1.23719	0.216018	0.641728	Thyroid hormone receptor-associated protein complex, subunit TRAP230 ; DnaJ homolog subfamily B member 9 E=4e-07
isogroup09992	24.6216	0.256972	0.207675	1.23737	0.215948	0.641728	Translation initiation factor 3, subunit d (eIF-3d) ; translation initiation factor 3 subunit D E=1e-63
isogroup06325	43.2843	0.298306	0.241949	1.23293	0.217601	0.641815	F0F1-type ATP synthase, alpha subunit ; F-type H+-transporting ATPase subunit alpha [EC:3.6.3.14] E=5e-130
isogroup16322	10.3375	-0.352754	0.286154	-1.23274	0.217671	0.641815	NMDA selective glutamate-gated ion channel receptor subunit GRIN1 ; glutamate receptor, ionotropic, N-methyl D-aspartate 1 E=2e-49
isogroup07132	5.27243	-0.505507	0.41041	-1.23171	0.218057	0.642104	Lysophosphatidic acid acyltransferase LPAAT and related acyltransferases
isogroup01984	93.9717	0.164895	0.133925	1.23125	0.218231	0.642336	HMG box-containing protein ; high mobility group protein B3 E=2e-86
isogroup18702	5.24457	0.634229	0.515487	1.23035	0.218566	0.642758	Predicted membrane protein
isogroup07600	11.22	-0.34724	0.282425	-1.22949	0.218887	0.642862	Talin
isogroup13849	14.6317	0.310062	0.252128	1.22978	0.218779	0.642862	Ubiquitin-protein ligase ; ubiquitin-conjugating enzyme E2 F [EC:6.3.2.19] E=3e-67
isogroup04523	7.49186	0.485968	0.396435	1.22585	0.220257	0.645939	U1-like Zn-finger protein ; U4/U6.U5 tri-snRNP component SNU23 E=1e-99
isogroup02450	13.411	-0.32861	0.268565	-1.22358	0.221111	0.646272	Phosphatidylinositol-4-phosphate 5-kinase and related FYVE finger-containing proteins ; protein-tyrosine phosphatase [EC:3.1.3.48] E=1e-14
isogroup00851	33.9493	-0.232722	0.190341	-1.22266	0.221458	0.647004	Smoothened and related G-protein-coupled receptors ; frizzled 4 E=1e-71
isogroup00779	4.52486	-0.539726	0.442417	-1.21995	0.222484	0.648308	Hyaluronoglucosaminidase
isogroup02884	22.1186	0.284119	0.233124	1.21875	0.22294	0.649139	Uncharacterized conserved protein
GCKDGN101BLMW5	7.21614	-0.408951	0.337615	-1.21129	0.225783	0.64933	Protein tyrosine phosphatase Corkscrew and related SH2 domain enzymes ; protein tyrosine phosphatase, non-receptor type 11 [EC:3.1.3.48] E=1e-30
isogroup00174	5.86962	0.533269	0.44092	1.20945	0.226491	0.64933	Tyrosine kinase specific for activated (GTP-bound) p21cdc42Hs
isogroup00828	5.33337	-0.491989	0.405508	-1.21326	0.225029	0.64933	Aspartyl protease ; beta-site APP-cleaving enzyme 1 (memapsin 2) [EC:3.4.23.46] E=2e-08
isogroup01948	7.31305	0.447057	0.367569	1.21625	0.223888	0.64933	E3 ubiquitin-protein ligase synoviolin [EC:6.3.2.19] E=1e-07
isogroup02005	15.0141	0.472379	0.389435	1.21298	0.225136	0.64933	Predicted translation initiation factor related to eIF-3a ; translation initiation factor 3 subunit B E=7e-100
isogroup02054	26.3706	0.242437	0.19933	1.21626	0.223886	0.64933	Uncharacterized integral membrane protein
isogroup02066	11.5074	-0.335932	0.277112	-1.21226	0.225412	0.64933	hypothetical protein E=1e-69
isogroup02498	79.6457	0.246596	0.202833	1.21576	0.224076	0.64933	Histone H1 ; histone H1/5 E=4e-43
isogroup02539	4.30322	-0.511778	0.420565	-1.21688	0.223649	0.64933	Calmodulin and related proteins (EF-Hand superfamily) ; calmodulin E=1e-88
isogroup02763	7.98625	0.412253	0.340983	1.20901	0.226658	0.64933	RNA helicase BRR2, DEAD-box superfamily ; pre-mRNA-splicing helicase BRR2 [EC:3.6.4.13] E=8e-65
isogroup03048	25.2012	0.268298	0.221262	1.21258	0.225289	0.64933	Ubiquitin-protein ligase ; ubiquitin-conjugating enzyme E2 D/E [EC:6.3.2.19] E=1e-103
isogroup03348	34.446	0.277106	0.22855	1.21245	0.225339	0.64933	Transcription regulator XNP/ATRX, DEAD-box superfamily
isogroup04052	17.8078	0.32822	0.271496	1.20893	0.226688	0.64933	Short-chain acyl-CoA dehydrogenase
isogroup05125	19.0545	0.304444	0.25183	1.20893	0.22669	0.64933	Myosin class II heavy chain
isogroup08127	6.06063	-0.451512	0.372648	-1.21163	0.225653	0.64933	Receptor mediating netrin-dependent axon guidance ; Down syndrome cell adhesion molecule E=1e-10
isogroup08174	8.1129	0.391528	0.32307	1.2119	0.225551	0.64933	Proteasome maturation factor
isogroup10095	10.3503	0.344606	0.284353	1.21189	0.225553	0.64933	Ubiquitin-specific protease ; ubiquitin carboxyl-terminal hydrolase 14 [EC:3.1.2.15] E=2e-49
isogroup22615	7.70067	-0.443525	0.364495	-1.21682	0.223672	0.64933	Homogentisate 1,2-dioxygenase
isogroup32378	4.31091	-0.643006	0.532375	-1.20781	0.227121	0.649957	Predicted nucleoside-diphosphate sugar epimerase
isogroup01963	19.9651	0.24438	0.202615	1.20613	0.227769	0.650487	Translation initiation factor 5 (eIF-5)
isogroup17039	8.44576	0.481209	0.39893	1.20625	0.227722	0.650487	Nucleosome remodeling factor, subunit CAF1/NURF55/MSI1
isogroup04069	5.94035	-0.48892	0.406145	-1.20381	0.228664	0.650494	Non-ribosomal peptide synthetase/alpha-aminoadipate reductase and related enzymes ; enterobactin synthetase component F [EC:2.7.7.-] E=6e-20
isogroup01137	7.09737	-0.462811	0.384819	-1.20267	0.229103	0.651458	NACHT, LRR and PYD domains-containing protein 3 E=3e-08
isogroup00907	43.3012	0.195939	0.163278	1.20004	0.230125	0.652636	Cytochrome c oxidase, subunit VIb/COX12
isogroup01999	8.96354	0.412821	0.34425	1.19919	0.230454	0.652636	Protein kinase PCTAIRE and related kinases ; cyclin-dependent kinase 1 [EC:2.7.11.22] E=5e-61
isogroup02168	58.2522	0.193312	0.16126	1.19876	0.230621	0.652636	Beta amyloid precursor-binding protein ; amyloid beta (A4) precursor protein-binding, family A, member 1 (X11) E=5e-10
isogroup02448	16.9504	0.318644	0.265516	1.20009	0.230104	0.652636	Transcription factor NERF and related proteins, contain ETS domain ; transcriptional regulator ERG E=1e-11
isogroup13199	89.7919	-0.189807	0.158357	-1.1986	0.230684	0.652636	Bax-mediated apoptosis inhibitor TEGT/BI-1
isogroup06566	23.7057	0.36871	0.307907	1.19747	0.231123	0.653322	60S ribosomal protein L7A
isogroup02439	29.1479	0.293654	0.24593	1.19405	0.232457	0.654522	FOG: Ankyrin repeat ; transient receptor potential cation channel subfamily A member 1 E=6e-08
isogroup03759	7.85992	-0.432541	0.362248	-1.19405	0.232459	0.654522	Guanine nucleotide exchange factor Cytohesin, contains PH and Sec7 domains ; dual adapter for phosphotyrosine and 3-phosphotyrosine and 3-phosphoinositide E=4e-08
isogroup04072	6.86277	0.376194	0.315138	1.19374	0.232578	0.654522	Molecular chaperone of the GrpE family ; molecular chaperone GrpE E=3e-129
isogroup00666	23.3685	-0.412468	0.345717	-1.19308	0.232839	0.654859	Dipeptidyl aminopeptidase ; acylaminoacyl-peptidase [EC:3.4.19.1] E=1e-08
isogroup02327	21.1613	0.314798	0.264236	1.19135	0.233515	0.656044	Ras-related GTPase ; Ras-related protein Rap-2A E=1e-116
isogroup29483	10.2805	-0.433783	0.364088	-1.19142	0.233487	0.656044	NACHT, LRR and PYD domains-containing protein 3 E=1e-27
isogroup21924	5.78235	-0.481351	0.404467	-1.19009	0.234011	0.65632	WD repeat-containing protein 42A E=1e-09
isogroup01124	48.2091	0.264255	0.22217	1.18943	0.234272	0.656686	Uncharacterized conserved protein
isogroup02124	45.4225	0.236699	0.19907	1.18902	0.234431	0.656857	Glutaredoxin-related protein ; monothiol glutaredoxin E=4e-42
isogroup00951	7.21108	0.393999	0.331728	1.18772	0.234945	0.657749	Reductases with broad range of substrate specificities
isogroup12171	6.88061	-0.453714	0.382183	-1.18717	0.235162	0.658036	creatinase [EC:3.5.3.3] E=2e-15
isogroup02039	19.8588	0.249819	0.210631	1.18605	0.235601	0.658136	COP9 signalosome, subunit CSN3 ; 26S proteasome regulatory subunit N3 E=4e-145
isogroup12889	9.67806	-0.386657	0.326658	-1.18368	0.236541	0.658506	Rho/Rac1-interacting serine/threonine kinase Citron
isogroup16319	9.55831	-0.459668	0.38838	-1.18355	0.236591	0.658506	hairy and enhancer of split related with YRPW motif E=3e-19
GCKDGN102DPEVU	11.7456	-0.508406	0.43025	-1.18165	0.237344	0.659564	Collagens (type IV and type XIII), and related proteins ; collagen, type I/II/III/V/XI, alpha E=6e-06
isogroup09464	7.24243	0.471313	0.399582	1.17952	0.238193	0.660497	Succinyl-CoA synthetase, beta subunit
isogroup02998	11.4163	0.306676	0.261019	1.17492	0.240028	0.663511	Aldehyde dehydrogenase ; aldehyde dehydrogenase family 9 member A1 [EC:1.2.1.47 1.2.1.3] E=3e-44
isogroup05318	5.8395	0.408146	0.347466	1.17463	0.240141	0.663511	Malate dehydrogenase ; malate dehydrogenase [EC:1.1.1.37] E=3e-69
isogroup16456	6.17628	-0.489877	0.417072	-1.17456	0.24017	0.663511	Nucleolar GTPase/ATPase p130
isogroup29346	4.69566	0.636013	0.541066	1.17548	0.239802	0.663511	Myosin class II heavy chain
isogroup13802	12.8859	0.339562	0.289525	1.17282	0.240867	0.664812	AAA+-type ATPase
isogroup09662	6.00225	-0.446659	0.381065	-1.17213	0.241144	0.664975	C-type lectin
isogroup02849	8.21634	0.373162	0.31903	1.16968	0.242131	0.666168	GINS complex subunit 2 E=3e-09
isogroup07598	20.2744	-0.410365	0.350722	-1.17006	0.241979	0.666168	Extracellular matrix glycoprotein Laminin subunits alpha and gamma ; myosin heavy chain E=1e-115
isogroup04613	10.2006	-0.35847	0.306833	-1.16829	0.242689	0.666712	Signaling protein SWIFT and related BRCT domain proteins
isogroup04551	4.35742	-0.529675	0.454104	-1.16642	0.243445	0.667879	Dual-specificity tyrosine-phosphorylation regulated kinase ; dual-specificity tyrosine-(Y)-phosphorylation regulated kinase [EC:2.7.12.1] E=1e-101
isogroup10797	14.4648	0.413608	0.354689	1.16611	0.243569	0.667946	Cactin
isogroup11760	10.8024	0.346944	0.297777	1.16511	0.243973	0.668509	26S proteasome regulatory complex, subunit RPN9/PSMD13
isogroup00228	14.3346	-0.367412	0.315708	-1.16377	0.244517	0.669451	nuclear pore complex protein Nup160 E=1e-05
isogroup05505	8.7832	0.344303	0.296395	1.16164	0.245384	0.670729	Predicted membrane protein
isogroup01104	20.1142	0.380548	0.32854	1.1583	0.246741	0.672104	Fibrillarin and related nucleolar RNA-binding proteins
isogroup01377	20.6712	0.273244	0.235814	1.15872	0.246569	0.672104	Predicted small molecule transporter involved in cellular pH homeostasis (Batten disease protein in human) ; battenin E=1e-44
isogroup17855	7.41084	-0.503972	0.434754	-1.15921	0.24637	0.672104	FOG: Zn-finger
isogroup02026	9.75238	0.43869	0.379798	1.15506	0.248065	0.673362	Predicted heme/steroid binding protein
isogroup02684	41.3175	0.285055	0.246775	1.15512	0.248041	0.673362	Cysteine proteinase Cathepsin L ; cathepsin B [EC:3.4.22.1] E=3e-69
isogroup04550	22.2503	0.292699	0.253391	1.15513	0.248038	0.673362	Zinc-binding oxidoreductase ; polyketide synthase 12 E=6e-48
isogroup06206	10.8098	0.336882	0.291801	1.15449	0.248299	0.673362	NADH:ubiquinone oxidoreductase, NDUFA8/PGIV/19 kDa subunit ; NADH dehydrogenase (ubiquinone) 1 alpha subcomplex 8 [EC:1.6.5.3 1.6.99.3] E=2e-66
isogroup08454	13.8886	-0.468442	0.405891	-1.15411	0.248456	0.673362	TNF receptor-associated factor ; E3 ubiquitin-protein ligase NRDP1 [EC:6.3.2.19] E=4e-37
isogroup21039	22.5771	0.414731	0.359015	1.15519	0.248012	0.673362	40S ribosomal protein S8 ; small subunit ribosomal protein S8e E=3e-09
isogroup01667	10.8069	-0.345511	0.299715	-1.1528	0.248993	0.673999	Ca2+/Mg2+-permeable cation channels (LTRPC family)
isogroup05304	28.2256	0.308389	0.267765	1.15172	0.249438	0.67466	Cytosolic Ca2+-dependent cysteine protease (calpain), large subunit (EF-Hand protein superfamily) ; calpain-7 [EC:3.4.22.-] E=3e-12
isogroup02225	8.59984	-0.390065	0.338918	-1.15091	0.249768	0.675007	Ras-related small GTPase, Rho type ; Ras homolog gene family, member B E=5e-129
isogroup10354	6.6688	-0.446685	0.388085	-1.151	0.249734	0.675007	FKBP-type peptidyl-prolyl cis-trans isomerase ; FK506-binding protein 4/5 [EC:5.2.1.8] E=7e-68
isogroup00275	35.4965	0.218573	0.190199	1.14918	0.250481	0.67545	mRNA splicing factor ; pre-mRNA-processing factor 19 [EC:6.3.2.19] E=3e-21
isogroup17902	7.40648	-0.458882	0.399431	-1.14884	0.250623	0.67545	Translation initiation factor 2B, epsilon subunit (eIF-2Bepsilon/GCD6) ; E3 ubiquitin-protein ligase DZIP3 [EC:6.3.2.19] E=8e-10
isogroup08105	12.3459	0.322429	0.28095	1.14764	0.251118	0.675932	Uncharacterized conserved protein, contains JmjC domain
isogroup00317	12.178	0.324657	0.283609	1.14473	0.252319	0.676479	Thioredoxin ; protein disulfide-isomerase A4 [EC:5.3.4.1] E=5e-08
isogroup02555	24.0879	0.276455	0.241151	1.1464	0.25163	0.676479	Predicted fumarylacetoacetate hydralase ; 5-carboxymethyl-2-hydroxymuconate isomerase [EC:5.3.3.10] E=6e-96
isogroup15773	4.79081	-0.535051	0.467008	-1.1457	0.251919	0.676479	Transcription initiation factor TFIID, subunit TAF1 ; transcription initiation factor TFIID subunit 1 E=1e-05
isogroup04573	6.46391	0.442222	0.386635	1.14377	0.252719	0.676709	Ferric reductase-like proteins
isogroup06155	20.2235	-0.328571	0.287247	-1.14386	0.252681	0.676709	Ca2+-dependent lipid-binding protein CLB1/vesicle protein vp115/Granuphilin A, contains C2 domain
isogroup09225	17.9034	-0.257808	0.225497	-1.14329	0.252918	0.676876	translation machinery-associated protein 16 E=6e-76
isogroup10017	11.9846	-0.286155	0.250485	-1.1424	0.253286	0.676876	Calmodulin and related proteins (EF-Hand superfamily) ; calmodulin E=9e-77
isogroup17294	5.62519	0.499002	0.436741	1.14256	0.253221	0.676876	p53 inducible protein PIR121
isogroup02597	27.278	-0.269679	0.2362	-1.14174	0.253563	0.677346	Carbon-nitrogen hydrolase ; pantetheine hydrolase [EC:3.5.1.92] E=4e-37
isogroup19748	14.1437	0.422193	0.370084	1.14081	0.253951	0.677843	Polyadenylate-binding protein (RRM superfamily)
isogroup34801	115.413	-0.291825	0.255765	-1.14099	0.253874	0.677843	Predicted G-alpha GTPase interaction protein, contains GoLoco domain ; superkiller protein 3 E=3e-11
isogroup02752	4.60059	-0.481711	0.422969	-1.13888	0.254753	0.678408	Protein serine/threonine phosphatase RDGC/PPEF, contains STphosphatase and EF-hand domains ; serine/threonine protein phosphatase 1 [EC:3.1.3.16] E=6e-104
isogroup00866	16.1455	0.332485	0.292206	1.13785	0.255185	0.678436	C-type lectin
isogroup08122	39.4229	0.238891	0.210067	1.13721	0.255448	0.678867	40s ribosomal protein S27 ; small subunit ribosomal protein S27e E=8e-46
isogroup11542	10.9979	-0.34606	0.30449	-1.13653	0.255737	0.679204	Beta-dystrobrevin ; dystrophin E=2e-06
isogroup28793	12.6133	0.488674	0.430362	1.1355	0.256168	0.679432	FOG: RRM domain ; cold-inducible RNA-binding protein E=4e-16
isogroup00346	5.37689	0.464754	0.410137	1.13317	0.257143	0.680943	AAA+-type ATPase containing the peptidase M41 domain ; AFG3 family protein [EC:3.4.24.-] E=7e-70
isogroup07124	14.3663	-0.471873	0.416377	-1.13328	0.257096	0.680943	Acid sphingomyelinase and PHM5 phosphate metabolism protein
isogroup02830	11.9309	-0.329953	0.291353	-1.13249	0.257431	0.681434	RAB proteins geranylgeranyltransferase component A (RAB escort protein)
isogroup20527	8.47902	0.381513	0.337193	1.13144	0.257871	0.681999	Predicted mitochondrial cholesterol transporter
isogroup08927	4.34048	-0.473993	0.420757	-1.12652	0.259943	0.685919	survival motor neuron protein E=1e-33
isogroup21976	100.376	0.176348	0.156493	1.12688	0.259794	0.685919	60S ribosomal protein L29 ; large subunit ribosomal protein L29e E=2e-39
isogroup05494	7.9268	-0.454252	0.403411	-1.12603	0.260154	0.685936	Reductases with broad range of substrate specificities ; 3-hydroxybutyrate dehydrogenase [EC:1.1.1.30] E=7e-19
isogroup18926	5.55022	-0.449562	0.399745	-1.12462	0.260749	0.686424	Proteasome formation inhibitor PI31
isogroup08456	20.7164	0.236701	0.210546	1.12422	0.260919	0.686478	MFS transporter, MCP family, solute carrier family 16 (monocarboxylic acid transporters), member 10 E=5e-12
isogroup20299	4.89365	-0.510994	0.454584	-1.12409	0.260974	0.686478	SOCS box protein SSB-1, contains SPRY domain
isogroup15517	44.2022	0.235229	0.209313	1.12382	0.261091	0.686516	60S ribosomal protein L31
isogroup00012	23.0253	-0.278444	0.248203	-1.12184	0.261931	0.686745	Transcription initiation factor TFIID, subunit TAF5 (also component of histone acetyltransferase SAGA)
isogroup00407	16.309	-0.292283	0.260547	-1.12181	0.261945	0.686745	Transcription factor CA150 ; transcription elongation regulator 1 E=1e-67
isogroup02422	15.4041	-0.355227	0.317132	-1.12012	0.262661	0.686745	GDP-mannose 4,6 dehydratase ; GDPmannose 4,6-dehydratase [EC:4.2.1.47] E=5e-175
isogroup02547	4.78857	0.803111	0.717077	1.11998	0.262723	0.686745	Neurexin IV ; neuropilin 2 E=2e-26
isogroup04315	6.07085	0.588188	0.525126	1.12009	0.262676	0.686745	Predicted equilibrative nucleoside transporter protein
isogroup05732	4.33212	0.464246	0.414618	1.11969	0.262844	0.686745	Kinesin-like protein
isogroup08448	40.9189	0.183604	0.164038	1.11928	0.263022	0.686745	40S ribosomal protein S13 ; small subunit ribosomal protein S13e E=4e-37
isogroup22476	64.2249	0.257896	0.23024	1.12012	0.262663	0.686745	60S ribosomal protein L7
isogroup25126	17.054	-0.389589	0.348066	-1.1193	0.263013	0.686745	G protein subunit Galphas, small G protein superfamily ; guanine nucleotide binding protein (G protein), alpha stimulating activity polypeptide E=2e-19
isogroup18456	29.4434	0.228526	0.20444	1.11782	0.263646	0.687839	Cytochrome c oxidase, subunit IV/COX5b ; cytochrome c oxidase subunit IV [EC:1.9.3.1] E=4e-50
isogroup07653	13.0526	0.316314	0.283148	1.11713	0.263938	0.688334	Uncharacterized conserved protein
isogroup02617	43.6894	-0.230467	0.206512	-1.116	0.264423	0.689062	Actin-related protein Arp2/3 complex, subunit ARPC2 ; actin related protein 2/3 complex, subunit 2 E=2e-81
isogroup02158	16.4221	0.269608	0.242099	1.11363	0.265439	0.689491	Ca2+-binding protein (centrin/caltractin), EF-Hand superfamily protein ; centrin-2 E=2e-132
isogroup06090	32.5784	0.267996	0.240791	1.11298	0.265716	0.689491	26S proteasome regulatory complex, ATPase RPT3 ; 26S proteasome regulatory subunit T2 E=4e-70
isogroup07960	35.8564	0.208951	0.187504	1.11438	0.265115	0.689491	Predicted membrane protein
isogroup01169	14.998	0.410974	0.369857	1.11117	0.266495	0.69017	Prolylcarboxypeptidase (angiotensinase C) ; dipeptidyl-peptidase II [EC:3.4.14.2] E=3e-86
isogroup15501	5.08973	0.487377	0.438586	1.11125	0.266463	0.69017	Uncharacterized conserved protein
isogroup04846	4.92183	-0.530453	0.477633	-1.11059	0.266746	0.690553	HSP90 co-chaperone CPR7/Cyclophilin ; peptidyl-prolyl isomerase G (cyclophilin G) [EC:5.2.1.8] E=7e-61
isogroup28329	7.26181	-0.506669	0.456619	-1.10961	0.267167	0.691376	NADH-ubiquinone oxidoreductase, NDUFS1/75 kDa subunit ; NADH dehydrogenase (ubiquinone) Fe-S protein 1 [EC:1.6.5.3 1.6.99.3] E=2e-08
isogroup00140	15.4441	0.426275	0.384577	1.10843	0.267678	0.691578	GTPase Rab1/YPT1, small G protein superfamily, and related GTP-binding proteins ; Ras-related protein Rab-1A E=2e-87
isogroup03297	5.33768	0.450199	0.406056	1.10871	0.267555	0.691578	Uncharacterized conserved protein, contains DM10 domain
isogroup09878	8.16106	-0.439056	0.395953	-1.10886	0.267491	0.691578	LRR-containing protein
isogroup14583	5.60225	-0.493721	0.44603	-1.10692	0.268328	0.692509	FOG: Zn-finger ; KRAB domain-containing zinc finger protein E=1e-38
isogroup05400	10.8303	-0.353768	0.319738	-1.10643	0.268541	0.692792	Uncharacterized conserved protein
isogroup02398	44.37	-0.210878	0.19064	-1.10616	0.268657	0.692825	Cellular protein (glioma tumor suppressor candidate region gene 2) ; nucleolar protein 53 E=4e-157
isogroup00339	44.558	0.258602	0.234681	1.10193	0.270493	0.694457	Anti-apoptotic Bcl-2 family proteins, prevent opening of mitochondrial porin channel ; apoptosis regulator BCL-W E=2e-21
isogroup02500	9.82999	0.295627	0.268568	1.10075	0.271005	0.694457	O-linked N-acetylglucosamine transferase OGT ; stress-induced-phosphoprotein 1 E=6e-72
isogroup03421	5.51424	-0.539719	0.490129	-1.10118	0.270819	0.694457	Actin filament-coating protein tropomyosin ; deleted in malignant brain tumors 1 protein E=2e-117
isogroup10945	12.9308	0.363807	0.330871	1.09954	0.271532	0.694457	S-adenosylhomocysteine hydrolase ; adenosylhomocysteinase [EC:3.3.1.1] E=2e-43
isogroup16600	5.1018	-0.459856	0.41721	-1.10222	0.270367	0.694457	transcription factor IIIB 90 kDa subunit E=6e-08
isogroup00842	15.5133	0.308345	0.280553	1.09906	0.271741	0.694634	ribonucleases P/MRP protein subunit RPP25 [EC:3.1.26.5] E=6e-66
isogroup03677	4.50904	-0.44205	0.402336	-1.09871	0.271895	0.694683	Argininosuccinate lyase ; argininosuccinate lyase [EC:4.3.2.1] E=4e-14
isogroup00157	34.5826	0.318557	0.290136	1.09796	0.272223	0.69507	Galactoside-binding lectin
isogroup34968	13.2732	0.288393	0.262748	1.0976	0.272379	0.695203	RNA-binding protein musashi/mRNA cleavage and polyadenylation factor I complex, subunit HRP1 ; RNA-binding protein Musashi E=1e-15
isogroup05789	24.541	0.316343	0.288278	1.09735	0.272487	0.695216	26S proteasome regulatory complex, subunit RPN10/PSMD4
isogroup04264	16.6552	-0.323634	0.295061	-1.09684	0.272712	0.695523	Structural maintenance of chromosome protein 1 (sister chromatid cohesion complex Cohesin, subunit SMC1) ; structural maintenance of chromosome 1 E=2e-101
isogroup05477	14.837	0.30408	0.277597	1.0954	0.273341	0.695726	Multifunctional chaperone (14-3-3 family) ; tyrosine 3-monooxygenase/tryptophan 5-monooxygenase activation protein E=1e-69
isogroup10830	32.5976	-0.516539	0.47139	-1.09578	0.273176	0.695726	SWI-SNF chromatin-remodeling complex protein
isogroup18352	7.06094	-0.427717	0.39061	-1.095	0.273518	0.695726	WD repeat-containing protein 42A E=1e-10
isogroup06365	9.46643	0.433726	0.396503	1.09388	0.274009	0.696448	Myosin class II heavy chain
isogroup02622	5.63047	0.449001	0.410797	1.093	0.274395	0.697164	Predicted membrane protein
isogroup02295	18.4358	-0.279507	0.255785	-1.09274	0.274509	0.69719	MORC family ATPases
isogroup03224	4.71358	0.494412	0.452767	1.09198	0.274843	0.697511	PHD Zn-finger proteins ; histone-lysine N-methyltransferase MLL5 [EC:2.1.1.43] E=9e-18
isogroup07064	8.76038	-0.361446	0.331223	-1.09125	0.275164	0.698061	Ubiquitin-specific protease
isogroup03517	4.40738	-0.53806	0.494188	-1.08878	0.276253	0.699235	E3 ubiquitin-protein ligase HUWE1 [EC:6.3.2.19] E=1e-178
isogroup11488	8.73842	-0.394195	0.36193	-1.08915	0.276089	0.699235	Nuclear porin ; nuclear pore complex protein Nup62 E=8e-35
isogroup00751	4.50722	-0.501803	0.461158	-1.08814	0.276535	0.699421	Uncharacterized conserved protein
isogroup04207	27.0817	0.219227	0.201645	1.08719	0.276954	0.699689	20S proteasome, regulatory subunit beta type PSMB3/PUP3 ; 20S proteasome subunit beta 3 [EC:3.4.25.1] E=3e-151
isogroup29328	7.45047	-0.579814	0.533088	-1.08765	0.276748	0.699689	Rho/Rac GTPase guanine nucleotide exchange factor smgGDS/Vimar
isogroup07649	4.40315	-0.596646	0.549683	-1.08544	0.277728	0.701118	M13 family peptidase ; membrane metallo-endopeptidase-like 1 E=8e-33
isogroup15160	8.10026	0.361345	0.333451	1.08365	0.278519	0.702198	Myosin class II heavy chain ; electron transfer flavoprotein beta subunit E=2e-07
isogroup01980	11.0555	0.329964	0.304879	1.08228	0.279128	0.703327	HSP90 co-chaperone CPR7/Cyclophilin ; peptidyl-prolyl isomerase G (cyclophilin G) [EC:5.2.1.8] E=3e-107
isogroup08512	18.4075	-0.286192	0.264645	-1.08142	0.279511	0.703499	Carbon-nitrogen hydrolase ; pantetheine hydrolase [EC:3.5.1.92] E=1e-64
isogroup09601	38.8484	-0.195851	0.181057	-1.0817	0.279384	0.703499	Alkyl hydroperoxide reductase/peroxiredoxin ; peroxiredoxin 5, atypical 2-Cys peroxiredoxin [EC:1.11.1.15] E=3e-64
isogroup00200	62.9197	0.146066	0.135195	1.08041	0.27996	0.704101	Ubiquitin/40S ribosomal protein S27a fusion ; large subunit ribosomal protein L40e E=9e-39
isogroup20857	9.55366	0.386141	0.357776	1.07928	0.280462	0.705099	Translation elongation factor EF-1 alpha/Tu ; elongation factor 1-alpha E=8e-46
isogroup03967	6.41684	0.400846	0.371567	1.0788	0.280678	0.705112	Splicing factor SPF30 ; survival of motor neuron-related-splicing factor 30 E=3e-90
isogroup00837	39.078	-0.426122	0.396298	-1.07526	0.28226	0.706967	Kynurenine aminotransferase, glutamine transaminase K
isogroup03505	9.86743	0.351803	0.327177	1.07527	0.282255	0.706967	Vesicle coat complex AP-3, delta subunit ; AP-3 complex subunit delta-1 E=1e-43
isogroup04681	29.1167	0.229968	0.213614	1.07656	0.281678	0.706967	Cytochrome c1
isogroup05754	22.2231	0.307606	0.286033	1.07542	0.282186	0.706967	Predicted GTP-binding protein (ODN superfamily) ; GTP-binding protein E=1e-12
isogroup11538	9.17133	0.324252	0.301338	1.07604	0.281908	0.706967	Microtubule-associated anchor protein involved in autophagy and membrane trafficking ; GABA(A) receptor-associated protein (autophagy-related protein 8) E=1e-51
isogroup30694	24.2487	-0.370201	0.344235	-1.07543	0.282181	0.706967	LRR-containing protein ; NACHT, LRR and PYD domains-containing protein 3 E=5e-07
isogroup00844	36.4462	0.24201	0.225853	1.07154	0.283929	0.708765	Vigilin
isogroup02345	25.1256	0.382369	0.356839	1.07154	0.283925	0.708765	Transcriptional activator of the JUN family ; transcription factor AP-1 E=5e-87
isogroup16789	27.6115	0.248307	0.23183	1.07107	0.284136	0.708959	Vigilin
isogroup22217	7.46202	-0.424565	0.397156	-1.06901	0.285064	0.710425	Dystonin, GAS (Growth-arrest-specific protein), and related proteins ; spectrin beta E=5e-07
isogroup05841	22.9239	0.248851	0.233132	1.06742	0.28578	0.711159	Protein DRE2, required for cell viability
isogroup06683	10.9722	-0.382813	0.358654	-1.06736	0.285809	0.711159	Thymosin beta
isogroup01915	72.4201	0.125512	0.117741	1.066	0.286423	0.712111	Ras-related GTPase ; Ras-related protein Rab-7A E=2e-99
isogroup02059	5.79846	0.378749	0.355634	1.065	0.286877	0.712111	Isocitrate dehydrogenase, alpha subunit ; isocitrate dehydrogenase (NAD+) [EC:1.1.1.41] E=3e-87
isogroup20124	100.722	0.145979	0.136996	1.06557	0.286617	0.712111	Beta tubulin ; tubulin beta E=3e-07
isogroup04259	13.4312	0.346645	0.326099	1.06301	0.287779	0.713454	myosin heavy chain E=8e-06
isogroup02863	4.36093	-0.470786	0.444276	-1.05967	0.289294	0.714915	FOG: Zn-finger ; KRAB domain-containing zinc finger protein E=2e-12
isogroup05162	27.4262	0.20208	0.190651	1.05995	0.289168	0.714915	Translation initiation factor 3, subunit b (eIF-3b) ; translation initiation factor 3 subunit B E=1e-44
isogroup08513	25.0933	-0.355103	0.335165	-1.05949	0.289378	0.714915	Guanine nucleotide exchange factor Cytohesin, contains PH and Sec7 domains ; IQ motif and SEC7 domain-containing protein E=2e-31
GCKDGN101BNYFK	11.4329	-0.320235	0.302915	-1.05718	0.290431	0.71567	Ca2+-binding actin-bundling protein (fimbrin/plastin), EF-Hand protein superfamily ; calmodulin E=3e-09
isogroup00239	4.57836	-0.489914	0.463255	-1.05755	0.290262	0.71567	Carbonic anhydrase ; carbonic anhydrase [EC:4.2.1.1] E=1e-76
isogroup07980	9.30603	0.343764	0.325074	1.05749	0.290286	0.71567	Prenylated rab acceptor 1
isogroup09071	7.75799	-0.366973	0.347111	-1.05722	0.290411	0.71567	Predicted E3 ubiquitin ligase
isogroup35052	8.57327	-0.32101	0.303405	-1.05803	0.290043	0.71567	DNA-binding proteins Bright/BRCAA1/RBP1 and related proteins containing BRIGHT domain
isogroup01924	18.3257	0.221535	0.209875	1.05556	0.29117	0.716044	Uncharacterized conserved protein BCNT
isogroup02131	20.2172	0.226862	0.214945	1.05544	0.291223	0.716044	Meiotic cell division protein Pelota/DOM34 ; protein pelota E=6e-65
isogroup02417	17.6238	-0.436683	0.414289	-1.05405	0.291858	0.717145	NADH dehydrogenase subunits 2, 5, and related proteins
isogroup02371	19.79	0.273396	0.260443	1.04973	0.293841	0.719051	Transcription regulator XNP/ATRX, DEAD-box superfamily
isogroup02643	13.9737	-0.245031	0.233412	-1.04978	0.29382	0.719051	Heterochromatin-associated protein HP1 and related CHROMO domain proteins
isogroup03204	23.286	0.273958	0.260901	1.05005	0.293697	0.719051	Glyoxylase ; hydroxyacylglutathione hydrolase [EC:3.1.2.6] E=7e-105
isogroup06389	11.3109	0.388711	0.370194	1.05002	0.29371	0.719051	Uncharacterized conserved protein
isogroup05071	6.73227	-0.501419	0.478114	-1.04874	0.294296	0.71964	Predicted E3 ubiquitin ligase
isogroup08352	16.5353	0.238736	0.227873	1.04767	0.29479	0.720587	FOG: RRM domain ; FUS-interacting serine-arginine-rich protein 1 E=5e-72
isogroup00674	55.162	0.181297	0.173238	1.04652	0.295323	0.720844	Conserved alpha-helical protein
isogroup12192	12.3114	0.284756	0.272061	1.04666	0.295255	0.720844	Small nuclear ribonucleoprotein F ; small nuclear ribonucleoprotein F E=9e-13
isogroup07876	7.47602	-0.359818	0.344887	-1.04329	0.296812	0.722631	G protein subunit Galphas, small G protein superfamily ; guanine nucleotide binding protein (G protein), alpha stimulating activity polypeptide E=7e-66
isogroup09508	5.56081	0.394645	0.378187	1.04352	0.296708	0.722631	U3 small nucleolar RNA-associated protein 11 E=3e-41
isogroup08280	6.18386	0.395259	0.379207	1.04233	0.297259	0.723193	Zn2+-binding protein Melusin/RAR1, contains CHORD domain
isogroup02028	38.6103	0.252073	0.242058	1.04137	0.297702	0.723498	DNA-binding protein of the nucleobindin family
isogroup02349	26.8971	0.207581	0.199335	1.04137	0.297706	0.723498	Ribosome biogenesis protein - Nop58p/Nop5p ; nucleolar protein 58 E=8e-88
isogroup05738	8.85176	-0.388233	0.372813	-1.04136	0.297708	0.723498	Basement membrane-specific heparan sulfate proteoglycan (HSPG) core protein ; follistatin E=1e-05
isogroup03516	24.4706	0.340479	0.327319	1.0402	0.298245	0.724278	C2H2-type Zn-finger protein ; snail, invertebrate E=6e-109
isogroup07784	7.96147	0.344956	0.331601	1.04028	0.298212	0.724278	Uncharacterized conserved protein, contains BTB/POZ domain
isogroup11233	66.7499	0.163928	0.157931	1.03797	0.299283	0.724699	40S ribosomal protein S17
isogroup00284	4.44827	-0.628415	0.608548	-1.03265	0.30177	0.725761	exodeoxyribonuclease III [EC:3.1.11.2] E=1e-14
isogroup00537	17.2469	-0.291113	0.282035	-1.03219	0.301985	0.725761	H/ACA ribonucleoprotein complex non-core subunit NAF1 E=5e-51
isogroup00827	7.37491	-0.355609	0.343347	-1.03571	0.300336	0.725761	SNARE protein TLG2/Syntaxin 16 ; syntaxin 7 E=5e-09
isogroup02003	27.7445	0.228971	0.221133	1.03544	0.300461	0.725761	Chaperonin complex component, TCP-1 gamma subunit (CCT3) ; T-complex protein 1 subunit eta E=2e-69
isogroup02452	8.31031	0.400685	0.387006	1.03535	0.300507	0.725761	Uncharacterized conserved protein
isogroup04559	11.9701	-0.338557	0.328374	-1.03101	0.302536	0.725761	Uncharacterized conserved protein
isogroup07311	4.56988	-0.450997	0.437383	-1.03113	0.302481	0.725761	Deoxyribodipyrimidine photolyase/cryptochrome ; cryptochrome E=3e-28
isogroup15469	12.4776	-0.51162	0.494545	-1.03453	0.30089	0.725761	Basement membrane-specific heparan sulfate proteoglycan (HSPG) core protein ; agrin E=1e-12
isogroup33685	9.70034	-0.336334	0.32608	-1.03145	0.302331	0.725761	Predicted splicing regulator, contains RRM, SWAP and RPR domains
isogroup02093	11.3654	-0.359213	0.348871	-1.02965	0.303177	0.726778	26S proteasome regulatory complex, subunit RPN5/PSMD12 ; 26S proteasome regulatory subunit N5 E=3e-80
isogroup04000	12.2616	-0.259405	0.252433	-1.02762	0.304128	0.726827	Synaptobrevin/VAMP-like protein ; vesicle-associated membrane protein 7 E=7e-61
isogroup11158	20.5014	0.214463	0.208352	1.02933	0.303325	0.726827	Uncharacterized conserved protein
isogroup12097	11.006	0.308213	0.299701	1.0284	0.303762	0.726827	Aconitase/homoaconitase (aconitase superfamily)
isogroup23847	8.02723	-0.407955	0.396489	-1.02892	0.303518	0.726827	Renal dipeptidase ; membrane dipeptidase [EC:3.4.13.19] E=8e-19
isogroup03043	5.04596	0.429038	0.418035	1.02632	0.304741	0.727202	Uncharacterized conserved protein
isogroup07639	14.8092	-0.389294	0.379328	-1.02627	0.304763	0.727202	Predicted phospholipase
isogroup03448	11.7152	0.325232	0.317117	1.02559	0.305085	0.727305	Peptidylglycine alpha-amidating monooxygenase ; peptidylglycine monooxygenase [EC:1.14.17.3] E=1e-142
isogroup15744	4.70879	-0.432458	0.421777	-1.02532	0.30521	0.727305	Uncharacterized conserved protein, contains WD40 repeat
isogroup03535	7.58067	0.328115	0.320951	1.02232	0.306628	0.728704	Protein required for normal rRNA processing
isogroup05314	9.13531	-0.350385	0.342956	-1.02166	0.306941	0.728704	cAMP-dependent protein kinase types I and II, regulatory subunit ; cAMP-dependent protein kinase regulator E=2e-97
isogroup12413	6.29073	-0.388012	0.379469	-1.02251	0.306538	0.728704	Microfibrillar-associated protein MFAP1
isogroup15222	4.6303	-0.526676	0.515434	-1.02181	0.30687	0.728704	Prolyl 4-hydroxylase alpha subunit ; prolyl 4-hydroxylase [EC:1.14.11.2] E=1e-25
isogroup22407	6.46671	-0.393094	0.384418	-1.02257	0.306511	0.728704	Ca2+ transporting ATPase
isogroup23587	5.78043	-0.708888	0.694071	-1.02135	0.30709	0.728704	Aldo/keto reductase family proteins ; aldehyde reductase [EC:1.1.1.21] E=9e-11
isogroup06152	17.6888	0.264791	0.259543	1.02022	0.307624	0.728841	Protein phosphatase 1, regulatory subunit, and related proteins
isogroup04368	9.8149	0.326418	0.320371	1.01888	0.308262	0.729836	Cobyrinic acid a,c-diamide synthase
isogroup04785	9.7381	0.386446	0.37946	1.01841	0.308483	0.729875	ribosomal RNA methyltransferase Nop2 [EC:2.1.1.-] E=5e-12
isogroup04951	57.854	0.192287	0.188907	1.01789	0.308729	0.72991	60S ribosomal protein L22 ; large subunit ribosomal protein L22e E=1e-32
isogroup03497	4.60221	-0.523063	0.514107	-1.01742	0.308954	0.729929	DNA methyltransferase 1 (DNMT-1)
isogroup06122	13.8351	0.399461	0.393523	1.01509	0.310062	0.731055	C-type lectin ; mannose receptor, C type E=5e-59
isogroup00529	4.72135	-0.421706	0.416699	-1.01202	0.31153	0.732144	Conserved WD40 repeat-containing protein ; ATP-dependent DNA helicase PIF1 [EC:3.6.4.12] E=9e-08
isogroup00693	7.69642	-0.423015	0.417917	-1.0122	0.311442	0.732144	Predicted E3 ubiquitin ligase ; ankyrin only family, other E=5e-58
isogroup02245	13.5014	0.361137	0.356799	1.01216	0.311463	0.732144	Transcription factor zerknullt and related HOX domain proteins ; Antp family, other E=6e-26
isogroup02836	7.67117	0.46713	0.460991	1.01332	0.310909	0.732144	Projectin/twitchin and related proteins ; neural cell adhesion molecule E=4e-31
isogroup05187	5.14635	0.509465	0.505653	1.00754	0.313676	0.73564	Nucleolar protein fibrillarin NOP77 (RRM superfamily) ; nucleolar protein 4 E=3e-78
isogroup01234	4.27732	0.637595	0.633194	1.00695	0.313958	0.736045	TBX1 and related T-box transcription factors
isogroup02976	13.0415	-0.267087	0.265489	-1.00602	0.314406	0.736407	Molecular chaperone (DnaJ superfamily) ; peroxin-12 E=8e-42
isogroup03495	6.07688	0.36791	0.365785	1.00581	0.314507	0.736407	Nucleosome assembly protein NAP-1
isogroup04351	15.3813	0.292215	0.290467	1.00602	0.314407	0.736407	Vacuolar H+-ATPase V1 sector, subunit E ; V-type H+-transporting ATPase subunit E [EC:3.6.3.14] E=1e-30
isogroup30413	4.42852	-0.483102	0.480683	-1.00503	0.314881	0.736407	Transcriptional repressor EZH1
isogroup03050	4.25917	0.444685	0.443354	1.003	0.31586	0.736896	Ubiquitin protein ligase RSP5/NEDD4
isogroup03691	78.6177	0.169947	0.169338	1.00359	0.315574	0.736896	Calponin ; F-box protein 20 E=2e-10
isogroup03727	6.30284	-0.443834	0.443032	-1.00181	0.316435	0.737468	Predicted regulator of rRNA gene transcription (MYB-binding protein) ; DNA polymerase phi subunit [EC:2.7.7.7] E=2e-47
isogroup03111	24.1528	0.237342	0.237299	1.00018	0.317224	0.738537	Adenylate kinase
isogroup03573	26.7555	0.251025	0.251717	0.997253	0.318642	0.739209	Chaperonin complex component, TCP-1 delta subunit (CCT4) ; T-complex protein 1 subunit delta E=8e-175
isogroup07441	4.23565	-0.510301	0.511995	-0.99669	0.318915	0.739209	Conserved coiled/coiled coil protein ; THO complex subunit 5 E=2e-53
isogroup08603	4.51569	0.460052	0.461525	0.996808	0.318858	0.739209	Dipeptidyl aminopeptidases/acylaminoacyl-peptidases ; dipeptidyl-peptidase 9 [EC:3.4.14.5] E=2e-14
isogroup09477	7.22123	0.363213	0.364254	0.997142	0.318695	0.739209	Predicted membrane proteins, contain hemolysin III domain ; adiponectin receptor E=3e-09
isogroup13373	8.91031	0.373251	0.374419	0.996881	0.318822	0.739209	Uncharacterized conserved protein
isogroup15820	7.21747	-0.335151	0.336286	-0.996627	0.318946	0.739209	Beta-tubulin folding cofactor C
isogroup16221	10.5588	0.450157	0.45224	0.995392	0.319546	0.740087	Cyclin-dependent protein kinase CDC28, regulatory subunit CKS1, and related proteins
isogroup06217	8.98354	-0.355772	0.357871	-0.994133	0.320158	0.740638	Uncharacterized conserved protein
isogroup03154	6.57069	-0.346173	0.348483	-0.993369	0.32053	0.740643	FAD-dependent sulfhydryl oxidase/quiescin and related proteins ; thiol oxidase [EC:1.8.3.2] E=7e-23
isogroup06200	6.30755	-0.41359	0.416375	-0.993311	0.320559	0.740643	Dystrophin-like protein ; spectrin beta E=2e-58
GCKDGN103GPZBG	8.08563	0.337586	0.340455	0.991575	0.321405	0.741099	myosin XVIII E=5e-18
isogroup00349	6.62479	0.364136	0.367471	0.990926	0.321722	0.741287	Predicted membrane protein ; anterior pharynx defective 1 E=4e-107
isogroup02334	17.7594	-0.326442	0.329366	-0.991121	0.321627	0.741287	4-aminobutyrate aminotransferase ; alanine-glyoxylate aminotransferase 2-like [EC:2.6.1.-] E=3e-10
isogroup00342	12.3564	0.281855	0.284553	0.990518	0.321921	0.741465	Uncharacterized conserved protein
isogroup31340	5.01014	-0.418214	0.42258	-0.98967	0.322335	0.741681	TGFbeta receptor signaling protein SMAD and related proteins
isogroup02275	21.2973	-0.224494	0.227472	-0.986904	0.323689	0.742993	methionyl aminopeptidase [EC:3.4.11.18] E=1e-73
isogroup06428	36.5527	0.21752	0.220356	0.987128	0.32358	0.742993	RNA-binding protein musashi/mRNA cleavage and polyadenylation factor I complex, subunit HRP1 ; RNA-binding protein Musashi E=2e-70
isogroup05069	22.6419	-0.373809	0.379127	-0.985971	0.324147	0.743045	Lysosomal & prostatic acid phosphatases ; lysophosphatidic acid phosphatase type 6 [EC:3.1.3.2] E=7e-10
isogroup10715	33.6851	0.198691	0.201509	0.986013	0.324127	0.743045	40S ribosomal protein S15/S22
isogroup04612	83.8584	0.200812	0.203744	0.98561	0.324325	0.743057	Elongation factor 1 beta/delta chain ; elongation factor 1-beta E=8e-43
isogroup00051	4.4542	-0.414534	0.421281	-0.983985	0.325123	0.743756	Transthyretin and related proteins
isogroup02319	5.10541	-0.425575	0.433275	-0.982229	0.325987	0.744717	C2H2 Zn-finger protein
GCKDGN102DMQBH	5.79288	-0.463696	0.472316	-0.98175	0.326223	0.745002	Ubiquitin activating enzyme UBA1
isogroup09302	15.2888	0.263627	0.26896	0.98017	0.327002	0.746273	Splicing coactivator SRm160/300, subunit SRm160 (contains PWI domain) ; serine/arginine repetitive matrix protein 1 E=2e-65
isogroup06862	14.2685	-0.235148	0.240085	-0.979437	0.327364	0.746337	Cell cycle control protein (crooked neck) ; crooked neck E=1e-35
isogroup04411	10.1843	0.334649	0.34179	0.979107	0.327527	0.746455	Aspartyl-tRNA synthetase ; aspartyl-tRNA synthetase [EC:6.1.1.12] E=2e-42
isogroup00172	4.55673	-0.422217	0.43158	-0.978304	0.327924	0.747105	ER-Golgi vesicle-tethering protein p115
isogroup00133	6.39937	-0.31577	0.323351	-0.976554	0.32879	0.747746	DNA-binding protein C1D involved in regulation of double-strand break repair
isogroup02363	18.2111	0.240505	0.246411	0.976033	0.329048	0.747746	VAMP-associated protein involved in inositol metabolism
isogroup19374	4.6295	-0.460244	0.471594	-0.975933	0.329098	0.747746	Uncharacterized conserved coiled-coil protein
isogroup07145	4.67814	-0.41437	0.424802	-0.975443	0.32934	0.747765	Uncharacterized conserved protein Lama
isogroup07922	6.4481	0.336184	0.344636	0.975477	0.329324	0.747765	Clathrin adaptor complex, small subunit ; AP-1 complex subunit sigma 1/2 E=4e-106
isogroup02240	31.6276	0.23116	0.237582	0.972971	0.330568	0.747792	Molecular chaperone (DnaJ superfamily) ; DnaJ homolog subfamily C member 10 E=1e-26
isogroup03132	16.4366	0.318009	0.326804	0.973088	0.33051	0.747792	Gamma-interferon inducible lysosomal thiol reductase ; interferon, gamma-inducible protein 30 E=2e-85
isogroup07068	4.25217	0.577745	0.593296	0.973789	0.330161	0.747792	Transcriptional activator FOSB/c-Fos and related bZIP transcription factors
isogroup00789	17.3297	0.261279	0.268738	0.972242	0.33093	0.74836	Small Nuclear ribonucleoprotein G ; U6 snRNA-associated Sm-like protein LSm7 E=2e-09
isogroup02664	5.02064	0.413873	0.426631	0.970097	0.331998	0.748656	Fibrillins and related proteins containing Ca2+-binding EGF-like domains ; delta E=1e-72
isogroup05775	13.392	0.282352	0.290841	0.97081	0.331643	0.748656	NADH:ubiquinone oxidoreductase, NDUFS4/18 kDa subunit ; NADH dehydrogenase (ubiquinone) Fe-S protein 4 [EC:1.6.5.3 1.6.99.3] E=2e-52
isogroup10101	5.03652	-0.488872	0.504281	-0.969442	0.332325	0.748656	Fibrillins and related proteins containing Ca2+-binding EGF-like domains ; latent transforming growth factor beta binding protein E=4e-19
isogroup16961	6.66794	-0.405371	0.417895	-0.970032	0.332031	0.748656	chromatin assembly factor 1 subunit B E=9e-17
isogroup26550	5.98925	0.538777	0.555798	0.969374	0.332358	0.748656	NADPH oxidase ; neutrophil cytosolic factor 1 E=5e-09
isogroup02092	8.3309	-0.301333	0.3112	-0.968293	0.332898	0.748925	Synapse-associated protein
isogroup02459	5.17899	-0.46758	0.483295	-0.967483	0.333302	0.748925	cAMP-dependent protein kinase types I and II, regulatory subunit ; cAMP-dependent protein kinase regulator E=8e-57
isogroup02975	14.7992	-0.227669	0.235189	-0.968024	0.333032	0.748925	Clathrin adaptor complex, small subunit ; AP-1 complex subunit sigma 1/2 E=3e-29
isogroup00420	5.00958	0.452025	0.467327	0.967255	0.333416	0.74893	Histidyl-tRNA synthetase ; histidyl-tRNA synthetase [EC:6.1.1.21] E=8e-14
isogroup01189	8.15706	0.326919	0.338289	0.96639	0.333849	0.749149	Histone deacetylase complex, catalytic component RPD3 ; histone deacetylase 3 [EC:3.5.1.98] E=8e-08
isogroup00359	4.49781	-0.404207	0.418441	-0.965984	0.334052	0.749355	FOG: Immunoglobulin C-2 Type/fibronectin type III domains
isogroup02707	16.9408	-0.279791	0.29039	-0.963499	0.335297	0.749389	BCL2-associated athanogene-like proteins and related BAG family chaperone regulators
isogroup03590	15.6792	0.32442	0.336122	0.965185	0.334452	0.749389	Actin depolymerizing factor ; cofilin E=4e-35
isogroup04280	6.3449	0.386469	0.400591	0.964747	0.334672	0.749389	Uncharacterized conserved protein
isogroup09080	14.6004	0.259751	0.269324	0.964457	0.334817	0.749389	NADPH oxidase ; neutrophil cytosolic factor 1 E=9e-84
isogroup13193	24.1857	0.194981	0.202081	0.964866	0.334612	0.749389	NADH:ubiquinone oxidoreductase, B17.2 subunit ; NADH dehydrogenase (ubiquinone) 1 alpha subcomplex 12 [EC:1.6.5.3 1.6.99.3] E=3e-84
isogroup02770	50.847	-0.218635	0.227158	-0.962478	0.33581	0.749932	Drebrins and related actin binding proteins ; cortactin E=1e-83
isogroup10308	4.62728	-0.428269	0.445283	-0.96179	0.336155	0.749932	alpha-1,6-mannosyltransferase [EC:2.4.1.-] E=3e-72
isogroup15131	12.562	0.241946	0.251676	0.96134	0.336381	0.750062	Trypsin ; trypsin [EC:3.4.21.4] E=1e-31
isogroup00441	4.65266	-0.469354	0.488986	-0.959852	0.33713	0.751481	FOG: Immunoglobulin C-2 Type/fibronectin type III domains ; protein tyrosine phosphatase, receptor type, D [EC:3.1.3.48] E=1e-81
isogroup17197	6.83005	-0.447445	0.466775	-0.958588	0.337766	0.751764	Alpha-D-galactosidase (melibiase) ; alpha-N-acetylgalactosaminidase [EC:3.2.1.49] E=2e-29
isogroup31656	5.67682	-0.352613	0.368451	-0.957016	0.338559	0.752416	Thymosin beta
isogroup20364	29.3837	-0.528943	0.554504	-0.953904	0.340132	0.753913	jagged E=1e-14
isogroup00588	19.6139	-0.252675	0.265153	-0.95294	0.34062	0.754312	Cysteine desulfurase NFS1 ; cysteine desulfurase [EC:2.8.1.7] E=4e-153
isogroup18547	24.3075	0.328663	0.344995	0.95266	0.340762	0.754312	40s ribosomal protein S26
isogroup00014	78.8447	0.155354	0.163378	0.950886	0.341662	0.755421	Dual specificity phosphatase ; dual specificity phosphatase [EC:3.1.3.16 3.1.3.48] E=2e-140
isogroup02384	23.8574	0.3166	0.332762	0.951432	0.341385	0.755421	Ste20-like serine/threonine protein kinase ; STE20-like kinase [EC:2.7.11.1] E=5e-125
isogroup04754	10.0753	0.287317	0.302132	0.950966	0.341621	0.755421	Predicted membrane protein
isogroup00031	21.2937	0.200126	0.210923	0.948811	0.342717	0.756391	Glycine/serine hydroxymethyltransferase ; glycine hydroxymethyltransferase [EC:2.1.2.1] E=5e-13
isogroup19245	11.5991	-0.385061	0.405771	-0.948961	0.342641	0.756391	thiopurine S-methyltransferase [EC:2.1.1.67] E=1e-40
isogroup00551	14.1691	0.24049	0.253653	0.948106	0.343076	0.756685	Uncharacterized conserved protein
isogroup03200	8.9187	-0.306243	0.324277	-0.944387	0.344972	0.757903	Uncharacterized coiled-coil protein
isogroup05379	7.10341	-0.343139	0.362873	-0.945617	0.344344	0.757903	Acyl-CoA:diacylglycerol acyltransferase (DGAT) ; 2-acylglycerol O-acyltransferase 2 [EC:2.3.1.22] E=1e-31
isogroup05453	11.7215	-0.363559	0.384889	-0.94458	0.344873	0.757903	suppressor of tumorigenicity protein 13 E=9e-11
isogroup06594	9.79717	-0.467434	0.494688	-0.944907	0.344707	0.757903	Collagens (type IV and type XIII), and related proteins ; collagen, type IV, alpha E=4e-07
isogroup03911	9.27257	-0.288912	0.306323	-0.943162	0.345598	0.758331	M13 family peptidase ; endothelin-converting enzyme [EC:3.4.24.71] E=3e-13
isogroup00865	18.3651	0.346718	0.368062	0.94201	0.346187	0.758368	Hypoxia-inducible factor 1/Neuronal PAS domain protein NPAS1 ; aryl hydrocarbon receptor E=2e-19
isogroup01916	22.9982	0.212274	0.225354	0.941958	0.346214	0.758368	Transcription initiation factor IIA, gamma subunit
isogroup03626	7.6132	0.353841	0.375392	0.942593	0.345889	0.758368	Splicing factor 3a, subunit 2 ; splicing factor 3A subunit 2 E=1e-66
isogroup26807	5.5087	0.387232	0.410928	0.942335	0.346021	0.758368	Creatine kinases
isogroup12284	11.122	0.265081	0.281583	0.941396	0.346502	0.758751	Uncharacterized coiled-coil protein
isogroup14859	18.0256	-0.231629	0.24626	-0.940587	0.346916	0.759163	Dystonin, GAS (Growth-arrest-specific protein), and related proteins ; spectrin beta E=3e-12
isogroup20818	6.31688	0.509958	0.542395	0.940196	0.347117	0.759353	Myosin class II heavy chain
isogroup03650	13.3064	0.25057	0.267418	0.936996	0.348761	0.759728	RNA-binding translational regulator IRP (aconitase superfamily) ; aconitate hydratase 1 [EC:4.2.1.3] E=1e-79
isogroup04148	5.1842	0.354276	0.377163	0.939318	0.347568	0.759728	Locus-specific chromosome binding proteins
isogroup04956	6.40835	0.437626	0.466043	0.939024	0.347718	0.759728	Phosphoglycerate mutase
isogroup04989	19.9585	0.29442	0.313758	0.938368	0.348056	0.759728	Heat shock transcription factor ; heat shock transcription factor 1 E=7e-59
isogroup05337	5.34096	0.422474	0.450707	0.937359	0.348574	0.759728	Uncharacterized conserved protein
isogroup02069	18.5667	-0.237368	0.254532	-0.932569	0.351043	0.761236	Protein involved in vacuolar protein sorting
isogroup03887	14.6952	0.287349	0.308075	0.932725	0.350962	0.761236	Vacuolar H+-ATPase V1 sector, subunit F ; V-type H+-transporting ATPase subunit F [EC:3.6.3.14] E=7e-41
isogroup07938	8.00855	-0.305878	0.327863	-0.932946	0.350848	0.761236	p21-activated serine/threonine protein kinase ; p21-activated kinase 1 [EC:2.7.11.1] E=2e-70
isogroup15021	5.3374	0.434611	0.465378	0.93389	0.350361	0.761236	Kinesin-like protein ; kinesin family member 3/17 E=3e-65
isogroup00629	4.99445	-0.48736	0.524404	-0.92936	0.352702	0.76434	Protein involved in glucose derepression and pre-vacuolar endosome protein sorting ; charged multivesicular body protein 4 E=6e-38
isogroup02409	18.8172	0.305184	0.328474	0.929095	0.35284	0.764391	Adaptor complexes medium subunit family ; AP-1 complex subunit mu E=3e-42
isogroup22746	8.37643	0.309527	0.333277	0.928739	0.353024	0.764544	Mitochondrial ribosomal protein S10
isogroup03046	6.57805	0.329753	0.355242	0.928249	0.353278	0.764847	Uncharacterized conserved protein
isogroup16730	37.1947	0.226891	0.244563	0.927742	0.353542	0.76517	40S ribosomal protein S25
isogroup05484	13.2069	0.308149	0.332718	0.926155	0.354365	0.766458	Predicted RNA-binding protein (RRM superfamily) ; pre-mRNA branch site protein p14 E=8e-85
isogroup03247	31.8187	0.251893	0.272327	0.924964	0.354985	0.767095	Uncharacterized conserved protein
isogroup05788	6.62603	-0.381285	0.412441	-0.924459	0.355248	0.767095	Beta amyloid precursor protein ; amyloid beta (A4) protein E=6e-85
isogroup02297	28.4341	-0.198022	0.21447	-0.92331	0.355846	0.767185	Deoxyribodipyrimidine photolyase/cryptochrome ; cryptochrome E=5e-93
isogroup04039	27.9605	0.209663	0.227636	0.921045	0.357027	0.767838	Peripheral-type benzodiazepine receptor and related proteins
isogroup08392	14.8888	-0.248502	0.269657	-0.921548	0.356764	0.767838	Adaptor protein Pellino
isogroup20748	5.36094	0.330251	0.358738	0.920592	0.357263	0.767838	Uncharacterized conserved protein
isogroup13617	6.81948	-0.398252	0.432927	-0.919907	0.357621	0.76805	Selective LIM binding factor
isogroup07640	18.4052	0.288214	0.31355	0.919198	0.357992	0.768354	Cysteine proteinase Cathepsin L ; cathepsin K [EC:3.4.22.38] E=3e-33
isogroup05340	7.12428	0.333751	0.363279	0.918719	0.358243	0.768646	DEAD-box protein abstrakt ; ATP-dependent RNA helicase [EC:3.6.4.13] E=2e-27
isogroup00035	7.42116	-0.332614	0.362894	-0.91656	0.359373	0.769133	DNA polymerase epsilon, subunit C ; DNA polymerase epsilon subunit 4 [EC:2.7.7.7] E=2e-37
isogroup04030	22.9099	0.252654	0.275858	0.915886	0.359727	0.769133	Signal recognition particle, subunit Srp19
isogroup06669	5.73136	0.389661	0.425452	0.915876	0.359732	0.769133	Uncharacterized conserved protein
isogroup09371	13.732	-0.251542	0.274425	-0.916617	0.359343	0.769133	Collagens (type IV and type XIII), and related proteins ; collagen, type VI, alpha E=7e-20
isogroup10996	132.325	0.158744	0.173257	0.916234	0.359544	0.769133	60S acidic ribosomal protein P2 ; large subunit ribosomal protein LP2 E=2e-38
isogroup07034	44.4173	0.181147	0.198562	0.912292	0.361615	0.770458	Myosin class II heavy chain ; myosin heavy chain E=1e-29
isogroup04534	7.26308	0.302716	0.333137	0.908684	0.363517	0.773281	Uncharacterized conserved protein
isogroup03242	8.36348	0.319332	0.351737	0.907871	0.363946	0.773948	Predicted RNA-binding protein (RRM superfamily) ; RNA-binding protein 39 E=7e-11
isogroup01388	16.1088	0.200863	0.22132	0.907569	0.364106	0.773955	Secretory carrier membrane protein
isogroup05140	85.2763	0.225111	0.248107	0.907312	0.364242	0.773955	FKBP-type peptidyl-prolyl cis-trans isomerase ; FK506-binding protein 14 [EC:5.2.1.8] E=4e-75
isogroup00990	14.7385	0.329872	0.364795	0.904266	0.365854	0.774136	NADH:ubiquinone oxidoreductase, B16.6 subunit/cell death-regulatory protein
isogroup01995	7.10773	-0.314753	0.348755	-0.902505	0.366789	0.774136	Transcription elongation factor SPT6
isogroup02388	5.795	0.358622	0.39647	0.904536	0.365711	0.774136	SNARE protein TLG1/Syntaxin 6 ; syntaxin 6 E=4e-140
isogroup03922	9.95384	-0.279447	0.309056	-0.904195	0.365892	0.774136	Member of the steroid/thyroid receptor superfamily
isogroup04850	19.5559	-0.218709	0.242402	-0.902256	0.366921	0.774136	RNA-binding protein LARP/SRO9 and related La domain proteins
isogroup11171	8.53836	-0.345136	0.382217	-0.902985	0.366534	0.774136	Serine/threonine protein kinase ; classical protein kinase C [EC:2.7.11.13] E=3e-120
isogroup19567	59.1588	0.196343	0.217588	0.902359	0.366866	0.774136	60S ribosomal protein L10A
isogroup22194	19.1349	-0.298648	0.33111	-0.90196	0.367078	0.774224	Uncharacterized conserved protein predicted to be involved in protein sorting
isogroup11146	5.07961	-0.463172	0.514355	-0.900492	0.367859	0.774652	DEAD box containing helicases ; intron-binding protein aquarius E=4e-90
isogroup01108	11.0224	-0.334272	0.372902	-0.896409	0.370034	0.774854	SNF2 family DNA-dependent ATPase
isogroup01931	9.70923	-0.276505	0.308309	-0.896844	0.369802	0.774854	Protein kinase C, alpha binding protein ; F-box and WD-40 domain protein 7 E=6e-19
isogroup02210	12.3269	0.265345	0.295997	0.896445	0.370015	0.774854	FOG: RRM domain ; RNA-binding protein 39 E=1e-11
isogroup02246	14.1468	-0.28608	0.318743	-0.897527	0.369438	0.774854	Alpha crystallins
isogroup02537	5.36203	-0.423907	0.472227	-0.897677	0.369358	0.774854	Uncharacterized conserved protein
isogroup02772	12.1381	0.255497	0.283969	0.899734	0.368262	0.774854	Axonemal dynein light chain ; dynein light intermediate chain, axonemal E=6e-58
isogroup02905	4.36346	-0.401637	0.447307	-0.8979	0.369239	0.774854	Putative Rab5-interacting protein
isogroup03108	10.7964	0.282596	0.314346	0.898998	0.368654	0.774854	GDP-fucose transporter
isogroup04046	5.23202	0.406353	0.451593	0.899822	0.368215	0.774854	Protein similar to predicted member of the intramitochondrial sorting protein family
isogroup04912	8.08657	0.401801	0.447994	0.896889	0.369778	0.774854	Zn-finger transcription factor ; protein inhibitor of activated STAT E=9e-145
isogroup10264	4.56755	-0.380109	0.423708	-0.897103	0.369664	0.774854	Dystrophin-like protein
isogroup28131	6.15023	-0.473192	0.527665	-0.896767	0.369843	0.774854	Fibroblast/platelet-derived growth factor receptor and related receptor tyrosine kinases ; fibroblast growth factor receptor 3 [EC:2.7.10.1] E=2e-16
isogroup00847	31.9765	0.180229	0.201218	0.895689	0.370419	0.775173	Elongation factor 1 beta/delta chain ; elongation factor 1-beta E=2e-35
isogroup04704	24.7936	0.366029	0.409112	0.89469	0.370953	0.775566	Histone H4 ; histone H4 E=7e-51
isogroup02253	37.369	0.186912	0.209033	0.894173	0.371229	0.77566	Heterochromatin-associated protein HP1 and related CHROMO domain proteins ; chromobox protein 1 E=1e-22
isogroup03140	18.4967	0.25999	0.290737	0.894245	0.371191	0.77566	Predicted proline-serine-threonine phosphatase-interacting protein (PSTPIP)
isogroup01938	20.137	0.188282	0.210772	0.893297	0.371698	0.775891	Predicted splicing factor, SR protein superfamily ; FUS-interacting serine-arginine-rich protein 1 E=5e-16
isogroup02520	6.36082	-0.406917	0.455717	-0.892916	0.371902	0.775891	Wnt family of developmental regulators ; wingless-type MMTV integration site family, member 8 E=1e-164
isogroup03150	173.58	0.198718	0.222759	0.892078	0.372351	0.775891	60S ribosomal protein L5
isogroup03720	6.04163	0.305461	0.342437	0.892022	0.372381	0.775891	Ca2+ sensor (EF-Hand superfamily) ; recoverin E=4e-17
isogroup30060	7.1389	0.304982	0.341983	0.891804	0.372498	0.775892	ATPase membrane sector associated protein
GCKDGN101ATQGH	4.73376	-0.515919	0.580116	-0.889338	0.373822	0.776266	RNA polymerase I termination factor, Myb superfamily
GCKDGN102EK4H3	5.4314	-0.348901	0.392671	-0.888533	0.374254	0.776266	Uncharacterized conserved protein
isogroup00145	29.2165	0.197093	0.221946	0.888021	0.374529	0.776266	20S proteasome, regulatory subunit beta type PSMB4/PRE4 ; 20S proteasome subunit beta 7 [EC:3.4.25.1] E=2e-175
isogroup02312	11.503	0.253482	0.284972	0.889498	0.373736	0.776266	Ku70-binding protein
isogroup08173	17.1677	0.23997	0.26951	0.890393	0.373255	0.776266	Transcription initiation factor TFIID, subunit BDF1 and related bromodomain proteins ; bromodomain-containing protein 3 E=2e-69
isogroup03347	8.01285	-0.335273	0.377918	-0.887159	0.374993	0.776507	Polyadenylation factor I complex, subunit, Yth1 (CPSF subunit)
isogroup11598	69.9291	0.177806	0.20036	0.887434	0.374846	0.776507	Cytochrome c oxidase, subunit VIIc/COX8
isogroup16253	6.34724	-0.445659	0.502539	-0.886814	0.375179	0.776574	Phosphatidylethanolamine binding protein
isogroup06572	6.60348	0.350769	0.396106	0.885543	0.375864	0.77711	Putative dynamitin
isogroup06046	10.9009	-0.363109	0.410413	-0.884742	0.376296	0.777284	Regulatory protein MLP and related LIM proteins ; cysteine and glycine-rich protein E=8e-06
isogroup06872	171.457	0.116953	0.132145	0.885037	0.376137	0.777284	40S ribosomal protein S7 ; small subunit ribosomal protein S7e E=2e-44
isogroup03693	14.9528	-0.368223	0.416488	-0.884114	0.376635	0.7774	Cytochrome oxidase subunit III and related proteins
isogroup09408	6.81695	-0.364661	0.412515	-0.883994	0.3767	0.7774	Phospholipase/carboxyhydrolase
isogroup02562	31.8624	0.306004	0.346331	0.883561	0.376933	0.777642	Prohibitin
GCKDGN103F5J0H	29.6354	-0.205529	0.233191	-0.881375	0.378115	0.778494	Subtilisin-like proprotein convertase ; furin [EC:3.4.21.75] E=1e-05
isogroup01499	9.48392	0.310869	0.352821	0.881095	0.378266	0.778494	NADH:ubiquinone oxidoreductase, B16.6 subunit/cell death-regulatory protein
isogroup08339	8.29627	-0.334711	0.379888	-0.881079	0.378275	0.778494	TNF receptor-associated factor 2 E=2e-76
isogroup02239	17.3468	-0.245116	0.279292	-0.877633	0.380143	0.780585	Ras-related small GTPase, Rho type ; Ras-related C3 botulinum toxin substrate 1 E=3e-86
isogroup03109	14.7705	0.232046	0.264694	0.876658	0.380672	0.780622	FOG: Leucine rich repeat ; erbb2-interacting protein E=1e-10
isogroup25394	21.3867	0.221286	0.252561	0.876168	0.380939	0.780622	CCR4-NOT transcriptional regulation complex, NOT5 subunit ; CCR4-NOT transcription complex subunit 3 E=7e-20
isogroup13863	4.76449	-0.350052	0.39986	-0.875436	0.381337	0.781198	histone-lysine N-methyltransferase NSD1/2 [EC:2.1.1.43] E=4e-57
isogroup00617	6.70518	-0.336479	0.384672	-0.874718	0.381728	0.781532	D-ribulose-5-phosphate 3-epimerase
isogroup22526	68.5898	-0.159899	0.18299	-0.873814	0.38222	0.78229	G1/S-specific cyclin D ; cyclin D2 E=3e-35
isogroup10802	12.304	0.237052	0.271702	0.872471	0.382951	0.783138	Transmembrane protein
isogroup02511	17.012	0.182494	0.209377	0.871605	0.383424	0.783286	Alternative splicing factor SRp55/B52/SRp75 (RRM superfamily) ; splicing factor, arginine/serine-rich 4/5/6 E=7e-56
isogroup10305	74.8607	0.170748	0.195826	0.871938	0.383242	0.783286	40S ribosomal protein S19 ; small subunit ribosomal protein S19e E=2e-39
isogroup11490	12.2874	0.281415	0.322861	0.871629	0.383411	0.783286	Thioredoxin-like protein ; protein disulfide-isomerase A4 [EC:5.3.4.1] E=4e-10
isogroup22610	17.2305	0.540381	0.620408	0.871009	0.383749	0.783319	Smoothened and related G-protein-coupled receptors ; frizzled 1/7 E=5e-26
isogroup24535	10.4789	0.259018	0.297392	0.870964	0.383774	0.783319	MP1 adaptor interacting protein P14
isogroup01965	72.1238	0.134924	0.155017	0.870386	0.38409	0.783725	Protein disulfide isomerase (prolyl 4-hydroxylase beta subunit) ; protein disulfide isomerase family A, member 3 [EC:5.3.4.1] E=2e-148
isogroup04235	5.65239	0.30786	0.354662	0.868037	0.385374	0.784198	Nucleoside diphosphate kinase
isogroup00552	9.12381	-0.309101	0.357034	-0.865746	0.38663	0.78573	RNA-binding protein La ; La-related protein 7 E=1e-13
isogroup05000	5.74925	-0.418175	0.483108	-0.865594	0.386713	0.78573	transcription factor Sp, invertebrate E=1e-04
isogroup00606	14.1159	-0.233642	0.270159	-0.86483	0.387132	0.786106	NADP/FAD dependent oxidoreductase ; NADPH-ferrihemoprotein reductase [EC:1.6.2.4] E=3e-28
isogroup21306	30.4694	0.230765	0.26721	0.86361	0.387802	0.786513	Molecular chaperones GRP78/BiP/KAR2, HSP70 superfamily ; heat shock 70kDa protein 1/8 E=4e-26
isogroup05006	5.88735	-0.346064	0.400991	-0.863023	0.388125	0.786711	Predicted RNA binding protein, contains KH domain ; baculoviral IAP repeat-containing 2/3/4 E=9e-08
isogroup08025	13.8987	0.225362	0.261458	0.861942	0.388719	0.787658	Fatty acid desaturase ; sphingolipid delta-4 desaturase [EC:1.14.-.-] E=8e-45
isogroup00890	9.37547	-0.245162	0.284955	-0.860354	0.389594	0.78824	mediator of RNA polymerase II transcription subunit 26 E=4e-99
isogroup07820	4.5424	0.436344	0.507633	0.859567	0.390028	0.78828	Microtubule assembly protein Doublecortin and related proteins, contain DCX domain
isogroup03428	30.5757	0.166456	0.193786	0.85897	0.390357	0.788594	RNA-binding protein musashi/mRNA cleavage and polyadenylation factor I complex, subunit HRP1 ; cold-inducible RNA-binding protein E=6e-54
isogroup02017	6.81731	0.31301	0.364837	0.857944	0.390923	0.789262	tRNA cytosine-5-methylases and related enzymes of the NOL1/NOP2/sun superfamily ; ribosomal RNA small subunit methyltransferase F [EC:2.1.1.-] E=7e-95
isogroup20171	7.63726	-0.347999	0.40628	-0.85655	0.391694	0.790342	myosin X E=4e-11
isogroup00327	16.218	0.280687	0.328576	0.854255	0.392964	0.790398	Seryl-tRNA synthetase ; seryl-tRNA synthetase [EC:6.1.1.11] E=2e-137
isogroup00587	9.26201	0.303251	0.355244	0.85364	0.393305	0.790398	Failed axon connections (fax) protein/glutathione S-transferase-like protein
isogroup02176	15.1654	0.204502	0.239422	0.85415	0.393022	0.790398	Uncharacterized conserved protein, contains TraB domain
isogroup10266	34.6594	0.261203	0.305849	0.854025	0.393091	0.790398	Ribosomal protein RPL1/RPL2/RL4L4
isogroup19521	4.4993	-0.361643	0.42326	-0.854424	0.39287	0.790398	Serine/threonine protein kinase
isogroup22596	8.23564	0.293797	0.343993	0.854077	0.393062	0.790398	Putative transcription factor ASH1/LIN-59
isogroup00659	7.22768	-0.312405	0.366228	-0.853034	0.393641	0.790464	Conserved protein Mo25 ; calcium binding protein 39 E=2e-52
isogroup02208	21.481	-0.240608	0.28319	-0.849636	0.395527	0.791409	Ras-related GTPase ; Ras family, other E=9e-66
isogroup04636	6.41214	0.383085	0.450155	0.851007	0.394765	0.791409	Serine/threonine protein kinase
isogroup02015	15.7366	0.188321	0.221786	0.849114	0.395818	0.791451	Splicing factor 3a, subunit 3 ; splicing factor 3A subunit 3 E=1e-55
isogroup17740	5.49556	0.368003	0.433583	0.84875	0.396021	0.791451	DNA-binding protein jumonji/RBP2/SMCY, contains JmjC domain ; histone demethylase JARID1 [EC:1.14.11.-] E=3e-18
isogroup03663	9.2338	0.302819	0.356956	0.848339	0.396249	0.791672	rRNA processing protein Rrp5 ; rRNA biogenesis protein RRP5 E=2e-57
isogroup01018	4.40058	-0.341602	0.403215	-0.847197	0.396885	0.792235	Hismacro and SEC14 domain-containing proteins
isogroup03813	7.74979	-0.331352	0.392539	-0.844125	0.3986	0.793766	Nonsense-mediated decay protein Upf3 ; regulator of nonsense transcripts 3 E=2e-89
isogroup02489	5.39926	0.401847	0.476289	0.843703	0.398835	0.793899	Molecular chaperone Prefoldin, subunit 5 ; prefoldin alpha subunit E=3e-93
isogroup03341	28.2543	0.216529	0.256678	0.843582	0.398903	0.793899	Predicted Yippee-type zinc-binding protein
isogroup01967	20.0023	0.198908	0.236009	0.842798	0.399341	0.793937	Ca2+/calmodulin-dependent protein kinase, EF-Hand protein superfamily ; calcium/calmodulin-dependent protein kinase (CaM kinase) II [EC:2.7.11.17] E=2e-30
isogroup08576	6.09603	-0.362353	0.429748	-0.843176	0.39913	0.793937	Alpha-L-fucosidase ; alpha-L-fucosidase [EC:3.2.1.51] E=2e-10
isogroup00406	15.518	0.212905	0.252907	0.841832	0.399882	0.793961	5-formyltetrahydrofolate cyclo-ligase
isogroup00717	17.215	0.216912	0.257633	0.84194	0.399821	0.793961	Lysosomal & prostatic acid phosphatases ; lysophosphatidic acid phosphatase type 6 [EC:3.1.3.2] E=2e-49
isogroup00814	11.195	-0.291256	0.346634	-0.840241	0.400774	0.79479	Protein phosphatase 2A regulatory subunit A and related proteins ; protein phosphatase 2 (formerly 2A), regulatory subunit A E=1e-90
isogroup05096	14.4011	0.320779	0.382287	0.839106	0.40141	0.794885	FOG: Immunoglobulin C-2 Type/fibronectin type III domains ; neural cell adhesion molecule E=2e-64
isogroup00019	32.1325	-0.172887	0.206637	-0.836667	0.40278	0.795048	Imidazoleglycerol-phosphate synthase subunit H-like
isogroup04237	8.97264	0.292681	0.350627	0.834734	0.403868	0.795048	Molecular chaperone (DnaJ superfamily) ; DnaJ homolog subfamily C member 9 E=8e-110
isogroup05212	4.98158	0.35889	0.429626	0.835355	0.403518	0.795048	RNA splicing factor - Slu7p ; pre-mRNA-processing factor SLU7 E=1e-77
isogroup06727	10.8987	-0.254349	0.303976	-0.836742	0.402738	0.795048	GTPase-activator protein
isogroup09017	5.18136	-0.430244	0.514851	-0.835667	0.403342	0.795048	Ca2+-modulated nonselective cation channel polycystin ; polycystin 1 E=4e-36
isogroup16607	5.51877	0.316357	0.377581	0.83785	0.402115	0.795048	SAM-dependent methyltransferases
isogroup18359	5.89876	0.296805	0.355458	0.834994	0.403721	0.795048	C-type lectin
isogroup06002	16.5525	0.207261	0.248471	0.834144	0.4042	0.795235	Nucleosome assembly protein NAP-1
isogroup05339	5.4587	0.393658	0.472256	0.833569	0.404524	0.795639	Microtubule-binding protein involved in cell cycle control ; microtubule-associated protein, RP/EB family E=2e-155
isogroup00716	45.6921	0.162333	0.19489	0.832943	0.404877	0.796099	Molecular chaperone (HSP90 family) ; molecular chaperone HtpG E=2e-89
isogroup16977	44.3899	0.149838	0.179976	0.832547	0.4051	0.796305	Oligosaccharyltransferase, beta subunit ; oligosaccharyltransferase complex subunit beta E=6e-12
isogroup02634	23.5558	-0.19315	0.232124	-0.832098	0.405353	0.796352	Predicted RNA-binding protein containing PIN domain and invovled in translation or RNA processing
isogroup03424	17.7129	-0.30795	0.370167	-0.83192	0.405454	0.796352	LRR-containing protein ; NACHT, LRR and PYD domains-containing protein 3 E=1e-90
isogroup15326	5.77096	-0.349453	0.42008	-0.831874	0.40548	0.796352	Argininosuccinate lyase ; argininosuccinate lyase [EC:4.3.2.1] E=9e-37
isogroup12081	81.4623	0.210672	0.253384	0.831437	0.405727	0.796501	40S ribosomal protein S20 ; small subunit ribosomal protein S20e E=2e-67
isogroup04687	8.92843	0.270647	0.32587	0.830535	0.406236	0.79667	U5 snRNP-specific protein-like factor and related proteins
GCKDGN101B6ZQP	5.21304	-0.326147	0.393279	-0.829301	0.406934	0.796703	Adaptor protein CED-6, contains PTB domain
isogroup12154	14.7848	0.250833	0.302548	0.829069	0.407065	0.796703	Choline phosphate cytidylyltransferase/Predicted CDP-ethanolamine synthase ; ethanolamine-phosphate cytidylyltransferase [EC:2.7.7.14] E=1e-79
isogroup18986	17.2218	-0.249823	0.300916	-0.83021	0.40642	0.796703	Uncharacterized conserved protein
isogroup02694	15.9178	0.235518	0.284505	0.827817	0.407774	0.796906	Secretory vesicle-associated protein ICA69, contains Arfaptin domain
isogroup00036	13.6646	0.196204	0.237522	0.826048	0.408777	0.797781	U2-associated snRNP A protein
isogroup00584	10.5855	0.269473	0.327813	0.822034	0.411058	0.797781	G-protein beta subunit
isogroup00964	10.2614	-0.223219	0.270933	-0.823889	0.410003	0.797781	Serine/threonine protein kinase, contains leucine zipper domain ; sterile alpha motif and leucine zipper containing kinase AZK [EC:2.7.11.25] E=2e-07
isogroup02407	10.8992	-0.241338	0.293461	-0.822385	0.410858	0.797781	Serine carboxypeptidases ; serine carboxypeptidase 1 [EC:3.4.16.-] E=1e-67
isogroup02464	12.1588	0.208697	0.253848	0.822135	0.411	0.797781	26S proteasome regulatory complex, ATPase RPT6 ; 26S proteasome regulatory subunit T4 E=6e-121
isogroup03144	11.2464	0.252105	0.306156	0.823455	0.41025	0.797781	Acyl-CoA thioesterase ; palmitoyl-CoA hydrolase [EC:3.1.2.2] E=3e-105
isogroup04835	7.78013	-0.248903	0.302441	-0.822981	0.410519	0.797781	Splicing coactivator SRm160/300, subunit SRm300
isogroup25637	4.44527	0.417328	0.507602	0.822155	0.410988	0.797781	26S proteasome regulatory complex, ATPase RPT1 ; 26S proteasome regulatory subunit T1 E=1e-19
isogroup05089	8.96834	-0.323203	0.394156	-0.819987	0.412224	0.797927	Transcription factor NERF and related proteins, contain ETS domain ; E74-like factor 3/5 E=8e-47
isogroup05987	9.83535	0.306317	0.373362	0.82043	0.411971	0.797927	Predicted assembly/vacuolar sorting protein ; charged multivesicular body protein 2B E=6e-118
isogroup09505	4.90488	-0.379417	0.462268	-0.820773	0.411775	0.797927	heparan sulfate N-deacetylase/N-sulfotransferase NDST2 [EC:3.1.1.- 2.8.2.-] E=2e-05
isogroup01485	8.22709	-0.266571	0.325241	-0.819612	0.412437	0.798093	Sugar transporter/spinster transmembrane protein
isogroup04365	7.88094	0.324625	0.396332	0.819074	0.412744	0.798394	Ca2+ sensor (EF-Hand superfamily) ; recoverin E=2e-53
isogroup18348	5.56541	-0.428598	0.523701	-0.818401	0.413128	0.798713	Predicted mitochondrial carrier protein
isogroup16751	186.198	0.12693	0.155282	0.817419	0.413689	0.799356	Alpha tubulin ; tubulin alpha E=2e-61
isogroup00762	18.4032	-0.243899	0.299216	-0.815126	0.415	0.799406	Lysophospholipase
isogroup03252	17.4026	-0.248736	0.304922	-0.815735	0.414651	0.799406	Histone H3 (Lys4) methyltransferase complex, subunit CPS25/DPY-30 ; protein dpy-30 E=1e-36
isogroup04910	5.24828	0.41315	0.506906	0.815043	0.415048	0.799406	GTP-binding protein-like, RAS superfamily ; Ras-related protein Rab-38 E=3e-29
isogroup22916	21.3501	-0.248237	0.304246	-0.815911	0.414551	0.799406	Pseudouridine synthase
isogroup00486	116.402	0.120856	0.148418	0.8143	0.415473	0.799583	C-type lectin
isogroup09448	12.2647	-0.245148	0.301489	-0.813124	0.416147	0.800191	Trypsin ; trypsin [EC:3.4.21.4] E=1e-32
isogroup25065	5.98027	0.302094	0.372145	0.811765	0.416927	0.801001	Transport protein particle (TRAPP) complex subunit
isogroup11128	10.985	0.24764	0.305167	0.811492	0.417083	0.801073	Isocitrate dehydrogenase, gamma subunit ; isocitrate dehydrogenase (NAD+) [EC:1.1.1.41] E=6e-30
isogroup22818	6.61784	-0.337114	0.416398	-0.809595	0.418173	0.802246	Myosin class II heavy chain
isogroup00289	21.9814	-0.242668	0.300068	-0.808712	0.418681	0.80267	Splicing factor 3b, subunit 3 ; splicing factor 3B subunit 3 E=2e-32
isogroup00372	5.22956	-0.312394	0.386485	-0.808296	0.41892	0.80267	Pattern-formation protein/guanine nucleotide exchange factor
isogroup04330	6.65839	0.274981	0.340048	0.808655	0.418713	0.80267	G protein gamma subunit
isogroup15206	5.29778	0.346373	0.428589	0.808171	0.418992	0.80267	Transcription elongation factor TFIIS/Cofactor of enhancer-binding protein Sp1 ; mediator of RNA polymerase II transcription subunit 26 E=6e-13
isogroup00139	18.2371	0.190089	0.235888	0.805844	0.420333	0.803289	GTPase-activating protein ; cell cycle arrest protein BUB2 E=7e-07
isogroup00897	11.6431	-0.26832	0.332582	-0.806779	0.419794	0.803289	Uncharacterized conserved protein
isogroup01937	13.6937	0.260538	0.323242	0.806013	0.420235	0.803289	Karyopherin (importin) alpha ; importin subunit alpha-2 E=2e-146
isogroup02060	6.58306	-0.30284	0.376242	-0.804908	0.420873	0.803289	Ca2+ binding protein, contains EF-hand motifs
isogroup02177	4.23327	-0.340537	0.422872	-0.805296	0.420649	0.803289	GTP-binding protein SEC4, small G protein superfamily, and related Ras family GTP-binding proteins ; Ras-related protein Rab-1A E=1e-63
isogroup04776	12.9425	0.195014	0.241675	0.806924	0.41971	0.803289	26S proteasome regulatory complex, subunit RPN11
isogroup09563	8.48139	-0.261635	0.324886	-0.805313	0.420639	0.803289	FOG: WD40 repeat
isogroup15461	5.48514	0.310899	0.385661	0.806145	0.420159	0.803289	40S ribosomal protein S12 ; small subunit ribosomal protein S12e E=3e-59
isogroup00220	5.51075	-0.381554	0.474191	-0.804643	0.421026	0.803307	Ca2+-dependent lipid-binding protein CLB1/vesicle protein vp115/Granuphilin A, contains C2 domain ; phosphatidylinositol-4-phosphate 3-kinase [EC:2.7.1.154] E=8e-16
isogroup15137	5.51826	0.348308	0.433118	0.804188	0.421288	0.803396	RNA polymerase I 49 kDa subunit
isogroup09951	49.7741	0.192636	0.240523	0.800903	0.423188	0.805643	60S ribosomal protein L32
isogroup05980	28.2779	-0.299101	0.373728	-0.800318	0.423527	0.805911	Collagens (type IV and type XIII), and related proteins ; macrophage receptor with collagenous structure E=2e-06
isogroup05654	5.01371	-0.335129	0.419137	-0.79957	0.42396	0.80627	Tyrosine kinase, EPH (ephrin) receptor family ; EphA7 [EC:2.7.10.1] E=7e-25
isogroup13639	59.0369	0.203937	0.255145	0.799297	0.424118	0.80627	40S ribosomal protein S14 ; small subunit ribosomal protein S14e E=4e-12
isogroup20120	7.66132	-0.298415	0.373542	-0.798879	0.42436	0.806277	Vacuolar H+-ATPase V0 sector, accessory subunit S1 (Ac45) ; V-type H+-transporting ATPase S1 subunit [EC:3.6.3.14] E=3e-24
isogroup07146	9.28221	0.274438	0.343749	0.798369	0.424656	0.806378	Small nuclear ribonucleoprotein (snRNP) LSM3
isogroup00510	41.0923	-0.20177	0.253077	-0.79727	0.425294	0.807076	FOG: Zn-finger ; krueppel-like factor 1/2/4 E=1e-87
isogroup06550	6.80902	0.274724	0.344751	0.796877	0.425523	0.807109	Predicted coiled-coil protein
isogroup02285	6.72002	-0.33261	0.417822	-0.796056	0.425999	0.807556	Adenine phosphoribosyl transferases
isogroup03625	11.3971	0.346616	0.435854	0.795257	0.426464	0.808168	Myosin phosphatase, regulatory subunit ; protein phosphatase 1 regulatory subunit 12B E=1e-67
isogroup27501	21.377	0.253332	0.318943	0.794285	0.427029	0.808823	Translocon-associated complex TRAP, delta subunit
isogroup08781	16.1744	-0.198129	0.2499	-0.792836	0.427873	0.809735	DNA helicase TIP49, TBP-interacting protein ; RuvB-like protein 2 [EC:3.6.4.12] E=6e-101
isogroup20899	6.48589	-0.27053	0.341415	-0.792379	0.42814	0.809782	Class 2 transcription repressor NC2, alpha subunit (DRAP1) ; DNA polymerase epsilon subunit 4 [EC:2.7.7.7] E=1e-69
isogroup01626	81.9904	0.203548	0.25765	0.790016	0.429518	0.809994	Transcription factor XBP-1 ; X box-binding protein 1 E=3e-52
isogroup02229	33.555	0.158336	0.200602	0.789304	0.429934	0.809994	Actin filament-coating protein tropomyosin ; tropomyosin 3 E=8e-13
isogroup02373	6.2399	0.346838	0.439001	0.790061	0.429492	0.809994	Reductases with broad range of substrate specificities ; 3-hydroxyacyl-CoA dehydrogenase / 3a,7a,12a-trihydroxy-5b-cholest-24-enoyl-CoA hydratase [EC:1.1.1.35 4.2.1.107] E=5e-54
isogroup02742	19.9804	0.206213	0.261363	0.78899	0.430118	0.809994	20S proteasome, regulatory subunit alpha type PSMA5/PUP2 ; 20S proteasome subunit alpha 5 [EC:3.4.25.1] E=2e-20
isogroup04512	6.98239	-0.298356	0.378502	-0.788256	0.430547	0.809994	Pleiotropic regulator 1 ; pleiotropic regulator 1 E=2e-49
isogroup07060	7.91455	0.24637	0.311599	0.790663	0.429141	0.809994	Phosphate acyltransferase
isogroup15720	11.3297	-0.385643	0.487102	-0.791708	0.428531	0.809994	bromodomain adjacent to zinc finger domain protein 2A E=3e-65
isogroup05808	5.8397	0.362058	0.459712	0.787574	0.430946	0.810278	Transcriptional coactivator p100
isogroup33598	5.2166	-0.306361	0.389074	-0.787411	0.431041	0.810278	Attractin and platelet-activating factor acetylhydrolase
isogroup07472	9.24249	-0.228608	0.290748	-0.786275	0.431706	0.811265	PHD Zn-finger protein
isogroup06886	21.3135	0.180314	0.230208	0.783267	0.43347	0.813439	Translation initiation factor 2, alpha subunit (eIF-2alpha) ; translation initiation factor 2 subunit 1 E=4e-13
isogroup00582	27.128	0.160409	0.205282	0.781407	0.434563	0.814463	mRNA cap methyltransferase ; mRNA (guanine-N7-)-methyltransferase [EC:2.1.1.56] E=4e-79
isogroup02458	7.88192	-0.254812	0.326014	-0.781599	0.43445	0.814463	Predicted dehydrogenase ; dehydrogenase/reductase SDR family member 7 [EC:1.1.-.-] E=2e-175
isogroup09657	6.29123	0.281614	0.360259	0.781698	0.434392	0.814463	WD40-repeat-containing subunit of the 18S rRNA processing complex ; ribosomal RNA-processing protein 9 E=3e-11
isogroup27515	10.4148	0.340903	0.435993	0.781901	0.434273	0.814463	Trypsin ; trypsin [EC:3.4.21.4] E=3e-35
isogroup00934	16.5222	0.277569	0.355418	0.780964	0.434824	0.814611	Projectin/twitchin and related proteins ; neural cell adhesion molecule E=2e-81
isogroup02356	25.5901	0.23078	0.296255	0.778992	0.435985	0.815851	Uncharacterized conserved protein
isogroup02874	16.8534	-0.194902	0.25025	-0.77883	0.43608	0.815851	Predicted Zn-finger protein ; AN1-type zinc finger and ubiquitin domain-containing protein 1 E=1e-38
isogroup08088	12.489	-0.228247	0.293073	-0.778806	0.436094	0.815851	Nucleolar GTPase/ATPase p130
isogroup01700	18.1296	0.274336	0.353061	0.777022	0.437146	0.816225	Splicing factor 3b, subunit 4
isogroup06535	6.44508	0.286801	0.369086	0.777057	0.437125	0.816225	ESCRT-I complex subunit VPS37 E=9e-62
isogroup02115	6.13874	-0.28043	0.361571	-0.775586	0.437993	0.817559	Tropomodulin and leiomodulin
isogroup08887	12.5631	0.229291	0.295944	0.774779	0.43847	0.817559	Disrupter of silencing SAS10
isogroup23974	14.8485	0.347717	0.44867	0.774996	0.438342	0.817559	Proteins containing BTB/POZ and Kelch domains, involved in regulatory/signal transduction processes ; kelch-like protein 18 E=1e-11
isogroup10027	9.9834	0.272169	0.351381	0.77457	0.438594	0.817562	Cytosolic Ca2+-dependent cysteine protease (calpain), large subunit (EF-Hand protein superfamily)
isogroup09494	5.15351	-0.43311	0.559781	-0.773713	0.4391	0.818279	Putative GTPase activating proteins (GAPs)
isogroup02838	9.73059	0.239373	0.309869	0.772496	0.439821	0.818739	Uncharacterized conserved coiled-coil protein
isogroup02751	20.5982	0.171406	0.222452	0.770529	0.440986	0.819982	Molecular chaperone (DnaJ superfamily) ; DnaJ homolog subfamily B member 6 E=3e-12
isogroup09568	5.36617	0.362599	0.470717	0.770312	0.441115	0.819982	Thioredoxin, nucleoredoxin and related proteins
isogroup02910	12.2496	0.190236	0.247249	0.76941	0.44165	0.820305	Mitochondrial associated endoribonuclease MAR1 (isochorismatase superfamily)
isogroup06421	8.65828	-0.377726	0.491443	-0.768606	0.442127	0.820499	Peptidylglycine alpha-amidating monooxygenase ; peptidylglycine monooxygenase [EC:1.14.17.3] E=1e-17
isogroup07715	5.43013	0.308759	0.403878	0.764487	0.444577	0.82266	Reductases with broad range of substrate specificities ; peroxisomal 2,4-dienoyl-CoA reductase [EC:1.3.1.34] E=7e-55
isogroup07771	17.9168	-0.279155	0.365522	-0.763716	0.445037	0.82266	Protein farnesyltransferase, alpha subunit/protein geranylgeranyltransferase type I, alpha subunit
isogroup10053	30.9441	-0.264082	0.345595	-0.764139	0.444785	0.82266	MORC family ATPases
isogroup02256	8.88623	0.237605	0.3117	0.762288	0.445888	0.822954	Mitochondrial carrier protein ; solute carrier family 25 (peroxisomal adenine nucleotide transporter), member 17 E=1e-06
isogroup04009	9.82395	-0.249288	0.326701	-0.763047	0.445435	0.822954	Ubiquitin protein ligase RSP5/NEDD4 ; E3 ubiquitin-protein ligase NEDD4 [EC:6.3.2.19] E=7e-28
isogroup12008	6.66405	-0.42143	0.552441	-0.762851	0.445552	0.822954	Meprin A metalloprotease ; tolloid-like protein 1 [EC:3.4.24.-] E=8e-09
isogroup04542	7.51426	0.232202	0.304967	0.761401	0.446418	0.823169	Uncharacterized conserved protein, contains CCCH-type Zn-finger
isogroup24869	30.513	-0.232991	0.306149	-0.761036	0.446635	0.823169	Glucosidase II catalytic (alpha) subunit and related enzymes, glycosyl hydrolase family 31
isogroup04848	8.48322	0.251597	0.330729	0.760737	0.446814	0.823273	RhoA GTPase effector DIA/Diaphanous
isogroup22211	23.9968	0.173965	0.228872	0.760099	0.447195	0.823749	Acyl carrier protein/NADH-ubiquinone oxidoreductase, NDUFAB1/SDAP subunit ; NADH dehydrogenase (ubiquinone) 1 alpha/beta subcomplex 1 [EC:1.6.5.3 1.6.99.3] E=4e-36
isogroup04005	10.951	0.216898	0.286095	0.758135	0.44837	0.825459	bromodomain adjacent to zinc finger domain protein 1A E=1e-73
isogroup04326	9.27242	0.276542	0.365582	0.756443	0.449384	0.826644	Beta-transducin family (WD-40 repeat) protein ; COMPASS component SWD3 E=3e-12
isogroup04816	9.48347	0.228392	0.302092	0.756032	0.44963	0.826755	FOG: Zn-finger ; krueppel-like factor 10/11 E=1e-115
isogroup02566	24.6247	0.158665	0.209996	0.75556	0.449913	0.826937	SEL1 protein E=2e-15
isogroup03346	5.02156	-0.322778	0.427387	-0.755236	0.450107	0.827035	Predicted E3 ubiquitin ligase ; breast cancer type 1 susceptibility protein E=2e-06
isogroup07423	12.2454	-0.237586	0.314658	-0.75506	0.450213	0.827035	SWAP mRNA splicing regulator
isogroup05399	7.15795	0.266281	0.352973	0.754395	0.450612	0.827441	huntingtin interacting protein 1 E=7e-77
isogroup08084	4.80323	0.352249	0.467	0.754281	0.450681	0.827441	Adaptor protein GRB2, contains SH2 and SH3 domains ; growth factor receptor-binding protein 2 E=2e-35
isogroup01513	6.22653	-0.429501	0.571068	-0.752102	0.45199	0.827709	endonuclease VIII-like 1 [EC:3.2.2.- 4.2.99.18] E=7e-62
isogroup02242	23.9435	0.162514	0.216007	0.752355	0.451838	0.827709	NADH:ubiquinone oxidoreductase, NDUFS8/23 kDa subunit ; NADH dehydrogenase (ubiquinone) Fe-S protein 8 [EC:1.6.5.3 1.6.99.3] E=6e-122
isogroup05375	51.9641	0.160204	0.212911	0.752444	0.451784	0.827709	Translocon-associated complex TRAP, beta subunit
isogroup14142	9.36908	-0.214782	0.285635	-0.751947	0.452083	0.827709	Predicted membrane protein
isogroup25112	15.7947	-0.210098	0.279927	-0.750544	0.452927	0.828163	Ca2+/calmodulin-dependent protein kinase, EF-Hand protein superfamily ; calcium/calmodulin-dependent protein kinase (CaM kinase) II [EC:2.7.11.17] E=5e-62
isogroup03769	12.1442	0.253629	0.338655	0.748928	0.4539	0.829424	Chitinase ; Di-N-acetylchitobiase [EC:3.2.1.-] E=2e-53
isogroup04886	17.1629	0.190393	0.25427	0.748784	0.453987	0.829424	Copper transporter
isogroup02445	20.2746	0.219995	0.294203	0.747766	0.454601	0.829714	Fibroblast/platelet-derived growth factor receptor and related receptor tyrosine kinases ; fibroblast growth factor receptor 3 [EC:2.7.10.1] E=1e-52
isogroup11720	6.08832	0.291555	0.390866	0.74592	0.455716	0.830771	Serine/threonine protein kinase ; MAP/microtubule affinity-regulating kinase [EC:2.7.11.1] E=2e-71
isogroup00612	8.0437	-0.281475	0.377714	-0.745207	0.456147	0.83133	Myosin class II heavy chain
isogroup02807	11.4347	0.286166	0.38416	0.744914	0.456324	0.831427	Phosphoinositide-specific phospholipase C ; phospholipase C, delta [EC:3.1.4.11] E=8e-46
isogroup00488	13.1599	-0.237404	0.320113	-0.741623	0.458316	0.832015	Glutamate-cysteine ligase regulatory subunit ; glutamate--cysteine ligase regulatory subunit E=2e-112
isogroup01992	21.9127	-0.223553	0.30119	-0.742232	0.457947	0.832015	Inositol polyphosphate 5-phosphatase and related proteins
isogroup02381	77.3493	-0.135081	0.181935	-0.742468	0.457804	0.832015	Palmitoyl protein thioesterase ; palmitoyl-protein thioesterase [EC:3.1.2.22] E=2e-89
isogroup02042	18.405	-0.217055	0.293094	-0.740564	0.458958	0.832155	Tetraspanin family integral membrane protein ; F-box protein 23 E=8e-39
isogroup02747	11.9547	-0.233486	0.315404	-0.740275	0.459133	0.832248	Molecular chaperones HSP70/HSC70, HSP70 superfamily ; heat shock 70kDa protein 1/8 E=1e-156
isogroup12901	8.22977	0.221411	0.299187	0.740041	0.459275	0.832281	Spliceosome-associated coiled-coil protein
isogroup03001	55.9545	0.159725	0.215896	0.739821	0.459409	0.832298	Actin depolymerizing factor ; cofilin E=5e-08
isogroup02955	18.4152	-0.154319	0.208751	-0.739247	0.459757	0.83264	LIM domain binding protein LDB1/NLI/CLIM
isogroup05087	5.42254	0.292231	0.395787	0.738355	0.460299	0.832873	Global transcriptional regulator, cell division control protein
isogroup02022	10.6749	0.276525	0.374866	0.737662	0.46072	0.833322	bZIP transcription factor MafK ; transcription factor MAFF/G/K E=2e-10
GCKDGN103GIQUW	7.08841	-0.377698	0.512456	-0.737035	0.461101	0.833754	Folylpolyglutamate synthase ; folylpolyglutamate synthase [EC:6.3.2.17] E=3e-39
isogroup08189	15.3508	0.258907	0.351723	0.736109	0.461664	0.834355	Mannosyl-oligosaccharide alpha-1,2-mannosidase and related glycosyl hydrolases ; ER degradation enhancer, mannosidase alpha-like 3 E=4e-08
isogroup02739	6.19366	-0.299755	0.408068	-0.73457	0.462602	0.834386	Uncharacterized conserved protein
isogroup03083	5.58651	-0.374543	0.509967	-0.734446	0.462677	0.834386	Uncharacterized conserved protein
isogroup05351	18.6869	0.206	0.280259	0.735034	0.462319	0.834386	Uncharacterized conserved protein, contains BTB/POZ domain
isogroup13430	9.94109	-0.34451	0.468488	-0.735368	0.462116	0.834386	nuclear factor NF-kappa-B p105 subunit E=2e-48
isogroup05134	8.75691	0.233918	0.318777	0.733797	0.463073	0.834845	Histone H3 (Lys4) methyltransferase complex, subunit CPS60/ASH2/BRE2 ; Set1/Ash2 histone methyltransferase complex subunit ASH2 E=1e-65
isogroup04499	8.11531	0.225286	0.307294	0.73313	0.463479	0.834905	Glycolipid transfer protein ; pleckstrin homology domain containing, family A (phosphoinositide binding specific) member 8 E=1e-145
isogroup23426	4.27564	-0.326695	0.445738	-0.732931	0.463601	0.834905	Predicted DNA-binding protein, contains SANT domain
isogroup04724	13.3669	-0.220526	0.302217	-0.729695	0.465576	0.836373	Adaptor complexes medium subunit family
isogroup06955	10.148	0.198939	0.272505	0.730039	0.465366	0.836373	Transcriptional effector CCR4-related protein
isogroup07619	8.89057	-0.228208	0.312652	-0.729909	0.465446	0.836373	Amino acid transporter protein
isogroup19139	39.3023	0.378913	0.51989	0.728832	0.466104	0.836373	C-type lectin ; nucleotide exchange factor SIL1 E=5e-21
isogroup07396	5.55027	-0.293424	0.403128	-0.72787	0.466693	0.836455	cation efflux system protein, CDF family E=3e-50
isogroup31884	4.94896	0.306312	0.420976	0.727623	0.466844	0.836502	translation initiation factor eIF-2B subunit gamma E=4e-10
isogroup01411	180.882	0.11123	0.153068	0.726668	0.467429	0.836656	40S ribosomal protein S24
isogroup01776	8.6867	-0.654684	0.900456	-0.727058	0.46719	0.836656	alpha-1,6-mannosyltransferase [EC:2.4.1.-] E=3e-38
isogroup02794	6.6814	-0.309716	0.426191	-0.726707	0.467405	0.836656	Crk family adapters ; proto-oncogene C-crk E=6e-135
isogroup04485	5.21712	0.314841	0.433198	0.726784	0.467358	0.836656	U4/U6 small nuclear ribonucleoprotein PRP3 E=2e-98
isogroup23522	6.67569	-0.406121	0.559191	-0.726265	0.467676	0.83686	mediator of RNA polymerase II transcription subunit 15 E=3e-37
isogroup02360	6.53378	-0.263493	0.363778	-0.724323	0.468867	0.837441	Angio-associated migratory cell protein (contains WD40 repeats) ; COMPASS component SWD3 E=5e-05
isogroup08185	7.99391	0.239326	0.33079	0.723498	0.469374	0.838049	COP9 signalosome, subunit CSN5
isogroup05990	4.86383	0.267539	0.371008	0.721114	0.470839	0.839398	glycogenin glucosyltransferase [EC:2.4.1.186] E=7e-70
isogroup01084	12.8201	0.199555	0.277025	0.72035	0.47131	0.839567	Tub family proteins ; TEA domain family member 1/3/4 E=2e-60
isogroup02379	4.88746	0.316676	0.439441	0.720635	0.471134	0.839567	Vacuolar H+-ATPase V0 sector, subunit c ; V-type H+-transporting ATPase 16kDa proteolipid subunit [EC:3.6.3.14] E=7e-10
isogroup28838	8.8311	0.249464	0.34624	0.720493	0.471221	0.839567	Protein phosphatase 1 binding protein spinophilin/neurabin II
isogroup00265	24.012	0.1493	0.207658	0.718972	0.472158	0.840632	FOG: Zn-finger ; transcription factor YY E=7e-75
isogroup03856	6.91329	0.303159	0.422686	0.717221	0.473238	0.841096	DNA helicase, TBP-interacting protein ; RuvB-like protein 2 [EC:3.6.4.12] E=1e-40
isogroup06459	7.40553	-0.258229	0.359943	-0.717415	0.473118	0.841096	Selective LIM binding factor
isogroup17897	5.85731	0.346279	0.483174	0.716676	0.473574	0.841366	Fatty acid desaturase ; stearoyl-CoA desaturase (delta-9 desaturase) [EC:1.14.19.1] E=8e-21
isogroup00337	9.34132	0.217357	0.303554	0.716042	0.473965	0.841615	Predicted Fe-S oxidoreductase
isogroup03446	19.4315	0.166014	0.232125	0.715191	0.474491	0.84188	Uncharacterized high-glucose-regulated protein
isogroup05939	5.92498	-0.266939	0.373154	-0.715358	0.474388	0.84188	NADH:ubiquinone oxidoreductase, NDUFS5/15kDa
isogroup11218	16.8664	0.176949	0.24733	0.715438	0.474338	0.84188	Dihydrolipoamide succinyltransferase (2-oxoglutarate dehydrogenase, E2 subunit) ; 2-oxoglutarate dehydrogenase E2 component (dihydrolipoamide succinyltransferase) [EC:2.3.1.61] E=2e-48
isogroup02945	7.87682	0.2787	0.389864	0.714866	0.474692	0.842013	Telomerase elongation inhibitor/RNA maturation protein PINX1
isogroup07979	18.8206	0.166078	0.232793	0.713415	0.475589	0.842855	26S proteasome regulatory complex, ATPase RPT5
isogroup04063	18.8269	0.165712	0.233397	0.710001	0.477703	0.844568	Protein tyrosine kinase 9/actin monomer-binding protein
isogroup05844	32.2601	-0.133333	0.187821	-0.709894	0.47777	0.844568	Aldehyde dehydrogenase ; aldehyde dehydrogenase family 9 member A1 [EC:1.2.1.47 1.2.1.3] E=9e-23
isogroup06812	6.11846	0.342913	0.482742	0.710345	0.477491	0.844568	Uncharacterized conserved protein
isogroup02660	70.3091	0.171813	0.242566	0.708315	0.47875	0.845724	Myosin regulatory light chain, EF-Hand protein superfamily ; myosin regulatory light chain 9 E=3e-106
isogroup06590	6.17873	-0.268441	0.379338	-0.707656	0.479159	0.845933	Allantoicase ; allantoicase [EC:3.5.3.4] E=2e-63
isogroup00380	30.6632	0.212759	0.300998	0.706844	0.479664	0.846295	Translation initiation factor 1 (eIF-1/SUI1) ; translation initiation factor 1 E=4e-47
isogroup05242	13.0337	-0.200895	0.284369	-0.706461	0.479902	0.846295	Beta-spectrin ; spectrin beta E=1e-30
GCKDGN101BPQYK	5.11647	-0.475065	0.673858	-0.704992	0.480815	0.846801	Carbonic anhydrase
isogroup00796	24.0143	0.151985	0.216319	0.702599	0.482305	0.846801	20S proteasome, regulatory subunit alpha type PSMA3/PRE10 ; 20S proteasome subunit alpha 1 [EC:3.4.25.1] E=7e-36
isogroup01952	6.43355	-0.32047	0.456725	-0.70167	0.482885	0.846801	Asparaginase ; beta-aspartyl-peptidase (threonine type) [EC:3.4.19.5] E=6e-95
isogroup02254	20.6708	-0.165051	0.234391	-0.704171	0.481327	0.846801	Transcription factor SIX and related HOX domain proteins ; protein phosphatase 1A (formerly 2C) [EC:3.1.3.16] E=4e-57
isogroup04843	7.60236	0.237188	0.338035	0.701666	0.482888	0.846801	RNA polymerase II transcription elongation factor Elongin/SIII, subunit elongin C ; transcription elongation factor B, polypeptide 1 E=2e-42
isogroup05186	12.9156	0.165579	0.235083	0.704341	0.48122	0.846801	Protein involved in autophagocytosis during starvation ; autophagy-related protein 3 E=4e-76
isogroup08167	9.75026	-0.208765	0.296826	-0.703326	0.481852	0.846801	Dual-specificity tyrosine-phosphorylation regulated kinase
isogroup05225	8.69354	-0.275328	0.392598	-0.701298	0.483117	0.846876	Ubiquitin regulatory protein UBXD2, contains UAS and UBX domains
isogroup02148	6.83099	0.30488	0.435898	0.69943	0.484283	0.847721	Actin filament-binding protein Afadin
isogroup09977	9.94552	-0.368936	0.527571	-0.699311	0.484358	0.847721	ubiquitin-conjugating enzyme E2 Q [EC:6.3.2.19] E=3e-33
isogroup02466	12.455	0.208416	0.29854	0.698117	0.485104	0.848608	p21-activated serine/threonine protein kinase ; STE20-like kinase [EC:2.7.11.1] E=6e-05
GCKDGN103GXGG6	12.6303	-0.239667	0.345255	-0.694175	0.487573	0.848749	Puromycin-sensitive aminopeptidase and related aminopeptidases ; puromycin-sensitive aminopeptidase [EC:3.4.11.-] E=2e-11
isogroup00190	7.28461	0.257584	0.370172	0.695851	0.486522	0.848749	DNA polymerase epsilon, catalytic subunit A
isogroup02027	10.8598	-0.215937	0.310325	-0.695842	0.486528	0.848749	Phenylalanyl-tRNA synthetase, beta subunit ; phenylalanyl-tRNA synthetase alpha chain [EC:6.1.1.20] E=1e-159
isogroup02804	30.4221	-0.214724	0.309122	-0.694625	0.48729	0.848749	Failed axon connections (fax) protein/glutathione S-transferase-like protein
isogroup03358	9.5055	-0.258416	0.371879	-0.694892	0.487123	0.848749	Cytochrome P450 CYP2 subfamily ; cytochrome P450, family 1, subfamily A, polypeptide 1 [EC:1.14.14.1] E=6e-23
isogroup04904	6.19177	0.348449	0.499927	0.697	0.485803	0.848749	Putative GTPase activating proteins (GAPs)
isogroup05509	8.49002	-0.332535	0.478705	-0.694656	0.487271	0.848749	Dystonin, GAS (Growth-arrest-specific protein), and related proteins ; spectrin beta E=4e-10
isogroup05956	20.4959	-0.245387	0.353903	-0.693374	0.488075	0.848749	caveolin 2 E=2e-32
isogroup06941	8.51612	-0.238234	0.343518	-0.693512	0.487988	0.848749	Protein involved in the nuclear export of pre-ribosomes
isogroup10232	5.89264	0.306485	0.441305	0.694498	0.48737	0.848749	Actin-binding cytoskeleton protein, filamin ; filamin E=3e-65
isogroup17756	6.0079	-0.268797	0.386219	-0.695969	0.486448	0.848749	Nidogen and related basement membrane protein proteins
isogroup18863	6.15287	-0.327	0.468669	-0.69772	0.485353	0.848749	E3 ubiquitin-protein ligase HUWE1 [EC:6.3.2.19] E=2e-37
isogroup07530	18.273	0.216778	0.313204	0.692129	0.488856	0.849827	UDP-galactose transporter related protein
isogroup09215	4.8081	0.30028	0.434145	0.691657	0.489153	0.850121	Ste20-like serine/threonine protein kinase ; WNK lysine deficient protein kinase [EC:2.7.11.1] E=2e-68
GCKDGN102C763F	4.67169	-0.366801	0.530853	-0.690967	0.489586	0.850561	Cysteine proteinase Cathepsin F ; cathepsin O [EC:3.4.22.42] E=3e-50
isogroup07085	5.52826	0.239483	0.346684	0.690781	0.489703	0.850561	Serine/threonine protein kinase and endoribonuclease ERN1/IRE1, sensor of the unfolded protein response pathway
isogroup00590	43.3677	0.245894	0.356604	0.689543	0.490482	0.850887	Photoreceptor synaptic vesicle protein HRG4/UNC-119
isogroup06313	33.6815	-0.274471	0.398914	-0.688045	0.491425	0.851862	FOG: TPR repeat
isogroup10410	8.93365	-0.313849	0.45672	-0.687181	0.491969	0.852585	Serine/threonine protein kinase
isogroup00033	50.4883	-0.27356	0.399458	-0.684827	0.493453	0.853214	Spliceosome subunit
isogroup02973	23.4242	0.155918	0.227484	0.685403	0.49309	0.853214	Histone 2A ; histone H2A E=2e-59
isogroup19138	7.70629	-0.329965	0.481571	-0.685185	0.493227	0.853214	Proteins containing Ca2+-binding EGF-like domains
isogroup11661	24.7142	0.286246	0.418288	0.684329	0.493768	0.853225	Ubiquitin protein ligase RSP5/NEDD4
GCKDGN101AU0PF	8.27762	-0.20913	0.306484	-0.68235	0.495018	0.853486	Multidrug resistance-associated protein/mitoxantrone resistance protein, ABC superfamily
isogroup02478	11.6188	-0.200823	0.294295	-0.682385	0.494996	0.853486	GTP-binding ADP-ribosylation factor-like protein yARL3 ; ADP-ribosylation factor 1 E=4e-31
isogroup06548	4.79444	-0.324974	0.475928	-0.682821	0.49472	0.853486	GTP-binding ADP-ribosylation factor-like protein ; ADP-ribosylation factor-like 8B E=5e-96
isogroup03103	7.81942	-0.248879	0.365037	-0.68179	0.495372	0.853625	G protein gamma subunit
isogroup00577	5.54999	0.269311	0.395325	0.68124	0.49572	0.853789	Cell division control protein/predicted DNA repair exonuclease
isogroup04091	9.17218	-0.391948	0.575676	-0.680847	0.495968	0.853967	LRR-containing protein ; NACHT, LRR and PYD domains-containing protein 3 E=2e-70
isogroup28926	4.90852	0.361708	0.531625	0.680382	0.496263	0.853967	Ribosomal RNA adenine dimethylase ; 18S rRNA (adenine1779-N6/adenine1780-N6)-dimethyltransferase [EC:2.1.1.183] E=5e-26
isogroup02900	4.92387	-0.331473	0.487845	-0.679464	0.496844	0.854628	Transcription initiation factor TFIID, subunit TAF11 ; transcription initiation factor TFIID subunit 11 E=1e-27
isogroup02048	5.73253	-0.264828	0.391707	-0.676086	0.498986	0.856141	Glutathione S-transferase
isogroup02085	10.7183	0.174491	0.257781	0.676896	0.498472	0.856141	Transcription factor HAND2/Transcription factor TAL1/TAL2/LYL1 ; inhibitor of DNA binding, dominant negative helix-loop-helix protein E=5e-53
isogroup02174	44.7361	0.124496	0.184041	0.67646	0.498749	0.856141	Differentiation-related gene 1 protein (NDR1 protein), related proteins
isogroup02857	9.45254	-0.22611	0.334498	-0.675968	0.499061	0.856141	Annexin
isogroup06173	23.5717	-0.141839	0.209452	-0.677191	0.498285	0.856141	NAD(P) transhydrogenase [EC:1.6.1.2] E=3e-40
isogroup08511	31.2623	-0.129322	0.190797	-0.677796	0.497901	0.856141	Thymosin beta
isogroup10769	8.09383	0.26903	0.397683	0.676493	0.498728	0.856141	Methylthioadenosine phosphorylase MTAP ; 5-methylthioadenosine phosphorylase [EC:2.4.2.28] E=4e-26
isogroup01929	6.91538	-0.262023	0.388295	-0.674804	0.499801	0.856219	bZIP transcription factor ATF6 ; activating transcription factor 6 E=9e-86
isogroup04543	6.92286	-0.251742	0.372793	-0.675286	0.499494	0.856219	Hydroxymethylglutaryl-CoA lyase ; hydroxymethylglutaryl-CoA lyase [EC:4.1.3.4] E=2e-45
GCKDGN103HEW45	5.17138	-0.318944	0.475199	-0.671179	0.502107	0.856599	Molecular chaperone Prefoldin, subunit 4
isogroup03182	7.33797	0.282354	0.420263	0.67185	0.501679	0.856599	Ubiquitin-specific protease ; ubiquitin carboxyl-terminal hydrolase 10 [EC:3.1.2.15] E=2e-26
isogroup03918	8.24167	-0.25192	0.375609	-0.670697	0.502413	0.856599	Predicted membrane proteins, contain hemolysin III domain ; adiponectin receptor E=8e-17
isogroup04197	9.80512	-0.217442	0.323792	-0.671549	0.501871	0.856599	Mitochondrial/chloroplast ribosomal protein S9 ; small subunit ribosomal protein S9 E=1e-53
isogroup04242	38.1652	0.110224	0.164103	0.671675	0.501791	0.856599	Protein transporter of the TRAM (translocating chain-associating membrane) superfamily ; translocating chain-associated membrane protein 1 E=2e-05
isogroup08486	5.08668	0.271559	0.403064	0.673738	0.500478	0.856599	Mitochondrial protein Surfeit 1/SURF1/SHY1, required for expression of cytochrome oxidase ; surfeit locus 1 family protein E=3e-37
isogroup18162	7.38252	0.34713	0.515803	0.67299	0.500954	0.856599	Component of synaptic membrane glycine-, glutamate- and thienylcyclohexylpiperidine-binding glycoprotein (43kDa)
isogroup02070	16.1986	-0.179531	0.267907	-0.670125	0.502778	0.856921	Predicted bromodomain transcription factor
isogroup01025	4.76565	-0.402009	0.600611	-0.669333	0.503283	0.85708	Hexokinase ; hexokinase [EC:2.7.1.1] E=4e-77
isogroup02767	19.914	0.154101	0.23008	0.66977	0.503005	0.85708	Oligosaccharyltransferase, gamma subunit ; oligosaccharyltransferase complex subunit gamma E=4e-86
isogroup03458	14.1919	0.189162	0.282731	0.669051	0.503463	0.85708	WD40 repeat-containing protein CHE-2
isogroup04911	11.9243	-0.177608	0.265419	-0.669159	0.503394	0.85708	Myosin phosphatase, regulatory subunit
isogroup18918	7.33461	-0.237218	0.354599	-0.668977	0.50351	0.85708	PHD finger protein AF10 ; bromodomain and PHD finger-containing protein 1 E=4e-68
GCKDGN101A0WKJ	6.44752	-0.288272	0.431619	-0.667885	0.504207	0.857395	Synaptic vesicle transporter SVOP and related transporters (major facilitator superfamily) ; MFS transporter, OCT family, solute carrier family 22 (organic cation transporter), member 5 E=2e-68
isogroup04560	18.602	-0.158287	0.236837	-0.668337	0.503919	0.857395	Ubiquinol cytochrome c reductase assembly protein CBP3
isogroup00945	6.57861	-0.275148	0.412421	-0.667155	0.504673	0.85797	Polypeptide N-acetylgalactosaminyltransferase
isogroup03583	18.2533	0.143739	0.215516	0.66695	0.504804	0.857974	Transcriptional co-repressor component ; histone deacetylase complex subunit SAP18 E=1e-67
isogroup00632	5.09773	-0.27586	0.413937	-0.66643	0.505136	0.858322	Chondroitin 6-sulfotransferase and related sulfotransferases ; chondroitin 4-sulfotransferase 11 [EC:2.8.2.5] E=5e-41
isogroup00277	8.3	0.265798	0.400021	0.664459	0.506396	0.859198	RNA polymerase II, large subunit
isogroup00649	17.8093	0.195205	0.294044	0.663864	0.506778	0.859198	Kinesin light chain ; kinesin light chain E=7e-95
isogroup06712	30.0837	-0.151773	0.228636	-0.66382	0.506805	0.859198	C-type lectin
isogroup31454	6.70297	-0.245921	0.370239	-0.664222	0.506548	0.859198	Myosin class II heavy chain ; electron transfer flavoprotein beta subunit E=3e-35
isogroup32852	26.1724	-0.185069	0.278621	-0.66423	0.506543	0.859198	Ubiquitin and ubiquitin-like proteins ; ubiquitin C E=4e-14
isogroup00320	6.34047	-0.272953	0.41242	-0.661833	0.508078	0.859528	Myosin class II heavy chain
isogroup00324	40.2748	0.148415	0.225235	0.658933	0.509939	0.859528	Tetraspanin family integral membrane protein ; CD63 antigen E=6e-75
isogroup03753	9.96834	0.217938	0.329071	0.662283	0.50779	0.859528	Cytoplasmic dynein intermediate chain ; dynein intermediate chain 2, axonemal E=3e-65
isogroup04347	5.58159	0.302651	0.456857	0.662465	0.507674	0.859528	Putative Zn-finger protein
isogroup03854	8.19198	-0.232638	0.353689	-0.657747	0.510701	0.859932	Atrazine chlorohydrolase/guanine deaminase
isogroup03349	25.961	0.186252	0.283351	0.65732	0.510975	0.860178	Voltage-gated shaker-like K+ channel, subunit beta/KCNAB ; aryl-alcohol dehydrogenase (NADP+) [EC:1.1.1.91] E=2e-103
isogroup07346	5.37468	0.320098	0.489525	0.653895	0.51318	0.862048	Predicted tRNA-splicing endonuclease subunit
isogroup19746	51.711	0.136838	0.209297	0.653796	0.513243	0.862048	60S ribosomal protein L44 ; large subunit ribosomal protein L44e E=1e-29
isogroup03409	5.28135	-0.280026	0.429286	-0.652306	0.514204	0.863013	Chromatin remodeling factor subunit and related transcription factors
isogroup02530	12.286	-0.223309	0.342862	-0.651309	0.514847	0.86366	dynactin 2 E=2e-131
isogroup01911	13.5289	-0.18625	0.28624	-0.650678	0.515255	0.864128	Heparin sulfate cell surface proteoglycan ; glypican 5 E=3e-17
isogroup06735	37.5485	0.122921	0.189402	0.648999	0.516339	0.864433	Nucleoside diphosphate kinase ; nucleoside-diphosphate kinase [EC:2.7.4.6] E=8e-95
isogroup09914	8.10154	-0.206398	0.31751	-0.650053	0.515658	0.864433	FOG: Armadillo/beta-catenin-like repeats ; mitotic spindle assembly checkpoint protein MAD2 E=3e-07
isogroup04961	26.8904	0.157592	0.243928	0.646059	0.518241	0.865511	Uncharacterized conserved protein
isogroup06014	12.1166	0.202261	0.31292	0.646368	0.518041	0.865511	Myosin class II heavy chain ; myosin V E=1e-05
isogroup32414	4.36679	-0.306962	0.475167	-0.646008	0.518274	0.865511	solute carrier family 6 (neurotransmitter transporter) member 18 E=6e-10
isogroup02110	5.99062	0.268227	0.416287	0.644332	0.51936	0.866246	Reductases with broad range of substrate specificities ; dehydrogenase/reductase SDR family member 4 [EC:1.1.-.-] E=2e-79
isogroup05764	19.7193	-0.254614	0.395318	-0.644073	0.519528	0.86631	Nuclear transport receptor Karyopherin-beta2/Transportin (importin beta superfamily)
isogroup03986	7.06828	0.29489	0.459379	0.64193	0.520918	0.867981	Hyaluronoglucosaminidase
isogroup03105	9.54831	-0.250433	0.392058	-0.638765	0.522976	0.868371	WD40 repeat protein
isogroup03718	11.41	-0.207121	0.323603	-0.640046	0.522143	0.868371	Alpha-L-fucosidase
isogroup04700	6.44683	0.249506	0.391652	0.637062	0.524085	0.868371	Putative receptor CCR1
isogroup05265	10.4434	-0.284112	0.445163	-0.63822	0.52333	0.868371	FOG: Immunoglobin and related proteins
isogroup05758	8.90789	0.22436	0.352422	0.636623	0.52437	0.868371	pre-rRNA-processing protein TSR2 E=1e-120
isogroup07179	7.91101	0.221875	0.346888	0.639617	0.522422	0.868371	Density-regulated protein related to translation initiation factor 1 (eIF-1/SUI1)
isogroup07498	58.4623	0.147127	0.231091	0.636663	0.524345	0.868371	60S ribosomal protein L11 ; large subunit ribosomal protein L11e E=3e-61
isogroup09895	5.90653	0.276864	0.434634	0.637005	0.524122	0.868371	Myosin essential light chain, EF-Hand protein superfamily ; myosin light chain, invertebrate E=5e-19
isogroup15769	4.71272	0.288038	0.451412	0.638084	0.523419	0.868371	Mitochondrial ribosomal protein L55
isogroup17215	10.6619	-0.184871	0.289819	-0.637883	0.52355	0.868371	IMP dehydrogenase/GMP reductase ; GMP reductase [EC:1.7.1.7] E=1e-22
isogroup24867	30.7137	0.230059	0.360528	0.638117	0.523397	0.868371	60S ribosomal protein L28
isogroup28645	7.38291	0.206549	0.324412	0.636688	0.524328	0.868371	Fetal globin-inducing factor (contains ankyrin repeats)
isogroup00594	11.6523	0.208161	0.328218	0.634214	0.525941	0.869209	40S ribosomal protein S12 ; small subunit ribosomal protein S12e E=3e-06
isogroup01892	21.6939	-0.141779	0.223615	-0.634031	0.526061	0.869209	Membrane component of ER protein translocation complex
isogroup02020	4.64812	0.30829	0.485907	0.634463	0.525779	0.869209	Uncharacterized conserved protein
isogroup05532	80.5493	-0.168505	0.265615	-0.634397	0.525822	0.869209	Cyclophilin type peptidyl-prolyl cis-trans isomerase ; peptidyl-prolyl isomerase G (cyclophilin G) [EC:5.2.1.8] E=3e-48
isogroup00511	30.5638	0.138721	0.218973	0.633508	0.526402	0.869341	Lectin VIP36, involved in the transport of glycoproteins carrying high mannose-type glycans ; lectin, mannose-binding 1 E=1e-41
isogroup00882	26.686	0.144194	0.227783	0.633033	0.526712	0.869639	Nucleolar protein-like/EBNA1-binding protein ; rRNA-processing protein EBP2 E=2e-41
isogroup03343	9.42892	-0.222708	0.352476	-0.63184	0.527492	0.869822	dsRNA-activated protein kinase inhibitor P58, contains TPR and DnaJ domains ; DnaJ homolog subfamily C member 3 E=6e-78
isogroup29041	17.8053	0.22719	0.360271	0.630608	0.528297	0.869822	Cyclic nucleotide phosphodiesterase
isogroup05203	8.04081	0.189456	0.300979	0.629466	0.529044	0.870278	FKBP-type peptidyl-prolyl cis-trans isomerase ; FK506-binding protein 4/5 [EC:5.2.1.8] E=1e-25
isogroup00381	4.74008	0.265339	0.422209	0.628454	0.529707	0.870297	Vacuolar sorting protein VPS36
isogroup02723	21.0875	0.137998	0.219424	0.628913	0.529406	0.870297	Regulator of ribosome synthesis
isogroup04825	15.7407	-0.176923	0.281507	-0.628486	0.529686	0.870297	Inosine triphosphate pyrophosphatase ; nucleoside-triphosphate pyrophosphatase [EC:3.6.1.19] E=3e-130
isogroup15258	6.0981	-0.587825	0.937847	-0.626781	0.530803	0.870818	cathepsin X [EC:3.4.18.1] E=4e-07
isogroup15588	4.28286	-0.270855	0.431944	-0.62706	0.53062	0.870818	Dystonin, GAS (Growth-arrest-specific protein), and related proteins
isogroup06401	39.7923	0.130511	0.208316	0.626503	0.530985	0.870904	Ca2+/calmodulin-dependent protein kinase, EF-Hand protein superfamily
isogroup05806	7.45039	0.266922	0.426229	0.62624	0.531158	0.870974	Glycerol-3-phosphate dehydrogenase
isogroup04160	4.55642	0.281344	0.450111	0.625054	0.531935	0.87161	Uncharacterized conserved protein
isogroup18939	9.31053	-0.242083	0.387252	-0.625132	0.531885	0.87161	LRR-containing protein ; NACHT, LRR and PYD domains-containing protein 3 E=1e-35
isogroup02443	6.34411	-0.288587	0.462169	-0.624419	0.532352	0.871867	Apoptosis antagonizing transcription factor/protein transport protein ; protein AATF/BFR2 E=1e-18
isogroup09211	5.71356	-0.280136	0.448568	-0.624512	0.532291	0.871867	Type I phosphodiesterase/nucleotide pyrophosphatase ; ectonucleotide pyrophosphatase/phosphodiesterase family member 1/3 [EC:3.1.4.1 3.6.1.9] E=3e-23
isogroup00569	38.3718	0.114771	0.184244	0.622929	0.533331	0.872202	glucose-6-phosphate 1-epimerase [EC:5.1.3.15] E=4e-48
isogroup00646	15.184	-0.186973	0.300042	-0.623157	0.533181	0.872202	Uncharacterized conserved protein
isogroup01042	11.7468	0.193055	0.309933	0.622894	0.533354	0.872202	Dystonin, GAS (Growth-arrest-specific protein), and related proteins
isogroup02014	13.345	-0.191437	0.307709	-0.622135	0.533853	0.872202	Protein phosphatase 4 regulatory subunit 2 related protein
isogroup03770	16.9095	0.174373	0.28043	0.621806	0.534069	0.872202	Wiskott Aldrich syndrome proteins ; WAS protein family, member 3 E=2e-118
isogroup12494	13.2154	0.192112	0.308995	0.621732	0.534118	0.872202	Histone acetyltransferase SAGA/ADA, catalytic subunit PCAF/GCN5 and related proteins
isogroup04719	4.78833	-0.344858	0.555561	-0.620739	0.534772	0.872419	OTU (ovarian tumor)-like cysteine protease ; OTU domain-containing protein 5 [EC:3.1.2.15] E=1e-68
isogroup00707	42.2347	0.138745	0.22433	0.618487	0.536254	0.873627	Ca2+-modulated nonselective cation channel polycystin ; polycystin 1 E=2e-45
isogroup02815	11.3983	-0.180127	0.291267	-0.618427	0.536294	0.873627	Myosin VII, myosin IXB and related myosins ; myosin XV E=1e-58
isogroup01955	16.7658	0.166977	0.270119	0.618161	0.536469	0.873663	Mitochondrial solute carrier protein ; solute carrier family 25 (mitochondrial dicarboxylate transporter), member 10 E=2e-115
isogroup03460	13.6291	-0.199977	0.323796	-0.617603	0.536837	0.873663	TNF receptor-associated factor ; E3 ubiquitin-protein ligase NRDP1 [EC:6.3.2.19] E=4e-177
isogroup05720	33.0684	0.156142	0.252698	0.617899	0.536642	0.873663	Mitochondrial F1F0-ATP synthase, subunit delta/ATP16 ; F-type H+-transporting ATPase subunit delta [EC:3.6.3.14] E=2e-82
GCKDGN101A6BNM	4.97773	-0.245636	0.397914	-0.617311	0.53703	0.873765	Protein containing adaptin N-terminal region
isogroup02692	18.5782	0.180387	0.292633	0.616427	0.537613	0.874077	RNA-binding protein required for biogenesis of the ribosomal 60S subunit
GCKDGN102EO4IZ	5.32508	0.250263	0.406724	0.615314	0.538348	0.874544	Predicted guanine nucleotide exchange factor
isogroup00940	4.91234	0.296425	0.481834	0.615201	0.538422	0.874544	Predicted endoplasmic reticulum membrane protein Lec35/MPDU1 involved in monosaccharide-P-dolichol utilization ; mannose-P-dolichol utilization defect 1 E=5e-48
isogroup02558	5.54049	0.26146	0.425616	0.614309	0.539011	0.875089	GTP-binding protein H-ray, small G protein superfamily ; Ras-related protein Rab-35 E=4e-127
isogroup03933	15.6743	-0.154754	0.252459	-0.612985	0.539886	0.87565	Trypsin ; mannan-binding lectin serine protease 1 [EC:3.4.21.-] E=2e-71
isogroup01112	51.6389	0.125373	0.20461	0.61274	0.540048	0.875701	20S proteasome, regulatory subunit alpha type PSMA6/SCL1 ; 20S proteasome subunit alpha 1 [EC:3.4.25.1] E=3e-151
GCKDGN103HG8WK	8.85326	0.263922	0.431655	0.611419	0.540922	0.875895	nucleolar complex protein 3 E=2e-18
isogroup17503	6.34909	-0.278203	0.455786	-0.61038	0.54161	0.876115	FOG: Hormone receptors ; COUP transcription factor 2 E=9e-57
isogroup03992	5.10076	-0.304598	0.500145	-0.60902	0.542511	0.876455	Ca2+-dependent phospholipid-binding protein Synaptotagmin, required for synaptic vesicle and secretory granule exocytosis ; DNA-directed RNA polymerase III subunit RPC6 E=1e-07
isogroup05229	7.17183	-0.245307	0.403033	-0.608652	0.542755	0.876455	Peroxidase/oxygenase
isogroup05619	11.4291	0.1824	0.299184	0.609658	0.542088	0.876455	WD40 repeat protein ; COMPASS component SWD3 E=5e-06
isogroup05833	5.95876	-0.31772	0.521691	-0.609019	0.542512	0.876455	Permease of the major facilitator superfamily ; MFS transporter, FLVCR family, MFS-domain-containing protein 7 E=4e-35
isogroup13656	36.5595	-0.203854	0.335699	-0.607253	0.543683	0.87693	interferon regulatory factor 2 E=2e-15
isogroup14775	5.68518	-0.251787	0.414582	-0.607328	0.543633	0.87693	serine/threonine-protein kinase PRP4 [EC:2.7.11.1] E=1e-36
isogroup03935	22.2865	0.198022	0.326287	0.606894	0.543921	0.877102	Ornithine aminotransferase
isogroup05541	4.26287	0.299101	0.493379	0.606229	0.544363	0.877482	Spliceosome subunit ; RNA-binding protein Luc7-like 2 E=2e-85
isogroup27424	15.2402	-0.155713	0.257095	-0.605663	0.544738	0.877511	Dyneins, heavy chain ; dynein heavy chain 1, cytosolic E=5e-34
isogroup04647	24.5978	-0.17922	0.296314	-0.604832	0.545291	0.877833	mRNA splicing factor ATP-dependent RNA helicase
isogroup02305	7.55371	0.217376	0.359576	0.604535	0.545488	0.87794	Membrane-associated guanylate kinase MAGUK (contains PDZ, SH3, HOOK and GUK domains) ; discs large protein E=9e-54
isogroup04380	25.0926	0.121353	0.200974	0.603825	0.54596	0.878488	Predicted ubiquitin-protein ligase/hyperplastic discs protein, HECT superfamily ; E3 ubiquitin-protein ligase EDD1 [EC:6.3.2.19] E=1e-50
isogroup29523	5.50043	0.337597	0.559704	0.60317	0.546395	0.878767	Glia maturation factor beta
isogroup04105	15.9596	-0.165649	0.274878	-0.602626	0.546758	0.878928	Hydroxyacyl-CoA dehydrogenase/enoyl-CoA hydratase ; 3-hydroxybutyryl-CoA dehydratase [EC:4.2.1.55] E=3e-11
isogroup24383	4.34781	0.316441	0.525092	0.602639	0.546749	0.878928	Translation initiation factor 1 (eIF-1/SUI1) ; translation initiation factor 1 E=3e-32
GCKDGN102DO5UO	8.66894	-0.247905	0.412742	-0.600631	0.548086	0.879081	5-3 exoribonuclease 1 [EC:3.1.13.-] E=2e-23
isogroup00506	26.4048	-0.120912	0.20176	-0.599285	0.548983	0.879081	Prosaposin
isogroup00621	8.35569	0.217445	0.361808	0.600997	0.547842	0.879081	Cytochrome b5 ; sulfite oxidase [EC:1.8.3.1] E=4e-07
isogroup00770	4.67476	0.238863	0.400594	0.596273	0.550993	0.879081	DEAH-box RNA helicase ; ATP-dependent RNA helicase DHX8/PRP22 [EC:3.6.4.13] E=5e-61
isogroup00783	41.1942	0.113217	0.189824	0.596432	0.550887	0.879081	Septin family protein (P-loop GTPase) ; peanut-like protein 1 (cell division control related protein 1) E=5e-95
isogroup02599	8.7981	0.218899	0.365672	0.598621	0.549426	0.879081	transcription initiation factor TFIIA large subunit E=6e-30
isogroup02916	45.4762	0.124283	0.208442	0.596247	0.55101	0.879081	Peptidyl-prolyl cis-trans isomerase ; peptidyl-prolyl isomerase C (cyclophilin C) [EC:5.2.1.8] E=2e-62
isogroup03078	6.23207	-0.206695	0.346734	-0.596119	0.551096	0.879081	Stress-induced protein UVI31+ ; BolA protein E=6e-69
isogroup03812	4.28357	0.295851	0.494425	0.598373	0.549591	0.879081	vacuolar protein sorting-associated protein VTA1 E=5e-25
isogroup05156	26.7027	-0.155872	0.261076	-0.597037	0.550483	0.879081	Fibrillins and related proteins containing Ca2+-binding EGF-like domains ; collagen, type XII, alpha E=2e-67
isogroup07713	13.4294	-0.155687	0.260326	-0.598048	0.549808	0.879081	Ca2+-binding protein (centrin/caltractin), EF-Hand superfamily protein ; centrin-2 E=2e-39
isogroup09463	6.31131	0.257372	0.427869	0.601521	0.547493	0.879081	essential for mitotic growth 1 E=1e-07
isogroup20978	4.39244	0.284538	0.473843	0.60049	0.54818	0.879081	Phosphatidylinositol-4-phosphate 5-kinase ; casein kinase II subunit beta E=2e-13
isogroup36589	11.2824	0.277467	0.465553	0.595994	0.551179	0.879081	Hsp27-ERE-TATA-binding protein/Scaffold attachment factor (SAF-B)
isogroup10950	8.41394	0.22185	0.372864	0.594989	0.551851	0.879734	Membrane trafficking and cell signaling protein HRS, contains VHS and FYVE domains ; hepatocyte growth factor-regulated tyrosine kinase substrate E=2e-16
isogroup05797	8.15832	0.227984	0.384249	0.593325	0.552964	0.880341	Dyneins, heavy chain ; dynein heavy chain, axonemal E=2e-91
isogroup01993	31.0555	-0.369154	0.623398	-0.592164	0.553741	0.880483	Cytochrome c oxidase, subunit I ; cytochrome c oxidase subunit I [EC:1.9.3.1] E=3e-53
isogroup03938	42.8269	0.127782	0.215675	0.592475	0.553532	0.880483	Iron binding protein involved in Fe-S cluster formation
isogroup11850	4.58481	-0.256346	0.433902	-0.590793	0.554659	0.881277	Fatty acid desaturase ; sphingolipid delta-4 desaturase [EC:1.14.-.-] E=3e-81
isogroup02953	12.9363	-0.170256	0.289647	-0.587806	0.556662	0.881558	Alpha-macroglobulin ; complement component 3 E=2e-05
isogroup04601	22.8343	0.126657	0.215549	0.587602	0.556799	0.881558	Adenylate kinase ; adenylate kinase [EC:2.7.4.3] E=5e-30
isogroup05382	11.7399	-0.175421	0.297898	-0.588864	0.555952	0.881558	Uncharacterized conserved protein containing ZZ-type Zn-finger
isogroup07988	4.95904	-0.230079	0.392589	-0.586057	0.557837	0.88173	multiple inositol-polyphosphate phosphatase [EC:3.1.3.62] E=1e-33
isogroup02301	5.13358	-0.403202	0.688513	-0.585612	0.558136	0.881994	folate receptor E=1e-95
isogroup07393	7.29109	0.212565	0.36313	0.585369	0.5583	0.882046	Transcription regulator XNP/ATRX, DEAD-box superfamily
isogroup04108	17.0625	0.140929	0.241245	0.584173	0.559104	0.883108	RhoA GTPase effector DIA/Diaphanous ; diaphanous 2 E=2e-91
GCKDGN103HGY2T	8.4738	-0.20666	0.355125	-0.581937	0.560609	0.883514	Multidomain protein, contains SPEC repeats, PH, SH3, and separate rac-specific and rho-specific guanine nucleotide exchange factor domains ; triple functional domain protein [EC:2.7.11.1] E=9e-11
isogroup00047	245.704	0.081709	0.140515	0.581497	0.560906	0.883514	Ubiquitin and ubiquitin-like proteins ; ubiquitin C E=8e-82
isogroup02760	6.13029	-0.23492	0.403797	-0.581777	0.560717	0.883514	Predicted ubiquitin regulatory protein, contains UAS and UBX domains
isogroup04451	6.83804	-0.233877	0.401883	-0.581953	0.560599	0.883514	Actin and related proteins ; actin, alpha cardiac muscle E=3e-134
isogroup10907	8.75835	0.196663	0.33818	0.581533	0.560881	0.883514	Protein required for normal rRNA processing
isogroup00965	14.1633	-0.27284	0.472637	-0.577271	0.563756	0.883735	Collagens (type IV and type XIII), and related proteins ; collagen, type IX, alpha E=1e-17
isogroup01211	58.2069	0.0944025	0.163907	0.57595	0.564649	0.883735	Projectin/twitchin and related proteins
isogroup02137	30.2173	0.158062	0.272294	0.580484	0.561588	0.883735	Malate dehydrogenase ; malate dehydrogenase [EC:1.1.1.37] E=9e-51
isogroup02563	7.81489	-0.198842	0.345483	-0.575547	0.564921	0.883735	Predicted 3-ketosphinganine reductase ; 3-dehydrosphinganine reductase [EC:1.1.1.102] E=2e-125
isogroup02647	27.2366	0.14926	0.259094	0.576082	0.56456	0.883735	Predicted GTPase-activating protein
isogroup02981	23.4988	0.152307	0.262764	0.579636	0.56216	0.883735	Focal adhesion protein PINCH-1, contains LIM domains ; paxillin E=3e-78
isogroup03975	4.44814	0.241354	0.418743	0.576376	0.564361	0.883735	Telomerase elongation inhibitor/RNA maturation protein PINX1 ; Pin2-interacting protein X1 E=5e-88
isogroup05776	4.54601	-0.273559	0.475228	-0.575638	0.56486	0.883735	Zinc-binding protein of the histidine triad (HIT) family ; Hit-like protein involved in cell-cycle regulation E=2e-78
isogroup11585	10.9434	0.206161	0.358009	0.575854	0.564714	0.883735	DNA replication licensing factor, MCM2 component
isogroup13076	15.3547	-0.231438	0.400662	-0.577639	0.563508	0.883735	Predicted G-alpha GTPase interaction protein, contains GoLoco domain ; superkiller protein 3 E=1e-17
isogroup30319	9.44111	-0.284503	0.490579	-0.579932	0.56196	0.883735	40S ribosomal protein S28
isogroup02826	83.3113	-0.102077	0.177576	-0.574837	0.565401	0.883751	Microtubule-associated anchor protein involved in autophagy and membrane trafficking ; GABA(A) receptor-associated protein (autophagy-related protein 8) E=1e-79
isogroup01252	12.4651	0.139858	0.244064	0.573036	0.56662	0.883875	Zn-binding protein Push ; E3 ubiquitin-protein ligase UBR4 [EC:6.3.2.19] E=8e-35
isogroup02654	4.91691	-0.254016	0.443062	-0.573319	0.566429	0.883875	chromobox protein 8 E=2e-06
isogroup05224	22.0972	-0.178358	0.311104	-0.573307	0.566437	0.883875	Collagens (type IV and type XIII), and related proteins ; collagen, type IV, alpha E=1e-30
isogroup05646	22.1915	0.150542	0.262214	0.57412	0.565887	0.883875	Myosin regulatory light chain, EF-Hand protein superfamily ; myosin regulatory light chain 9 E=1e-53
isogroup07435	9.36748	-0.195347	0.341422	-0.572158	0.567215	0.884032	Predicted membrane protein (associated with esophageal cancer in humans)
isogroup02786	14.7694	0.15361	0.269014	0.57101	0.567993	0.884438	Uncharacterized conserved protein
isogroup01012	6.32992	-0.243133	0.426461	-0.570117	0.568599	0.884928	Succinyl-CoA:alpha-ketoacid-CoA transferase ; 3-oxoacid CoA-transferase [EC:2.8.3.5] E=1e-59
isogroup03272	5.51128	0.224227	0.393269	0.570161	0.568569	0.884928	RNA polymerase II transcription initiation/nucleotide excision repair factor TFIIH, subunit TFB4 ; transcription initiation factor TFIIH subunit 3 E=2e-80
isogroup27600	16.0251	0.157807	0.276873	0.569962	0.568703	0.884928	Ganglioside-induced differentiation associated protein 3
GCKDGN102DL8UR	5.29086	0.223897	0.395312	0.566382	0.571134	0.885295	Corticosteroid 11-beta-dehydrogenase and related short chain-type dehydrogenases
isogroup03360	13.9513	0.154383	0.27259	0.566354	0.571153	0.885295	Putative translation initiation inhibitor UK114/IBM1
isogroup07504	6.16214	0.198541	0.350961	0.565707	0.571593	0.885295	Myosin class II heavy chain
isogroup10002	8.70966	-0.21763	0.383371	-0.567674	0.570256	0.885295	Cu2+/Zn2+ superoxide dismutase SOD1 ; Cu/Zn superoxide dismutase [EC:1.15.1.1] E=5e-32
isogroup03095	12.1294	0.159532	0.283121	0.563477	0.57311	0.886437	Chaperonin complex component, TCP-1 gamma subunit (CCT3) ; T-complex protein 1 subunit gamma E=3e-38
isogroup03037	24.7574	0.14294	0.253803	0.563192	0.573304	0.886532	Nucleolar protein NOP52/RRP1
isogroup00636	5.07442	-0.220857	0.392795	-0.56227	0.573932	0.886889	C-type lectin
isogroup00508	11.3025	0.190951	0.34011	0.561439	0.574499	0.886947	proliferating cell nuclear antigen E=3e-128
isogroup02572	15.9219	-0.130889	0.233428	-0.560728	0.574983	0.887126	ATP-dependent RNA helicase ; ATP-dependent RNA helicase DDX24/MAK5 [EC:3.6.4.13] E=6e-22
isogroup05146	5.99226	-0.194357	0.346837	-0.560369	0.575228	0.887126	Predicted ATPase, nucleotide-binding ; ATP-binding protein involved in chromosome partitioning E=3e-14
isogroup10974	12.816	0.143843	0.257042	0.559609	0.575746	0.887555	Fas-mediated apoptosis inhibitor FAIM
isogroup00328	7.53	0.18958	0.340269	0.557148	0.577426	0.887847	Xaa-Pro dipeptidase [EC:3.4.13.9] E=9e-106
isogroup01891	6.99007	-0.179349	0.32143	-0.557973	0.576863	0.887847	E3 ubiquitin ligase interacting with arginine methyltransferase
isogroup02610	11.2478	-0.164084	0.294212	-0.557708	0.577043	0.887847	Halotolerance protein HAL3 (contains flavoprotein domain)
isogroup16925	10.3472	0.150236	0.269613	0.557229	0.577371	0.887847	COP9 signalosome, subunit CSN4
isogroup21818	17.7475	0.201461	0.362205	0.556206	0.57807	0.887847	60S ribosomal protein L35 ; large subunit ribosomal protein L35e E=3e-48
isogroup06710	10.0791	0.192627	0.34789	0.5537	0.579784	0.888967	Neural cell adhesion molecule L1 ; neuronal cell adhesion molecule E=1e-119
isogroup02096	15.224	-0.184794	0.334559	-0.552352	0.580707	0.889489	N-acylethanolamine-hydrolyzing acid amidase [EC:3.5.1.-] E=6e-56
isogroup02178	8.83223	0.186761	0.338462	0.551794	0.581089	0.889489	Sphingoid base-phosphate phosphatase ; sphingosine-1-phosphate phosphatase 1 [EC:3.1.3.-] E=4e-10
isogroup02778	9.31262	-0.174827	0.316589	-0.55222	0.580798	0.889489	Calcium/calmodulin-dependent serine protein kinase/membrane-associated guanylate kinase ; membrane protein, palmitoylated 5 (MAGUK p55 subfamily member 5) E=6e-24
isogroup01960	46.2969	-0.130178	0.236258	-0.550999	0.581635	0.889602	Leucine-rich acidic nuclear protein ; U2 small nuclear ribonucleoprotein A E=3e-82
isogroup04871	10.2289	-0.240036	0.435665	-0.550965	0.581658	0.889602	Cysteine proteinase Cathepsin L ; cathepsin L [EC:3.4.22.15] E=3e-126
isogroup02165	4.34875	-0.224511	0.409569	-0.548165	0.583579	0.890563	Uncharacterized conserved protein
isogroup02725	12.6568	0.142631	0.260451	0.547632	0.583945	0.890563	Protein involved in Snf1 protein kinase complex assembly
isogroup04321	7.87241	0.197307	0.35987	0.548272	0.583505	0.890563	Small Nuclear ribonucleoprotein splicing factor ; U6 snRNA-associated Sm-like protein LSm1 E=7e-13
isogroup24253	28.9531	0.313422	0.572467	0.547494	0.584039	0.890563	hexaprenyldihydroxybenzoate methyltransferase [EC:2.1.1.114] E=2e-05
isogroup03082	46.1306	0.130025	0.238457	0.545278	0.585562	0.891629	Actin-related protein Arp2/3 complex, subunit Arp3 ; actin, alpha cardiac muscle E=5e-16
isogroup04909	6.78491	-0.223954	0.410804	-0.545161	0.585643	0.891629	Glutathione S-transferase ; glutathione S-transferase [EC:2.5.1.18] E=2e-125
isogroup30289	8.27391	-0.220054	0.403395	-0.545505	0.585406	0.891629	Creatine kinases ; creatine kinase [EC:2.7.3.2] E=2e-39
isogroup11869	6.24418	-0.250286	0.459505	-0.544687	0.585969	0.891904	Cytochrome P450 CYP4/CYP19/CYP26 subfamilies ; cytochrome P450, family 46, subfamily A (cholesterol 24(S)-hydroxylase) [EC:1.14.13.98] E=3e-28
isogroup28843	48.1434	0.233135	0.428155	0.544511	0.58609	0.891904	Collagens (type IV and type XIII), and related proteins ; dynactin 2 E=1e-18
isogroup02737	10.6237	0.158894	0.292147	0.543883	0.586522	0.892158	Ras-related GTPase ; Ras-related protein Ral-A E=1e-109
isogroup00333	5.70625	0.22537	0.415063	0.542978	0.587145	0.892358	NADH-ubiquinone oxidoreductase, NUFS7/PSST/20 kDa subunit ; NADH dehydrogenase (ubiquinone) Fe-S protein 7 [EC:1.6.5.3 1.6.99.3] E=6e-76
isogroup01949	46.2995	-0.095522	0.176333	-0.541714	0.588016	0.892358	Transcription factor CA150 ; transcription elongation regulator 1 E=2e-127
isogroup02100	11.8228	-0.281323	0.518104	-0.542986	0.587139	0.892358	AFH1-interacting protein FIP2, contains BTB/POZ domain and pentapeptide repeats ; BTB/POZ domain-containing adapter for CUL3-mediated RhoA degradation protein E=3e-84
isogroup03038	6.78544	-0.190523	0.351306	-0.542327	0.587593	0.892358	Cytoplasmic Zn-finger protein BRAP2 (BRCA1 associated protein) ; BRCA1-associated protein [EC:6.3.2.19] E=1e-117
isogroup03523	13.1639	-0.16888	0.311964	-0.541345	0.58827	0.892358	tripeptidyl-peptidase I [EC:3.4.14.9] E=1e-88
isogroup07537	32.1101	-0.13263	0.245144	-0.541029	0.588488	0.892358	myosin-light-chain kinase [EC:2.7.11.18] E=1e-05
isogroup11203	22.0036	-0.12724	0.23467	-0.542208	0.587675	0.892358	Uncharacterized conserved protein
isogroup00519	33.981	0.10144	0.187657	0.54056	0.588811	0.8924	Ornithine decarboxylase antizyme
isogroup03940	42.0134	-0.138523	0.256251	-0.540575	0.588801	0.8924	Protein phosphatase 1, regulatory subunit, and related proteins ; mitogen-activated protein kinase organizer 1 E=2e-05
isogroup04125	5.65725	0.227634	0.421503	0.540054	0.58916	0.892727	Protein phosphatase 1, regulatory subunit, and related proteins ; mitogen-activated protein kinase organizer 1 E=1e-08
isogroup00056	6.95681	0.201585	0.377681	0.533745	0.593518	0.893118	Transcription factor SIX and related HOX domain proteins ; protein phosphatase 1A (formerly 2C) [EC:3.1.3.16] E=2e-69
isogroup00495	23.412	-0.146907	0.275957	-0.532356	0.59448	0.893118	Cytoskeletal protein Adducin ; L-fuculose-phosphate aldolase [EC:4.1.2.17] E=1e-63
isogroup00581	10.0359	0.170058	0.319117	0.532903	0.594101	0.893118	RNA-binding protein LARK, contains RRM and retroviral-type Zn-finger domains ; U11/U12 small nuclear ribonucleoprotein 31 kDa protein E=4e-10
isogroup00611	33.8987	0.171888	0.31949	0.538007	0.590572	0.893118	Integrin beta subunit (N-terminal portion of extracellular region)
isogroup00739	30.2786	0.139381	0.261643	0.532714	0.594232	0.893118	Transcriptional activator FOSB/c-Fos and related bZIP transcription factors ; activating transcription factor 4 E=1e-75
isogroup00906	137.408	0.107485	0.201217	0.534173	0.593222	0.893118	Vacuolar H+-ATPase V0 sector, subunits c/c ; V-type H+-transporting ATPase 16kDa proteolipid subunit [EC:3.6.3.14] E=8e-80
isogroup02183	11.8984	0.140425	0.26322	0.53349	0.593695	0.893118	G protein signaling regulators ; regulator of G-protein signalling 3 E=9e-87
isogroup02940	14.4269	0.139157	0.26018	0.534849	0.592755	0.893118	Chaperonin complex component, TCP-1 zeta subunit (CCT6) ; vitamin-K-epoxide reductase (warfarin-sensitive) [EC:1.1.4.1] E=1e-84
isogroup03121	5.06448	-0.219674	0.411536	-0.53379	0.593487	0.893118	histamine N-methyltransferase [EC:2.1.1.8] E=4e-163
isogroup03661	9.21891	0.189496	0.352375	0.537768	0.590737	0.893118	Tropomodulin and leiomodulin ; tropomodulin E=9e-147
isogroup04154	7.06523	0.226796	0.424743	0.53396	0.593369	0.893118	Predicted NAD-dependent oxidoreductase
isogroup05589	31.124	0.105507	0.197131	0.535215	0.592501	0.893118	20S proteasome, regulatory subunit alpha type PSMA2/PRE8 ; 20S proteasome subunit alpha 2 [EC:3.4.25.1] E=2e-18
isogroup06089	9.16119	-0.202839	0.378523	-0.53587	0.592049	0.893118	Calmodulin and related proteins (EF-Hand superfamily) ; calbindin D28 E=3e-11
isogroup06870	19.4584	-0.124264	0.231453	-0.536889	0.591344	0.893118	Germ-line stem cell division protein Hiwi/Piwi; negative developmental regulator ; aubergine E=4e-41
isogroup07861	36.766	0.173815	0.323253	0.537705	0.59078	0.893118	G-protein alpha subunit (small G protein superfamily) ; guanine nucleotide binding protein (G protein), alpha 12 E=2e-71
isogroup08975	22.1487	0.145456	0.272458	0.533866	0.593434	0.893118	Defender against cell death protein/oligosaccharyltransferase, epsilon subunit
isogroup10044	7.30823	0.186508	0.348693	0.534877	0.592735	0.893118	Histone acetyltransferase SAGA associated factor SGF29 ; SAGA-associated factor 29 E=6e-64
isogroup10170	10.3081	0.167764	0.312884	0.536188	0.591829	0.893118	Myosin class II heavy chain
isogroup11930	6.34124	0.350678	0.657122	0.533658	0.593578	0.893118	NADPH oxidase ; neutrophil cytosolic factor 1 E=2e-23
isogroup15549	15.129	0.261821	0.486759	0.537886	0.590656	0.893118	Ribosomal protein S6 kinase ; p70 ribosomal S6 kinase [EC:2.7.11.1] E=1e-15
isogroup16500	8.51048	-0.208856	0.389723	-0.535909	0.592021	0.893118	nonvoltage-gated sodium channel 1 beta E=2e-05
isogroup20731	5.73832	-0.253383	0.474261	-0.534269	0.593155	0.893118	Nuclear helicase MOP-3/SNO (DEAD-box superfamily)
isogroup21057	43.1311	0.148279	0.2785	0.532419	0.594436	0.893118	Alkyl hydroperoxide reductase, thiol specific antioxidant and related enzymes ; peroxiredoxin 1 [EC:1.11.1.15] E=8e-19
isogroup24879	7.48295	-0.229798	0.426149	-0.539243	0.589719	0.893118	ER-Golgi vesicle-tethering protein p115
isogroup05296	26.3557	0.135881	0.255362	0.532111	0.594649	0.893173	Splicing factor 1/branch point binding protein (RRM superfamily) ; KH domain-containing, RNA-binding, signal transduction-associated protein 3 E=2e-07
isogroup02071	9.4244	0.158602	0.298797	0.530802	0.595556	0.894134	Clathrin adaptor complex, small subunit ; AP-1 complex subunit sigma 1/2 E=2e-25
isogroup02343	20.8648	-0.125526	0.237669	-0.528152	0.597394	0.89429	Actin and related proteins ; actin beta/gamma 1 E=1e-164
isogroup05289	5.624	-0.210784	0.398672	-0.528716	0.597003	0.89429	Caspase, apoptotic cysteine protease ; caspase invertebrate, apoptosis-related cysteine protease [EC:3.4.22.-] E=5e-24
isogroup07817	14.0244	0.160988	0.303908	0.529727	0.596301	0.89429	Hsp70-interacting protein Hip/Transient component of progesterone receptor complexes and an Hsp70-binding protein ; suppressor of tumorigenicity protein 13 E=1e-52
isogroup04767	17.2391	0.122913	0.232808	0.527959	0.597528	0.894291	NIPSNAP1 protein
isogroup05513	166.334	0.0765283	0.145084	0.527476	0.597863	0.89438	Radixin, moesin and related proteins of the ERM family ; radixin E=1e-127
isogroup07673	4.29466	0.294184	0.557596	0.527594	0.597781	0.89438	Aldo/keto reductase family proteins ; 2,5-diketo-D-gluconate reductase A [EC:1.1.1.274] E=5e-09
GCKDGN103GJ9KW	10.1775	-0.139918	0.265483	-0.52703	0.598173	0.894457	Uncharacterized conserved protein
isogroup34515	8.88841	-0.295315	0.561132	-0.526285	0.59869	0.894633	NACHT, LRR and PYD domains-containing protein 3 E=4e-05
isogroup11923	25.8924	0.141377	0.269422	0.524742	0.599763	0.8956	Ubiquitin/40S ribosomal protein S27a fusion ; ubiquitin-like protein Nedd8 E=3e-30
isogroup08638	14.1944	-0.13537	0.258742	-0.523185	0.600845	0.895936	Actin and related proteins ; actin, alpha cardiac muscle E=6e-110
isogroup09628	28.0082	0.218949	0.417801	0.52405	0.600244	0.895936	protein Tob/BTG E=1e-05
isogroup22483	15.4486	0.292102	0.557805	0.523662	0.600513	0.895936	Uncharacterized conserved protein
isogroup20157	17.1912	-0.2713	0.51988	-0.52185	0.601774	0.896644	Projectin/twitchin and related proteins
isogroup00494	49.382	0.134057	0.257215	0.521187	0.602236	0.896734	Molecular chaperones HSP105/HSP110/SSE1, HSP70 superfamily ; heat shock 70kDa protein 4 E=1e-172
isogroup02637	48.4581	0.0959967	0.184114	0.521397	0.60209	0.896734	Ubiquitin protein ligase RSP5/NEDD4 ; atrophin-1 interacting protein 5 (WW domain containing E3 ubiquitin protein ligase 1) [EC:6.3.2.19] E=5e-108
isogroup11567	16.8169	-0.137736	0.264265	-0.521202	0.602226	0.896734	Polycomb group protein SCM/L(3)MBT (tumor-supressor in Drosophila and humans) ; sex comb on midleg-like protein 2 E=2e-06
isogroup03541	8.14599	-0.207807	0.39889	-0.520964	0.602392	0.896767	Predicted GTP binding protein
isogroup06649	10.1126	0.160823	0.309614	0.519431	0.60346	0.897759	Endosomal membrane proteins, EMP70
isogroup00208	20.2683	0.113352	0.218393	0.519025	0.603743	0.897903	Molecular chaperone (DnaJ superfamily) ; DnaJ homolog subfamily A member 1 E=9e-31
isogroup01315	6.35801	0.248224	0.478358	0.518908	0.603825	0.897903	transcriptional regulator ERG E=5e-24
isogroup05643	41.9092	0.107759	0.20823	0.517502	0.604806	0.898565	Nucleolar RNA-binding protein NIFK ; nucleolar protein 15 E=7e-91
isogroup06811	11.4729	-0.227022	0.440974	-0.514819	0.60668	0.899541	2-oxoglutarate dehydrogenase, E1 subunit
isogroup00634	24.4987	0.117954	0.230114	0.51259	0.608238	0.899548	U4/U6.U5 snRNP associated protein ; U4/U6.U5 tri-snRNP-associated protein 1 E=1e-112
isogroup00923	30.3604	-0.117676	0.229405	-0.512961	0.607978	0.899548	Vacuolar assembly/sorting protein VPS9 ; 26S proteasome non-ATPase regulatory subunit 10 E=2e-64
isogroup03008	4.72047	-0.210716	0.409965	-0.513986	0.607262	0.899548	Putative mitochondrial ribosomal protein mRpS25
isogroup04483	7.6523	0.227679	0.443904	0.512901	0.60802	0.899548	Vesicle coat complex AP-2, alpha subunit ; AP-2 complex subunit alpha E=4e-60
isogroup10131	321.916	-0.063622	0.124059	-0.512835	0.608066	0.899548	Actin and related proteins ; actin, alpha cardiac muscle E=3e-48
isogroup11335	6.41956	-0.253646	0.495371	-0.512032	0.608629	0.899548	eIF-2alpha kinase PEK/EIF2AK3 ; eukaryotic translation initiation factor 2-alpha kinase [EC:2.7.11.1] E=2e-46
isogroup12776	4.41251	0.214799	0.418213	0.513612	0.607523	0.899548	GTPase
isogroup03545	5.78144	0.208949	0.40935	0.510441	0.609743	0.899619	Predicted pilin-like transcription factor ; peptide-methionine (R)-S-oxide reductase [EC:1.8.4.12] E=1e-46
isogroup06375	6.17984	0.192172	0.37683	0.509969	0.610073	0.899619	CDK5 activator-binding protein
isogroup06997	11.0588	0.144299	0.282756	0.510329	0.609821	0.899619	protein phosphatase 2 (formerly 2A), regulatory subunit B E=5e-07
isogroup29590	6.57653	-0.220162	0.430856	-0.510986	0.609361	0.899619	Cullins
GCKDGN103HJCBJ	7.32665	-0.245417	0.48225	-0.5089	0.610823	0.899689	Predicted E3 ubiquitin ligase ; CD2-associated protein E=5e-07
isogroup03292	31.7233	0.129219	0.253899	0.508939	0.610795	0.899689	Chaperone-dependent E3 ubiquitin protein ligase (contains TPR repeats) ; DnaJ homolog subfamily C member 7 E=3e-18
isogroup04194	27.6735	-0.133996	0.263263	-0.508982	0.610765	0.899689	NADP-dependent isocitrate dehydrogenase ; isocitrate dehydrogenase [EC:1.1.1.42] E=7e-66
isogroup04424	11.2896	0.170659	0.335577	0.508555	0.611064	0.899689	Hydroxysteroid 17-beta dehydrogenase 11 ; retinol dehydrogenase 10 [EC:1.1.1.-] E=2e-69
isogroup11546	15.0593	-0.1237	0.242704	-0.509674	0.61028	0.899689	Predicted splicing regulator, contains RRM, SWAP and RPR domains
isogroup27254	5.25066	0.214402	0.422056	0.507995	0.611457	0.899873	Predicted member of glycosyl hydrolase family 18
isogroup16816	14.995	0.145711	0.287074	0.507573	0.611753	0.900071	Calmodulin and related proteins (EF-Hand superfamily) ; calbindin D28 E=4e-19
isogroup02473	16.5765	-0.122946	0.242896	-0.506167	0.61274	0.900401	Vesicle coat complex COPI, alpha subunit ; coatomer protein complex, subunit alpha (xenin) E=7e-90
isogroup02133	15.5342	0.131709	0.261069	0.504498	0.613911	0.901111	dimethylargininase [EC:3.5.3.18] E=3e-116
isogroup04129	8.91727	-0.1888	0.37491	-0.503588	0.614551	0.901631	Peptide:N-glycanase
isogroup04634	8.6223	0.173056	0.343728	0.503466	0.614637	0.901631	GDP-fucose protein O-fucosyltransferase ; peptide-O-fucosyltransferase [EC:2.4.1.221] E=7e-121
isogroup04756	15.6626	0.199194	0.395682	0.50342	0.614669	0.901631	C-4 sterol methyl oxidase
isogroup08630	6.74943	0.230217	0.457489	0.503218	0.614811	0.901642	RRM motif-containing protein
isogroup04099	27.6581	0.118025	0.234876	0.502499	0.615317	0.901961	Mitochondrial F1F0-ATP synthase, subunit b/ATP4 ; F-type H+-transporting ATPase subunit b [EC:3.6.3.14] E=1e-78
isogroup00564	8.23054	0.192872	0.384783	0.501248	0.616197	0.902293	Alpha amylase ; glycogen debranching enzyme [EC:2.4.1.25 3.2.1.33] E=1e-47
isogroup00633	19.8348	0.131064	0.261276	0.501631	0.615927	0.902293	Myosin class II heavy chain
isogroup03331	21.2631	-0.139875	0.280577	-0.498526	0.618113	0.904704	Mercaptopyruvate sulfurtransferase/thiosulfate sulfurtransferase ; thiosulfate/3-mercaptopyruvate sulfurtransferase [EC:2.8.1.1 2.8.1.2] E=2e-45
isogroup05377	18.2257	0.113084	0.227694	0.49665	0.619436	0.905652	Ubiquitin-protein ligase ; ubiquitin-conjugating enzyme E2 G1 [EC:6.3.2.19] E=7e-31
isogroup13660	7.85744	-0.196184	0.396279	-0.495064	0.620555	0.906281	O-linked N-acetylglucosamine transferase OGT ; polypeptide N-acetylglucosaminyltransferase [EC:2.4.1.-] E=7e-54
isogroup02273	7.67028	0.290387	0.587328	0.494421	0.621009	0.90637	Molecular chaperone (DnaJ superfamily) ; DnaJ homolog subfamily B member 5 E=5e-103
isogroup14906	4.40472	-0.216895	0.439295	-0.493733	0.621495	0.906487	cAMP-dependent protein kinase types I and II, regulatory subunit ; cAMP-dependent protein kinase regulator E=2e-39
isogroup01959	52.2813	0.0941634	0.191637	0.491364	0.623169	0.90716	Apoptosis-promoting RNA-binding protein TIA-1/TIAR (RRM superfamily) ; nucleolysin TIA-1/TIAR E=6e-82
isogroup02521	21.8236	-0.125309	0.255128	-0.491161	0.623313	0.90716	Hydroxysteroid 17-beta dehydrogenase 11 ; dehydrogenase/reductase SDR family member 3 [EC:1.1.-.-] E=1e-110
isogroup03395	12.0872	-0.149946	0.305172	-0.491348	0.623181	0.90716	DNA repair protein RAD18 (SMC family protein)
isogroup04436	11.1026	0.143904	0.293165	0.490862	0.623524	0.90716	Long-chain acyl-CoA synthetases (AMP-forming) ; long-chain acyl-CoA synthetase [EC:6.2.1.3] E=2e-127
isogroup07500	21.0433	-0.188022	0.38325	-0.490599	0.62371	0.90716	Actin regulatory proteins (gelsolin/villin family)
isogroup09332	8.99199	0.207338	0.421661	0.491717	0.62292	0.90716	G protein signaling regulators ; axin 1 E=4e-32
isogroup18626	13.8107	-0.170673	0.347313	-0.49141	0.623136	0.90716	Polytopic membrane protein Prominin
isogroup02387	5.92318	-0.191382	0.390746	-0.489786	0.624285	0.907203	Uncharacterized conserved protein
isogroup20668	15.4982	-0.125228	0.255629	-0.48988	0.624219	0.907203	medium-chain acyl-CoA synthetase [EC:6.2.1.2] E=2e-05
isogroup27357	12.1243	0.178426	0.363871	0.490354	0.623884	0.907203	Transcription factor MBF1 ; putative transcription factor E=2e-32
isogroup21423	5.33687	-0.218895	0.447124	-0.489561	0.624445	0.907238	Dystonin, GAS (Growth-arrest-specific protein), and related proteins
isogroup01105	4.72885	0.336145	0.687989	0.488591	0.625131	0.907595	Ubiquitin/40S ribosomal protein S27a fusion
isogroup02370	38.0773	0.120628	0.247487	0.487411	0.625967	0.907595	Actin filament-coating protein tropomyosin ; tropomyosin 3 E=2e-26
isogroup20494	4.69977	-0.26831	0.550862	-0.487073	0.626207	0.907595	Trypsin ; trypsin [EC:3.4.21.4] E=5e-31
isogroup27203	4.74898	-0.281009	0.576242	-0.487658	0.625792	0.907595	Drebrins and related actin binding proteins
isogroup05539	4.97752	0.201431	0.414529	0.485928	0.627019	0.908081	F0F1-type ATP synthase, alpha subunit
isogroup08890	7.50737	0.22142	0.455667	0.485924	0.627021	0.908081	Myc proto-oncogene protein E=2e-11
isogroup01022	5.53539	-0.208093	0.430418	-0.483468	0.628764	0.908591	Amine oxidase ; lysine-specific histone demethylase 1 [EC:1.-.-.-] E=3e-82
isogroup01145	171.226	-0.09195	0.190186	-0.483474	0.628759	0.908591	Actin and related proteins ; actin, alpha cardiac muscle E=2e-55
isogroup01437	35.02	-0.0864561	0.17841	-0.484591	0.627966	0.908591	Glutamyl-tRNA synthetase
isogroup02220	5.61976	-0.18442	0.38075	-0.484361	0.62813	0.908591	Ubiquitin carboxyl-terminal hydrolase ; ubiquitin carboxyl-terminal hydrolase 36/42 [EC:3.1.2.15] E=2e-159
isogroup10442	4.48037	0.237552	0.490343	0.484461	0.628059	0.908591	ADP-ribosylation factor GTPase activator ; stromal membrane-associated protein E=5e-13
isogroup30082	4.65928	0.18979	0.392722	0.483268	0.628906	0.9086	Clathrin-associated protein medium chain
isogroup03159	51.0692	-0.0815655	0.169463	-0.481317	0.630291	0.909719	GTPase Rab1/YPT1, small G protein superfamily, and related GTP-binding proteins ; Ras-related protein Rab-1B E=3e-11
isogroup03980	16.3039	0.129204	0.268537	0.481141	0.630417	0.909719	Mitogen-activated protein kinase ; p38 MAP kinase [EC:2.7.11.24] E=7e-48
isogroup04586	12.5688	-0.127832	0.265259	-0.481915	0.629867	0.909719	TATA-box binding protein (TBP), component of TFIID and TFIIIB
isogroup06846	4.34094	-0.267366	0.555818	-0.481031	0.630495	0.909719	Malate dehydrogenase ; malate dehydrogenase [EC:1.1.1.37] E=2e-30
isogroup00319	25.994	-0.102471	0.214025	-0.47878	0.632095	0.910281	Signal peptidase complex subunit
isogroup18030	5.28465	-0.229905	0.480197	-0.478773	0.6321	0.910281	PH domain protein Melted ; GRB2-associated-binding protein 1 E=8e-42
isogroup19210	20.1693	0.11307	0.236264	0.478575	0.632241	0.910281	Ferritin ; ferritin heavy chain [EC:1.16.3.1] E=2e-89
isogroup04787	34.681	0.144016	0.301092	0.478311	0.632429	0.910355	Translation initiation factor 3, subunit a (eIF-3a)
isogroup06445	8.24221	-0.194398	0.407135	-0.47748	0.633021	0.911012	FOG: FHA domain
isogroup02031	13.1758	-0.138161	0.290384	-0.475789	0.634225	0.911361	Ras-related GTPase ; GTPase KRas E=1e-36
isogroup06233	4.99563	0.202988	0.426964	0.475421	0.634487	0.911361	Predicted ubiquitin-conjugating enzyme
isogroup17873	5.24234	-0.214848	0.451804	-0.475534	0.634407	0.911361	Beta-glucosidase, lactase phlorizinhydrolase, and related proteins ; lactase-phlorizin hydrolase [EC:3.2.1.108 3.2.1.62] E=1e-59
isogroup02072	27.2948	-0.112689	0.238152	-0.473181	0.636084	0.91179	Aspartate aminotransferase/Glutamic oxaloacetic transaminase AAT2/GOT1 ; aspartate aminotransferase, mitchondrial [EC:2.6.1.1] E=3e-121
isogroup02200	11.5519	0.192836	0.407006	0.473792	0.635648	0.91179	Alpha-parvin and related focal adhesion proteins
isogroup03181	7.39218	-0.158157	0.334089	-0.473397	0.63593	0.91179	signal peptide peptidase-like 3 [EC:3.4.23.-] E=9e-177
isogroup06571	85.225	0.084162	0.177682	0.473666	0.635738	0.91179	60s ribosomal protein L18 ; large subunit ribosomal protein L18e E=2e-78
isogroup06328	7.66582	0.191662	0.405432	0.472735	0.636403	0.911964	Monocarboxylate transporter ; MFS transporter, MCP family, solute carrier family 16 (monocarboxylic acid transporters), member 10 E=5e-09
isogroup03238	20.537	0.106973	0.227781	0.469634	0.638617	0.911986	TGFbeta receptor signaling protein SMAD and related proteins ; SMAD, mothers against DPP 1/5/8 E=1e-16
isogroup03264	12.2671	-0.141882	0.30193	-0.469915	0.638415	0.911986	RNA polymerase, subunit L ; DNA-directed RNA polymerase II subunit RPB11 E=7e-16
isogroup03593	14.1545	-0.138818	0.294376	-0.471568	0.637235	0.911986	chromodomain-helicase-DNA-binding protein 4 [EC:3.6.4.12] E=1e-51
isogroup04128	28.4106	-0.160899	0.341187	-0.471587	0.637221	0.911986	Spondins, extracellular matrix proteins
isogroup06051	6.57813	0.201516	0.426928	0.472013	0.636917	0.911986	Daxx-interacting protein MSP58/p78, contains FHA domain ; microspherule protein 1 E=1e-36
isogroup16591	16.7073	-0.157905	0.335745	-0.470311	0.638133	0.911986	Asparaginyl-tRNA synthetase
isogroup23929	11.0603	0.175666	0.372567	0.471502	0.637282	0.911986	Uncharacterized conserved protein
isogroup02759	4.29563	-0.199907	0.426188	-0.469058	0.639028	0.912023	Serine/threonine protein kinase
GCKDGN103FTRZF	6.71649	0.171585	0.369446	0.46444	0.642332	0.913686	Uncharacterized conserved protein
isogroup01985	47.2138	0.111607	0.241024	0.463054	0.643326	0.913686	C-type lectin
isogroup03268	7.97213	0.233092	0.502104	0.46423	0.642483	0.913686	Mitogen-activated protein kinase kinase (MAP2K) ; mitogen-activated protein kinase kinase 2 [EC:2.7.12.2] E=5e-121
isogroup03466	13.7368	0.17181	0.370861	0.463274	0.643168	0.913686	GTPase Rab1/YPT1, small G protein superfamily, and related GTP-binding proteins ; Ras-related protein Rab-1A E=5e-09
isogroup03628	16.0076	0.119768	0.257933	0.464337	0.642406	0.913686	WD40-repeat-containing subunit of the 18S rRNA processing complex
isogroup05388	6.13568	0.166506	0.357002	0.466401	0.640929	0.913686	Cyclin B and related kinase-activating proteins ; cyclin B E=6e-53
isogroup20906	5.36646	-0.182264	0.391841	-0.465148	0.641826	0.913686	Ubiquitin C-terminal hydrolase ; recoverin E=7e-11
isogroup25721	7.38271	-0.150178	0.324589	-0.462671	0.6436	0.913686	C-type lectin
isogroup29530	17.7612	-0.147039	0.315658	-0.465818	0.641346	0.913686	Kinesin-like protein ; kinesin family member 1/13/14 E=4e-26
isogroup04339	13.5056	0.168326	0.364013	0.462417	0.643782	0.913711	Glutathione S-transferase
isogroup25373	8.52521	0.282141	0.611404	0.461464	0.644466	0.913754	20S proteasome, regulatory subunit alpha type PSMA7/PRE6 ; 20S proteasome subunit alpha 5 [EC:3.4.25.1] E=8e-15
isogroup03174	16.3297	0.110454	0.239985	0.460251	0.645336	0.914205	Membrane protein involved in ER to Golgi transport
isogroup00335	4.59084	-0.289099	0.630333	-0.458645	0.646489	0.91422	Transcription factor
isogroup03104	19.3345	-0.123317	0.26871	-0.458922	0.64629	0.91422	Histone H1 ; histone H1/5 E=7e-16
isogroup06731	4.49227	0.183425	0.399491	0.459146	0.646129	0.91422	RNase MRP and P, subunit POP4/p29
isogroup02414	7.75555	-0.203153	0.443657	-0.457906	0.64702	0.914273	Chloride ion current inducer protein
isogroup05128	24.8974	0.129289	0.28257	0.457547	0.647278	0.914273	Molecular chaperones GRP170/SIL1, HSP70 superfamily ; hypoxia up-regulated 1 E=2e-35
GCKDGN101BE825	4.98987	-0.184589	0.404434	-0.456415	0.648092	0.914552	Cyclic nucleotide phosphodiesterase ; high affinity cGMP-specific 3,5-cyclic phosphodiesterase 9 [EC:3.1.4.35] E=4e-19
isogroup03085	13.4433	-0.138142	0.302997	-0.45592	0.648447	0.914552	coiled-coil domain-containing protein 55 E=3e-45
[truncated: 12,664 more rows]
