# Supplementary material for: Gene expression associated with white syndromes in a reef building coral, Acropora hyacinthus
Source: BMC Genomics. 2015 May 9;16(1):371. doi: 10.1186/s12864-015-1540-2 (PMC4425862; doi:10.1186/s12864-015-1540-2)
Supplement: Additional file 8: — Excel spreadsheet containing genes, annotations, and log fold changes for the AL-healthy contrast. [file 12864_2015_1540_MOESM8_ESM.xlsx]

## Sheet: annotated_results_AH.txt
isogroup	baseMean	log2FoldChange	lfcSE	stat	pvalue	padj	annotation
isogroup00042	13.6007	0.981671	0.261746	3.75048	0.0001765	0.999731	Origin recognition complex, subunit 1, and related proteins
isogroup30012	9.32695	1.12184	0.319918	3.50665	0.000453781	0.999731	Uncharacterized conserved protein
GCKDGN101AX14K	0.839842	-3.17311	0.936685	-3.3876	0.000705071	0.999731	Tetraspanin family integral membrane protein ; F-box protein 23 E=6e-27
isogroup01775	13.6388	1.07106	0.325159	3.29395	0.000987907	0.999731	Glutaredoxin and related proteins ; glutaredoxin 3 E=2e-50
isogroup05448	11.788	-0.92585	0.286193	-3.23506	0.00121619	0.999731	Cytochrome b5 ; fatty acid desaturase (delta-4 desaturase) [EC:1.14.19.-] E=6e-08
isogroup05498	16.1339	1.15224	0.35896	3.20993	0.00132766	0.999731	Lysine-ketoglutarate reductase/saccharopine dehydrogenase ; coagulation factor VIII E=9e-14
isogroup09525	0.742333	2.9777	0.950139	3.13396	0.00172463	0.999731	GTPase Rab4, small G protein superfamily ; Ras-related protein Rab-4B E=6e-90
isogroup19138	7.70629	-1.34026	0.44674	-3.00009	0.00269904	0.999731	Proteins containing Ca2+-binding EGF-like domains
isogroup22339	1.46783	-2.25719	0.762687	-2.95953	0.00308112	0.999731	CD22 antigen E=9e-28
GCKDGN101A1S0J	1.02911	-2.42938	0.847194	-2.86756	0.00413645	0.999731	Prolyl 4-hydroxylase alpha subunit ; hypoxia-inducible factor prolyl 4-hydroxylase [EC:1.14.11.-] E=3e-11
isogroup06771	14.3235	0.834205	0.296491	2.8136	0.00489906	0.999731	Uncharacterized conserved coiled-coil protein
isogroup01428	25.9465	0.663031	0.236106	2.80819	0.00498212	0.999731	Hsp27-ERE-TATA-binding protein/Scaffold attachment factor (SAF-B)
isogroup00187	1.13685	2.47214	0.8913	2.77364	0.00554337	0.999731	NifU-like domain-containing proteins ; neural cell adhesion molecule E=4e-23
isogroup16762	0.529237	2.70897	0.981199	2.76087	0.00576468	0.999731	mRNA splicing factor ; pre-mRNA-splicing factor ISY1 E=3e-06
isogroup13040	1.50436	2.30201	0.838325	2.74596	0.00603333	0.999731	Transcriptional activator of the JUN family ; transcription factor AP-1 E=3e-82
isogroup16007	1.67136	-1.96847	0.726433	-2.70978	0.00673283	0.999731	GPI transamidase complex, GPI16/PIG-T component, involved in glycosylphosphatidylinositol anchor biosynthesis
isogroup00668	2.93584	1.69777	0.627484	2.70567	0.0068166	0.999731	5-aminolevulinate synthase ; glycine C-acetyltransferase [EC:2.3.1.29] E=8e-20
isogroup11552	3.7171	1.34864	0.500058	2.69697	0.00699726	0.999731	Splicing coactivator SRm160/300, subunit SRm300
isogroup08229	1.76415	1.72577	0.643444	2.68207	0.00731674	0.999731	Myosin class II heavy chain
isogroup11748	0.367906	-2.6826	1.01008	-2.65584	0.00791115	0.999731	Poly(A) polymerase and related nucleotidyltransferases ; poly(A) polymerase [EC:2.7.7.19] E=8e-64
isogroup19246	1.3088	2.38328	0.907538	2.62609	0.00863707	0.999731	Uncharacterized conserved protein
isogroup29324	0.389925	-2.62767	1.0077	-2.60759	0.00911822	0.999731	Ca2+-dependent phospholipid-binding protein Synaptotagmin, required for synaptic vesicle and secretory granule exocytosis
isogroup03234	2.20588	1.49165	0.572461	2.60567	0.00916948	0.999731	Protein interacting with poly(A)-binding protein
isogroup18981	0.392955	2.65194	1.0204	2.59891	0.00935205	0.999731	caspase invertebrate, apoptosis-related cysteine protease [EC:3.4.22.-] E=2e-15
isogroup30234	0.231147	2.63991	1.01731	2.59501	0.00945894	0.999731	Glyoxylate/hydroxypyruvate reductase (D-isomer-specific 2-hydroxy acid dehydrogenase superfamily) ; glyoxylate reductase (NADP+) [EC:1.1.1.79] E=1e-19
GCKDGN101BCGBA	2.07693	1.87767	0.723946	2.59365	0.00949617	0.999731	M13 family peptidase ; membrane metallo-endopeptidase-like 1 E=2e-10
isogroup05483	17.9016	0.991286	0.386216	2.56666	0.0102683	0.999731	Gamma-interferon inducible lysosomal thiol reductase ; interferon, gamma-inducible protein 30 E=2e-129
isogroup03844	33.2355	-0.739	0.288825	-2.55865	0.010508	0.999731	Collagens (type IV and type XIII), and related proteins
GCKDGN103HHRNU	0.284574	-2.59282	1.01963	-2.54292	0.0109931	0.999731	DNA alkylation damage repair protein ; alkylated DNA repair protein alkB homolog 1 E=2e-15
isogroup01018	4.40058	1.11001	0.437731	2.53582	0.0112186	0.999731	Hismacro and SEC14 domain-containing proteins
isogroup02157	17.8462	-0.767148	0.304882	-2.51621	0.0118623	0.999731	Phosphatidylserine-specific receptor PtdSerR, contains JmjC domain
isogroup22467	0.229862	2.56196	1.01849	2.51546	0.0118878	0.999731	Prolyl 4-hydroxylase alpha subunit ; hypoxia-inducible factor prolyl 4-hydroxylase [EC:1.14.11.-] E=1e-32
isogroup02066	11.5074	0.722331	0.287189	2.51518	0.0118973	0.999731	hypothetical protein E=1e-69
GCKDGN103GPC4K	0.414442	2.49977	0.994631	2.51327	0.0119619	0.999731	UDP-glucose/GDP-mannose dehydrogenase
isogroup08697	0.523855	2.40465	0.958525	2.50869	0.0121178	0.999731	AAA+-type ATPase
isogroup03289	9.27003	0.849916	0.339614	2.50259	0.0123287	0.999731	rRNA processing protein ; ribosomal RNA assembly protein E=2e-82
isogroup07234	2.03806	1.62389	0.649466	2.50035	0.0124071	0.999731	FOG: RRM domain ; U1 small nuclear ribonucleoprotein 70kDa E=5e-11
isogroup21386	5.98048	1.13542	0.454367	2.49891	0.0124578	0.999731	KRAB and SCAN domains-containing zinc finger protein E=1e-20
GCKDGN101A0WK3	0.373378	2.47794	0.993906	2.49313	0.0126622	0.999731	poly(ADP-ribose) glycohydrolase ARH3 [EC:3.2.1.143] E=3e-20
isogroup02460	4.74883	1.01227	0.408693	2.47684	0.0132551	0.999731	Transcription initiation factor TFIID, subunit TAF9 (also component of histone acetyltransferase SAGA) ; transcription initiation factor TFIID subunit 9B E=3e-157
isogroup30158	0.25926	2.51504	1.01845	2.46947	0.0135313	0.999731	Fibroblast/platelet-derived growth factor receptor and related receptor tyrosine kinases ; fibroblast growth factor receptor 1 [EC:2.7.10.1] E=2e-22
isogroup01741	1.48629	1.69345	0.685912	2.46891	0.0135526	0.999731	Serine/threonine protein kinase ; MAP/microtubule affinity-regulating kinase [EC:2.7.11.1] E=8e-24
isogroup03064	0.958157	2.18452	0.885028	2.46831	0.0135752	0.999731	F-box protein JEMMA and related proteins with JmjC, PHD, F-box and LRR domains ; F-box and leucine-rich repeat protein 10/11 [EC:1.14.11.27] E=1e-104
isogroup11995	1.86789	-1.62464	0.662687	-2.45159	0.0142227	0.999731	Molecular chaperones HSP70/HSC70, HSP70 superfamily
isogroup01954	24.4498	0.822178	0.335439	2.45105	0.0142441	0.999731	FOG: Reverse transcriptase
GCKDGN101A3WVA	0.60932	2.34622	0.963059	2.43622	0.0148417	0.999731	Predicted guanine nucleotide exchange factor
isogroup03529	7.88072	1.21622	0.499322	2.43575	0.0148609	0.999731	Jacalin-like lectin domain-containing protein
isogroup02217	11.1139	-0.92682	0.38071	-2.43445	0.0149143	0.999731	Uncharacterized conserved protein
isogroup05251	2.39878	1.99414	0.820287	2.43102	0.0150563	0.999731	Asparagine synthase (glutamine-hydrolyzing) ; asparagine synthase (glutamine-hydrolysing) [EC:6.3.5.4] E=5e-64
isogroup04828	3.05659	1.23618	0.50973	2.42517	0.0153011	0.999731	Dehydrogenases with different specificities (related to short-chain alcohol dehydrogenases) ; 15-hydroxyprostaglandin dehydrogenase (NADP) [EC:1.1.1.197] E=8e-90
isogroup03336	9.84344	0.739908	0.30515	2.42473	0.0153197	0.999731	Exosomal 3-5 exoribonuclease complex, subunit Rrp4 ; exosome complex component RRP4 E=2e-178
GCKDGN101B5ZKR	0.279816	-2.45391	1.01831	-2.40979	0.0159619	0.999731	Collagens (type IV and type XIII), and related proteins
isogroup07963	0.704759	2.24061	0.930066	2.40909	0.0159924	0.999731	GTPase-activating protein ; Ras GTPase-activating protein 1 E=8e-91
isogroup08693	1.70474	-1.58569	0.659351	-2.40492	0.0161758	0.999731	Acyl-CoA reductase
isogroup14882	0.446028	2.37583	0.989332	2.40144	0.0163305	0.999731	Casein kinase (serine/threonine/tyrosine protein kinase)
isogroup15218	0.306409	2.43893	1.01746	2.39707	0.0165266	0.999731	NF-kappa B regulator AP20/Cezanne ; tumor necrosis factor, alpha-induced protein 3 [EC:3.-.-.-] E=2e-70
isogroup16277	0.346354	2.40877	1.00662	2.39293	0.0167143	0.999731	Carbon-nitrogen hydrolase ; pantetheine hydrolase [EC:3.5.1.92] E=4e-64
GCKDGN101CGBDC	0.558433	2.22052	0.93004	2.38755	0.016961	0.999731	Multidomain protein, contains SPEC repeats, PH, SH3, and separate rac-specific and rho-specific guanine nucleotide exchange factor domains
isogroup04187	20.6233	0.545025	0.228745	2.38268	0.0171872	0.999731	Ca2+-binding protein, EF-Hand protein superfamily ; calcium-binding protein CML E=3e-20
isogroup12655	1.22991	1.78189	0.748355	2.38108	0.017262	0.999731	Transcription regulator XNP/ATRX, DEAD-box superfamily
isogroup02724	6.2526	-0.931737	0.391402	-2.38051	0.0172885	0.999731	Actin binding protein Anillin
isogroup22727	20.3812	0.656645	0.275978	2.37934	0.0173438	0.999731	Ras family, other E=4e-06
isogroup21216	12.9443	0.829638	0.348961	2.37745	0.0174327	0.999731	NF-kappa-B inhibitor-like protein 2 E=3e-09
isogroup13927	0.777522	-2.11014	0.890332	-2.37006	0.017785	0.999731	Actin-binding cytoskeleton protein, filamin
isogroup09502	3.51365	1.12259	0.474178	2.36744	0.0179115	0.999731	Ubiquitin-conjugating enzyme ; ubiquitin-conjugating enzyme E2 Z [EC:6.3.2.19] E=3e-40
isogroup23877	1.32234	1.79433	0.763922	2.34884	0.0188321	0.999731	Protein required for fusion of vesicles in vesicular transport, alpha-SNAP
isogroup04118	2.08847	1.58385	0.6744	2.34852	0.018848	0.999731	Glutathione S-transferase ; RNA polymerase-associated protein E=8e-59
isogroup02354	29.1325	0.533833	0.22737	2.34786	0.0188818	0.999731	Membrane coat complex Retromer, subunit VPS29/PEP11
isogroup20215	0.689104	-2.24616	0.958121	-2.34433	0.019061	0.999731	DHHC-type Zn-finger protein
isogroup20022	2.74023	-1.27837	0.54586	-2.34193	0.0191841	0.999731	Thioredoxin binding protein TBP-2/VDUP1
isogroup09842	0.233719	-2.37742	1.0171	-2.33744	0.0194161	0.999731	Putative transcription factor HALR/MLL3, involved in embryonic development
GCKDGN101AKYZ5	0.239291	2.3695	1.01676	2.33044	0.0197831	0.999731	BTK-associated SH3-domain binding protein SAB
isogroup02050	24.6186	-0.569095	0.244853	-2.32423	0.0201134	0.999731	GTP-specific succinyl-CoA synthetase, beta subunit ; succinyl-CoA synthetase beta subunit [EC:6.2.1.4 6.2.1.5] E=7e-71
isogroup20795	0.92581	2.2088	0.950695	2.32335	0.0201603	0.999731	Mitogen-activated protein kinase ; mitogen-activated protein kinase [EC:2.7.11.24] E=3e-65
isogroup08683	0.291547	-2.35955	1.01619	-2.32196	0.0202352	0.999731	Guanine nucleotide-binding protein
isogroup02220	5.61976	0.945621	0.408565	2.31449	0.0206408	0.999731	Ubiquitin carboxyl-terminal hydrolase ; ubiquitin carboxyl-terminal hydrolase 36/42 [EC:3.1.2.15] E=2e-159
isogroup04908	2.97627	1.11779	0.484617	2.30654	0.0210807	0.999731	Serine/threonine protein kinase
isogroup10061	0.382128	2.31529	1.00616	2.3011	0.0213857	0.999731	GTP-specific succinyl-CoA synthetase, beta subunit ; succinyl-CoA synthetase beta subunit [EC:6.2.1.4 6.2.1.5] E=5e-65
isogroup07697	0.880491	1.82201	0.792677	2.29856	0.0215301	0.999731	nucleosome-remodeling factor subunit BPTF E=1e-34
isogroup28277	0.463895	2.25274	0.981415	2.2954	0.0217101	0.999731	FOG: Ankyrin repeat ; transient receptor potential cation channel subfamily A member 1 E=5e-11
isogroup09722	1.02448	2.18383	0.951879	2.29423	0.0217774	0.999731	COP9 signalosome, subunit CSN7
isogroup02368	1.19761	-2.0212	0.881123	-2.29389	0.0217967	0.999731	Ubiquitin-protein ligase ; ubiquitin-conjugating enzyme E2 H [EC:6.3.2.19] E=2e-58
isogroup08042	0.213644	-2.32244	1.01604	-2.28578	0.0222674	0.999731	Kinesin-like protein
isogroup14167	0.500266	-2.30578	1.00936	-2.2844	0.0223481	0.999731	Mannosyltransferase
GCKDGN101BZBWL	2.20195	-1.44956	0.634897	-2.28314	0.0224223	0.999731	Uncharacterized conserved protein
isogroup02797	20.5602	-0.583366	0.256184	-2.27713	0.0227782	0.999731	Homeobox transcription factor ; homeobox protein OTX E=6e-94
isogroup04795	19.2754	0.702423	0.308628	2.27595	0.0228488	0.999731	Kinesin-like protein ; kinesin family member 1/13/14 E=2e-18
isogroup06025	2.86636	-1.29295	0.568105	-2.2759	0.0228521	0.999731	Uncharacterized conserved protein predicted to be involved in protein sorting
isogroup25612	0.570136	2.18378	0.96036	2.27392	0.0229707	0.999731	Ribonuclease HI
isogroup02277	12.4795	-0.976915	0.430874	-2.26728	0.0233729	0.999731	Proteins containing Ca2+-binding EGF-like domains
isogroup04027	2.01648	1.47683	0.653577	2.25961	0.0238453	0.999731	nucleoprotein TPR E=7e-86
GCKDGN102ENZQ6	0.194826	-2.28832	1.01518	-2.2541	0.0241899	0.999731	Predicted E3 ubiquitin ligase containing RING finger, subunit of transcription/repair factor TFIIH and CDK-activating kinase assembly factor
GCKDGN102EMXQM	0.271058	2.29146	1.01909	2.24855	0.0245415	0.999731	FOG: Reverse transcriptase
isogroup09369	6.5974	0.842757	0.375134	2.24655	0.0246689	0.999731	LAR-interacting protein and related proteins
isogroup17540	0.378946	2.25092	1.00341	2.24328	0.0248787	0.999731	Translation initiation factor 2B, gamma subunit (eIF-2Bgamma/GCD1) ; translation initiation factor eIF-2B subunit gamma E=1e-61
GCKDGN103GWUO7	0.396	2.23052	0.995198	2.24128	0.0250081	0.999731	DNA repair and recombination protein RAD52 E=3e-11
isogroup25232	0.574281	-2.23852	0.998941	-2.2409	0.0250328	0.999731	Meltrins, fertilins and related Zn-dependent metalloproteinases of the ADAMs family
GCKDGN103F9Z76	0.462311	-2.23333	0.997824	-2.2382	0.025208	0.999731	Delta-aminolevulinic acid dehydratase ; porphobilinogen synthase [EC:4.2.1.24] E=7e-27
isogroup01533	1.11966	1.73039	0.774507	2.23419	0.0254708	0.999731	Protein tyrosine phosphatase Corkscrew and related SH2 domain enzymes
isogroup18463	2.30128	1.31545	0.590086	2.22925	0.0257975	0.999731	C-type lectin
isogroup13652	0.282263	2.26976	1.01895	2.22755	0.0259105	0.999731	Helicases ; helicase required for RNAi-mediated heterochromatin assembly 1 [EC:3.6.4.13] E=1e-91
isogroup19609	0.222185	2.25751	1.01421	2.22589	0.0260217	0.999731	Serine/threonine protein phosphatase ; protein phosphatase 2C homolog 2/3 [EC:3.1.3.16] E=8e-67
isogroup07140	9.12088	0.961691	0.432157	2.22533	0.0260594	0.999731	rRNA processing protein RRP7 ; ribosomal RNA-processing protein 7 E=7e-49
GCKDGN101CIW42	0.271325	-2.23058	1.00723	-2.21457	0.0267895	0.999731	FOG: Reverse transcriptase
isogroup06184	11.5166	0.712882	0.322118	2.21311	0.0268903	0.999731	STE20-like serine/threonine kinase MST ; p21-activated kinase 4 [EC:2.7.11.1] E=5e-31
isogroup25585	3.21348	-1.18889	0.537248	-2.21292	0.0269028	0.999731	Protein tyrosine kinase
isogroup11804	0.50572	2.1984	0.996477	2.20618	0.0273715	0.999731	NADH-ubiquinone oxidoreductase, NDUFS3/30 kDa subunit ; NADH dehydrogenase (ubiquinone) Fe-S protein 3 [EC:1.6.5.3 1.6.99.3] E=4e-75
GCKDGN102EMOHZ	1.49865	1.86905	0.847975	2.20414	0.0275147	0.999731	Protein tyrosine phosphatase CDC14 ; cell division cycle 14 [EC:3.1.3.48] E=2e-21
GCKDGN103GDYHQ	0.298605	2.23851	1.01736	2.20032	0.027784	0.999731	Chimaerin and related Rho GTPase activating proteins ; novel protein kinase C [EC:2.7.11.13] E=1e-08
isogroup25603	0.475145	2.19958	1.0007	2.19804	0.0279466	0.999731	UBX domain-containing protein 1 E=3e-05
isogroup00335	4.59084	-1.30675	0.594807	-2.19693	0.0280255	0.999731	Transcription factor
isogroup03946	2.91744	1.36432	0.621099	2.19663	0.0280468	0.999731	arylsulfatase I/J [EC:3.1.6.-] E=2e-07
isogroup00216	20.9982	0.549089	0.250629	2.19084	0.0284631	0.999731	FKBP-type peptidyl-prolyl cis-trans isomerase ; FK506-binding protein 4/5 [EC:5.2.1.8] E=1e-98
isogroup11977	1.02557	-1.69681	0.775843	-2.18706	0.0287384	0.999731	Multidomain protein, contains SPEC repeats, PH, SH3, and separate rac-specific and rho-specific guanine nucleotide exchange factor domains ; triple functional domain protein [EC:2.7.11.1] E=4e-93
isogroup01156	0.850652	2.01265	0.921028	2.18522	0.0288727	0.999731	Rho- and Arf-GTPase activating protein ARAP3
GCKDGN103HBRDK	0.320121	-2.21763	1.01559	-2.18358	0.028993	0.999731	Glutamate synthase ; glutamate synthase (NADPH/NADH) [EC:1.4.1.13 1.4.1.14] E=2e-23
GCKDGN101BN7WL	0.587101	-2.05265	0.942043	-2.17893	0.0293368	0.999731	NACHT, LRR and PYD domains-containing protein 3 E=3e-59
GCKDGN102C7NRD	0.213868	2.19955	1.01009	2.17759	0.0294364	0.999731	Annexin
isogroup32003	1.30185	1.93131	0.887915	2.17511	0.0296221	0.999731	Cyclin L ; cyclin T E=6e-17
isogroup10982	0.198466	-2.20088	1.0126	-2.17349	0.0297434	0.999731	FOG: Predicted E3 ubiquitin ligase
isogroup12018	0.633594	2.01593	0.93044	2.16664	0.030262	0.999731	Protein kinase ; SCY1-like E=1e-71
isogroup02723	21.0875	0.500151	0.231002	2.16513	0.0303774	0.999731	Regulator of ribosome synthesis
isogroup07972	9.63416	0.682351	0.3153	2.16413	0.0304543	0.999731	Polyglutamine tract-binding protein PQBP-1 ; polyglutamine-binding protein 1 E=7e-41
isogroup07720	0.217145	2.17756	1.00875	2.15867	0.0308758	0.999731	Uncharacterized conserved protein
isogroup03256	6.26647	0.895011	0.415025	2.15652	0.0310429	0.999731	cGMP-dependent protein kinase ; protein kinase, cGMP-dependent [EC:2.7.11.12] E=2e-16
isogroup05538	1.53358	-1.39709	0.647872	-2.15643	0.0310498	0.999731	Meprin A metalloprotease ; astacin [EC:3.4.24.21] E=1e-121
isogroup00074	10.5817	0.768398	0.356841	2.15333	0.0312926	0.999731	Enoyl-CoA hydratase ; methylglutaconyl-CoA hydratase [EC:4.2.1.18] E=2e-68
isogroup10202	0.347703	2.10283	0.977598	2.15102	0.031475	0.999731	Meprin A metalloprotease ; tolloid-like protein 1 [EC:3.4.24.-] E=2e-19
isogroup08390	0.825755	-1.79354	0.83416	-2.15011	0.0315465	0.999731	Fibrillins and related proteins containing Ca2+-binding EGF-like domains ; collagen, type VI, alpha E=4e-76
isogroup12249	0.192224	2.17291	1.01168	2.14781	0.0317288	0.999731	Collagens (type IV and type XIII), and related proteins
isogroup10809	2.47968	1.19094	0.555592	2.14356	0.0320685	0.999731	FOG: Toll/interleukin receptor and related proteins containing LRR and TIR repeats ; myeloid differentiation primary response protein MyD88 E=2e-85
isogroup02466	12.455	-0.620964	0.290188	-2.13987	0.0323655	0.999731	p21-activated serine/threonine protein kinase ; STE20-like kinase [EC:2.7.11.1] E=6e-05
isogroup02585	42.1682	0.362928	0.169645	2.13934	0.0324084	0.999731	Prohibitin-like protein
isogroup11556	2.14759	1.47349	0.68969	2.13646	0.0326421	0.999731	Ubiquitin fusion degradation protein-2 ; ubiquitin conjugation factor E4 A [EC:6.3.2.19] E=3e-19
isogroup02030	1.4786	1.56127	0.731532	2.13425	0.0328222	0.999731	RNA polymerase I-associated factor - PAF67 ; translation initiation factor 3 subunit L E=6e-86
isogroup12980	0.778385	2.01047	0.942287	2.13361	0.032875	0.999731	Uncharacterized mRNA-associated protein RAP55
isogroup01841	0.336508	2.16543	1.0171	2.12901	0.0332532	0.999731	beta-1,3-N-acetylgalactosaminyltransferase 2 [EC:2.4.1.-] E=1e-29
isogroup29835	3.62696	1.13895	0.536053	2.1247	0.0336118	0.999731	Glycine dehydrogenase (decarboxylating) ; glycine dehydrogenase [EC:1.4.4.2] E=5e-12
isogroup28886	0.456889	-2.1627	1.01916	-2.12204	0.0338344	0.999731	Structural maintenance of chromosome protein 4 (chromosome condensation complex Condensin, subunit C)
isogroup15676	1.9682	1.39031	0.656869	2.11657	0.0342966	0.999731	ATP-dependent DNA helicase PIF1 [EC:3.6.4.12] E=1e-22
isogroup05172	9.93616	0.712331	0.336803	2.11498	0.0344317	0.999731	AICAR transformylase/IMP cyclohydrolase/methylglyoxal synthase ; phosphoribosylaminoimidazolecarboxamide formyltransferase [EC:2.1.2.3] E=3e-06
GCKDGN101CCRHK	0.303322	2.15634	1.01969	2.1147	0.0344554	0.999731	ATP-dependent RNA helicase ; ATP-dependent RNA helicase DDX6/DHH1 [EC:3.6.4.13] E=1e-40
isogroup04778	0.445997	2.09376	0.991081	2.1126	0.034635	0.999731	Cytochrome oxidase assembly factor COX11 ; cytochrome c oxidase subunit XI assembly protein E=8e-77
GCKDGN102EJEB5	0.982406	1.70178	0.806263	2.11069	0.0347986	0.999731	Structural maintenance of chromosome protein 3 (sister chromatid cohesion complex Cohesin, subunit SMC3) ; structural maintenance of chromosome 3 (chondroitin sulfate proteoglycan 6) E=4e-40
isogroup02745	3.47056	-1.02883	0.487777	-2.10921	0.0349261	0.999731	RNA helicase ; regulator of nonsense transcripts 1 [EC:3.6.4.-] E=6e-110
GCKDGN101CDKI6	0.268936	2.14743	1.01954	2.10628	0.0351803	0.999731	Type I phosphodiesterase/nucleotide pyrophosphatase ; ectonucleotide pyrophosphatase/phosphodiesterase family member 6 [EC:3.1.4.-] E=7e-19
GCKDGN102ELDI9	0.173901	2.12645	1.00993	2.10554	0.035244	0.999731	Ca2+/Na+ exchanger NCX1 and related proteins ; solute carrier family 8 (sodium/calcium exchanger) E=5e-39
isogroup11812	2.08591	1.28159	0.60876	2.10525	0.0352694	0.999731	TFIIF-interacting CTD phosphatases, including NLI-interacting factor
isogroup16602	0.318764	2.13977	1.01906	2.09975	0.0357507	0.999731	Ca2+ transporting ATPase ; Ca2+ transporting ATPase, sarcoplasmic/endoplasmic reticulum [EC:3.6.3.8] E=7e-43
isogroup00021	0.993725	-1.62846	0.776667	-2.09673	0.0360171	0.999731	TNF receptor-associated factor ; TNF receptor-associated factor 6 E=1e-150
isogroup04220	4.14647	0.983558	0.469705	2.09399	0.0362608	0.999731	Uncharacterized conserved protein
isogroup26386	0.846095	1.908	0.912191	2.09167	0.0364678	0.999731	Nuclear transport receptor CRM1/MSN5 (importin beta superfamily)
isogroup02705	14.4476	0.673427	0.321999	2.0914	0.0364926	0.999731	Uncharacterized conserved protein
GCKDGN102C6JN3	0.810504	-1.80959	0.865871	-2.0899	0.0366266	0.999731	Subtilisin-like proprotein convertase
isogroup04499	8.11531	-0.615603	0.294777	-2.08837	0.0367645	0.999731	Glycolipid transfer protein ; pleckstrin homology domain containing, family A (phosphoinositide binding specific) member 8 E=1e-145
isogroup03408	1.05146	-1.68224	0.806565	-2.08569	0.0370072	0.999731	GDP dissociation inhibitor
isogroup08397	8.1279	0.722126	0.346393	2.0847	0.0370962	0.999731	Endoplasmic reticulum glucose-regulated protein (GRP94/endoplasmin), HSP90 family ; heat shock protein 90kDa beta E=7e-92
isogroup02240	31.6276	0.513399	0.246307	2.08439	0.0371249	0.999731	Molecular chaperone (DnaJ superfamily) ; DnaJ homolog subfamily C member 10 E=1e-26
isogroup11692	0.690905	1.85099	0.889107	2.08185	0.0373563	0.999731	3-Methylcrotonyl-CoA carboxylase, biotin-containing subunit/Propionyl-CoA carboxylase, alpha chain/Acetyl-CoA carboxylase, biotin carboxylase subunit ; 3-methylcrotonyl-CoA carboxylase alpha subunit [EC:6.4.1.4] E=4e-75
GCKDGN102DYYBK	0.45085	-2.07893	0.998626	-2.08179	0.0373617	0.999731	cullin 4 E=2e-10
isogroup04238	0.21711	2.09114	1.00522	2.08027	0.0375004	0.999731	alpha-1,3(6)-mannosylglycoprotein beta-1,6-N-acetyl-glucosaminyltransferase [EC:2.4.1.155] E=7e-82
isogroup18289	0.918546	1.75702	0.84461	2.08027	0.0375004	0.999731	Splicing factor hnRNP-F and related RNA-binding proteins ; heterogeneous nuclear ribonucleoprotein F/H E=5e-44
isogroup19643	9.24805	0.714575	0.343722	2.07893	0.0376235	0.999731	Predicted coiled-coil protein
isogroup34746	0.204075	2.09664	1.00882	2.0783	0.0376815	0.999731	Vesicle coat complex AP-2, alpha subunit
isogroup18719	2.25307	1.28433	0.618015	2.07816	0.037695	0.999731	FOG: Immunoglobin and related proteins
isogroup05174	3.38995	1.29382	0.623145	2.07627	0.0378686	0.999731	Phosphoenolpyruvate carboxykinase
isogroup25459	0.709404	-1.91018	0.921874	-2.07206	0.0382596	0.999731	Uncharacterized conserved protein, contains JmjC domain
isogroup02599	8.7981	-0.734331	0.354406	-2.07201	0.038265	0.999731	transcription initiation factor TFIIA large subunit E=6e-30
isogroup33625	3.28167	1.50791	0.727904	2.07158	0.0383043	0.999731	interleukin-1 receptor-associated kinase 4 [EC:2.7.11.1] E=9e-09
isogroup27980	0.309361	2.11174	1.02068	2.06895	0.0385503	0.999731	FOG: Kelch repeat ; kelch-like protein 24/35 E=5e-36
isogroup09466	0.271678	2.10871	1.01971	2.06796	0.0386438	0.999731	Fibrillins and related proteins containing Ca2+-binding EGF-like domains ; Notch E=3e-87
isogroup13134	42.4846	0.371055	0.179569	2.06637	0.0387936	0.999731	ubiquitin carboxyl-terminal hydrolase 34 [EC:3.1.2.15] E=3e-08
isogroup03037	24.7574	0.544359	0.263635	2.06482	0.0389402	0.999731	Nucleolar protein NOP52/RRP1
GCKDGN103GQTTK	0.688733	1.92522	0.932485	2.06461	0.0389601	0.999731	Aspartyl protease ; beta-site APP-cleaving enzyme 1 (memapsin 2) [EC:3.4.23.46] E=4e-12
isogroup00688	4.14574	-0.940488	0.456244	-2.06137	0.0392675	0.999731	protein tyrosine phosphatase, non-receptor type 1 [EC:3.1.3.48] E=4e-92
isogroup22181	0.260317	-2.10056	1.01984	-2.0597	0.0394272	0.999731	Molecular chaperones mortalin/PBP74/GRP75, HSP70 superfamily ; heat shock 70kDa protein 1/8 E=4e-14
isogroup03550	10.1182	0.743551	0.361324	2.05785	0.0396044	0.999731	FOG: Immunoglobin and related proteins ; brain-specific angiogenesis inhibitor 3 E=3e-42
isogroup02296	11.7923	0.618996	0.300966	2.0567	0.0397151	0.999731	Myosin phosphatase, regulatory subunit ; protein phosphatase 1 regulatory subunit 12A E=2e-72
isogroup17275	6.51445	-0.925302	0.450249	-2.05509	0.0398706	0.999731	Splicing factor 3a, subunit 2
isogroup08395	3.44241	-0.929408	0.452318	-2.05477	0.0399013	0.999731	Predicted splicing regulator, contains RRM, SWAP and RPR domains ; U2-associated protein SR140 E=1e-113
GCKDGN103GST8H	0.20637	2.06297	1.00446	2.0538	0.0399949	0.999731	Collagens (type IV and type XIII), and related proteins ; collagen, type VI, alpha E=1e-11
isogroup23097	1.68564	1.65143	0.804572	2.05256	0.0401153	0.999731	Bleomycin hydrolases and aminopeptidases of cysteine protease family ; bleomycin hydrolase [EC:3.4.22.40] E=4e-32
isogroup14906	4.40472	0.962916	0.469338	2.05165	0.0402042	0.999731	cAMP-dependent protein kinase types I and II, regulatory subunit ; cAMP-dependent protein kinase regulator E=2e-39
isogroup22218	0.197954	2.05711	1.00386	2.04921	0.0404419	0.999731	Ca2+-modulated nonselective cation channel polycystin ; polycystin 1L2 E=9e-17
isogroup09329	3.94713	1.22475	0.599102	2.04432	0.0409221	0.999731	Synaptic vesicle protein Synapsin
isogroup18963	1.34403	1.77628	0.869131	2.04374	0.0409793	0.999731	Fibrillins and related proteins containing Ca2+-binding EGF-like domains ; nucleotide exchange factor SIL1 E=4e-39
isogroup11650	0.369049	2.02505	0.991635	2.04213	0.0411383	0.999731	Predicted dehydrogenase ; dehydrogenase/reductase SDR family member 7 [EC:1.1.-.-] E=2e-49
isogroup23631	0.335239	-2.0351	0.996958	-2.04131	0.0412204	0.999731	FOG: Zn-finger ; KRAB domain-containing zinc finger protein E=3e-25
GCKDGN103G6R1A	0.148807	-2.05518	1.0068	-2.0413	0.0412214	0.999731	Tyrosine kinase specific for activated (GTP-bound) p21cdc42Hs ; interleukin-1 receptor-associated kinase 4 [EC:2.7.11.1] E=1e-20
isogroup19139	39.3023	1.0738	0.5261	2.04105	0.0412459	0.999731	C-type lectin ; nucleotide exchange factor SIL1 E=5e-21
isogroup14958	0.3961	-2.05465	1.00799	-2.03835	0.0415147	0.999731	FOG: RRM domain
isogroup06459	7.40553	0.764557	0.375298	2.0372	0.04163	0.999731	Selective LIM binding factor
isogroup07821	3.32296	1.02015	0.501067	2.03595	0.0417558	0.999731	Structure-specific endonuclease ERCC1-XPF, ERCC1 component ; DNA excision repair protein ERCC-1 E=6e-90
isogroup03039	1.55315	1.32182	0.649821	2.03412	0.0419393	0.999731	Alanine aminotransferase ; alanine transaminase [EC:2.6.1.2] E=2e-100
isogroup29775	6.14432	-0.755149	0.372373	-2.02794	0.0425666	0.999731	Signal recognition particle receptor, beta subunit (small G protein superfamily) ; signal recognition particle receptor subunit beta E=4e-37
isogroup24383	4.34781	-1.02848	0.507335	-2.02722	0.0426398	0.999731	Translation initiation factor 1 (eIF-1/SUI1) ; translation initiation factor 1 E=3e-32
isogroup00154	9.35841	-0.627771	0.309818	-2.02626	0.0427381	0.999731	Mitochondrial import inner membrane translocase, subunit TIM23
isogroup08141	0.269958	-2.06653	1.02009	-2.02584	0.0427816	0.999731	ER-Golgi vesicle-tethering protein p115
isogroup05042	3.71453	0.90628	0.447479	2.0253	0.0428362	0.999731	FOG: 7 transmembrane receptor ; melatonin receptor 1B E=1e-83
isogroup05103	3.06164	1.1041	0.545156	2.0253	0.0428368	0.999731	Pristanoyl-CoA/acyl-CoA oxidase ; acyl-CoA oxidase [EC:1.3.3.6] E=5e-85
isogroup03126	3.85856	-1.07194	0.529331	-2.02508	0.0428592	0.999731	Cytochrome c oxidase, subunit VIb/COX12
isogroup18978	0.892156	1.68146	0.830696	2.02416	0.0429542	0.999731	Glucose-6-phosphate/phosphate and phosphoenolpyruvate/phosphate antiporter
GCKDGN101BROGG	0.18552	-2.02166	1.00197	-2.01769	0.0436233	0.999731	Disintegrin metalloproteinases with thrombospondin repeats ; a disintegrin and metalloproteinase with thrombospondin motifs 7 [EC:3.4.24.-] E=1e-70
isogroup29874	0.852954	1.80337	0.895061	2.01481	0.043925	0.999731	Alpha-L-fucosidase ; alpha-L-fucosidase [EC:3.2.1.51] E=2e-12
isogroup07370	18.2016	-0.628531	0.312021	-2.01438	0.0439692	0.999731	Alpha tubulin ; tubulin alpha E=1e-79
isogroup01045	0.896733	1.68114	0.834895	2.0136	0.0440519	0.999731	E3 ubiquitin ligase interacting with arginine methyltransferase
isogroup00825	19.7532	0.668526	0.332135	2.01282	0.044134	0.999731	K-homology type RNA binding proteins ; far upstream element-binding protein E=1e-173
GCKDGN101AX3H2	0.639358	1.76049	0.875016	2.01196	0.0442246	0.999731	Adaptor protein PACSIN
isogroup09448	12.2647	-0.569651	0.283256	-2.01108	0.0443167	0.999731	Trypsin ; trypsin [EC:3.4.21.4] E=1e-32
isogroup06874	0.652985	1.7935	0.893504	2.00727	0.0447213	0.999731	myosin heavy chain E=1e-101
isogroup01090	1.01601	-1.62851	0.812282	-2.00485	0.0449787	0.999731	Adaptor protein NCK/Dock, contains SH2 and SH3 domains
isogroup21391	0.21887	-2.00499	1.00144	-2.00211	0.0452731	0.999731	Predicted lipase/calmodulin-binding heat-shock protein
GCKDGN103GLVY0	0.422004	1.9628	0.981274	2.00025	0.0454729	0.999731	Carbonic anhydrase ; carbonic anhydrase [EC:4.2.1.1] E=2e-47
isogroup32852	26.1724	0.565479	0.283585	1.99404	0.0461479	0.999731	Ubiquitin and ubiquitin-like proteins ; ubiquitin C E=4e-14
isogroup01763	2.53512	1.12617	0.56545	1.99164	0.0464107	0.999731	Predicted E3 ubiquitin ligase
GCKDGN102C7MLQ	0.618023	1.95136	0.981333	1.98848	0.0467585	0.999731	Receptor-activated Ca2+-permeable cation channels (STRPC family) ; transient receptor potential cation channel subfamily C, invertebrate E=2e-53
isogroup03241	0.661328	1.95992	0.985936	1.98787	0.0468256	0.999731	N-arginine dibasic convertase NRD1 and related Zn2+-dependent endopeptidases, insulinase superfamily ; insulysin [EC:3.4.24.56] E=4e-74
isogroup06548	4.79444	-0.867872	0.436749	-1.98712	0.046909	0.999731	GTP-binding ADP-ribosylation factor-like protein ; ADP-ribosylation factor-like 8B E=5e-96
isogroup34141	0.555618	1.94172	0.977262	1.9869	0.0469338	0.999731	ATP-dependent RNA helicase ; ATP-dependent RNA helicase DDX31/DBP7 [EC:3.6.4.13] E=2e-19
isogroup05392	0.541833	-1.88126	0.946865	-1.98683	0.0469417	0.999731	Intracellular Cl- channel CLIC, contains GST domain ; chloride intracellular channel 2 E=3e-133
isogroup03252	17.4026	-0.580823	0.29239	-1.98647	0.0469814	0.999731	Histone H3 (Lys4) methyltransferase complex, subunit CPS25/DPY-30 ; protein dpy-30 E=1e-36
isogroup02211	3.14434	0.973154	0.490256	1.98499	0.0471455	0.999731	Epidermal growth factor receptor kinase substrate
isogroup02849	8.21634	-0.618444	0.311576	-1.98489	0.0471565	0.999731	GINS complex subunit 2 E=3e-09
isogroup18322	0.209788	2.01811	1.01849	1.98147	0.0475385	0.999731	FOG: Reverse transcriptase
GCKDGN102DJO7I	0.411233	-2.00173	1.01026	-1.98141	0.0475459	0.999731	G protein-coupled receptor
GCKDGN103G8OXQ	0.345068	-2.01951	1.021	-1.97797	0.0479317	0.999731	nicotinate-nucleotide pyrophosphorylase (carboxylating) [EC:2.4.2.19] E=4e-06
isogroup18420	0.318774	-2.01938	1.02117	-1.97751	0.0479835	0.999731	Proteins containing BTB/POZ and Kelch domains, involved in regulatory/signal transduction processes ; kelch-like protein 1/4/5 E=4e-91
isogroup24109	0.533996	-1.8286	0.92548	-1.97584	0.0481731	0.999731	FOG: Reverse transcriptase
isogroup19898	0.202524	-1.97247	0.999311	-1.97383	0.0484013	0.999731	Zn2+-binding protein Melusin/RAR1, contains CHORD domain
isogroup09074	0.771636	1.73741	0.880835	1.97246	0.0485576	0.999731	Adenylate kinase ; adenylate kinase [EC:2.7.4.3] E=1e-74
isogroup24348	1.24024	1.46493	0.743292	1.97087	0.0487386	0.999731	histamine receptor H2 E=4e-07
isogroup03454	3.66133	0.889758	0.451676	1.9699	0.0488493	0.999731	Transcriptional regulator
GCKDGN103F78NA	0.176676	1.9667	0.998451	1.96975	0.0488665	0.999731	delta E=6e-09
isogroup08864	3.6629	-0.954302	0.484557	-1.96943	0.0489036	0.999731	Cytoplasmic dynein intermediate chain
isogroup16028	4.80822	0.878397	0.446108	1.96902	0.0489507	0.999731	Histone deacetylase complex, catalytic component RPD3 ; histone deacetylase 3 [EC:3.5.1.98] E=5e-18
isogroup14418	2.30123	1.18587	0.602336	1.96878	0.0489783	0.999731	Predicted ubiquitin regulatory protein
isogroup04622	1.97677	1.13083	0.574421	1.96864	0.0489943	0.999731	upstream-binding transcription factor E=1e-23
GCKDGN103GLR8J	0.505922	1.99573	1.01449	1.96722	0.0491579	0.999731	gamma-sarcoglycan E=4e-17
isogroup27534	0.632487	2.01594	1.02511	1.96656	0.0492342	0.999731	Putative transcription factor HALR/MLL3, involved in embryonic development
isogroup00090	28.9243	-0.656547	0.334101	-1.96512	0.0494006	0.999731	Carbonic anhydrase ; carbonic anhydrase [EC:4.2.1.1] E=4e-58
isogroup03686	2.12081	1.19044	0.606361	1.96325	0.0496166	0.999731	cAMP-dependent protein kinase types I and II, regulatory subunit ; cAMP-dependent protein kinase regulator E=7e-62
isogroup13665	0.212031	2.00002	1.01896	1.96281	0.0496685	0.999731	Rho GTPase effector BNI1 and related formins ; dishevelled associated activator of morphogenesis E=1e-54
isogroup11063	1.21279	1.42271	0.725501	1.961	0.0498791	0.999731	Fatty acid desaturase ; stearoyl-CoA desaturase (delta-9 desaturase) [EC:1.14.19.1] E=6e-98
isogroup21446	1.33838	1.4469	0.739849	1.95567	0.0505042	0.999731	2-acylglycerol O-acyltransferase 2 [EC:2.3.1.22] E=4e-26
isogroup21740	0.519112	-1.88222	0.962459	-1.95564	0.0505076	0.999731	galactoside 3-L-fucosyltransferase 11 [EC:2.4.1.-] E=3e-40
isogroup14370	3.85628	1.09371	0.559508	1.95477	0.0506103	0.999731	Wnt family of developmental regulators ; wingless-type MMTV integration site family, member 2 E=6e-58
isogroup13357	0.147207	-1.95714	1.00156	-1.95409	0.0506902	0.999731	cyclin A E=1e-41
isogroup03308	1.86939	1.30108	0.666054	1.95341	0.0507706	0.999731	NADH-ubiquinone oxidoreductase, subunit NDUFB10/PDSW
isogroup03968	0.686525	1.63416	0.837089	1.95219	0.0509157	0.999731	arginine vasopressin receptor 2 E=2e-19
GCKDGN101BNQE8	0.311673	1.99304	1.021	1.95206	0.0509316	0.999731	Glucosamine 6-phosphate synthetases, contain amidotransferase and phosphosugar isomerase domains ; glucosamine--fructose-6-phosphate aminotransferase (isomerizing) [EC:2.6.1.16] E=6e-13
isogroup03894	0.372955	1.92362	0.986167	1.9506	0.0511044	0.999731	Phosphatidylinositol transfer protein SEC14 and related proteins
isogroup23110	0.34446	-1.98067	1.01769	-1.94624	0.0516255	0.999731	Predicted E3 ubiquitin ligase ; tripartite motif-containing protein 2/3 E=5e-35
isogroup10978	0.839007	1.63625	0.843137	1.94067	0.0522986	0.999731	Heterochromatin-associated protein HP1 and related CHROMO domain proteins ; aprataxin and PNK-like factor [EC:4.2.99.18] E=1e-47
GCKDGN103GKH3G	1.15262	-1.36158	0.701857	-1.93997	0.0523836	0.999731	Cadherin EGF LAG seven-pass G-type receptor
GCKDGN101AVJOA	0.334807	-1.92086	0.990954	-1.9384	0.0525746	0.999731	Vacuolar H+-ATPase V1 sector, subunit C ; V-type H+-transporting ATPase subunit C [EC:3.6.3.14] E=1e-32
isogroup04443	7.83856	0.702461	0.362436	1.93817	0.0526027	0.999731	Small Nuclear ribonucleoprotein splicing factor ; U6 snRNA-associated Sm-like protein LSm7 E=1e-65
isogroup28288	0.140528	-1.93792	1.00034	-1.93727	0.0527124	0.999731	C-type lectin
GCKDGN101BP9NQ	1.37958	1.68588	0.870392	1.93692	0.0527548	0.999731	FOG: Immunoglobin and related proteins
isogroup12683	2.06903	1.35026	0.697988	1.9345	0.0530512	0.999731	arginine vasopressin receptor 2 E=2e-59
isogroup02747	11.9547	0.627368	0.324407	1.93389	0.0531261	0.999731	Molecular chaperones HSP70/HSC70, HSP70 superfamily ; heat shock 70kDa protein 1/8 E=1e-156
isogroup21656	0.205084	1.96979	1.01863	1.93375	0.0531434	0.999731	DHHC-type Zn-finger proteins
isogroup00953	2.36119	-1.14895	0.594648	-1.93215	0.0533407	0.999731	Isoamyl acetate-hydrolyzing esterase and related enzymes ; ficolin E=4e-14
isogroup30668	0.597979	1.96603	1.01795	1.93136	0.0534388	0.999731	Peroxisomal phytanoyl-CoA hydroxylase ; phytanoyl-CoA hydroxylase [EC:1.14.11.18] E=1e-36
GCKDGN101BL64P	0.188538	1.92288	0.996297	1.93002	0.0536039	0.999731	Dual-specificity tyrosine-phosphorylation regulated kinase ; dual-specificity tyrosine-(Y)-phosphorylation regulated kinase [EC:2.7.12.1] E=5e-21
isogroup07404	9.9441	0.601117	0.311635	1.92891	0.0537416	0.999731	serine/arginine repetitive matrix protein 2 E=2e-57
isogroup03068	1.89938	-1.83304	0.950375	-1.92876	0.053761	0.999731	Gelatinase A and related matrix metalloproteases ; matrix metalloproteinase-16 (membrane-inserted) [EC:3.4.24.-] E=2e-164
isogroup07877	2.23372	1.40957	0.731082	1.92807	0.053847	0.999731	Putative steroid membrane receptor Hpr6.6/25-Dx
isogroup23744	1.1629	1.67261	0.868616	1.9256	0.0541544	0.999731	Transcription initiation factor TFIIB ; transcription initiation factor TFIIB E=2e-51
isogroup29036	1.81356	1.52954	0.795057	1.92382	0.0543773	0.999731	Ras-related GTPase ; GTPase KRas E=4e-11
isogroup23542	0.160637	1.91541	0.995718	1.92365	0.0543989	0.999731	Translation initiation factor 2B, epsilon subunit (eIF-2Bepsilon/GCD6) ; translation initiation factor eIF-2B subunit epsilon E=1e-31
isogroup26741	1.93918	1.2422	0.646557	1.92126	0.0546991	0.999731	HAT (Half-A-TPR) repeat-containing protein ; U3 small nucleolar RNA-associated protein 6 E=5e-45
GCKDGN103FOVAJ	0.181893	1.91208	0.995364	1.92099	0.054733	0.999731	Rap1-GTPase-activating protein (Rap1GAP)
GCKDGN101BQJOP	0.381388	1.93954	1.00988	1.92057	0.0547858	0.999731	ER-Golgi vesicle-tethering protein p115
isogroup01651	2.88692	-1.16201	0.605081	-1.92042	0.0548051	0.999731	Projectin/twitchin and related proteins
isogroup00636	5.07442	0.795148	0.41407	1.92032	0.0548174	0.999731	C-type lectin
isogroup18650	1.39842	1.37863	0.71797	1.92018	0.0548347	0.999731	FtsJ-like RNA methyltransferase ; cap-specific mRNA (nucleoside-2-O-)-methyltransferase 1 [EC:2.1.1.57] E=9e-36
GCKDGN101AUM79	0.380298	1.95518	1.01824	1.92016	0.0548381	0.999731	Glutaminyl-tRNA synthetase ; glutaminyl-tRNA synthetase [EC:6.1.1.18] E=4e-62
isogroup08471	9.26226	0.629295	0.328118	1.91789	0.0551247	0.999731	RNA-binding protein 39 E=3e-05
isogroup04856	2.92863	0.970749	0.506239	1.91757	0.0551657	0.999731	Zuotin and related molecular chaperones (DnaJ superfamily), contains DNA-binding domains ; DnaJ homolog subfamily C member 2 E=5e-64
isogroup04054	15.2566	-0.518657	0.270679	-1.91613	0.0553484	0.999731	RNA polymerase II C-terminal domain-binding protein RA4, contains RPR and RRM domains
isogroup06595	0.367047	1.95556	1.02145	1.9145	0.0555563	0.999731	FOG: Transposon-encoded proteins with TYA, reverse transcriptase, integrase domains in various combinations ; cell division cycle 20-like protein 1, cofactor of APC complex E=1e-24
isogroup03793	0.525536	-1.7237	0.902347	-1.91024	0.0561023	0.999731	Myosin VII, myosin IXB and related myosins ; myosin VII E=3e-17
isogroup15501	5.08973	-0.818824	0.428841	-1.90939	0.0562117	0.999731	Uncharacterized conserved protein
isogroup02273	7.67028	1.16761	0.611552	1.90925	0.0562295	0.999731	Molecular chaperone (DnaJ superfamily) ; DnaJ homolog subfamily B member 5 E=5e-103
isogroup25406	0.139254	1.90557	0.998755	1.90795	0.0563983	0.999731	Selenophosphate synthetase ; selenide, water dikinase [EC:2.7.9.3] E=2e-37
isogroup00186	8.41408	-0.736277	0.386205	-1.90644	0.0565928	0.999731	Endoplasmic reticulum protein EP58, contains filamin rod domain and KDEL motif
isogroup03643	12.7152	0.513794	0.269575	1.90594	0.0566578	0.999731	protein CWC15 E=3e-79
isogroup19837	0.340503	-1.94721	1.0217	-1.90586	0.0566686	0.999731	Molecular chaperone SEC63, endoplasmic reticulum translocon component
isogroup12961	0.257544	1.93087	1.01642	1.89968	0.0574749	0.999731	Cdk activating kinase (CAK)/RNA polymerase II transcription initiation/nucleotide excision repair factor TFIIH/TFIIK, kinase subunit CDK7 ; cyclin-dependent kinase 7 [EC:2.7.11.22] E=7e-28
isogroup11877	3.14627	-1.00752	0.530754	-1.89827	0.0576601	0.999731	DNA repair protein RAD50, ABC-type ATPase/SMC superfamily ; DNA repair protein RAD50 [EC:3.6.-.-] E=2e-56
isogroup01503	67.0045	-0.287697	0.151578	-1.89802	0.0576939	0.999731	60S ribosomal protein L9 ; large subunit ribosomal protein L9e E=2e-43
GCKDGN102DMW15	0.729209	1.65118	0.870258	1.89735	0.0577824	0.999731	Uncharacterized conserved protein
isogroup06864	0.573788	-1.85397	0.978096	-1.89548	0.0580282	0.999731	KEKE-like motif-containing transcription regulator (Rlr1)/suppressor of sin4 ; THO complex subunit 2 E=2e-41
isogroup06629	21.4812	0.518498	0.273797	1.89373	0.058261	0.999731	Fibrillins and related proteins containing Ca2+-binding EGF-like domains ; jagged E=2e-07
isogroup34885	0.267593	1.93138	1.02131	1.89108	0.058614	0.999731	Predicted E3 ubiquitin ligase ; tripartite motif-containing protein 56 E=2e-22
isogroup00097	6.73943	-0.887143	0.46996	-1.8877	0.0590667	0.999731	Low-density lipoprotein receptors containing Ca2+-binding EGF-like domains ; CD320 antigen E=3e-72
GCKDGN101BYF8I	0.324244	-1.92785	1.02252	-1.88539	0.0593776	0.999731	WD40 repeat-containing protein
isogroup00485	29.3569	0.404228	0.214454	1.88492	0.0594405	0.999731	Calnexin ; calnexin E=7e-133
isogroup05615	3.89928	-0.880207	0.468058	-1.88055	0.0600332	0.999731	Dipeptidyl aminopeptidase ; acylaminoacyl-peptidase [EC:3.4.19.1] E=2e-68
isogroup07903	1.04064	1.56689	0.833212	1.88054	0.0600342	0.999731	Casein kinase (serine/threonine/tyrosine protein kinase) ; casein kinase 1, gamma [EC:2.7.11.1] E=2e-39
isogroup06092	15.3967	-0.51136	0.271944	-1.88039	0.0600554	0.999731	Vacuolar assembly/sorting protein DID4 ; charged multivesicular body protein 2A E=1e-49
GCKDGN103GH0CG	1.92927	-1.0832	0.576074	-1.88032	0.0600644	0.999731	Fibrillins and related proteins containing Ca2+-binding EGF-like domains ; Notch E=3e-11
isogroup22578	3.60688	1.10096	0.585593	1.88008	0.0600973	0.999731	Golgi integral membrane protein
isogroup10489	0.210924	-1.90891	1.01721	-1.87662	0.0605704	0.999731	Predicted Ras related/Rac-GTP binding protein ; Ras homolog gene family, member T1 E=1e-27
isogroup16433	0.761895	1.69434	0.90312	1.8761	0.0606419	0.999731	Rac GTPase-activating protein BCR/ABR ; breakpoint cluster region protein [EC:2.7.11.1] E=5e-14
isogroup23325	0.659003	1.63293	0.87043	1.87601	0.0606543	0.999731	Uncharacterized protein CLU1/cluA/TIF31 involved in mitochondrial morphology/distribution, also found associated with eIF-3
GCKDGN101BOSE9	0.250723	-1.8949	1.01082	-1.87461	0.0608464	0.999731	Uncharacterized conserved protein, contains JmjC domain
isogroup17262	1.62994	-1.33349	0.712605	-1.87129	0.0613051	0.999731	NMD protein affecting ribosome stability and mRNA decay
isogroup25768	0.274798	-1.9101	1.02093	-1.87094	0.0613534	0.999731	FOG: Hormone receptors ; nuclear receptor subfamily 2 group E member 1 E=9e-36
isogroup13735	1.73973	1.24554	0.665747	1.8709	0.0613594	0.999731	Ribonuclease inhibitor type leucine-rich repeat proteins
isogroup03959	7.96213	-1.29434	0.692369	-1.86943	0.0615626	0.999731	Collagens (type IV and type XIII), and related proteins ; folate receptor E=1e-57
isogroup03159	51.0692	0.321572	0.172036	1.86921	0.0615934	0.999731	GTPase Rab1/YPT1, small G protein superfamily, and related GTP-binding proteins ; Ras-related protein Rab-1B E=3e-11
GCKDGN103GRFNX	0.549631	-1.79219	0.959016	-1.86878	0.0616527	0.999731	thiaminase (transcriptional activator TenA) [EC:3.5.99.2] E=2e-47
isogroup07037	1.48901	1.38605	0.742324	1.86717	0.0618773	0.999731	Chondroitin synthase 1 ; beta-1,4-N-acetylgalactosaminyltransferase 4 [EC:2.4.1.244] E=6e-67
isogroup02624	0.624632	-1.74728	0.935844	-1.86706	0.0618929	0.999731	Predicted aminopeptidase of the M17 family ; cytosol aminopeptidase [EC:3.4.11.1 3.4.11.5] E=3e-12
isogroup10844	0.888171	1.71686	0.919972	1.8662	0.0620128	0.999731	Actin-related protein Arp2/3 complex, subunit Arp3
isogroup27806	0.25097	1.9047	1.0209	1.8657	0.062083	0.999731	SAM-dependent methyltransferases
GCKDGN103FMG9R	0.160435	-1.84601	0.990397	-1.86391	0.0623345	0.999731	transcription factor 1, hepatocyte nuclear factor 1-alpha E=1e-07
isogroup12167	0.135908	-1.84488	0.989812	-1.86387	0.0623407	0.999731	Trypsin ; trypsin [EC:3.4.21.4] E=7e-12
GCKDGN102EYFU4	5.04625	-0.787396	0.422636	-1.86306	0.062454	0.999731	FOG: Zn-finger ; KRAB domain-containing zinc finger protein E=4e-42
isogroup10257	4.46936	0.789936	0.424194	1.8622	0.0625743	0.999731	Nuclear exosomal RNA helicase MTR4, DEAD-box superfamily ; ATP-dependent RNA helicase DOB1 [EC:3.6.4.13] E=8e-30
isogroup00828	5.33337	-0.672394	0.361261	-1.86124	0.0627097	0.999731	Aspartyl protease ; beta-site APP-cleaving enzyme 1 (memapsin 2) [EC:3.4.23.46] E=2e-08
isogroup02478	11.6188	0.563305	0.303117	1.85838	0.0631157	0.999731	GTP-binding ADP-ribosylation factor-like protein yARL3 ; ADP-ribosylation factor 1 E=4e-31
GCKDGN102DRGLQ	0.212864	1.89062	1.0177	1.85774	0.0632053	0.999731	chondroitin sulfate synthase [EC:2.4.1.175 2.4.1.226] E=2e-10
isogroup22263	0.501082	1.78705	0.962258	1.85714	0.0632911	0.999731	Putative Zn2+ transporter MSC2 (cation diffusion facilitator superfamily)
isogroup00961	1.57875	1.33077	0.717097	1.85577	0.0634863	0.999731	RhoGEF GTPase ; vav oncogene E=1e-06
isogroup03716	8.81708	-0.82941	0.447039	-1.85534	0.0635476	0.999731	mitogen-activated protein kinase [EC:2.7.11.24] E=3e-22
isogroup31638	0.302048	1.88926	1.01848	1.85498	0.0635996	0.999731	FtsJ-like RNA methyltransferase
isogroup02635	3.53846	-0.895249	0.48309	-1.85317	0.0638575	0.999731	Thioredoxin/protein disulfide isomerase ; thioredoxin domain-containing protein 5 E=2e-60
isogroup07235	3.00995	0.978408	0.528013	1.853	0.0638822	0.999731	Metalloproteinase inhibitor TIMP and related proteins
isogroup04071	5.60761	-0.820007	0.44332	-1.84969	0.0643577	0.999731	Succinate dehydrogenase, flavoprotein subunit
isogroup02160	10.6904	-0.735937	0.398119	-1.84854	0.0645248	0.999731	Calmodulin and related proteins (EF-Hand superfamily) ; calbindin D28 E=1e-31
isogroup03709	1.35036	1.38508	0.749303	1.8485	0.0645304	0.999731	Lysine-ketoglutarate reductase/saccharopine dehydrogenase
isogroup36927	0.214361	1.81205	0.981165	1.84684	0.0647706	0.999731	NIMA (never in mitosis)-related G2-specific serine/threonine protein kinase ; NIMA (never in mitosis gene a)-related kinase [EC:2.7.11.1] E=5e-11
isogroup13060	0.666737	-1.59185	0.862946	-1.84467	0.0650851	0.999731	Collagens (type IV and type XIII), and related proteins ; collagen, type XII, alpha E=3e-14
GCKDGN102DVA27	0.5934	1.73384	0.939941	1.84463	0.0650917	0.999731	Pyruvate kinase ; pyruvate kinase isozymes R/L [EC:2.7.1.40] E=5e-26
isogroup03681	48.4849	0.426461	0.231249	1.84417	0.0651588	0.999731	Endocytic adaptor protein intersectin ; epidermal growth factor receptor substrate 15 E=3e-17
GCKDGN101B5CG0	0.919256	1.54399	0.837745	1.84303	0.0653252	0.999731	FOG: Immunoglobin and related proteins
GCKDGN103GYUBK	0.467536	1.75	0.949983	1.84214	0.0654547	0.999731	Nonsense-mediated mRNA decay protein ; protein SMG6 [EC:3.1.-.-] E=2e-59
GCKDGN101B0IC7	0.399838	-1.87253	1.0167	-1.84177	0.0655088	0.999731	Uncharacterized conserved protein
isogroup05098	0.793459	-1.55657	0.845398	-1.84123	0.0655881	0.999731	WW domain-containing protein ; atrophin-1 interacting protein 1 E=1e-118
isogroup30068	0.881857	1.78708	0.971022	1.84041	0.065708	0.999731	Uncharacterized conserved protein
isogroup00276	35.4425	0.375515	0.20448	1.83644	0.0662926	0.999731	Paf1/RNA polymerase II complex, RTF1 component (involved in regulation of TATA box-binding protein) ; RNA polymerase-associated protein RTF1 E=2e-95
isogroup08243	1.04099	1.59818	0.87026	1.83644	0.0662932	0.999731	Chromatin remodeling complex WSTF-ISWI, small subunit ; SWI/SNF-related matrix-associated actin-dependent regulator of chromatin subfamily A member 1 [EC:3.6.4.-] E=2e-58
isogroup09318	0.451401	1.82647	0.995013	1.83563	0.0664125	0.999731	Nuclear localization sequence binding protein ; nucleolin E=1e-69
isogroup11415	1.62165	-1.2646	0.689329	-1.83454	0.0665746	0.999731	single-strand selective monofunctional uracil DNA glycosylase [EC:3.2.2.-] E=6e-108
isogroup18686	0.210183	1.79628	0.97986	1.8332	0.0667735	0.999731	ATP-citrate lyase ; ATP citrate (pro-S)-lyase [EC:2.3.3.8] E=2e-41
GCKDGN102DM5BY	4.14421	-0.787833	0.429823	-1.83293	0.0668134	0.999731	Histone H3 (Lys4) methyltransferase complex and RNA cleavage factor II complex, subunit SWD2
isogroup10436	0.317817	1.87184	1.02159	1.83228	0.0669103	0.999731	Poly(A) polymerase and related nucleotidyltransferases ; poly(A) polymerase [EC:2.7.7.19] E=2e-10
isogroup15163	0.947886	1.35247	0.738558	1.83124	0.0670653	0.999731	Multidomain protein, contains SPEC repeats, PH, SH3, and separate rac-specific and rho-specific guanine nucleotide exchange factor domains ; triple functional domain protein [EC:2.7.11.1] E=2e-20
GCKDGN103GJ9KW	10.1775	0.504315	0.27543	1.83101	0.0670994	0.999731	Uncharacterized conserved protein
isogroup16500	8.51048	-0.675545	0.369551	-1.82802	0.0675471	0.999731	nonvoltage-gated sodium channel 1 beta E=2e-05
isogroup05551	0.305203	1.86562	1.02157	1.82622	0.0678168	0.999731	FOG: Immunoglobulin C-2 Type/fibronectin type III domains
GCKDGN103GM0X1	1.15421	-1.33277	0.729834	-1.82613	0.0678306	0.999731	Dyneins, heavy chain
isogroup12736	0.50634	-1.70302	0.933578	-1.82418	0.0681242	0.999731	Serine/threonine protein kinase ; RIO kinase 3 [EC:2.7.11.1] E=6e-106
isogroup03171	0.349393	1.8004	0.987008	1.82409	0.0681377	0.999731	Zinc carboxypeptidase ; carboxypeptidase B [EC:3.4.17.2] E=3e-179
GCKDGN103GVWYR	1.47802	-1.29967	0.713098	-1.82256	0.0683697	0.999731	histone-lysine N-methyltransferase SETDB [EC:2.1.1.43] E=6e-23
isogroup32564	0.33383	-1.84236	1.01171	-1.82103	0.068602	0.999731	Transcription-associated recombination protein - Thp1p
isogroup00304	14.1344	-0.481996	0.264752	-1.82055	0.0686751	0.999731	Uncharacterized conserved protein
isogroup12798	9.64257	-0.693282	0.380872	-1.82025	0.0687208	0.999731	Porin/voltage-dependent anion-selective channel protein
isogroup02444	35.5399	-0.628081	0.345248	-1.81922	0.0688784	0.999731	Glutamate decarboxylase and related proteins
isogroup05038	8.05467	0.729211	0.401195	1.8176	0.0691257	0.999731	Fibrillins and related proteins containing Ca2+-binding EGF-like domains ; deleted in malignant brain tumors 1 protein E=7e-169
isogroup00263	4.55766	-0.725199	0.39903	-1.8174	0.0691554	0.999731	Uncharacterized conserved protein
isogroup20740	0.174918	1.79021	0.986514	1.81468	0.0695724	0.999731	Uncharacterized conserved protein
isogroup00502	6.88555	0.80708	0.444816	1.81441	0.0696145	0.999731	GTPase Rab5/YPT51 and related small G protein superfamily GTPases ; arginine vasopressin receptor 2 E=4e-47
isogroup12178	0.140985	-1.78677	0.985144	-1.81372	0.0697211	0.999731	Phosphoglycerate mutase
isogroup00391	0.600148	1.63677	0.90268	1.81323	0.0697959	0.999731	Smoothened and related G-protein-coupled receptors ; frizzled 5/8 E=2e-12
isogroup23642	0.202894	-1.83865	1.01433	-1.81267	0.069882	0.999731	Multifunctional pyrimidine synthesis protein CAD (includes carbamoyl-phophate synthetase, aspartate transcarbamylase, and glutamine amidotransferase) ; carbamoyl-phosphate synthase (ammonia) [EC:6.3.4.16] E=2e-26
GCKDGN103G2WP6	0.389928	1.84814	1.01978	1.81229	0.0699407	0.999731	FOG: Transposon-encoded proteins with TYA, reverse transcriptase, integrase domains in various combinations ; maltase-glucoamylase [EC:3.2.1.20 3.2.1.3] E=3e-34
GCKDGN102DYTKJ	0.284627	-1.83699	1.01368	-1.81219	0.0699566	0.999731	Renal dipeptidase
isogroup00374	0.716288	1.49556	0.825505	1.81169	0.0700337	0.999731	CREB binding protein/P300 and related TAZ Zn-finger proteins ; E1A/CREB-binding protein [EC:2.3.1.48] E=4e-73
isogroup03377	0.253338	1.83124	1.01117	1.81101	0.070139	0.999731	Splicing factor 3a, subunit 2
isogroup11600	0.271221	-1.84415	1.019	-1.80977	0.0703322	0.999731	Molybdopterin converting factor subunit 2 ; molybdopterin synthase catalytic subunit [EC:2.-.-.-] E=4e-11
isogroup04351	15.3813	-0.518877	0.286801	-1.80918	0.0704224	0.999731	Vacuolar H+-ATPase V1 sector, subunit E ; V-type H+-transporting ATPase subunit E [EC:3.6.3.14] E=1e-30
isogroup07556	0.203841	1.8331	1.01423	1.80737	0.0707042	0.999731	SAP family cell cycle dependent phosphatase-associated protein
isogroup09255	1.0519	-1.32118	0.731487	-1.80615	0.0708942	0.999731	Sulfatase ; arylsulfatase I/J [EC:3.1.6.-] E=1e-102
isogroup01628	10.015	0.570099	0.316641	1.80046	0.0717879	0.999731	myosin X E=2e-09
isogroup11709	0.831685	1.48198	0.823748	1.79907	0.0720073	0.999731	Dystonin, GAS (Growth-arrest-specific protein), and related proteins ; spectrin beta E=2e-11
isogroup25477	0.548325	-1.61917	0.900201	-1.79868	0.0720701	0.999731	FOG: RRM domain ; cold-inducible RNA-binding protein E=2e-34
isogroup02507	3.25861	1.09194	0.60742	1.79768	0.0722285	0.999731	RFX family transcription factor ; regulatory factor X 1/2/3 E=2e-85
isogroup05529	0.185344	1.82669	1.01661	1.79685	0.0723598	0.999731	Fibroblast/platelet-derived growth factor receptor and related receptor tyrosine kinases ; proto-oncogene tyrosine-protein kinase Ret [EC:2.7.10.1] E=2e-74
isogroup02548	1.68591	1.29009	0.718344	1.79592	0.0725073	0.999731	SNARE protein PEP12/VAM3/Syntaxin 7/Syntaxin 17 ; syntaxin 7 E=2e-12
isogroup07817	14.0244	0.57157	0.318489	1.79463	0.0727126	0.999731	Hsp70-interacting protein Hip/Transient component of progesterone receptor complexes and an Hsp70-binding protein ; suppressor of tumorigenicity protein 13 E=1e-52
isogroup00133	6.39937	0.59629	0.332522	1.79323	0.0729356	0.999731	DNA-binding protein C1D involved in regulation of double-strand break repair
GCKDGN101BOU80	2.67665	-1.13493	0.633687	-1.791	0.0732935	0.999731	NMDA selective glutamate-gated ion channel receptor subunit GRIN1 ; glutamate receptor, ionotropic, N-methyl D-aspartate 1 E=2e-48
isogroup13443	3.49563	0.944707	0.527576	1.79065	0.0733489	0.999731	FOG: PDZ domain
isogroup28422	1.41238	-1.23854	0.692377	-1.78883	0.0736429	0.999731	SCF ubiquitin ligase, Rbx1 component ; RING-box protein 2 E=2e-12
isogroup08960	1.10901	1.32768	0.742254	1.78871	0.0736616	0.999731	START domain-containing proteins involved in steroidogenesis/phosphatidylcholine transfer
isogroup12595	1.05038	1.37951	0.771385	1.78835	0.0737195	0.999731	FOG: Zn-finger ; KRAB domain-containing zinc finger protein E=1e-72
isogroup27224	0.160328	1.74073	0.97337	1.78835	0.0737197	0.999731	Serine/threonine protein kinase
isogroup06457	0.270146	1.82569	1.02113	1.78791	0.0737903	0.999731	Collagens (type IV and type XIII), and related proteins ; mannose receptor, C type E=7e-19
GCKDGN102DNZRD	0.220144	1.81052	1.01383	1.78582	0.0741284	0.999731	Alpha/beta hydrolase ; abhydrolase domain-containing protein 1/3 E=1e-36
isogroup02485	0.540043	1.67127	0.936059	1.78543	0.0741916	0.999731	FOG: Transposon-encoded proteins with TYA, reverse transcriptase, integrase domains in various combinations ; arginine vasopressin receptor 2 E=7e-81
isogroup13849	14.6317	0.480203	0.268991	1.7852	0.0742288	0.999731	Ubiquitin-protein ligase ; ubiquitin-conjugating enzyme E2 F [EC:6.3.2.19] E=3e-67
GCKDGN102EM2NK	0.532274	-1.59185	0.891743	-1.7851	0.0742445	0.999731	Predicted coiled-coil protein
isogroup05562	2.80138	1.17513	0.658331	1.78502	0.0742586	0.999731	Lysophosphatidic acid acyltransferase endophilin/SH3GL, involved in synaptic vesicle formation ; endophilin-A E=3e-117
isogroup17294	5.62519	0.854334	0.478693	1.78472	0.0743065	0.999731	p53 inducible protein PIR121
GCKDGN102C5Z81	0.133134	1.75256	0.982186	1.78435	0.0743671	0.999731	Histone deacetylase complex, MTA1 component ; metastasis-associated protein MTA E=8e-42
isogroup17431	0.2659	1.8209	1.02074	1.7839	0.0744397	0.999731	myosin heavy chain E=4e-07
GCKDGN101BT2OC	0.308341	1.81338	1.02012	1.77762	0.075467	0.999731	Translation initiation factor 4F, ribosome/mRNA-bridging subunit (eIF-4G)
isogroup03457	27.2165	-0.464355	0.261402	-1.7764	0.0756666	0.999731	Collagens (type IV and type XIII), and related proteins
isogroup05339	5.4587	-0.81988	0.461637	-1.77603	0.0757281	0.999731	Microtubule-binding protein involved in cell cycle control ; microtubule-associated protein, RP/EB family E=2e-155
GCKDGN101CIGOU	1.91931	1.29831	0.731025	1.77601	0.0757308	0.999731	CCCH-type Zn-finger protein
isogroup17245	0.258827	1.8118	1.02052	1.77537	0.0758374	0.999731	FOG: PDZ domain ; partitioning defective protein 3 E=5e-13
isogroup27655	0.492672	-1.70221	0.959251	-1.77452	0.0759772	0.999731	Guanine nucleotide exchange factor ; CD2-associated protein E=4e-10
GCKDGN102DCNPD	0.154081	-1.74137	0.981544	-1.77411	0.0760447	0.999731	Multidomain protein, contains SPEC repeats, PH, SH3, and separate rac-specific and rho-specific guanine nucleotide exchange factor domains
isogroup07865	1.9516	-1.16054	0.654582	-1.77295	0.0762373	0.999731	SNF2 family DNA-dependent ATPase
isogroup13065	2.9243	0.977513	0.551565	1.77225	0.0763523	0.999731	DEAD-box protein abstrakt ; ATP-dependent RNA helicase DDX27 [EC:3.6.4.13] E=1e-89
isogroup03467	7.81851	0.593114	0.335293	1.76894	0.0769033	0.999731	Glucosamine-6-phosphate isomerase
isogroup12443	0.126371	-1.7331	0.979969	-1.76853	0.0769726	0.999731	TNF receptor-associated factor 2 E=2e-16
GCKDGN102C2RME	0.163823	-1.71539	0.970299	-1.7679	0.0770779	0.999731	protein tyrosine phosphatase, receptor type, D [EC:3.1.3.48] E=8e-07
GCKDGN103GXBIV	0.229142	1.80223	1.01959	1.76761	0.0771267	0.999731	Predicted metal-dependent hydrolase, contains AlaS domain
isogroup02213	7.32898	0.590016	0.333896	1.76706	0.0772175	0.999731	Serine/threonine protein phosphatase ; protein phosphatase 2C homolog 2/3 [EC:3.1.3.16] E=3e-71
GCKDGN102DEB8V	0.128956	1.732	0.980307	1.76679	0.0772627	0.999731	RNA-directed RNA polymerase QDE-1 required for posttranscriptional gene silencing and RNA interference ; RNA-dependent RNA polymerase 1 [EC:2.7.7.48] E=7e-47
isogroup26847	0.128956	1.732	0.980307	1.76679	0.0772627	0.999731	E3 ubiquitin-protein ligase HECTD3 [EC:6.3.2.19] E=2e-58
isogroup00392	0.598412	-1.62156	0.918558	-1.76534	0.0775073	0.999731	arginine vasopressin receptor 2 E=1e-40
isogroup19674	0.213305	1.77649	1.00644	1.76513	0.0775428	0.999731	TANK binding protein kinase TBK1 ; TANK-binding kinase 1 [EC:2.7.11.10] E=2e-42
isogroup07482	0.155071	1.7303	0.981012	1.76379	0.0777669	0.999731	G protein-coupled receptors
isogroup03400	16.6622	-0.441355	0.250252	-1.76364	0.0777928	0.999731	NADH:ubiquinone oxidoreductase, NDUFA5/B13 subunit ; NADH dehydrogenase (ubiquinone) 1 alpha subcomplex 5 [EC:1.6.5.3 1.6.99.3] E=4e-73
isogroup35023	0.484293	1.75302	0.994379	1.76293	0.0779126	0.999731	protein OS-9 E=1e-17
isogroup04076	7.44492	0.840121	0.476679	1.76245	0.0779937	0.999731	Meprin A metalloprotease ; astacin [EC:3.4.24.21] E=2e-33
isogroup24773	0.481115	1.73754	0.98622	1.76182	0.0780992	0.999731	Alpha-tubulin folding cofactor B
GCKDGN103F7XJD	0.238078	-1.79641	1.01996	-1.76125	0.0781966	0.999731	E3 ubiquitin-protein ligase RNF8 [EC:6.3.2.19] E=6e-10
GCKDGN101AKL23	0.172034	-1.70609	0.970006	-1.75884	0.0786046	0.999731	FOG: PDZ domain
isogroup02083	5.40514	-0.701284	0.398763	-1.75865	0.0786375	0.999731	Nuclear localization sequence binding protein
isogroup06227	0.835022	-1.45894	0.830055	-1.75764	0.0788091	0.999731	Kinesin-like protein ; kinesin family member 4/7/21/27 E=1e-92
isogroup20684	0.19759	-1.77885	1.01239	-1.75709	0.078903	0.999731	Cubilin, multiligand receptor mediating cobalamin absorption ; tolloid-like protein 2 [EC:3.4.24.-] E=7e-22
isogroup04736	1.66716	1.21766	0.6932	1.75657	0.0789906	0.999731	DEAH-box RNA helicase ; ATP-dependent RNA helicase DHX37/DHR1 [EC:3.6.4.13] E=3e-135
isogroup22632	0.232402	1.79206	1.02066	1.75577	0.079127	0.999731	Mitogen-activated protein kinase kinase kinase kinase (MAP4K), germinal center kinase family
GCKDGN101BD5L9	0.123824	1.71725	0.978646	1.75472	0.0793079	0.999731	Cation-independent mannose-6-phosphate receptor CI-MPR
isogroup02002	7.98604	-0.561701	0.320236	-1.75402	0.0794262	0.999731	Exosomal 3-5 exoribonuclease complex, subunit Rrp41 and related exoribonucleases
isogroup00509	108.181	0.3001	0.171256	1.75235	0.0797142	0.999731	nucleolin E=1e-23
GCKDGN103G8DLY	0.291487	1.78557	1.01927	1.75182	0.0798049	0.999731	FOG: Reverse transcriptase
isogroup01750	0.468698	1.70272	0.973129	1.74974	0.0801636	0.999731	Kinesin-like protein ; cadherin EGF LAG seven-pass G-type receptor 2 (flamingo) E=3e-52
isogroup07966	9.01411	-0.706614	0.403896	-1.7495	0.0802051	0.999731	NADH:ubiquinone oxidoreductase, NDUFB9/B22 subunit
GCKDGN101CGWFN	0.400444	-1.67784	0.959535	-1.74859	0.0803611	0.999731	hyaluronoglucosaminidase [EC:3.2.1.35] E=5e-62
isogroup12008	6.66405	0.986867	0.564864	1.74709	0.080622	0.999731	Meprin A metalloprotease ; tolloid-like protein 1 [EC:3.4.24.-] E=8e-09
isogroup14329	0.454683	-1.70303	0.974798	-1.74706	0.0806274	0.999731	Chromatin remodeling complex SWI/SNF, component SWI2 and related ATPases (DNA/RNA helicase superfamily)
isogroup04465	1.5916	1.23912	0.709417	1.74668	0.0806937	0.999731	Histone acetyltransferase PCAF/SAGA, subunit SUPT3H/SPT3
isogroup18439	2.70535	1.12696	0.645345	1.74629	0.0807606	0.999731	Ca2+-modulated nonselective cation channel polycystin ; polycystin 1 E=4e-12
isogroup06241	0.464602	-1.67573	0.959976	-1.74559	0.0808814	0.999731	Protein phosphatase 1, regulatory subunit, and related proteins
isogroup18221	0.416906	1.76816	1.01433	1.74319	0.0813011	0.999731	Glutaryl-CoA dehydrogenase ; glutaryl-CoA dehydrogenase [EC:1.3.99.7] E=1e-22
isogroup08761	2.02454	1.03232	0.592332	1.7428	0.0813685	0.999731	Predicted dual-specificity phosphatase
isogroup01302	37.2461	0.503598	0.289097	1.74196	0.0815146	0.999731	Molecular co-chaperone STI1 ; superkiller protein 3 E=5e-18
isogroup16131	1.26274	-1.28931	0.740436	-1.74128	0.0816343	0.999731	Spliceosomal protein snRNP-U1A/U2B ; U11/U12 small nuclear ribonucleoprotein 65 kDa protein E=2e-89
isogroup23537	0.190998	-1.76116	1.0119	-1.74045	0.0817798	0.999731	maltase-glucoamylase [EC:3.2.1.20 3.2.1.3] E=2e-07
isogroup10170	10.3081	0.576763	0.331655	1.73904	0.0820269	0.999731	Myosin class II heavy chain
isogroup06712	30.0837	0.403167	0.232105	1.737	0.0823874	0.999731	C-type lectin
GCKDGN102D994U	0.266208	1.74818	1.00649	1.73691	0.0824037	0.999731	FOG: RRM domain
isogroup02113	0.538069	1.54923	0.892301	1.73622	0.0825254	0.999731	WD40 repeat protein
isogroup09462	36.0967	0.424141	0.244304	1.73612	0.0825432	0.999731	60s ribosomal protein L15/L27 ; large subunit ribosomal protein L27Ae E=4e-88
GCKDGN103GG4JB	1.26585	-1.32869	0.766633	-1.73314	0.0830702	0.999731	Uncharacterized conserved protein, contains BTB/POZ domain
isogroup07833	0.340938	-1.72076	0.994118	-1.73094	0.0834628	0.999731	FOG: Immunoglobin and related proteins ; neurotrimin E=2e-41
isogroup05855	1.42833	1.17841	0.680943	1.73055	0.0835316	0.999731	Protein phosphatase 2 regulatory subunit
isogroup10679	0.815156	1.64499	0.951066	1.72963	0.0836968	0.999731	Basement membrane-specific heparan sulfate proteoglycan (HSPG) core protein ; roundabout, axon guidance receptor 1 E=5e-10
isogroup13692	0.694819	1.58088	0.914098	1.72944	0.08373	0.999731	Mitochondrial translation initiation factor 2 (IF-2; GTPase) ; translation initiation factor IF-2 E=1e-85
isogroup05086	0.144985	1.68975	0.977167	1.72923	0.083768	0.999731	amiloride-sensitive cation channel 2, neuronal E=2e-17
GCKDGN102D4R81	0.222368	1.75365	1.01426	1.729	0.083809	0.999731	Disintegrin metalloproteinases with thrombospondin repeats ; a disintegrin and metalloproteinase with thrombospondin motifs 6 [EC:3.4.24.-] E=6e-11
isogroup31472	0.826811	-1.48899	0.861444	-1.72848	0.0839015	0.999731	Ubiquitin-protein ligase
isogroup09423	3.18426	-0.845661	0.489319	-1.72824	0.0839452	0.999731	Actin regulatory proteins (gelsolin/villin family)
GCKDGN102ET4ZZ	0.288706	1.763	1.02065	1.72732	0.0841097	0.999731	Multidomain protein, contains SPEC repeats, PH, SH3, and separate rac-specific and rho-specific guanine nucleotide exchange factor domains
GCKDGN103GUJOF	0.518924	-1.71637	0.993842	-1.727	0.0841675	0.999731	Wnt family of developmental regulators ; wingless-type MMTV integration site family, member 6 E=1e-63
GCKDGN103HALZK	0.395265	-1.74658	1.01157	-1.72661	0.0842381	0.999731	Cytokine-inducible SH2 protein ; suppressor of cytokine signaling 2 E=4e-37
isogroup27979	16.7686	0.506683	0.293469	1.72653	0.0842519	0.999731	Multifunctional chaperone (14-3-3 family) ; tyrosine 3-monooxygenase/tryptophan 5-monooxygenase activation protein E=1e-11
GCKDGN102DFCR0	0.474977	1.74526	1.01161	1.72522	0.0844878	0.999731	nucleotide-binding oligomerization domain-containing protein 1 E=1e-08
isogroup01170	0.954526	1.39399	0.808033	1.72516	0.0844978	0.999731	Ca2+-modulated nonselective cation channel polycystin ; polycystin 1L2 E=9e-39
isogroup02191	20.6644	-0.417718	0.242333	-1.72374	0.084755	0.999731	Uncharacterized conserved protein
GCKDGN103HE2ZL	0.770189	1.56372	0.907637	1.72284	0.0849168	0.999731	Junctional membrane complex protein Junctophilin and related MORN repeat proteins
GCKDGN101BNNW7	0.161949	-1.66492	0.966664	-1.72234	0.0850079	0.999731	Epithelin/granulin
isogroup03640	0.965992	-1.34097	0.778633	-1.72222	0.0850304	0.999731	Aldehyde dehydrogenase ; formyltetrahydrofolate dehydrogenase [EC:1.5.1.6] E=5e-104
isogroup22512	1.98397	1.00355	0.58273	1.72216	0.0850403	0.999731	Predicted translation factor, contains W2 domain
isogroup26833	0.141126	1.67865	0.97593	1.72005	0.0854239	0.999731	Puromycin-sensitive aminopeptidase and related aminopeptidases ; puromycin-sensitive aminopeptidase [EC:3.4.11.-] E=2e-34
isogroup00287	0.593629	1.68334	0.978727	1.71993	0.085445	0.999731	Ras GTPase-activating protein family - IQGAP ; IQ motif containing GTPase activating protein E=1e-21
isogroup10527	241.486	-0.452645	0.263204	-1.71975	0.0854781	0.999731	Small cysteine-rich protein (SCRIP)
GCKDGN103GC2H2	0.379436	1.677	0.975632	1.71889	0.0856352	0.999731	Uncharacterized conserved protein, contains BTB/POZ domain
isogroup04104	0.288648	1.75583	1.02195	1.71811	0.085776	0.999731	Serine/threonine protein kinase ; BR serine/threonine kinase [EC:2.7.11.1] E=2e-48
isogroup03108	10.7964	-0.530629	0.308848	-1.71809	0.08578	0.999731	GDP-fucose transporter
isogroup03406	1.06681	1.27246	0.74154	1.71597	0.0861675	0.999731	Myosin VII, myosin IXB and related myosins ; dual adapter for phosphotyrosine and 3-phosphotyrosine and 3-phosphoinositide E=3e-99
isogroup23709	0.330934	1.74774	1.01854	1.71593	0.0861742	0.999731	toll-like recepto 3 E=6e-22
isogroup08064	3.91265	0.880165	0.51296	1.71586	0.0861884	0.999731	Reticulocalbin, calumenin, DNA supercoiling factor, and related Ca2+-binding proteins of the CREC family (EF-Hand protein superfamily)
isogroup29750	0.859973	1.38569	0.807612	1.71579	0.0862012	0.999731	Predicted signal transduction protein ; programmed cell death 6-interacting protein E=6e-43
isogroup11101	2.47443	-0.927176	0.540463	-1.71552	0.0862495	0.999731	Protein involved in meiotic recombination/predicted coiled-coil protein
GCKDGN101A9A3J	1.0308	-1.20553	0.703232	-1.71427	0.0864788	0.999731	Aldo/keto reductase family proteins ; 2,5-diketo-D-gluconate reductase A [EC:1.1.1.274] E=3e-08
isogroup00439	0.331998	-1.73336	1.01121	-1.71413	0.0865043	0.999731	von Willebrand factor and related coagulation proteins ; coagulation factor V (labile factor) E=2e-66
isogroup00098	6.80184	1.05947	0.618211	1.71376	0.0865725	0.999731	tripeptidyl-peptidase II [EC:3.4.14.10] E=3e-23
GCKDGN102C9DPY	3.32386	-1.04833	0.612189	-1.71242	0.0868186	0.999731	Amino acid transporters
isogroup01587	0.166715	1.72977	1.01058	1.71166	0.0869601	0.999731	Rap1-GTPase-activating protein (Rap1GAP) ; signal-induced proliferation-associated gene 1 E=1e-96
isogroup11873	0.166715	1.72977	1.01058	1.71166	0.0869601	0.999731	Predicted transcription factor ; GA-binding protein transcription factor, alpha E=1e-25
isogroup00243	30.2088	-0.479311	0.280118	-1.71111	0.0870617	0.999731	Predicted aminopeptidase of the M17 family ; leucyl aminopeptidase [EC:3.4.11.1] E=3e-31
isogroup28784	0.56191	-1.64161	0.959448	-1.71099	0.0870822	0.999731	Na+/K+ symporter ; solute carrier family 12 (sodium/potassium/chloride transporter), member 2 E=3e-08
isogroup09966	0.141604	-1.66803	0.975042	-1.71073	0.0871307	0.999731	Predicted helicase ; chromodomain-helicase-DNA-binding protein 3 [EC:3.6.4.12] E=1e-42
isogroup15655	0.247636	1.73999	1.01755	1.70999	0.0872675	0.999731	hypothetical protein E=1e-30
isogroup13956	0.133459	1.66277	0.973842	1.70743	0.087742	0.999731	transcription factor SOX7/8/9/10/18 (SOX group E/F) E=1e-50
isogroup10907	8.75835	0.614221	0.359848	1.70689	0.0878427	0.999731	Protein required for normal rRNA processing
isogroup15385	0.29099	1.7404	1.01999	1.70629	0.0879539	0.999731	Ficolin and related extracellular proteins ; ficolin E=2e-34
isogroup26821	0.31065	-1.72609	1.01175	-1.70603	0.088002	0.999731	putative translation factor E=9e-06
isogroup05961	5.68707	-0.617281	0.361849	-1.70591	0.0880252	0.999731	mRNA splicing factor ; transcription initiation factor TFIID subunit 5 E=2e-07
GCKDGN103GOW8K	0.113476	1.65828	0.972745	1.70475	0.0882417	0.999731	Predicted FAD-dependent oxidoreductase ; 2-hydroxyglutarate dehydrogenase [EC:1.1.99.2] E=7e-50
isogroup34968	13.2732	-0.44165	0.259089	-1.70462	0.0882645	0.999731	RNA-binding protein musashi/mRNA cleavage and polyadenylation factor I complex, subunit HRP1 ; RNA-binding protein Musashi E=1e-15
GCKDGN102EHEGP	0.137279	1.66041	0.974111	1.70454	0.0882805	0.999731	Ribokinase ; ribokinase [EC:2.7.1.15] E=1e-28
isogroup06165	8.87841	0.759274	0.445667	1.70368	0.0884405	0.999731	GYF domain containing proteins
isogroup07309	68.2358	-0.271272	0.15923	-1.70365	0.0884469	0.999731	60S ribosomal protein L18A ; large subunit ribosomal protein L18Ae E=8e-125
isogroup22627	4.1771	-0.801648	0.471036	-1.70188	0.0887771	0.999731	P-type ATPase ; cation-transporting ATPase 13A3/4/5 [EC:3.6.3.-] E=4e-05
isogroup03625	11.3971	0.772124	0.453993	1.70074	0.0889916	0.999731	Myosin phosphatase, regulatory subunit ; protein phosphatase 1 regulatory subunit 12B E=1e-67
isogroup04909	6.78491	0.722871	0.425066	1.70061	0.0890162	0.999731	Glutathione S-transferase ; glutathione S-transferase [EC:2.5.1.18] E=2e-125
GCKDGN103FRV0G	0.298434	1.7337	1.02004	1.69965	0.0891971	0.999731	Natriuretic peptide receptor, guanylate cyclase ; atrial natriuretic peptide receptor A [EC:4.6.1.2] E=2e-57
GCKDGN102D3EOA	0.10981	-1.6509	0.971427	-1.69946	0.0892321	0.999731	Ca2+-modulated nonselective cation channel polycystin
isogroup25663	0.10981	-1.6509	0.971427	-1.69946	0.0892321	0.999731	Transcriptional coactivator p100
isogroup12600	0.296959	1.71086	1.00747	1.69817	0.0894751	0.999731	Protein geranylgeranyltransferase type II, alpha subunit
isogroup20665	2.34801	-0.988601	0.582759	-1.69642	0.0898072	0.999731	Transcription initiation factor IIF, small subunit (RAP30) ; transcription initiation factor TFIIF subunit beta [EC:3.6.4.12] E=1e-26
isogroup11577	22.6676	0.437789	0.25807	1.69639	0.0898114	0.999731	Ca2+-binding actin-bundling protein (actinin), alpha chain (EF-Hand protein superfamily) ; spectrin alpha E=3e-12
GCKDGN101BGKB4	0.129554	-1.64861	0.972109	-1.69591	0.089902	0.999731	ATP-dependent DNA helicase ; ATP-dependent DNA helicase RecQ [EC:3.6.4.12] E=5e-07
isogroup05747	1.44128	-1.11103	0.655397	-1.6952	0.0900372	0.999731	SAM-dependent methyltransferases ; cyclopropane-fatty-acyl-phospholipid synthase [EC:2.1.1.79] E=9e-68
isogroup12625	0.59127	1.56411	0.922766	1.69502	0.0900718	0.999731	Nucleolar GTPase/ATPase p130
isogroup05250	38.0133	-0.275079	0.162314	-1.69473	0.0901262	0.999731	Anaphase-promoting complex (APC), subunit 11 ; anaphase-promoting complex subunit 11 E=2e-29
GCKDGN102EOHPA	0.807086	-1.4741	0.870121	-1.69414	0.0902394	0.999731	Ras-related small GTPase, Rho type ; Rho family, other E=2e-13
GCKDGN102D4L7O	0.133671	1.64768	0.972702	1.69392	0.0902808	0.999731	Receptor mediating netrin-dependent axon guidance ; protein tyrosine phosphatase, receptor type, D [EC:3.1.3.48] E=1e-06
isogroup05778	3.31087	0.976474	0.576493	1.69382	0.0902998	0.999731	Transcriptional activator FOSB/c-Fos and related bZIP transcription factors
isogroup28329	7.26181	0.785549	0.46403	1.69289	0.0904772	0.999731	NADH-ubiquinone oxidoreductase, NDUFS1/75 kDa subunit ; NADH dehydrogenase (ubiquinone) Fe-S protein 1 [EC:1.6.5.3 1.6.99.3] E=2e-08
GCKDGN103HFDDD	0.234896	-1.72393	1.02047	-1.68936	0.0911513	0.999731	Galactosyltransferases ; beta-1,3-galactosyltransferase 1 [EC:2.4.1.-] E=9e-76
isogroup07382	0.667158	1.59117	0.941994	1.68915	0.09119	0.999731	Glycoprotein 6-alpha-L-fucosyltransferase ; glycoprotein 6-alpha-L-fucosyltransferase [EC:2.4.1.68] E=2e-97
GCKDGN101BL55Y	0.126316	-1.63861	0.970885	-1.68775	0.0914594	0.999731	Protein kinase essential for the initiation of DNA replication
isogroup01305	0.407849	-1.60148	0.949889	-1.68596	0.0918029	0.999731	Predicted membrane protein, contains DoH and Cytochrome b-561/ferric reductase transmembrane domains
isogroup28658	0.133101	1.63845	0.971878	1.68586	0.0918225	0.999731	ATP-dependent DNA helicase PIF1 [EC:3.6.4.12] E=7e-07
isogroup03335	0.996552	-1.28537	0.762513	-1.6857	0.0918529	0.999731	Aromatic amino acid aminotransferase and related proteins ; kynurenine/2-aminoadipate aminotransferase [EC:2.6.1.7 2.6.1.39] E=4e-101
GCKDGN103G9F7S	0.423124	-1.62436	0.964011	-1.685	0.0919884	0.999731	Serine proteinase inhibitor (KU family) ; tissue factor pathway inhibitor E=5e-06
GCKDGN102C7CT2	0.501358	1.67155	0.992414	1.68432	0.092119	0.999731	Damage-specific DNA binding complex, subunit DDB1
isogroup24231	0.149052	-1.61474	0.959792	-1.68238	0.092495	0.999731	Myosin class II heavy chain
isogroup13617	6.81948	0.744909	0.442791	1.6823	0.0925103	0.999731	Selective LIM binding factor
isogroup20389	0.548831	-1.65162	0.982072	-1.68177	0.0926133	0.999731	Fibrillins and related proteins containing Ca2+-binding EGF-like domains ; Notch E=2e-16
isogroup23723	0.899915	-1.41677	0.842742	-1.68114	0.0927363	0.999731	Dynein light chain type 1 ; dynein light chain LC8-type E=8e-28
isogroup28982	0.148682	1.61397	0.960785	1.67985	0.0929866	0.999731	Transcription factor of the Forkhead/HNF3 family ; forkhead box protein K E=9e-31
isogroup03292	31.7233	-0.422103	0.251307	-1.67963	0.0930293	0.999731	Chaperone-dependent E3 ubiquitin protein ligase (contains TPR repeats) ; DnaJ homolog subfamily C member 7 E=3e-18
isogroup20627	0.875385	-1.35979	0.809795	-1.67918	0.0931176	0.999731	thiopurine S-methyltransferase [EC:2.1.1.67] E=1e-44
GCKDGN103G77JU	1.01746	1.33287	0.793858	1.67897	0.0931571	0.999731	Tubulin-tyrosine ligase-related protein
isogroup13179	0.842062	1.23599	0.736866	1.67736	0.0934715	0.999731	Dihydrolipoamide acetyltransferase ; pyruvate dehydrogenase E2 component (dihydrolipoamide acetyltransferase) [EC:2.3.1.12] E=4e-80
GCKDGN102D6H8G	0.282008	-1.70901	1.01891	-1.6773	0.0934842	0.999731	FOG: TPR repeat ; polypeptide N-acetylglucosaminyltransferase [EC:2.4.1.-] E=3e-56
isogroup03483	5.3449	-0.700315	0.417839	-1.67604	0.0937301	0.999731	Uncharacterized conserved protein
isogroup17213	0.660186	1.5557	0.928505	1.67549	0.0938388	0.999731	Hydroxysteroid 17-beta dehydrogenase 11 ; dehydrogenase/reductase SDR family member 3 [EC:1.1.-.-] E=4e-16
isogroup00571	17.349	0.43682	0.260746	1.67527	0.0938806	0.999731	Adaptor complexes medium subunit family ; AP-2 complex subunit mu-1 E=2e-45
GCKDGN102D9UC2	1.77422	1.13239	0.676056	1.67499	0.0939361	0.999731	L-fucose kinase
isogroup02839	15.0854	0.492932	0.29438	1.67448	0.0940372	0.999731	ER-Golgi vesicle-tethering protein p115
isogroup00855	14.5555	-0.558594	0.333718	-1.67385	0.09416	0.999731	Peroxisomal biogenesis protein peroxin ; SLIT-ROBO Rho GTPase activating protein E=2e-05
isogroup20451	0.378844	1.67817	1.00285	1.67341	0.0942468	0.999731	Myosin VII, myosin IXB and related myosins ; myosin XV E=4e-22
GCKDGN101BAHDB	0.245132	-1.70934	1.0219	-1.67271	0.0943845	0.999731	Dyneins, heavy chain
isogroup00356	0.219559	1.67465	1.00216	1.67105	0.0947126	0.999731	Ubiquitin-protein ligase ; ubiquitin-conjugating enzyme E2 M [EC:6.3.2.19] E=5e-93
GCKDGN103GSKML	0.124421	-1.61869	0.968962	-1.67054	0.094812	0.999731	Multidomain protein, contains SPEC repeats, PH, SH3, and separate rac-specific and rho-specific guanine nucleotide exchange factor domains ; triple functional domain protein [EC:2.7.11.1] E=4e-06
isogroup08307	0.124421	-1.61869	0.968962	-1.67054	0.094812	0.999731	Uncharacterized conserved protein
GCKDGN101AMWE2	0.240936	1.69623	1.01562	1.67014	0.0948913	0.999731	Junctional membrane complex protein Junctophilin and related MORN repeat proteins ; amyotrophic lateral sclerosis 2 (juvenile) E=4e-15
isogroup15564	0.750222	-1.42253	0.852175	-1.6693	0.0950588	0.999731	TEF-1 and related transcription factor, TEAD family
isogroup04288	1.6739	1.12833	0.676466	1.66798	0.0953192	0.999731	DNA replication factor/protein phosphatase inhibitor SET/SPR-2 ; template-activating factor I E=5e-150
isogroup01073	1.46187	-1.11968	0.672347	-1.66533	0.0958461	0.999731	Ubinuclein, nuclear protein interacting with cellular and viral transcription factors
isogroup02576	20.4007	0.458489	0.275333	1.66522	0.095869	0.999731	translation initiation factor 3 subunit M E=8e-158
GCKDGN102DDK6C	0.121818	-1.60841	0.967733	-1.66204	0.0965057	0.999731	Glutamate decarboxylase/sphingosine phosphate lyase ; sphinganine-1-phosphate aldolase [EC:4.1.2.27] E=2e-14
GCKDGN101ARJA9	0.357115	1.64237	0.988358	1.66171	0.0965704	0.999731	3-5 DNA helicase ; F-box protein, helicase, 18 [EC:3.6.4.12] E=1e-47
isogroup07187	0.953949	1.4469	0.87148	1.66028	0.0968588	0.999731	Uncharacterized conserved protein
isogroup02608	36.4017	-0.347404	0.209478	-1.65843	0.0972314	0.999731	dimethylaniline monooxygenase (N-oxide forming) [EC:1.14.13.8] E=2e-37
GCKDGN103GBVNS	1.28665	-1.31074	0.790359	-1.65841	0.0972338	0.999731	glycine hydroxymethyltransferase [EC:2.1.2.1] E=3e-05
isogroup07022	1.19859	1.26689	0.764094	1.65803	0.0973113	0.999731	Actin-binding cytoskeleton protein, filamin ; filamin E=1e-38
isogroup15072	0.922277	1.31816	0.795281	1.65748	0.0974231	0.999731	Calmodulin and related proteins (EF-Hand superfamily)
isogroup02291	0.539307	-1.5677	0.946393	-1.6565	0.0976212	0.999731	MAternally affected uncoordination E=5e-64
isogroup07685	1.03683	1.28133	0.773823	1.65584	0.0977544	0.999731	NADH:ubiquinone oxidoreductase, NDUFV2/24 kD subunit ; NADH dehydrogenase (ubiquinone) flavoprotein 2 [EC:1.6.5.3 1.6.99.3] E=1e-15
isogroup08972	3.69094	0.818245	0.494326	1.65527	0.0978688	0.999731	Calcium binding protein
GCKDGN102ECQX0	0.521188	1.69379	1.02355	1.65481	0.0979628	0.999731	Vesicle coat protein clathrin, heavy chain
isogroup10758	0.952217	1.35009	0.815896	1.65473	0.0979794	0.999731	Rho GTPase effector BNI1 and related formins
isogroup23717	0.119526	1.59942	0.966846	1.65427	0.0980731	0.999731	FOG: RRM domain ; translation initiation factor 4B E=2e-22
isogroup12757	0.157319	-1.58327	0.957203	-1.65406	0.0981155	0.999731	FOG: Reverse transcriptase
isogroup11491	0.31043	1.67093	1.0112	1.65242	0.098448	0.999731	prolyl oligopeptidase [EC:3.4.21.26] E=5e-70
GCKDGN102DQFEI	0.117491	-1.59599	0.96604	-1.65209	0.0985152	0.999731	kinase suppressor of Ras 1 E=5e-21
isogroup16185	3.7856	0.757476	0.458604	1.6517	0.0985953	0.999731	Myosin class II heavy chain
isogroup08648	0.117671	1.59577	0.966268	1.65147	0.0986422	0.999731	Neurexin IV ; maltase-glucoamylase [EC:3.2.1.20 3.2.1.3] E=3e-24
isogroup01431	0.494677	-1.55365	0.940944	-1.65117	0.0987048	0.999731	Isocitrate dehydrogenase, gamma subunit ; isocitrate dehydrogenase (NAD+) [EC:1.1.1.41] E=4e-20
isogroup03877	4.01112	-0.678518	0.411405	-1.64927	0.0990921	0.999731	RRM motif-containing protein
isogroup03708	2.64013	0.850187	0.515638	1.6488	0.0991878	0.999731	Cytochrome c oxidase, subunit IV/COX5b ; cytochrome c oxidase subunit IV [EC:1.9.3.1] E=6e-44
isogroup31179	0.137757	1.57573	0.955691	1.64879	0.0991904	0.999731	AAA+-type ATPase ; vesicle-fusing ATPase [EC:3.6.4.6] E=5e-17
isogroup11411	3.94311	0.779689	0.473085	1.6481	0.0993331	0.999731	Uncharacterized conserved protein
isogroup04321	7.87241	-0.576802	0.350108	-1.6475	0.0994558	0.999731	Small Nuclear ribonucleoprotein splicing factor ; U6 snRNA-associated Sm-like protein LSm1 E=7e-13
GCKDGN103FP4LC	1.63411	1.02173	0.620596	1.64637	0.0996882	0.999731	Signaling protein DOCK180 ; dedicator of cytokinesis 3/4/5 E=3e-20
isogroup03091	18.1124	0.387554	0.235485	1.64577	0.0998117	0.999731	Splicing coactivator SRm160/300, subunit SRm300 ; serine/arginine repetitive matrix protein 2 E=5e-117
isogroup06859	5.11426	0.683978	0.41601	1.64414	0.100147	0.999731	FOG: TPR repeat ; NF-kappa-B inhibitor-like protein 2 E=1e-06
GCKDGN101BEAW5	0.618537	-1.68493	1.02511	-1.64366	0.100247	0.999731	Anaphase-promoting complex (APC), Cdc23 subunit
isogroup29191	1.90099	-1.10135	0.670353	-1.64294	0.100395	0.999731	FOG: RRM domain ; cold-inducible RNA-binding protein E=2e-10
isogroup06433	4.48318	-0.719536	0.438032	-1.64266	0.100454	0.999731	Uncharacterized conserved protein
isogroup12998	0.758438	-1.44003	0.876661	-1.64263	0.10046	0.999731	mitogen-activated protein kinase kinase 1 interacting protein 1 E=9e-79
isogroup00644	8.36928	0.645621	0.393058	1.64256	0.100474	0.999731	CREB/ATF family transcription factor ; cAMP response element-binding protein 3 E=7e-84
isogroup10565	0.0976878	1.58208	0.963543	1.64194	0.100603	0.999731	RNA helicase ; ATP-dependent RNA helicase DDX27 [EC:3.6.4.13] E=3e-05
isogroup18103	4.115	0.843426	0.513736	1.64175	0.100642	0.999731	Uncharacterized conserved protein
isogroup00363	60.2805	0.214271	0.130568	1.64107	0.100783	0.999731	Medium-chain acyl-CoA dehydrogenase ; isovaleryl-CoA dehydrogenase [EC:1.3.99.10] E=1e-17
GCKDGN102EBCQJ	0.194812	-1.65959	1.01143	-1.64083	0.100833	0.999731	Uncharacterized conserved protein
isogroup10473	0.498169	1.5232	0.929115	1.6394	0.101129	0.999731	WD40 repeat-containing protein CHE-2
isogroup11908	0.49396	1.61897	0.987734	1.63907	0.101198	0.999731	Beta-tubulin folding cofactor C
isogroup31267	0.12274	-1.58248	0.965581	-1.63889	0.101236	0.999731	MFS transporter, OPA family, solute carrier family 37 (glycerol-6-phosphate transporter), member 4 E=2e-07
GCKDGN103GWRR4	0.117883	1.58025	0.964926	1.63769	0.101487	0.999731	Uncharacterized conserved protein
isogroup08055	0.117883	1.58025	0.964926	1.63769	0.101487	0.999731	Galactose-1-phosphate uridylyltransferase
isogroup34874	1.75661	1.00673	0.615202	1.63642	0.101751	0.999731	Dishevelled 3 and related proteins
isogroup13333	0.371856	1.60292	0.979535	1.63641	0.101754	0.999731	Glycosyltransferase ; dolichyl-phosphate beta-glucosyltransferase [EC:2.4.1.117] E=3e-71
isogroup08757	4.93104	0.77988	0.476614	1.63629	0.101778	0.999731	26S proteasome regulatory complex, subunit RPN1/PSMD2
GCKDGN102EXSRA	0.434963	1.66698	1.01887	1.63611	0.101816	0.999731	Peroxidase/oxygenase ; thyroid peroxidase [EC:1.11.1.8] E=3e-39
isogroup09313	0.322402	1.67177	1.0223	1.63531	0.101984	0.999731	Transketolase ; transketolase [EC:2.2.1.1] E=1e-49
GCKDGN101BHVO8	1.0746	1.25435	0.767116	1.63515	0.102017	0.999731	Phospholipase C ; phospholipase C, gamma [EC:3.1.4.11] E=6e-67
GCKDGN103GJRYJ	0.115348	1.57596	0.964138	1.63458	0.102137	0.999731	Ubiquitin-specific protease ; ubiquitin carboxyl-terminal hydrolase 30 [EC:3.1.2.15] E=3e-47
GCKDGN102D7WCE	0.535465	1.50634	0.922049	1.63369	0.102325	0.999731	Dyneins, heavy chain ; dynein heavy chain, axonemal E=4e-34
isogroup20252	0.635216	1.441	0.882239	1.63334	0.102397	0.999731	alpha-1,3-mannosylglycoprotein beta-1,4-N-acetylglucosaminyltransferase C [EC:2.4.1.201 2.4.1.145] E=9e-09
isogroup06444	6.76056	0.560676	0.343402	1.63271	0.10253	0.999731	Low-density lipoprotein receptors containing Ca2+-binding EGF-like domains ; low density lipoprotein receptor-related protein 5/6 E=4e-58
GCKDGN101B1CHZ	0.205998	-1.63287	1.00019	-1.63256	0.102562	0.999731	p53-mediated apoptosis protein EI24/PIG8
isogroup14983	2.39501	0.941946	0.577098	1.63221	0.102635	0.999731	mRNA processing protein
isogroup10078	3.20464	0.951654	0.583151	1.63192	0.102697	0.999731	alpha-1,6-mannosyltransferase [EC:2.4.1.-] E=2e-12
isogroup11070	0.391063	1.59773	0.979132	1.63179	0.102725	0.999731	Non voltage-gated ion channels (DEG/ENaC family) ; nonvoltage-gated sodium channel 1 beta E=4e-22
isogroup30622	2.59554	1.12725	0.690941	1.63147	0.102792	0.999731	Phosphoglucomutase
isogroup01239	1.96083	0.932318	0.571812	1.63046	0.103004	0.999731	Trypsin
isogroup03631	4.79201	0.670179	0.411137	1.63006	0.103088	0.999731	Fibrillins and related proteins containing Ca2+-binding EGF-like domains ; latent transforming growth factor beta binding protein E=3e-72
isogroup08749	0.677913	1.37596	0.844366	1.62958	0.10319	0.999731	FOG: Ankyrin repeat ; ankyrin repeat and SOCS box protein 5 E=5e-10
isogroup13036	0.117564	1.56942	0.963885	1.62822	0.103478	0.999731	Glycosylphosphatidylinositol anchor attachment protein GAA1
GCKDGN101AXNHG	0.298448	1.66123	1.02068	1.62758	0.103615	0.999731	Cytochrome P450 CYP11/CYP12/CYP24/CYP27 subfamilies ; cytochrome P450, family 11, subfamily A (cholesterol monooxygenase (side-chain-cleaving)) [EC:1.14.15.6] E=8e-41
isogroup16545	1.08958	1.1814	0.725871	1.62757	0.103617	0.999731	Cyclophilin type, U box-containing peptidyl-prolyl cis-trans isomerase ; peptidyl-prolyl cis-trans isomerase-like 2 [EC:5.2.1.8] E=1e-81
GCKDGN101A5RAY	0.221809	-1.65986	1.02006	-1.62721	0.103692	0.999731	Nucleotide-sugar transporter VRG4/SQV-7
isogroup18081	0.73797	1.51617	0.931866	1.62703	0.103731	0.999731	Helicases ; helicase required for RNAi-mediated heterochromatin assembly 1 [EC:3.6.4.13] E=3e-53
isogroup16541	5.47708	0.638525	0.39255	1.62661	0.10382	0.999731	Component of histone deacetylase complex (breast carcinoma metastasis suppressor 1 protein in human)
GCKDGN102DW7H6	0.257205	1.6549	1.01756	1.62634	0.103877	0.999731	D-alanyl-D-alanine dipeptidase [EC:3.4.13.22] E=6e-19
isogroup04669	0.222581	1.62885	1.0021	1.62544	0.104069	0.999731	Ubiquitin-protein ligase ; ubiquitin-conjugating enzyme E2 T [EC:6.3.2.19] E=3e-59
isogroup02683	3.82691	-0.823283	0.506609	-1.62509	0.104144	0.999731	Protein kinase PCTAIRE and related kinases ; cyclin-dependent kinase 5 [EC:2.7.11.22] E=3e-92
isogroup02331	2.25455	-0.926274	0.570265	-1.62429	0.104315	0.999731	Transthyretin and related proteins
GCKDGN102DB3E5	1.29771	1.2345	0.760495	1.62328	0.104529	0.999731	Uncharacterized conserved protein
GCKDGN102C8EOF	0.109298	-1.5606	0.961545	-1.62301	0.104588	0.999731	Myosin class VI heavy chain ; myosin VI E=2e-20
GCKDGN101BMWKV	0.110216	1.56113	0.961995	1.62281	0.10463	0.999731	Carbonic anhydrase ; nucleotide exchange factor SIL1 E=4e-06
isogroup09032	0.110216	1.56113	0.961995	1.62281	0.10463	0.999731	Cubilin, multiligand receptor mediating cobalamin absorption ; cubilin E=2e-39
GCKDGN101CKOOS	0.430831	1.59716	0.984416	1.62244	0.104708	0.999731	Meprin A metalloprotease ; meprin A, beta [EC:3.4.24.18] E=6e-46
isogroup11168	1.44199	1.11631	0.688127	1.62225	0.10475	0.999731	RNase MRP and P, subunit POP4/p29
isogroup04403	4.41859	-0.690403	0.425921	-1.62097	0.105025	0.999731	Uncharacterized conserved protein, contains WD40 repeats
isogroup21083	0.365449	1.61261	0.995085	1.62058	0.105108	0.999731	E3 ubiquitin-protein ligase MARCH1/8 [EC:6.3.2.19] E=6e-19
isogroup34801	115.413	0.415422	0.256346	1.62055	0.105114	0.999731	Predicted G-alpha GTPase interaction protein, contains GoLoco domain ; superkiller protein 3 E=3e-11
GCKDGN103F8079	1.40805	1.11892	0.69102	1.61923	0.105398	0.999731	U1 snRNP complex, subunit SNU71 and related PWI-motif proteins
GCKDGN103GBOJV	0.113705	1.55641	0.962094	1.61773	0.105721	0.999731	Molecular chaperone (DnaJ superfamily)
isogroup07650	0.526759	1.453	0.898437	1.61725	0.105825	0.999731	neural cell adhesion molecule E=4e-19
GCKDGN102D6CNT	0.151424	1.54	0.952654	1.61653	0.10598	0.999731	FOG: 7 transmembrane receptor ; galanin receptor 1 E=5e-12
isogroup07304	2.01505	1.23082	0.761881	1.61549	0.106204	0.999731	Cytoskeleton-associated protein and related proteins ; dynactin 1 E=2e-06
isogroup07900	3.17466	0.81644	0.505587	1.61483	0.106347	0.999731	NADH:ubiquinone oxidoreductase, NDUFA9/39kDa subunit
isogroup21167	0.432841	1.5808	0.979087	1.61457	0.106405	0.999731	Mitochondrial ornithine transporter
isogroup08423	4.65319	0.732143	0.453561	1.61421	0.106482	0.999731	tRNA and rRNA cytosine-C5-methylase (nucleolar protein NOL1/NOP2) ; ribosomal RNA small subunit methyltransferase B [EC:2.1.1.-] E=5e-65
isogroup21977	1.08087	-1.20591	0.747488	-1.61328	0.106683	0.999731	Proteins containing Ca2+-binding EGF-like domains
isogroup25583	1.11174	-1.15579	0.716551	-1.61299	0.106746	0.999731	Myosin class I heavy chain
isogroup19218	0.750921	1.63483	1.01356	1.61297	0.106752	0.999731	Predicted transcription factor ; ETS translocation variant 6/7 E=2e-52
isogroup29857	15.8291	0.580338	0.359825	1.61284	0.10678	0.999731	Predicted hormone receptor interactor ; E3 ubiquitin-protein ligase HECTD1 [EC:6.3.2.19] E=2e-31
isogroup02397	5.07511	0.860556	0.533593	1.61276	0.106797	0.999731	Myosin phosphatase, regulatory subunit ; Arf-GAP with coiled-coil, ANK repeat and PH domain-containing protein E=2e-119
isogroup15902	2.79042	0.868962	0.538965	1.61228	0.106902	0.999731	Vacuolar sorting protein VPS52/suppressor of actin Sac2
GCKDGN101BLI0E	0.113717	1.54906	0.961397	1.61126	0.107124	0.999731	Familial cylindromatosis protein ; ubiquitin thioesterase CYLD [EC:3.1.2.15] E=2e-29
GCKDGN101BHS4T	2.33932	0.921811	0.572314	1.61067	0.107251	0.999731	RNA polymerase III transcription factor TFIIIC
isogroup05243	0.277708	-1.64343	1.02054	-1.61035	0.107322	0.999731	Cytochrome P450 CYP3/CYP5/CYP6/CYP9 subfamilies ; cytochrome P450, family 3, subfamily A [EC:1.14.14.1] E=4e-70
isogroup17067	0.96892	1.23534	0.767152	1.6103	0.107333	0.999731	Proteins containing the FAD binding domain ; D-lactate dehydrogenase (cytochrome) [EC:1.1.2.4] E=6e-54
GCKDGN102DPWWG	0.591298	-1.46407	0.909468	-1.60981	0.10744	0.999731	Defense-related protein containing SCP domain
GCKDGN101AR7YS	0.141561	-1.52747	0.949651	-1.60846	0.107735	0.999731	Trypsin ; trypsin [EC:3.4.21.4] E=8e-48
isogroup02407	10.8992	0.481304	0.299234	1.60845	0.107736	0.999731	Serine carboxypeptidases ; serine carboxypeptidase 1 [EC:3.4.16.-] E=1e-67
isogroup03112	3.00332	0.830606	0.516475	1.60822	0.107787	0.999731	COP9 signalosome, subunit CSN3 ; COP9 signalosome complex subunit 3 E=2e-125
GCKDGN103FRBAS	3.14923	1.04466	0.649975	1.60723	0.108003	0.999731	Ficolin and related extracellular proteins ; ficolin E=6e-51
isogroup36012	41.8376	-0.625601	0.389274	-1.6071	0.108033	0.999731	Collagens (type IV and type XIII), and related proteins ; folate receptor E=6e-16
GCKDGN101BVBSF	1.27893	1.22154	0.760116	1.60705	0.108044	0.999731	Cytochrome P450 CYP4/CYP19/CYP26 subfamilies ; cytochrome P450, family 4, subfamily V E=2e-51
isogroup09142	3.47249	0.816273	0.508087	1.60656	0.108151	0.999731	kinesin family member C2/C3 E=1e-11
GCKDGN103F3ZC4	0.30732	1.61251	1.00528	1.60404	0.108704	0.999731	Sulfatase ; arylsulfatase I/J [EC:3.1.6.-] E=7e-22
GCKDGN101BY51R	0.306825	1.63923	1.02233	1.60343	0.108841	0.999731	FOG: Ankyrin repeat ; ankyrin E=2e-64
isogroup12386	0.35499	1.60006	0.998413	1.6026	0.109023	0.999731	DNA polymerase delta, catalytic subunit ; DNA polymerase delta subunit 1 [EC:2.7.7.7] E=3e-65
isogroup01927	20.0967	-0.491743	0.306843	-1.60259	0.109025	0.999731	Mitochondrial tricarboxylate/dicarboxylate carrier proteins ; solute carrier family 25 (peroxisomal adenine nucleotide transporter), member 17 E=2e-111
isogroup03769	12.1442	-0.5352	0.334007	-1.60236	0.109075	0.999731	Chitinase ; Di-N-acetylchitobiase [EC:3.2.1.-] E=2e-53
isogroup03653	12.5333	0.504563	0.315024	1.60166	0.10923	0.999731	Flotillins ; flotillin E=1e-157
isogroup01377	20.6712	-0.375048	0.234189	-1.60148	0.109271	0.999731	Predicted small molecule transporter involved in cellular pH homeostasis (Batten disease protein in human) ; battenin E=1e-44
isogroup00788	26.5808	-0.55387	0.345869	-1.60139	0.109292	0.999731	Collagens (type IV and type XIII), and related proteins ; collagen, type I/II/III/V/XI, alpha E=2e-27
isogroup07056	6.33984	-0.955067	0.596472	-1.6012	0.109334	0.999731	Meprin A metalloprotease ; tolloid-like protein 1 [EC:3.4.24.-] E=9e-66
GCKDGN101B9YMD	0.236583	1.63399	1.02067	1.60089	0.109401	0.999731	Long chain fatty acid acyl-CoA ligase ; fatty-acyl-CoA synthase [EC:6.2.1.-] E=2e-51
isogroup03300	1.33491	1.15632	0.722929	1.5995	0.10971	0.999731	Ubiquitin C-terminal hydrolase ; ubiquitin carboxyl-terminal hydrolase 4/11/15 [EC:3.1.2.15] E=2e-14
isogroup23375	0.539575	1.54964	0.968902	1.59938	0.109736	0.999731	Predicted E3 ubiquitin ligase ; tripartite motif-containing protein 2/3 E=5e-35
GCKDGN102EA7T1	0.147246	1.51907	0.950016	1.59899	0.109822	0.999731	C-type lectin
GCKDGN101BW3JP	0.978411	1.31258	0.821234	1.5983	0.109977	0.999731	integrator complex subunit 10 E=2e-43
isogroup23671	0.22718	1.63121	1.02061	1.59827	0.109982	0.999731	Sigma receptor and C-8 sterol isomerase
isogroup17514	0.391892	-1.56688	0.980805	-1.59754	0.110144	0.999731	Nuclear division RFT1 protein ; oligosaccharidyl-lipid flippase family E=2e-84
isogroup02679	34.5161	0.291155	0.18227	1.59738	0.110181	0.999731	C-type lectin ; arginine and glutamate-rich protein 1 E=6e-50
isogroup22905	0.141902	1.51541	0.948776	1.59723	0.110215	0.999731	Cytoplasmic protein Max-1, contains PH, MyTH4 and FERM domains
isogroup29962	0.677977	1.40025	0.876802	1.597	0.110266	0.999731	Sulfatase ; arylsulfatase I/J [EC:3.1.6.-] E=7e-26
isogroup08778	0.178294	-1.60994	1.0097	-1.59447	0.11083	0.999731	U5 snRNP-specific protein ; elongation factor 2 E=2e-35
isogroup05068	2.37126	0.980383	0.616141	1.59117	0.111572	0.999731	ATP-dependent DNA helicase PIF1 [EC:3.6.4.12] E=1e-17
isogroup04112	4.88205	-0.693737	0.436212	-1.59037	0.111752	0.999731	Nucleolar GTPase
isogroup02321	2.68857	0.817806	0.514334	1.59003	0.111829	0.999731	Tyrosine kinase specific for activated (GTP-bound) p21cdc42Hs ; mitogen-activated protein kinase kinase kinase 9 [EC:2.7.11.25] E=9e-108
GCKDGN102ENP33	0.489959	-1.48917	0.936588	-1.59	0.111835	0.999731	Predicted transposase
isogroup31459	0.240641	1.62252	1.02062	1.58973	0.111895	0.999731	RNA polymerase II elongation factor ; RNA polymerase II elongation factor ELL E=4e-16
isogroup07036	2.53283	0.893693	0.562177	1.5897	0.111902	0.999731	Ras family small GTPase ; Ras family, other E=8e-12
isogroup01796	0.200223	1.5858	0.998269	1.58855	0.112163	0.999731	Proline binding protein WW45 ; atrophin-1 interacting protein 1 E=1e-10
isogroup09976	10.3017	-0.614744	0.387058	-1.58825	0.112231	0.999731	Guanine nucleotide binding protein MIP1 ; regulatory associated protein of mTOR E=9e-76
isogroup21845	0.469461	1.57546	0.991992	1.58818	0.112246	0.999731	DNA replication checkpoint protein CHL12/CTF18 ; replication factor C subunit 1 E=2e-12
isogroup11061	9.44219	0.493873	0.311082	1.5876	0.112377	0.999731	Caspase, apoptotic cysteine protease ; caspase 2 [EC:3.4.22.55] E=2e-08
isogroup33258	1.51518	-1.15387	0.726806	-1.58759	0.112379	0.999731	Disintegrin metalloproteinases with thrombospondin repeats
isogroup22675	0.380384	1.58077	0.996107	1.58695	0.112524	0.999731	Uncharacterized conserved protein, contains DM14 and C2 domains
isogroup05911	3.60425	0.81877	0.516218	1.58609	0.112718	0.999731	Conserved phosducin-like protein
isogroup17457	128.393	-0.287189	0.181149	-1.58538	0.112881	0.999731	40S ribosomal protein S23 ; small subunit ribosomal protein S23e E=2e-64
GCKDGN101B36SJ	0.138455	-1.50021	0.946457	-1.58508	0.112949	0.999731	Lysophosphatidic acid acyltransferase endophilin/SH3GL, involved in synaptic vesicle formation ; endophilin-A E=1e-22
isogroup12771	0.102954	-1.51515	0.955989	-1.58491	0.112987	0.999731	Glycosyl transferase, family 8 - glycogenin ; glycogenin glucosyltransferase [EC:2.4.1.186] E=6e-46
isogroup14884	0.102954	-1.51515	0.955989	-1.58491	0.112987	0.999731	Cytoplasmic dynein intermediate chain ; dynein intermediate chain 1, axonemal E=1e-14
GCKDGN102EWAZW	0.157684	1.59493	1.00654	1.58457	0.113063	0.999731	GTPase Rab6/YPT6/Ryh1, small G protein superfamily ; Ras-related protein Rab-6A E=8e-16
isogroup20524	0.115956	-1.49237	0.942197	-1.58392	0.113211	0.999731	Glutamate-gated metabotropic ion channel receptor subunit GRM2 and related subunits, G-protein coupled receptor superfamily ; calcium-sensing receptor E=4e-40
GCKDGN102D9TGT	0.425352	1.5719	0.99263	1.58357	0.113292	0.999731	Protein tyrosine phosphatase ; protein tyrosine phosphatase, receptor type, D [EC:3.1.3.48] E=2e-12
isogroup02518	4.42112	-0.684392	0.432192	-1.58354	0.113299	0.999731	Chitinase
GCKDGN101ART1F	0.276085	-1.61855	1.02218	-1.58344	0.113322	0.999731	Myosin assembly protein/sexual cycle protein and related proteins
isogroup29772	0.790657	-1.46638	0.926546	-1.58263	0.113505	0.999731	Electron transfer flavoprotein, alpha subunit
isogroup24545	0.981903	1.24036	0.783847	1.5824	0.113558	0.999731	Nucleolar GTPase/ATPase p130
isogroup05513	166.334	0.231663	0.146406	1.58233	0.113574	0.999731	Radixin, moesin and related proteins of the ERM family ; radixin E=1e-127
isogroup28512	2.97085	-0.825816	0.522096	-1.58173	0.113711	0.999731	Uncharacterized conserved protein
GCKDGN103G0O8S	0.256026	-1.6022	1.01379	-1.5804	0.114016	0.999731	Nuclear localization sequence binding protein ; telomeric repeat-binding factor 2-interacting protein 1 E=3e-14
isogroup01033	1.69537	1.02617	0.649674	1.57952	0.114217	0.999731	Mab-21-like cell fate specification proteins
GCKDGN101BF45D	1.4459	-1.28426	0.813082	-1.57949	0.114223	0.999731	Collagens (type IV and type XIII), and related proteins
isogroup06314	9.10083	-0.502456	0.318147	-1.57932	0.114263	0.999731	LRR-containing protein
isogroup33113	0.480626	1.53132	0.970143	1.57845	0.114463	0.999731	Neurexin IV ; discoidin domain receptor family member 2 [EC:2.7.10.1] E=3e-27
GCKDGN102DC377	0.13228	-1.49051	0.944347	-1.57835	0.114484	0.999731	Disintegrin metalloproteinases with thrombospondin repeats
isogroup26402	0.99923	-1.2546	0.794984	-1.57814	0.114533	0.999731	FOG: Low-complexity
isogroup02564	6.23064	-0.693979	0.440113	-1.57682	0.114837	0.999731	Adaptor protein CED-6, contains PTB domain
GCKDGN102DTJYT	0.259244	1.60947	1.02071	1.57681	0.11484	0.999731	dishevelled associated activator of morphogenesis E=1e-08
isogroup04453	7.82091	0.659022	0.418145	1.57606	0.115012	0.999731	FOG: TPR repeat ; stress-induced-phosphoprotein 1 E=2e-05
isogroup04503	0.322717	-1.5983	1.01421	-1.57591	0.115046	0.999731	LRR-containing protein ; NACHT, LRR and PYD domains-containing protein 3 E=3e-102
isogroup04768	1.58748	1.02512	0.650571	1.57572	0.115091	0.999731	Translation initiation factor 4F, helicase subunit (eIF-4A) and related helicases ; ATP-dependent RNA helicase [EC:3.6.4.13] E=6e-107
isogroup16295	0.123419	-1.48581	0.942989	-1.57564	0.11511	0.999731	Glucose dehydrogenase/choline dehydrogenase/mandelonitrile lyase (GMC oxidoreductase family) ; choline dehydrogenase [EC:1.1.99.1] E=2e-05
isogroup04703	5.43097	0.575986	0.365616	1.57538	0.115168	0.999731	Serine/threonine protein kinase
isogroup27242	0.86309	1.29917	0.824872	1.57499	0.115259	0.999731	Ubiquitin-specific protease UBP14 ; Kip1 ubiquitination-promoting complex protein 2 E=1e-15
isogroup27495	1.0578	1.37673	0.874468	1.57436	0.115404	0.999731	Kinesin-like protein ; kinesin family member 4/7/21/27 E=8e-21
GCKDGN101B75O3	2.00477	-0.884238	0.561682	-1.57427	0.115425	0.999731	5-3 exonuclease ; DNA excision repair protein ERCC-5 E=1e-76
isogroup03080	16.9205	0.517477	0.328846	1.57361	0.115577	0.999731	Myosin class II heavy chain ; myosin heavy chain E=5e-06
isogroup12498	0.0995595	1.50149	0.954254	1.57347	0.11561	0.999731	Ca2+-dependent activator protein
isogroup23317	0.859161	1.5272	0.971687	1.5717	0.116021	0.999731	C-type lectin ; mannose receptor, C type E=1e-30
GCKDGN101BC4GU	0.222022	1.60384	1.02069	1.57133	0.116105	0.999731	Chitinase
isogroup15690	0.230854	1.60521	1.02159	1.57128	0.116118	0.999731	FOG: Zn-finger ; KRAB domain-containing zinc finger protein E=1e-43
isogroup17079	1.36541	-1.10747	0.704991	-1.5709	0.116207	0.999731	Histone acetyltransferase SAGA/ADA, catalytic subunit PCAF/GCN5 and related proteins
isogroup05227	6.63923	-0.524849	0.33426	-1.57018	0.116373	0.999731	DNA-binding nuclear protein p8
isogroup03794	2.39522	0.887095	0.565021	1.57002	0.11641	0.999731	Nuclear factor I ; nuclear factor I, invertebrate E=1e-76
isogroup08165	4.59914	0.686343	0.4372	1.56986	0.116447	0.999731	26S proteasome regulatory complex, ATPase RPT6 ; 26S proteasome regulatory subunit T2 E=1e-68
isogroup20676	0.129676	-1.4795	0.942718	-1.5694	0.116554	0.999731	Rho guanine nucleotide exchange factor VAV3 ; vav oncogene E=6e-27
isogroup04816	9.48347	0.504559	0.321502	1.56938	0.116559	0.999731	FOG: Zn-finger ; krueppel-like factor 10/11 E=1e-115
isogroup09561	1.496	-0.986355	0.628715	-1.56884	0.116685	0.999731	ATP synthase, H+ transporting, mitochondrial F0 complex, subunit s E=6e-36
isogroup17344	0.281189	1.58614	1.01114	1.56867	0.116725	0.999731	F-box protein JEMMA and related proteins with JmjC, PHD, F-box and LRR domains ; JmjC domain-containing histone demethylation protein 1D/E/F E=1e-70
GCKDGN103HFNRC	1.22482	1.19099	0.760011	1.56707	0.117099	0.999731	cystatin-A/B E=2e-32
isogroup05813	1.1083	1.22498	0.781868	1.56674	0.117176	0.999731	Nucleolar protein involved in 40S ribosome biogenesis ; nucleolar protein 14 E=6e-80
isogroup08714	0.0971127	-1.49099	0.952371	-1.56556	0.117452	0.999731	Translation initiation factor 5B (eIF-5B) ; translation initiation factor 5B E=5e-78
isogroup30995	0.0971127	-1.49099	0.952371	-1.56556	0.117452	0.999731	Uncharacterized conserved protein
isogroup15534	10.6525	0.445959	0.284944	1.56508	0.117565	0.999731	Sorting nexin protein SNX27
isogroup10619	0.171352	1.57185	1.00448	1.56483	0.117622	0.999731	UDP-Gal:glucosylceramide beta-1,4-galactosyltransferase
isogroup22533	0.171352	1.57185	1.00448	1.56483	0.117622	0.999731	Aldo/keto reductase family proteins ; aldehyde reductase [EC:1.1.1.21] E=1e-14
isogroup06410	8.03054	0.749565	0.479076	1.56461	0.117676	0.999731	Chromatin-associated protein Dek and related proteins, contains SAP DNA binding domain
isogroup12065	3.74709	0.653184	0.417523	1.56443	0.117718	0.999731	Actin regulatory proteins (gelsolin/villin family) ; supervillin E=9e-08
isogroup11016	0.221864	1.60321	1.0254	1.5635	0.117935	0.999731	FOG: 7 transmembrane receptor
isogroup13271	0.793582	1.22804	0.785496	1.56339	0.11796	0.999731	Nucleolar GTPase/ATPase p130
isogroup26009	4.05797	-0.744444	0.476503	-1.56231	0.118216	0.999731	Collagens (type IV and type XIII), and related proteins ; collagen, type I/II/III/V/XI, alpha E=1e-05
isogroup00852	8.05594	0.524068	0.335456	1.56226	0.118228	0.999731	G-protein beta subunit ; guanine nucleotide binding protein (G protein), beta 5 E=7e-68
isogroup05906	0.111411	-1.46554	0.938179	-1.56211	0.118261	0.999731	Iron/ascorbate family oxidoreductases
GCKDGN101A5UXG	0.255183	1.59689	1.02242	1.56187	0.118318	0.999731	Synaptic vesicle protein rabphilin-3A
GCKDGN102EJYCI	0.284262	-1.56802	1.00405	-1.56169	0.118361	0.999731	Ypt/Rab-specific GTPase-activating protein GYP1
isogroup15122	24.4933	0.521777	0.334124	1.56163	0.118376	0.999731	deleted in malignant brain tumors 1 protein E=7e-08
isogroup16883	1.27444	-1.25277	0.803272	-1.55959	0.118857	0.999731	Tight junction proteins ; netrin receptor unc-5 E=1e-69
isogroup16862	1.2551	1.13342	0.726746	1.55958	0.118859	0.999731	Calcium/calmodulin-dependent serine protein kinase/membrane-associated guanylate kinase
GCKDGN103GMDG5	0.180278	-1.58763	1.01838	-1.55898	0.119002	0.999731	Short-chain acyl-CoA dehydrogenase ; citronellyl-CoA dehydrogenase [EC:1.3.99.-] E=4e-13
GCKDGN101A0GAI	0.188241	-1.58822	1.0188	-1.55892	0.119015	0.999731	Membrane-associated hematopoietic protein
isogroup12255	0.821338	1.34461	0.86257	1.55884	0.119033	0.999731	CREB binding protein/P300 and related TAZ Zn-finger proteins
isogroup16702	1.95538	-1.05007	0.674188	-1.55754	0.119342	0.999731	ATP-binding cassette, subfamily G (WHITE), member 2 E=7e-25
isogroup09785	0.177548	1.56521	1.00554	1.55659	0.119569	0.999731	Uncharacterized conserved protein
GCKDGN103HATG5	0.483905	1.5549	0.999086	1.55633	0.119631	0.999731	Ribosomal protein S6 kinase ; mitogen-,stress activated protein kinases [EC:2.7.11.1] E=5e-11
GCKDGN101CKESW	7.87594	0.766635	0.492754	1.55582	0.119752	0.999731	Alpha-macroglobulin ; complement component 4 E=3e-19
isogroup10539	0.167493	1.56169	1.00389	1.55564	0.119794	0.999731	Axon guidance receptor Dscam ; roundabout, axon guidance receptor 1 E=4e-104
isogroup01189	8.15706	-0.518021	0.333051	-1.55538	0.119855	0.999731	Histone deacetylase complex, catalytic component RPD3 ; histone deacetylase 3 [EC:3.5.1.98] E=8e-08
isogroup11130	0.0957123	1.47913	0.951131	1.55512	0.119917	0.999731	Zinc-binding oxidoreductase ; NADPH2:quinone reductase [EC:1.6.5.5] E=2e-63
isogroup02135	22.4834	0.342786	0.220462	1.55485	0.119981	0.999731	Sorting nexin SNX6/TFAF2, contains PX domain
GCKDGN103FO77C	1.09352	1.37729	0.885891	1.55469	0.120019	0.999731	Sorting nexin SNX11
isogroup12594	0.183449	-1.58338	1.01856	-1.55453	0.120058	0.999731	Thioredoxin reductase ; glutathione reductase (NADPH) [EC:1.8.1.7] E=3e-43
GCKDGN103G4112	0.599094	1.45422	0.93561	1.5543	0.120112	0.999731	FOG: Reverse transcriptase
isogroup10258	1.68399	-0.984883	0.633879	-1.55374	0.120246	0.999731	Ubiquitin-conjugating enzyme
isogroup03395	12.0872	0.485971	0.312814	1.55354	0.120294	0.999731	DNA repair protein RAD18 (SMC family protein)
isogroup02082	4.23525	0.637764	0.410665	1.553	0.120422	0.999731	Ubiquitin-specific protease ; ubiquitin carboxyl-terminal hydrolase 10 [EC:3.1.2.15] E=1e-99
GCKDGN101AQABP	0.382129	-1.57657	1.01578	-1.55208	0.120643	0.999731	dTDP-glucose 4-6-dehydratase/UDP-glucuronic acid decarboxylase ; UDP-glucuronate decarboxylase [EC:4.1.1.35] E=2e-10
GCKDGN103G5788	0.11613	1.45641	0.938516	1.55182	0.120705	0.999731	growth factor receptor-binding protein 2 E=1e-10
isogroup06377	0.259596	-1.58557	1.02176	-1.5518	0.120709	0.999731	RNA-binding protein CUGBP1/BRUNO (RRM superfamily) ; CUG-BP- and ETR3-like factor E=2e-10
isogroup11283	0.410444	1.58886	1.0241	1.55147	0.120788	0.999731	Predicted Rho/Rac guanine nucleotide exchange factor/faciogenital dysplasia protein 3
isogroup18325	1.15593	1.30234	0.839816	1.55075	0.120962	0.999731	Uncharacterized conserved protein BC10 (implicated in bladder cancer in humans)
isogroup15979	0.227207	-1.57486	1.01601	-1.55005	0.12113	0.999731	Dual specificity phosphatase
GCKDGN103FT14Y	0.245426	-1.58975	1.02576	-1.54983	0.121183	0.999731	Negative regulator of transcription
isogroup30041	0.241062	1.56054	1.00763	1.54873	0.121448	0.999731	FOG: Ankyrin repeat ; Arf-GAP with coiled-coil, ANK repeat and PH domain-containing protein E=1e-09
GCKDGN103G2GCF	0.126773	-1.45511	0.939558	-1.54872	0.121449	0.999731	putative transposase E=5e-19
isogroup08438	0.354746	1.52867	0.987361	1.54824	0.121564	0.999731	Myotrophin and similar proteins ; 26S proteasome non-ATPase regulatory subunit 10 E=9e-11
GCKDGN102DMJAZ	0.12698	1.45456	0.939807	1.54772	0.12169	0.999731	HMG-box transcription factor ; transcription factor SOX1/2/3/14/21 (SOX group B) E=2e-74
isogroup23016	0.12698	1.45456	0.939807	1.54772	0.12169	0.999731	Hormone-sensitive lipase HSL
isogroup02073	4.83455	0.711247	0.45967	1.5473	0.121791	0.999731	Histone acetyltransferase complex SAGA/ADA, subunit ADA2 ; transcriptional adapter 2-beta E=2e-123
isogroup02544	2.01013	-0.935384	0.604566	-1.5472	0.121815	0.999731	Predicted phosphate acyltransferase, contains PlsC domain ; glycerol-3-phosphate O-acyltransferase 3/4 [EC:2.3.1.15] E=5e-90
GCKDGN102D281O	3.11825	-1.13067	0.730816	-1.54713	0.121832	0.999731	Predicted protein carboxyl methylase
isogroup02243	5.79222	0.563401	0.364222	1.54686	0.121897	0.999731	Fibroblast/platelet-derived growth factor receptor and related receptor tyrosine kinases ; tyrosine-protein kinase receptor torso [EC:2.7.10.1] E=1e-16
isogroup05464	3.08999	-0.746836	0.482813	-1.54684	0.121901	0.999731	Putative SAM-dependent rRNA methyltransferase SPB1
isogroup05899	12.4855	1.06188	0.687354	1.54489	0.122374	0.999731	Protein phosphatase 2A regulatory subunit A and related proteins ; protein phosphatase 2 (formerly 2A), regulatory subunit A E=2e-117
GCKDGN101A5R0X	0.113738	1.44673	0.936895	1.54418	0.122545	0.999731	Glycoprotein hormone receptor ; leucine-rich repeat-containing G protein-coupled receptor 6 E=2e-40
isogroup10240	4.32779	-0.631583	0.409217	-1.54339	0.122736	0.999731	Casein kinase (serine/threonine/tyrosine protein kinase) ; casein kinase 1, gamma [EC:2.7.11.1] E=4e-95
isogroup19377	1.3335	-1.101	0.713515	-1.54306	0.122816	0.999731	Uncharacterized conserved protein, contains RtcB domain
isogroup12208	0.445381	-1.50959	0.978475	-1.54279	0.122881	0.999731	FOG: 7 transmembrane receptor ; 5-hydroxytryptamine receptor 7 E=1e-18
isogroup25372	2.69427	0.868137	0.562901	1.54225	0.123012	0.999731	numb E=6e-44
isogroup15753	0.092105	1.46237	0.948552	1.54169	0.123149	0.999731	Dyneins, heavy chain ; dynein heavy chain, axonemal E=3e-85
isogroup17415	0.092105	1.46237	0.948552	1.54169	0.123149	0.999731	Fibrillins and related proteins containing Ca2+-binding EGF-like domains ; nerve growth factor receptor (TNFR superfamily member 16) E=4e-52
isogroup31440	0.514877	-1.38316	0.898037	-1.5402	0.123511	0.999731	Adiponutrin and related vesicular transport proteins; predicted alpha/beta hydrolase ; patatin-like phospholipase domain-containing protein 4 [EC:3.1.1.-] E=7e-06
GCKDGN103GRQ6A	0.617835	-1.41794	0.920844	-1.53983	0.123603	0.999731	Uncharacterized conserved protein
isogroup11776	0.163646	1.54377	1.00306	1.53906	0.123791	0.999731	Uncharacterized conserved protein
isogroup17950	1.96175	1.08706	0.707474	1.53654	0.124407	0.999731	FOG: Immunoglobin and related proteins ; myosin-light-chain kinase [EC:2.7.11.18] E=9e-09
isogroup00660	71.9169	0.493128	0.321038	1.53604	0.124528	0.999731	Chromoprotein
isogroup25358	0.253106	1.57215	1.02359	1.53592	0.124558	0.999731	Ca2+/Na+ exchanger NCX1 and related proteins
isogroup02975	14.7992	0.365154	0.237772	1.53573	0.124604	0.999731	Clathrin adaptor complex, small subunit ; AP-1 complex subunit sigma 1/2 E=3e-29
isogroup02694	15.9178	0.456418	0.297289	1.53527	0.124719	0.999731	Secretory vesicle-associated protein ICA69, contains Arfaptin domain
isogroup24120	0.182036	-1.52736	0.995379	-1.53445	0.12492	0.999731	Predicted RNA-binding protein containing PIN domain and invovled in translation or RNA processing
isogroup20699	1.47172	1.08362	0.706468	1.53386	0.125065	0.999731	Predicted integral membrane protein
GCKDGN103G3C0I	0.849995	1.42184	0.927854	1.5324	0.125425	0.999731	Regulatory protein MLP and related LIM proteins
isogroup03165	2.69487	0.99788	0.65119	1.5324	0.125425	0.999731	Ca2+-transporting ATPase [EC:3.6.3.8] E=1e-145
isogroup01176	1.28051	1.14597	0.748326	1.53138	0.125676	0.999731	Predicted myosin-I-binding protein
GCKDGN103F1KGJ	0.123133	1.43456	0.936828	1.53129	0.125697	0.999731	ATP-dependent RNA helicase ; ATP-dependent RNA helicase DDX54/DBP10 [EC:3.6.4.13] E=1e-16
GCKDGN102C4AAZ	0.0878311	-1.44709	0.945545	-1.53043	0.12591	0.999731	Nuclear transport receptor CRM1/MSN5 (importin beta superfamily)
isogroup19738	0.561834	1.52215	0.994818	1.53008	0.125996	0.999731	ankyrin repeat and SOCS box protein 5 E=5e-52
isogroup06666	8.55881	0.695797	0.45485	1.52973	0.126084	0.999731	Ankyrin ; 26S proteasome non-ATPase regulatory subunit 10 E=1e-112
isogroup25139	1.02738	1.31369	0.858887	1.52953	0.126133	0.999731	Selenium-binding protein
isogroup00566	25.6408	-0.316272	0.206777	-1.52953	0.126133	0.999731	GTPase Rab18, small G protein superfamily ; Ras-related protein Rab-18 E=4e-109
isogroup03161	2.73805	-0.750997	0.491108	-1.52919	0.126218	0.999731	Calmodulin and related proteins (EF-Hand superfamily) ; calmodulin E=2e-36
isogroup25615	1.04866	1.32588	0.867252	1.52883	0.126308	0.999731	Protein tyrosine kinase
isogroup12344	2.27923	-0.803954	0.526137	-1.52803	0.126505	0.999731	Kinesin (KAR3 subfamily)
isogroup03667	0.790881	1.38096	0.903813	1.52793	0.12653	0.999731	Peroxisomal biogenesis protein (peroxin)
isogroup00581	10.0359	-0.47649	0.311862	-1.52789	0.126541	0.999731	RNA-binding protein LARK, contains RRM and retroviral-type Zn-finger domains ; U11/U12 small nuclear ribonucleoprotein 31 kDa protein E=4e-10
isogroup24573	0.238817	1.55965	1.02122	1.52724	0.126701	0.999731	Phosphatidylinositol 3-phosphate 3-phosphatase myotubularin MTM1
isogroup27034	0.318076	-1.56092	1.02225	-1.52695	0.126774	0.999731	Formyltetrahydrofolate dehydrogenase ; formyltetrahydrofolate dehydrogenase [EC:1.5.1.6] E=1e-56
isogroup20114	0.755062	1.30561	0.855204	1.52666	0.126845	0.999731	Phosphatidylserine-specific receptor PtdSerR, contains JmjC domain
GCKDGN101BSD31	6.08862	0.827571	0.542107	1.52658	0.126865	0.999731	jagged E=2e-22
isogroup05273	0.918443	-1.27961	0.839083	-1.52501	0.127258	0.999731	FOG: RCC1 domain
isogroup23069	0.508098	-1.46049	0.957984	-1.52454	0.127373	0.999731	Sodium-neurotransmitter symporter ; solute carrier family 6 (neurotransmitter transporter, dopamine) member 3 E=4e-70
isogroup06173	23.5717	-0.307386	0.201634	-1.52447	0.127391	0.999731	NAD(P) transhydrogenase [EC:1.6.1.2] E=3e-40
isogroup13600	0.10956	1.42223	0.933074	1.52424	0.127448	0.999731	FOG: Reverse transcriptase
isogroup27600	16.0251	-0.415468	0.272583	-1.52419	0.127461	0.999731	Ganglioside-induced differentiation associated protein 3
GCKDGN102D7TWP	0.328466	1.5473	1.01517	1.52417	0.127465	0.999731	lysosomal-associated membrane protein 1/2 E=2e-06
isogroup28058	0.163446	1.55019	1.01715	1.52406	0.127495	0.999731	Prenylated rab acceptor 1
isogroup33135	1.09362	-1.08176	0.710121	-1.52334	0.127673	0.999731	WD40 repeat-containing protein
isogroup27515	10.4148	-0.657602	0.431739	-1.52315	0.127722	0.999731	Trypsin ; trypsin [EC:3.4.21.4] E=3e-35
isogroup21492	0.171617	-1.53006	1.00464	-1.52299	0.127762	0.999731	Uridylate kinase/adenylate kinase ; UMP-CMP kinase [EC:2.7.4.- 2.7.4.14] E=1e-36
isogroup24667	0.367268	-1.52214	0.999592	-1.52276	0.127819	0.999731	TGFbeta receptor signaling protein SMAD and related proteins ; SMAD, mothers against DPP 1/5/8 E=3e-51
isogroup09477	7.22123	0.595539	0.391201	1.52233	0.127926	0.999731	Predicted membrane proteins, contain hemolysin III domain ; adiponectin receptor E=3e-09
GCKDGN103F6SRS	0.225908	1.54849	1.0185	1.52036	0.12842	0.999731	Predicted small molecule transporter involved in cellular pH homeostasis (Batten disease protein in human) ; battenin E=5e-12
GCKDGN103F92YS	0.169718	1.52466	1.00402	1.51855	0.128875	0.999731	Uncharacterized conserved protein Lama
isogroup05622	1.76328	-1.07166	0.705742	-1.51848	0.128893	0.999731	FOG: 7 transmembrane receptor ; histamine receptor H2 E=4e-25
isogroup12151	2.01639	1.38891	0.915043	1.51786	0.129049	0.999731	Peroxidase/oxygenase ; thyroid peroxidase [EC:1.11.1.8] E=1e-29
isogroup03191	3.07019	0.862596	0.56834	1.51774	0.129079	0.999731	Collagens (type IV and type XIII), and related proteins
GCKDGN103F8FIN	0.153347	1.51923	1.00137	1.51715	0.129229	0.999731	Vacuolar protein sorting-associated protein
isogroup09898	16.5116	-0.422807	0.27878	-1.51664	0.129359	0.999731	TGFbeta receptor signaling protein SMAD and related proteins ; SMAD, mothers against DPP 6/7 E=4e-15
isogroup05377	18.2257	-0.338067	0.223002	-1.51598	0.129525	0.999731	Ubiquitin-protein ligase ; ubiquitin-conjugating enzyme E2 G1 [EC:6.3.2.19] E=7e-31
isogroup01260	1.85118	0.995196	0.656492	1.51593	0.129537	0.999731	Mitochondrial/chloroplast ribosomal protein S18
isogroup02398	44.37	0.290383	0.191666	1.51505	0.129759	0.999731	Cellular protein (glioma tumor suppressor candidate region gene 2) ; nucleolar protein 53 E=4e-157
isogroup15329	3.21712	0.807439	0.533132	1.51452	0.129894	0.999731	Geranylgeranyl pyrophosphate synthase/Polyprenyl synthetase
isogroup00293	2.68508	0.776777	0.512925	1.5144	0.129923	0.999731	Reductases with broad range of substrate specificities ; citronellol/citronellal dehydrogenase E=1e-63
GCKDGN101BEI9M	0.391132	1.49394	0.987023	1.51358	0.130131	0.999731	Low-density lipoprotein receptors containing Ca2+-binding EGF-like domains ; sortilin E=1e-32
isogroup15051	0.162082	-1.51714	1.00247	-1.51341	0.130177	0.999731	F-box protein 38 E=6e-65
isogroup01871	0.303698	-1.54889	1.02347	-1.51338	0.130184	0.999731	LRR-containing protein
isogroup12912	1.01555	-1.12136	0.741002	-1.5133	0.130204	0.999731	maltase-glucoamylase [EC:3.2.1.20 3.2.1.3] E=3e-24
isogroup06982	1.08474	1.18689	0.784473	1.51298	0.130284	0.999731	Fasciclin and related adhesion glycoproteins
isogroup06742	1.0582	1.27823	0.844976	1.51274	0.130347	0.999731	ER-Golgi vesicle-tethering protein p115
isogroup02087	5.37822	-0.63014	0.416793	-1.51188	0.130565	0.999731	Serine/threonine protein kinase ; classical protein kinase C [EC:2.7.11.13] E=8e-09
isogroup04640	10.403	0.469184	0.310338	1.51185	0.130572	0.999731	Predicted guanine nucleotide exchange factor ; neuronal guanine nucleotide exchange factor E=2e-67
isogroup03869	8.35122	-0.532362	0.352277	-1.5112	0.130737	0.999731	Peroxisomal assembly protein PEX3
isogroup07586	0.211942	1.53195	1.01374	1.51118	0.130741	0.999731	Protease, Ulp1 family ; sentrin-specific protease 6 [EC:3.4.22.-] E=2e-34
GCKDGN101CFUSB	0.103389	-1.40542	0.930107	-1.51103	0.130782	0.999731	Uncharacterized conserved protein
isogroup09645	0.114431	-1.40704	0.931467	-1.51056	0.1309	0.999731	C-type lectin
isogroup09764	2.87147	0.789302	0.522772	1.50984	0.131084	0.999731	Fibrillarin and related nucleolar RNA-binding proteins
isogroup15393	3.83454	-0.774788	0.513417	-1.50908	0.131278	0.999731	Mitochondrial ribosomal protein MRP7 (L2) ; large subunit ribosomal protein L27 E=4e-14
GCKDGN101CKK0N	0.106044	1.40292	0.929888	1.5087	0.131376	0.999731	Calmodulin-binding protein CRAG, contains DENN domain
isogroup00434	9.25354	0.480484	0.318555	1.50832	0.131472	0.999731	Uncharacterized conserved protein
isogroup00846	1.1618	-1.18132	0.78321	-1.5083	0.131477	0.999731	Clathrin coat dissociation kinase GAK/PTEN/Auxilin and related tyrosine phosphatases ; phosphatidylinositol-3,4,5-trisphosphate 3-phosphatase [EC:3.1.3.67] E=2e-134
GCKDGN102EE1V2	0.160567	-1.50896	1.00209	-1.50582	0.132114	0.999731	NADP-dependent flavoprotein reductase ; NADPH-ferrihemoprotein reductase [EC:1.6.2.4] E=7e-68
isogroup10518	0.35878	-1.4329	0.951696	-1.50562	0.132164	0.999731	Tetraspanin family integral membrane protein ; CD63 antigen E=1e-60
isogroup26167	0.153424	-1.5073	1.00132	-1.50531	0.132245	0.999731	zinc finger protein ubi-d4 E=3e-58
GCKDGN102EK9JX	1.05995	-1.3007	0.864119	-1.50524	0.132263	0.999731	endonuclease G, mitochondrial E=5e-32
isogroup07067	1.59914	0.91636	0.608808	1.50517	0.13228	0.999731	E3 ubiquitin-protein ligase mind-bomb [EC:6.3.2.19] E=2e-56
isogroup17837	1.14318	-1.37712	0.915247	-1.50464	0.132417	0.999731	Predicted nucleoside-diphosphate sugar epimerase ; UDP-glucuronate decarboxylase [EC:4.1.1.35] E=4e-05
isogroup08290	0.977748	1.17099	0.779323	1.50258	0.132948	0.999731	Chromatin remodeling complex RSC, subunit RSC1/Polybromo and related proteins ; protein polybromo-1 E=2e-15
isogroup00342	12.3564	-0.422672	0.281394	-1.50206	0.13308	0.999731	Uncharacterized conserved protein
isogroup35832	0.609564	-1.33739	0.890396	-1.50202	0.133093	0.999731	Ca2+-dependent phospholipid-binding protein Synaptotagmin, required for synaptic vesicle and secretory granule exocytosis
isogroup04576	1.85086	0.944216	0.629075	1.50096	0.133366	0.999731	Microtubule-associated protein dynactin DCTN1/Glued
isogroup15059	0.65497	-1.4525	0.967779	-1.50086	0.133393	0.999731	tRNA-specific adenosine deaminase 1 ; double stranded RNA-specific editase B [EC:3.5.-.-] E=1e-16
isogroup23349	2.53703	0.716432	0.477434	1.50059	0.133462	0.999731	FOG: Reverse transcriptase
isogroup02186	9.03545	0.433388	0.288832	1.50049	0.133488	0.999731	Inositol polyphosphate 5-phosphatase and related proteins
isogroup00728	7.37325	-0.646435	0.431009	-1.49982	0.133662	0.999731	ER-Golgi vesicle-tethering protein p115
GCKDGN102EKR99	3.04159	0.731024	0.487526	1.49946	0.133755	0.999731	Serine/threonine specific protein phosphatase involved in glycogen accumulation, PP2A-related ; protein phosphatase 2 (formerly 2A), catalytic subunit [EC:3.1.3.16] E=1e-11
isogroup31894	0.198411	1.48989	0.993678	1.49937	0.133778	0.999731	FOG: Zn-finger ; KRAB domain-containing zinc finger protein E=2e-18
isogroup03141	0.692542	1.33226	0.888812	1.49893	0.133893	0.999731	Vacuolar sorting protein VPS1, dynamin, and related proteins
isogroup16441	0.947246	1.16306	0.776114	1.49856	0.133987	0.999731	Ca2+-activated K+ channel proteins (intermediate/small conductance classes)
isogroup10681	5.76508	0.760417	0.507447	1.49851	0.134	0.999731	Cysteine proteinase Cathepsin L ; cathepsin L [EC:3.4.22.15] E=5e-31
isogroup20976	0.117895	1.39522	0.931175	1.49834	0.134045	0.999731	40S ribosomal protein S2/30S ribosomal protein S5
isogroup08948	0.84672	-1.26626	0.845496	-1.49765	0.134224	0.999731	RNA-binding protein required for biogenesis of the ribosomal 60S subunit
isogroup16067	7.08161	0.716883	0.478691	1.49759	0.134239	0.999731	GTP-binding protein SEC4, small G protein superfamily, and related Ras family GTP-binding proteins ; Ras-related protein Rab-8A E=8e-78
isogroup10017	11.9846	0.37711	0.251902	1.49705	0.134381	0.999731	Calmodulin and related proteins (EF-Hand superfamily) ; calmodulin E=9e-77
GCKDGN102DYYLS	0.915445	1.22067	0.815467	1.4969	0.134419	0.999731	a disintegrin and metalloproteinase with thrombospondin motifs 9 [EC:3.4.24.-] E=4e-15
isogroup02850	19.0392	0.389805	0.26043	1.49678	0.134452	0.999731	IK cytokine down-regulator of HLA class II
GCKDGN103GLE2M	3.40378	0.76462	0.510873	1.49669	0.134473	0.999731	Ca2+-dependent phospholipid-binding protein Synaptotagmin, required for synaptic vesicle and secretory granule exocytosis ; phosphatidylinositol-4-phosphate 3-kinase [EC:2.7.1.154] E=1e-06
isogroup00890	9.37547	0.433252	0.289632	1.49587	0.134687	0.999731	mediator of RNA polymerase II transcription subunit 26 E=4e-99
isogroup04910	5.24828	0.80689	0.539437	1.4958	0.134706	0.999731	GTP-binding protein-like, RAS superfamily ; Ras-related protein Rab-38 E=3e-29
isogroup03562	2.66582	0.860716	0.575615	1.4953	0.134836	0.999731	diaphanous 2 E=2e-20
GCKDGN101CIJ1A	1.00292	-1.14217	0.764045	-1.4949	0.134941	0.999731	Mitochondrial oxoglutarate/malate carrier proteins ; solute carrier family 25 (mitochondrial dicarboxylate transporter), member 10 E=4e-41
GCKDGN101CGDFT	0.213724	-1.45476	0.973264	-1.49473	0.134986	0.999731	Uncharacterized membrane protein
isogroup04551	4.35742	0.686734	0.45958	1.49426	0.135106	0.999731	Dual-specificity tyrosine-phosphorylation regulated kinase ; dual-specificity tyrosine-(Y)-phosphorylation regulated kinase [EC:2.7.12.1] E=1e-101
isogroup03094	1.25623	1.16885	0.782261	1.4942	0.135123	0.999731	Plexins (functional semaphorin receptors) ; plexin A E=3e-42
GCKDGN103G2TN6	0.101535	1.38571	0.927498	1.49403	0.135169	0.999731	Animal-type fatty acid synthase and related proteins ; polyketide synthase 12 E=5e-68
isogroup02388	5.795	-0.5815	0.389316	-1.49364	0.135269	0.999731	SNARE protein TLG1/Syntaxin 6 ; syntaxin 6 E=4e-140
isogroup25249	0.257006	1.51965	1.01746	1.49357	0.135289	0.999731	TATA binding protein associated factor ; transcription initiation factor TFIID subunit 2 E=3e-60
isogroup25938	18.4522	-0.390912	0.261757	-1.49342	0.135329	0.999731	FKBP-type peptidyl-prolyl cis-trans isomerase ; FK506-binding protein 2 [EC:5.2.1.8] E=2e-18
GCKDGN101BF2HS	0.479983	-1.47317	0.986534	-1.49328	0.135364	0.999731	Ankyrin repeat protein
isogroup02045	5.5382	0.582686	0.390252	1.4931	0.135411	0.999731	E3 ubiquitin-protein ligase UBR7 E=2e-58
isogroup07148	2.54272	-0.843805	0.565142	-1.49308	0.135415	0.999731	myosin heavy chain E=4e-24
isogroup11142	0.425672	-1.50149	1.0057	-1.49298	0.135444	0.999731	methionyl aminopeptidase [EC:3.4.11.18] E=2e-76
GCKDGN101A6OCL	0.261443	-1.50804	1.01104	-1.49157	0.135812	0.999731	Fibrillins and related proteins containing Ca2+-binding EGF-like domains
isogroup05517	8.92076	-0.697381	0.467625	-1.49132	0.135876	0.999731	Predicted DEAD-box-containing helicase
isogroup01717	0.240491	-1.51935	1.01889	-1.49118	0.135915	0.999731	Cyclic nucleotide phosphodiesterase ; dual 3,5-cyclic-AMP and -GMP phosphodiesterase 11 [EC:3.1.4.17 3.1.4.35] E=3e-20
isogroup07675	1.56045	0.961708	0.644968	1.49109	0.135937	0.999731	Stationary phase-induced protein, SOR/SNZ family ; pyridoxine biosynthesis protein [EC:4.-.-.-] E=2e-15
isogroup11800	0.393584	1.45501	0.976327	1.49029	0.136149	0.999731	Phosphatidylethanolamine binding protein
isogroup07394	0.260673	1.52824	1.02577	1.48985	0.136264	0.999731	Uncharacterized conserved protein, contains HELP and WD40 domains
GCKDGN103GEV2U	0.157416	1.49218	1.002	1.48919	0.136437	0.999731	Mismatch repair MSH3 ; DNA mismatch repair protein MSH3 E=1e-12
isogroup02471	3.94635	0.648301	0.435443	1.48883	0.136532	0.999731	GTP-binding protein ; Ras-related protein Rab-35 E=2e-27
isogroup18934	0.288945	1.52143	1.02284	1.48746	0.136893	0.999731	FOG: Reverse transcriptase
isogroup05288	3.28235	0.768797	0.516893	1.48734	0.136925	0.999731	Uncharacterized conserved protein
isogroup19006	1.67338	-1.06498	0.716072	-1.48726	0.136947	0.999731	Predicted membrane protein
isogroup24683	1.00089	1.15948	0.779692	1.4871	0.136989	0.999731	Hyaluronoglucosaminidase ; hyaluronoglucosaminidase [EC:3.2.1.35] E=5e-09
isogroup25908	0.302039	-1.52185	1.02344	-1.487	0.137016	0.999731	Transducin-like enhancer of split protein (contains WD40 repeats) ; U3 small nucleolar RNA-associated protein 12 E=1e-06
isogroup27969	1.29324	1.43455	0.964888	1.48676	0.137079	0.999731	Predicted E3 ubiquitin ligase
isogroup03611	1.72023	0.934781	0.628877	1.48643	0.137166	0.999731	O-linked N-acetylglucosamine transferase OGT ; polypeptide N-acetylglucosaminyltransferase [EC:2.4.1.-] E=2e-30
isogroup02274	7.64479	0.518712	0.348977	1.48638	0.137179	0.999731	FOG: Predicted E3 ubiquitin ligase ; nucleolysin TIA-1/TIAR E=2e-75
isogroup22645	0.114036	1.37968	0.928409	1.48607	0.137261	0.999731	FKBP-type peptidyl-prolyl cis-trans isomerase ; FK506-binding protein 4/5 [EC:5.2.1.8] E=1e-70
isogroup18665	0.801816	-1.2242	0.823828	-1.48599	0.137281	0.999731	Glucosidase I
GCKDGN103GS0EZ	0.11174	1.37816	0.927663	1.48562	0.137379	0.999731	coproporphyrinogen III oxidase [EC:1.3.3.3] E=1e-07
isogroup02319	5.10541	0.654738	0.440849	1.48518	0.137497	0.999731	C2H2 Zn-finger protein
isogroup02926	2.491	-0.835027	0.562268	-1.48511	0.137516	0.999731	GTP-binding protein-like, RAS superfamily ; Ras-related protein Rab-38 E=1e-144
isogroup13656	36.5595	-0.491921	0.331475	-1.48403	0.1378	0.999731	interferon regulatory factor 2 E=2e-15
isogroup02345	25.1256	0.542438	0.365789	1.48293	0.138094	0.999731	Transcriptional activator of the JUN family ; transcription factor AP-1 E=5e-87
isogroup19070	3.81864	-0.628369	0.423751	-1.48287	0.138108	0.999731	Actin-related protein - Arp5p ; actin-related protein 5 E=2e-49
isogroup02020	4.64812	0.769963	0.519364	1.48251	0.138204	0.999731	Uncharacterized conserved protein
isogroup21365	0.459922	-1.31861	0.889548	-1.48234	0.13825	0.999731	Putative transcriptional repressor regulating G2/M transition
isogroup15891	4.29113	-0.696741	0.470174	-1.48188	0.138373	0.999731	tropomyosin 1 E=1e-57
isogroup13645	0.392416	1.39813	0.943756	1.48145	0.138486	0.999731	mRNA capping enzyme, guanylyltransferase (alpha) subunit ; mRNA-capping enzyme [EC:2.7.7.50 3.1.3.33] E=2e-26
isogroup04831	1.04882	-1.13049	0.763181	-1.48128	0.138531	0.999731	Anti-proliferation factor BTG1/TOB ; protein Tob/BTG E=2e-93
isogroup07551	0.544003	-1.2841	0.867789	-1.47974	0.138942	0.999731	Endosomal membrane proteins, EMP70
isogroup04387	11.2755	0.505288	0.341722	1.47865	0.139233	0.999731	Pectin acetylesterase and similar proteins
isogroup07346	5.37468	-0.710536	0.480634	-1.47833	0.13932	0.999731	Predicted tRNA-splicing endonuclease subunit
isogroup17866	2.13736	0.864918	0.58544	1.47738	0.139573	0.999731	Dehydrogenases with different specificities (related to short-chain alcohol dehydrogenases) ; retinol dehydrogenase 13 [EC:1.1.1.-] E=1e-16
GCKDGN103GPFJI	0.146954	1.47621	0.999602	1.4768	0.139729	0.999731	disintegrin and metalloproteinase domain-containing protein 12 [EC:3.4.24.-] E=3e-33
isogroup11196	1.48485	-1.00404	0.679929	-1.47669	0.13976	0.999731	tropomyosin 1 E=6e-07
isogroup06135	1.07923	1.1768	0.796928	1.47667	0.139764	0.999731	Fibrillins and related proteins containing Ca2+-binding EGF-like domains
GCKDGN102DQ49V	1.28607	1.10171	0.746239	1.47635	0.139851	0.999731	Transcription factor GT-2 and related proteins, contains trihelix DNA-binding/SANT domain
isogroup12566	0.382366	1.397	0.946356	1.47619	0.139893	0.999731	Exocyst protein Sec3
isogroup02840	5.75422	0.590158	0.399981	1.47547	0.140088	0.999731	Predicted protein carboxyl methylase
isogroup00388	0.694482	1.28522	0.871603	1.47455	0.140333	0.999731	Vesicle coat complex AP-3, beta subunit
isogroup22799	0.106695	-1.36202	0.924054	-1.47396	0.140492	0.999731	Proteoglycan ; chondroitin sulfate proteoglycan 4 E=7e-39
isogroup05990	4.86383	0.595937	0.404337	1.47386	0.140518	0.999731	glycogenin glucosyltransferase [EC:2.4.1.186] E=7e-70
isogroup10834	1.13042	1.27061	0.862127	1.4738	0.140534	0.999731	Transcriptional activator FOSB/c-Fos and related bZIP transcription factors
isogroup02158	16.4221	0.375461	0.254819	1.47344	0.140632	0.999731	Ca2+-binding protein (centrin/caltractin), EF-Hand superfamily protein ; centrin-2 E=2e-132
GCKDGN101A0H81	0.784801	-1.21712	0.8261	-1.47334	0.140661	0.999731	Attractin and platelet-activating factor acetylhydrolase
GCKDGN103GB1W3	0.415803	1.47085	0.998374	1.47325	0.140685	0.999731	FOG: Leucine rich repeat
isogroup14146	1.15634	1.28948	0.875563	1.47274	0.140821	0.999731	Junctional membrane complex protein Junctophilin and related MORN repeat proteins ; amyotrophic lateral sclerosis 2 (juvenile) E=5e-27
isogroup03130	2.71666	-0.744237	0.505369	-1.47266	0.140843	0.999731	Uncharacterized conserved nuclear protein
GCKDGN103GQSFL	0.107585	1.36099	0.924515	1.47211	0.14099	0.999731	FOG: Armadillo/beta-catenin-like repeats
isogroup22974	0.107585	1.36099	0.924515	1.47211	0.14099	0.999731	AAA+-type ATPase
isogroup04721	2.25543	0.904509	0.614747	1.47135	0.141196	0.999731	FOG: PDZ domain
isogroup05801	2.04957	1.13793	0.773398	1.47134	0.141199	0.999731	ATP-dependent DNA helicase ; ATP-dependent DNA helicase RecQ [EC:3.6.4.12] E=2e-08
GCKDGN101BMV4M	0.0751888	-1.37248	0.933141	-1.47081	0.141341	0.999731	FOG: 7 transmembrane receptor ; r-opsin E=6e-09
GCKDGN101CC9Y6	0.0751888	-1.37248	0.933141	-1.47081	0.141341	0.999731	GDP-mannose pyrophosphorylase ; mannose-1-phosphate guanylyltransferase [EC:2.7.7.13] E=1e-17
isogroup06788	0.0751888	-1.37248	0.933141	-1.47081	0.141341	0.999731	Dual specificity; serine/threonine and tyrosine kinase
isogroup07521	3.74446	0.737491	0.501455	1.4707	0.141372	0.999731	Macrophage maturation-associated protein
isogroup09975	0.0763167	1.37305	0.933952	1.47015	0.141522	0.999731	Nucleolar GTPase/ATPase p130
isogroup27522	0.0763167	1.37305	0.933952	1.47015	0.141522	0.999731	Basement membrane-specific heparan sulfate proteoglycan (HSPG) core protein
isogroup35896	0.0763167	1.37305	0.933952	1.47015	0.141522	0.999731	Protein phosphatase 1, regulatory subunit, and related proteins
isogroup07906	2.3171	-0.901136	0.613095	-1.46981	0.141612	0.999731	Methyltransferase
isogroup04086	20.8476	0.380383	0.258869	1.4694	0.141724	0.999731	Molecular chaperone (HSP90 family) ; TNF receptor-associated protein 1 E=1e-39
GCKDGN101A30KV	0.276446	-1.50551	1.0246	-1.46936	0.141736	0.999731	PTK7 protein tyrosine kinase 7 [EC:2.7.10.1] E=1e-12
GCKDGN101B89OJ	0.16063	-1.47184	1.00176	-1.46926	0.141762	0.999731	RNA-binding protein Bicaudal-C ; tankyrase [EC:2.4.2.30] E=1e-05
isogroup07364	0.154918	-1.33592	0.909448	-1.46894	0.14185	0.999731	Cubilin, multiligand receptor mediating cobalamin absorption
isogroup24278	3.20482	0.717329	0.488516	1.46838	0.142	0.999731	Microtubule-binding protein MIP-T3
GCKDGN102D3SO0	2.00938	-0.862772	0.587584	-1.46834	0.142012	0.999731	Kinesin-like protein
isogroup20047	0.158401	1.47061	1.00175	1.46804	0.142094	0.999731	Phenylalanyl-tRNA synthetase beta subunit ; phenylalanyl-tRNA synthetase beta chain [EC:6.1.1.20] E=9e-16
GCKDGN102DZJH9	4.42824	-0.704363	0.479881	-1.46779	0.142162	0.999731	Sulfatases
isogroup19400	2.56378	0.960502	0.654498	1.46754	0.142229	0.999731	Vacuolar sorting protein VPS24 ; charged multivesicular body protein 3 E=3e-57
GCKDGN103G8FFZ	0.545741	1.31175	0.894218	1.46692	0.142398	0.999731	Transcriptional corepressor Atrophin-1/DRPLA ; arginine-glutamic acid dipeptide (RE) repeats E=2e-10
isogroup00088	0.481978	1.39064	0.948174	1.46665	0.14247	0.999731	Borealin E=1e-10
isogroup05413	1.1861	1.07972	0.736189	1.46663	0.142477	0.999731	Dimethylglycine dehydrogenase precursor
isogroup07629	0.331578	1.46529	0.999273	1.46636	0.14255	0.999731	NACHT, LRR and PYD domains-containing protein 3 E=2e-77
isogroup06839	0.252124	-1.49672	1.02129	-1.46552	0.14278	0.999731	cAMP-dependent protein kinase types I and II, regulatory subunit
isogroup05128	24.8974	0.424338	0.289611	1.4652	0.142866	0.999731	Molecular chaperones GRP170/SIL1, HSP70 superfamily ; hypoxia up-regulated 1 E=2e-35
isogroup07144	2.93301	-0.831843	0.567789	-1.46505	0.142906	0.999731	Mitochondrial/chloroplast ribosomal L21 protein
GCKDGN101CGTJ6	0.228344	1.5005	1.0251	1.46376	0.143259	0.999731	heat shock 70kDa protein 4 E=5e-20
isogroup03868	5.12192	-0.574315	0.392504	-1.46321	0.14341	0.999731	Ubiquitin C-terminal hydrolase ; ubiquitin carboxyl-terminal hydrolase 4/11/15 [EC:3.1.2.15] E=6e-09
isogroup20510	0.129734	1.35607	0.926791	1.46319	0.143414	0.999731	Sec5 subunit of exocyst complex
GCKDGN103GJQ1M	0.276168	1.49355	1.02118	1.46257	0.143585	0.999731	DEAD box containing helicases
GCKDGN103F3P5L	0.225483	-1.498	1.02435	-1.46239	0.143633	0.999731	Tetraspanin family integral membrane protein ; CD151 antigen E=8e-34
isogroup14377	0.810695	-1.19648	0.818196	-1.46234	0.143649	0.999731	Pseudouridylate synthase
isogroup02318	55.659	-0.709365	0.485106	-1.46229	0.143662	0.999731	phosphatidylserine decarboxylase [EC:4.1.1.65] E=2e-155
isogroup24493	2.47425	1.1087	0.758324	1.46204	0.14373	0.999731	C-type lectin ; mannose receptor, C type E=3e-20
isogroup19752	1.47057	0.982013	0.671874	1.4616	0.14385	0.999731	Protein tyrosine phosphatase CDC14 ; cell division cycle 14 [EC:3.1.3.48] E=3e-11
isogroup24689	0.743955	1.2437	0.851027	1.46141	0.143903	0.999731	Oxysterol-binding protein
isogroup07024	0.304773	1.49256	1.02138	1.46132	0.143928	0.999731	Hydroxyacyl-CoA dehydrogenase/enoyl-CoA hydratase ; 3-hydroxybutyryl-CoA dehydratase [EC:4.2.1.55] E=4e-15
isogroup05871	0.587251	-1.29338	0.885634	-1.4604	0.144179	0.999731	Predicted GTPase activator protein
isogroup23620	1.46667	1.23092	0.84297	1.46022	0.144231	0.999731	Collagens (type IV and type XIII), and related proteins ; integrin alpha M E=7e-43
isogroup21679	4.37066	0.849542	0.582003	1.45969	0.144376	0.999731	Lysophospholipase
isogroup34955	0.244477	-1.48953	1.02128	-1.45849	0.144707	0.999731	Invasion-inducing protein TIAM1/CDC24 and related RhoGEF GTPases
GCKDGN101AZU2M	0.103977	1.34341	0.921323	1.45813	0.144805	0.999731	Ankyrin ; 26S proteasome non-ATPase regulatory subunit 10 E=7e-07
isogroup20906	5.36646	0.592217	0.40622	1.45787	0.144876	0.999731	Ubiquitin C-terminal hydrolase ; recoverin E=7e-11
GCKDGN102EX1BR	0.101789	-1.34023	0.919948	-1.45685	0.145158	0.999731	Neurexin IV
isogroup11542	10.9979	0.446571	0.306731	1.45591	0.145419	0.999731	Beta-dystrobrevin ; dystrophin E=2e-06
isogroup13216	0.750592	-1.26469	0.868735	-1.45578	0.145453	0.999731	Transcriptional regulator
GCKDGN101CI589	0.104469	-1.33864	0.92043	-1.45436	0.145847	0.999731	Vesicle coat complex COPII, subunit SEC31 ; protein transport protein SEC31 E=3e-15
GCKDGN103F4H1O	0.104469	-1.33864	0.92043	-1.45436	0.145847	0.999731	Tyrosine kinase, EPH (ephrin) receptor family ; spleen tyrosine kinase [EC:2.7.10.2] E=3e-27
isogroup21978	0.104469	-1.33864	0.92043	-1.45436	0.145847	0.999731	Uncharacterized conserved protein
isogroup02546	14.3638	-0.52629	0.361973	-1.45395	0.14596	0.999731	Predicted E3 ubiquitin ligase ; tripartite motif-containing protein 2/3 E=7e-113
isogroup03559	0.455281	1.38689	0.954011	1.45375	0.146016	0.999731	Fibrillins and related proteins containing Ca2+-binding EGF-like domains
isogroup07158	2.6155	-0.747715	0.514529	-1.4532	0.146167	0.999731	Prefoldin subunit 6, KE2 family
isogroup16408	0.877643	-1.15898	0.797561	-1.45315	0.146181	0.999731	solute carrier family 31 (copper transporter), member 1 E=3e-17
GCKDGN103GTAN1	0.634463	-1.37177	0.94407	-1.45303	0.146214	0.999731	Gamma-tubulin complex, DGRIP91/SPC98 component
isogroup13631	1.26155	-1.07065	0.736858	-1.45299	0.146227	0.999731	Uncharacterized conserved protein
isogroup21389	0.219981	1.48304	1.02069	1.45298	0.146229	0.999731	Phosphoinositide-specific phospholipase C
isogroup20217	0.278089	1.48388	1.02146	1.4527	0.146308	0.999731	Myosin class II heavy chain
GCKDGN102EDTUS	0.208768	-1.48191	1.02085	-1.45165	0.1466	0.999731	low density lipoprotein-related protein 2 E=1e-09
isogroup31454	6.70297	0.550903	0.379562	1.45142	0.146664	0.999731	Myosin class II heavy chain ; electron transfer flavoprotein beta subunit E=3e-35
GCKDGN101APKKD	0.150127	1.45106	0.999812	1.45133	0.146688	0.999731	Trypsin ; transmembrane protease, serine 9 [EC:3.4.21.-] E=4e-24
isogroup16094	0.18432	-1.4736	1.01603	-1.45035	0.14696	0.999731	Predicted sugar transporter ; glycoside/pentoside/hexuronide:cation symporter, GPH family E=2e-32
GCKDGN102DL9HU	0.365004	1.45016	1.00053	1.4494	0.147226	0.999731	mitogen-activated protein kinase kinase kinase kinase 3 [EC:2.7.11.1] E=7e-07
isogroup03200	8.9187	0.47632	0.328669	1.44924	0.14727	0.999731	Uncharacterized coiled-coil protein
isogroup21604	1.19774	1.08979	0.752156	1.44889	0.147368	0.999731	Molecular co-chaperone STI1 ; stress-induced-phosphoprotein 1 E=6e-70
isogroup19134	0.197515	1.47354	1.01711	1.44875	0.147409	0.999731	Nuclear mRNA export factor receptor LOS1/Exportin-t (importin beta superfamily) ; exportin-T E=7e-64
isogroup00868	11.7447	-0.391267	0.270174	-1.44821	0.14756	0.999731	Sof1-like rRNA processing protein (contains WD40 repeats) ; WD repeat and SOF domain-containing protein 1 E=8e-19
GCKDGN102C9VSJ	0.370516	1.40289	0.968864	1.44797	0.147625	0.999731	Uncharacterized conserved protein
GCKDGN103HJTW8	0.22486	-1.46683	1.01323	-1.44767	0.147709	0.999731	Beta tubulin ; tubulin beta E=3e-06
isogroup21757	11.3566	-0.422416	0.291803	-1.44761	0.147726	0.999731	26S proteasome regulatory complex, ATPase RPT2 ; 26S proteasome regulatory subunit T2 E=1e-46
isogroup04025	2.63175	0.847845	0.585836	1.44724	0.147829	0.999731	Predicted transporter (ABC superfamily) ; ATP-binding cassette, sub-family F, member 2 E=1e-154
GCKDGN102EG3NR	0.523352	1.38085	0.954271	1.44702	0.14789	0.999731	mRNA splicing factor PRP31 ; U4/U6 small nuclear ribonucleoprotein PRP31 E=2e-14
isogroup23958	0.0909467	-1.32502	0.915973	-1.44657	0.148018	0.999731	Serine/threonine protein kinase
isogroup03514	45.9905	0.248457	0.171765	1.4465	0.148038	0.999731	Molecular chaperones HSP70/HSC70, HSP70 superfamily ; heat shock 70kDa protein 1/8 E=2e-92
isogroup13243	1.86695	-1.23922	0.856887	-1.44619	0.148125	0.999731	Mitochondrial import inner membrane translocase, subunit TIM23
isogroup24311	1.72933	0.869082	0.601564	1.4447	0.148541	0.999731	Fibrillins and related proteins containing Ca2+-binding EGF-like domains ; contactin associated protein-like 2 E=3e-07
isogroup03571	5.38344	-0.745171	0.516027	-1.44405	0.148724	0.999731	Inner centromere protein (INCENP), C-terminal domain
isogroup06217	8.98354	0.522919	0.362164	1.44387	0.148774	0.999731	Uncharacterized conserved protein
isogroup04543	6.92286	0.551184	0.381763	1.44379	0.148799	0.999731	Hydroxymethylglutaryl-CoA lyase ; hydroxymethylglutaryl-CoA lyase [EC:4.1.3.4] E=2e-45
isogroup36870	0.498397	-1.36736	0.947441	-1.44321	0.148961	0.999731	DNA polymerase alpha subunit B E=1e-05
isogroup04542	7.51426	0.472546	0.327508	1.44285	0.149062	0.999731	Uncharacterized conserved protein, contains CCCH-type Zn-finger
isogroup26558	0.316301	1.47301	1.02157	1.44191	0.149327	0.999731	translation initiation factor 5B E=1e-59
isogroup07098	0.133309	-1.43637	0.996364	-1.44161	0.149412	0.999731	Uncharacterized conserved protein
isogroup15062	0.325643	-1.45505	1.00978	-1.44096	0.149597	0.999731	Tetraspanin family integral membrane protein
isogroup15362	78.4236	-0.260145	0.180616	-1.44032	0.149777	0.999731	60S ribosomal protein L37
isogroup22988	0.131876	-1.29444	0.898924	-1.43998	0.149872	0.999731	Predicted E3 ubiquitin ligase ; tripartite motif-containing protein 33 [EC:6.3.2.19] E=1e-56
isogroup26542	0.351479	1.44153	1.00125	1.43973	0.149944	0.999731	Nuclear receptor coregulator SMRT/SMRTER, contains Myb-like domains
isogroup14115	1.60772	-0.908519	0.631151	-1.43946	0.150019	0.999731	FOG: Zn-finger ; transcription factor Sp, invertebrate E=7e-09
isogroup02782	0.101439	-1.31898	0.916955	-1.43844	0.15031	0.999731	FOG: Transposon-encoded proteins with TYA, reverse transcriptase, integrase domains in various combinations ; maltase-glucoamylase [EC:3.2.1.20 3.2.1.3] E=1e-108
isogroup12979	0.101439	-1.31898	0.916955	-1.43844	0.15031	0.999731	hypothetical protein E=2e-06
isogroup29826	0.319287	-1.46901	1.0218	-1.43766	0.150529	0.999731	UDP-galactose transporter related protein
isogroup24473	0.337107	-1.44819	1.00743	-1.43752	0.150571	0.999731	contactin associated protein-like 2 E=6e-06
isogroup17145	0.471093	1.41613	0.985536	1.43692	0.150742	0.999731	Structural maintenance of chromosome protein SMC5/Spr18, SMC superfamily
isogroup05599	0.970678	1.14119	0.794827	1.43577	0.151068	0.999731	N-acetylglucosaminyltransferase complex, subunit PIG-P, required for phosphatidylinositol biosynthesis ; phosphatidylinositol glycan, class P E=9e-87
isogroup14033	1.19223	1.13005	0.787395	1.43518	0.151236	0.999731	Fibroblast/platelet-derived growth factor receptor and related receptor tyrosine kinases ; fibroblast growth factor receptor 3 [EC:2.7.10.1] E=5e-68
GCKDGN101BNCM7	0.0998903	1.31514	0.916426	1.43508	0.151265	0.999731	DNA-binding protein jumonji/RBP2/SMCY, contains JmjC domain
isogroup20757	0.0998903	1.31514	0.916426	1.43508	0.151265	0.999731	Ca2+/calmodulin-dependent protein kinase, EF-Hand protein superfamily ; calcium/calmodulin-dependent protein kinase I [EC:2.7.11.17] E=1e-61
isogroup24505	0.0998903	1.31514	0.916426	1.43508	0.151265	0.999731	FOG: Kazal-type serine protease inhibitor domain
isogroup14776	0.545661	-1.2693	0.884619	-1.43486	0.151327	0.999731	MOT2 transcription factor
isogroup05317	1.03843	-1.18374	0.824992	-1.43486	0.151328	0.999731	Prolyl 4-hydroxylase alpha subunit ; hypoxia-inducible factor prolyl 4-hydroxylase [EC:1.14.11.-] E=1e-17
isogroup02163	1.0416	-1.03821	0.723588	-1.4348	0.151343	0.999731	Polypeptide N-acetylgalactosaminyltransferase ; polypeptide N-acetylgalactosaminyltransferase [EC:2.4.1.41] E=2e-65
isogroup01044	0.098275	1.31352	0.915759	1.43435	0.151473	0.999731	FOG: Reverse transcriptase
isogroup02968	2.18569	0.844975	0.589175	1.43417	0.151524	0.999731	Steroid reductase ; 3-oxo-5-alpha-steroid 4-dehydrogenase 3 [EC:1.3.99.5] E=4e-08
GCKDGN101BR5C1	0.72028	1.33818	0.934085	1.43261	0.15197	0.999731	discoidin domain receptor family member 1 [EC:2.7.10.1] E=2e-23
GCKDGN103GQPG6	1.04447	1.18575	0.828124	1.43186	0.152185	0.999731	nuclear receptor co-repressor 1 E=1e-15
GCKDGN101CIUKY	0.119624	-1.31551	0.919047	-1.43139	0.15232	0.999731	Transporter, ABC superfamily (Breast cancer resistance protein) ; ATP-binding cassette, subfamily G (WHITE), member 2 E=5e-28
GCKDGN103GUD74	0.119624	-1.31551	0.919047	-1.43139	0.15232	0.999731	Cytosolic Ca2+-dependent cysteine protease (calpain), large subunit (EF-Hand protein superfamily)
isogroup14714	1.26293	1.17784	0.823129	1.43093	0.15245	0.999731	Transcription factor, contains HOX domain ; paired box protein 3/7 E=3e-27
isogroup25096	3.69333	-0.682381	0.476903	-1.43086	0.15247	0.999731	60s ribosomal protein L23
isogroup04160	4.55642	-0.628496	0.439283	-1.43073	0.152508	0.999731	Uncharacterized conserved protein
isogroup24063	1.1599	1.13686	0.794758	1.43045	0.152588	0.999731	Sorting nexin SNX9/SH3PX1 and related proteins
isogroup04568	0.693959	1.25223	0.875421	1.43043	0.152594	0.999731	Proliferation-related protein MLF
isogroup31072	0.201037	-1.38158	0.966164	-1.42996	0.152728	0.999731	Glucose-repressible protein and related proteins
isogroup09395	4.317	0.860848	0.602074	1.42981	0.152773	0.999731	Ca2+-dependent phospholipid-binding protein Synaptotagmin, required for synaptic vesicle and secretory granule exocytosis ; phosphatidylinositol-4-phosphate 3-kinase [EC:2.7.1.154] E=1e-34
isogroup11957	2.28077	-0.918589	0.642693	-1.42928	0.152924	0.999731	Member of the steroid/thyroid receptor superfamily ; alpha-ketoglutarate-dependent dioxygenase alkB homolog 2 [EC:1.14.11.-] E=3e-06
isogroup14107	1.30196	-1.02635	0.718749	-1.42797	0.153301	0.999731	Predicted methyltransferase
isogroup25126	17.054	0.499962	0.350126	1.42795	0.153307	0.999731	G protein subunit Galphas, small G protein superfamily ; guanine nucleotide binding protein (G protein), alpha stimulating activity polypeptide E=2e-19
isogroup04801	3.94248	0.706432	0.49503	1.42705	0.153565	0.999731	SWI/SNF transcription activation complex subunit ; SWI/SNF-related matrix-associated actin-dependent regulator of chromatin subfamily D E=1e-89
GCKDGN101BWJ1M	0.13456	-1.42148	0.996271	-1.4268	0.153638	0.999731	arginine vasopressin receptor 2 E=8e-07
isogroup19654	0.13456	-1.42148	0.996271	-1.4268	0.153638	0.999731	FOG: Armadillo/beta-catenin-like repeats
isogroup33235	0.13456	-1.42148	0.996271	-1.4268	0.153638	0.999731	Arp2/3 complex-interacting protein VIP1/Asp1, involved in regulation of actin cytoskeleton ; inositol hexakisphosphate/diphosphoinositol-pentakisphosphate kinase [EC:2.7.4.21 2.7.4.24] E=6e-32
GCKDGN102EMQI0	3.5954	-0.732866	0.513956	-1.42593	0.153889	0.999731	Ste20-like serine/threonine protein kinase
isogroup21534	4.30392	-0.71365	0.500611	-1.42556	0.153996	0.999731	Beta-spectrin ; spectrin beta E=2e-57
isogroup15922	0.131736	1.41944	0.99579	1.42544	0.154031	0.999731	Myosin class II heavy chain
isogroup10967	0.163936	-1.40739	0.98786	-1.42469	0.154248	0.999731	Uncharacterized conserved protein, contains CXXC motifs
isogroup05072	2.15844	-0.805308	0.565388	-1.42435	0.154346	0.999731	SNARE protein Syntaxin 1 and related proteins ; syntaxin 1A E=3e-89
isogroup12752	0.158142	-1.42675	1.00178	-1.42421	0.154386	0.999731	Chitinase
isogroup03040	11.1209	-0.541728	0.380381	-1.42417	0.154396	0.999731	cytochrome b-245, alpha polypeptide E=1e-102
isogroup07827	0.236931	-1.45239	1.02053	-1.42318	0.154685	0.999731	Leucyl-tRNA synthetase ; leucyl-tRNA synthetase [EC:6.1.1.4] E=1e-125
isogroup08107	0.314894	-1.41248	0.992711	-1.42285	0.15478	0.999731	Uncharacterized conserved protein
isogroup07093	1.38937	0.944077	0.663587	1.42269	0.154827	0.999731	FOG: Reverse transcriptase
isogroup32575	1.54972	0.890002	0.625753	1.42229	0.154942	0.999731	Transcription factor MEIS1 and related HOX domain proteins
isogroup19993	1.64408	0.918338	0.645679	1.42228	0.154944	0.999731	Vacuolar protein sorting-associated protein
GCKDGN102EST9J	0.159826	1.39923	0.983931	1.42208	0.155003	0.999731	Actin regulatory protein (Wiskott-Aldrich syndrome protein)
isogroup04584	0.174831	-1.4042	0.987983	-1.42128	0.155236	0.999731	Phosphatidylinositol transfer protein SEC14 and related proteins
GCKDGN103GCIAO	2.85424	-0.779067	0.548217	-1.42109	0.15529	0.999731	DNA repair protein RAD18 (SMC family protein) ; ATP-dependent RNA helicase DDX6/DHH1 [EC:3.6.4.13] E=4e-06
isogroup05563	0.483139	1.3356	0.939976	1.42089	0.15535	0.999731	Transcription factor BarH and related HOX domain proteins ; homeobox protein LBX E=9e-10
isogroup06747	44.0792	0.498593	0.350961	1.42065	0.155419	0.999731	thyroid peroxidase [EC:1.11.1.8] E=2e-32
isogroup04280	6.3449	-0.561946	0.395649	-1.42031	0.155516	0.999731	Uncharacterized conserved protein
GCKDGN101A0585	0.096283	1.29641	0.912791	1.42027	0.155529	0.999731	CLIP-associating protein
isogroup06811	11.4729	0.636073	0.4479	1.42012	0.155572	0.999731	2-oxoglutarate dehydrogenase, E1 subunit
isogroup08370	3.83038	-0.638466	0.449731	-1.41966	0.155707	0.999731	Extracellular matrix glycoprotein Laminin subunit beta
isogroup13335	0.589525	-1.3623	0.959658	-1.41957	0.155734	0.999731	maltase-glucoamylase [EC:3.2.1.20 3.2.1.3] E=4e-14
isogroup07157	6.0097	0.485263	0.342031	1.41877	0.155967	0.999731	Alpha-N-acetylglucosaminidase ; alpha-N-acetylglucosaminidase [EC:3.2.1.50] E=2e-51
GCKDGN101CKUV6	0.115588	1.29971	0.91638	1.4183	0.156102	0.999731	Glycine/serine hydroxymethyltransferase
isogroup12677	0.115588	1.29971	0.91638	1.4183	0.156102	0.999731	Uncharacterized conserved protein
isogroup02961	12.1449	0.452421	0.319034	1.4181	0.156163	0.999731	Predicted RNA-binding protein Pno1p interacting with Nob1p and involved in 26S proteasome assembly ; RNA-binding protein PNO1 E=4e-64
isogroup04022	0.582543	-1.33753	0.944028	-1.41683	0.156531	0.999731	FOG: Toll/interleukin receptor and related proteins containing LRR and TIR repeats
isogroup04554	11.7214	0.62744	0.443004	1.41633	0.156679	0.999731	Endoplasmic reticulum glucose-regulated protein (GRP94/endoplasmin), HSP90 family ; heat shock protein 90kDa beta E=2e-106
isogroup19427	1.10987	1.03105	0.728188	1.41591	0.156802	0.999731	Uncharacterized conserved protein
GCKDGN102C3YO8	0.0955979	-1.29013	0.911245	-1.41578	0.156839	0.999731	FOG: Immunoglobulin C-2 Type/fibronectin type III domains ; protein tyrosine phosphatase, receptor type, D [EC:3.1.3.48] E=2e-41
isogroup12277	0.143713	1.38979	0.981672	1.41574	0.156852	0.999731	NACHT, LRR and PYD domains-containing protein 1 E=4e-15
isogroup02848	1.69858	0.830365	0.586525	1.41574	0.156853	0.999731	5-AMP-activated protein kinase, gamma subunit ; 5-AMP-activated protein kinase, regulatory gamma subunit E=7e-124
isogroup09133	0.373938	1.44879	1.02462	1.41397	0.15737	0.999731	Calponin
isogroup05582	0.205225	1.43126	1.01262	1.41342	0.157533	0.999731	Splicing factor, arginine/serine-rich ; splicing factor, arginine/serine-rich 12 E=2e-58
isogroup22877	0.252312	1.4342	1.01581	1.41187	0.157988	0.999731	FOG: Zn-finger ; KRAB domain-containing zinc finger protein E=1e-33
GCKDGN103G1FH2	0.148708	1.4115	0.999769	1.41183	0.158001	0.999731	FOG: Zn-finger ; KRAB domain-containing zinc finger protein E=9e-27
isogroup09621	0.205052	-1.44035	1.02073	-1.41109	0.158217	0.999731	Predicted RNA-binding protein (RRM superfamily)
isogroup02081	7.60677	-0.550728	0.390504	-1.4103	0.158451	0.999731	Predicted peptidoglycan-binding protein, contains LysM domain
GCKDGN103HBHSL	1.23424	1.01566	0.720375	1.4099	0.158569	0.999731	Histone acetyltransferase SAGA/ADA, catalytic subunit PCAF/GCN5 and related proteins
GCKDGN102EN6UB	0.247764	-1.44526	1.02516	-1.40979	0.158602	0.999731	solute carrier family 39 (zinc transporter), member 4 E=3e-16
isogroup08512	18.4075	0.375315	0.266317	1.40928	0.158753	0.999731	Carbon-nitrogen hydrolase ; pantetheine hydrolase [EC:3.5.1.92] E=1e-64
isogroup12570	0.573043	1.32651	0.941572	1.40882	0.158887	0.999731	Uncharacterized conserved protein TEX2, contains PH domain
GCKDGN102DZSQM	0.490414	-1.3818	0.980909	-1.40869	0.158926	0.999731	Dystroglycan ; dystroglycan 1 E=8e-101
GCKDGN102DJK33	0.419564	1.38816	0.98603	1.40783	0.159183	0.999731	thyroid stimulating hormone receptor E=2e-08
isogroup02770	50.847	0.321232	0.228257	1.40733	0.159331	0.999731	Drebrins and related actin binding proteins ; cortactin E=1e-83
GCKDGN103FUBVA	0.156955	1.38259	0.982796	1.4068	0.159488	0.999731	E3 ubiquitin-protein ligase HECTD1 [EC:6.3.2.19] E=8e-13
isogroup07480	0.158095	-1.38675	0.986084	-1.40632	0.159629	0.999731	Predicted GTP-binding protein MMR1
GCKDGN102DPQWW	0.125927	1.39748	0.993838	1.40615	0.15968	0.999731	Ankyrin repeat protein ; transient receptor potential cation channel subfamily A member 1 E=2e-25
GCKDGN102C45AV	0.141497	1.38154	0.982549	1.40607	0.159703	0.999731	Collagens (type IV and type XIII), and related proteins ; collagen, type IV, alpha E=8e-95
GCKDGN101AOJRE	0.111981	1.28332	0.913254	1.40522	0.159957	0.999731	Gamma-tubulin complex, DGRIP84/SPC97 component
GCKDGN103F8MEB	0.111981	1.28332	0.913254	1.40522	0.159957	0.999731	Isoleucyl-tRNA synthetase ; isoleucyl-tRNA synthetase [EC:6.1.1.5] E=1e-54
GCKDGN103F9Z2I	0.111981	1.28332	0.913254	1.40522	0.159957	0.999731	myb-related protein E=2e-66
isogroup17769	4.08455	-0.709239	0.504972	-1.40451	0.160166	0.999731	TPR repeat-containing protein
isogroup20505	0.238069	1.43032	1.01846	1.4044	0.1602	0.999731	P-type ATPase ; phospholipid-translocating ATPase [EC:3.6.3.1] E=3e-14
isogroup11768	0.616478	1.16725	0.831298	1.40413	0.160281	0.999731	phosphatidylinositol alpha-mannosyltransferase [EC:2.4.1.57] E=1e-04
isogroup02863	4.36093	0.631479	0.44974	1.4041	0.16029	0.999731	FOG: Zn-finger ; KRAB domain-containing zinc finger protein E=2e-12
isogroup03267	0.319897	1.38131	0.984024	1.40374	0.160397	0.999731	Translation initiation factor 2B, alpha subunit (eIF-2Balpha/GCN3) ; translation initiation factor eIF-2B subunit alpha E=4e-104
isogroup01401	0.92395	-1.08831	0.775457	-1.40344	0.160486	0.999731	ER degradation enhancer, mannosidase alpha-like 3 E=7e-08
isogroup10899	1.07283	-1.0332	0.736273	-1.40328	0.160532	0.999731	tripartite motif-containing protein 71 E=2e-07
GCKDGN101BTYD1	0.133535	-1.39757	0.996017	-1.40316	0.16057	0.999731	Aldo/keto reductase family proteins ; 2,5-diketo-D-gluconate reductase A [EC:1.1.1.274] E=2e-11
isogroup24195	0.168158	1.42374	1.01492	1.40282	0.160671	0.999731	Fibroblast/platelet-derived growth factor receptor and related receptor tyrosine kinases ; tyrosine-protein kinase receptor torso [EC:2.7.10.1] E=2e-11
isogroup17775	0.257701	1.43656	1.02415	1.40268	0.160712	0.999731	Serine racemase ; serine racemase [EC:5.1.1.18] E=1e-48
isogroup02973	23.4242	-0.315796	0.22518	-1.40242	0.16079	0.999731	Histone 2A ; histone H2A E=2e-59
isogroup03018	2.64526	0.696434	0.4966	1.4024	0.160795	0.999731	SNARE protein TLG1/Syntaxin 6
isogroup22084	1.23169	-1.06765	0.761449	-1.40212	0.160878	0.999731	G protein-coupled receptor 68 E=2e-12
isogroup29302	0.154533	-1.25904	0.898132	-1.40184	0.160964	0.999731	CD22 antigen E=3e-28
isogroup29406	0.154533	-1.25904	0.898132	-1.40184	0.160964	0.999731	baculoviral IAP repeat-containing protein 6 (apollon) [EC:6.3.2.19] E=4e-34
isogroup00866	16.1455	0.42855	0.305743	1.40167	0.161015	0.999731	C-type lectin
isogroup06697	136.007	0.297732	0.212481	1.40122	0.161148	0.999731	Ferritin ; ferritin heavy chain [EC:1.16.3.1] E=3e-37
isogroup29976	0.375531	-1.43596	1.02502	-1.4009	0.161243	0.999731	potassium voltage-gated channel Shaker-related subfamily A member 1 E=2e-25
isogroup12464	1.45212	0.96398	0.688215	1.4007	0.161305	0.999731	Translation initiation factor 4F, ribosome/mRNA-bridging subunit (eIF-4G) ; translation initiation factor 4G E=2e-13
isogroup05641	0.131943	-1.39483	0.995926	-1.40054	0.161353	0.999731	DNA topoisomerase I-interacting protein
isogroup01733	1.41798	1.02654	0.733047	1.40038	0.161401	0.999731	Myosin class II heavy chain ; myosin heavy chain E=3e-21
isogroup02535	35.1488	-0.28947	0.206775	-1.39993	0.161534	0.999731	Acetyl-CoA acetyltransferase ; acetyl-CoA acyltransferase [EC:2.3.1.16] E=6e-28
isogroup02336	5.57927	-0.579331	0.414094	-1.39903	0.161803	0.999731	Myosin class II heavy chain
isogroup27450	0.227116	1.428	1.02102	1.39861	0.161931	0.999731	U2-associated snRNP A protein
isogroup10871	0.510012	-1.28509	0.919722	-1.39725	0.162337	0.999731	FOG: Immunoglobin and related proteins
isogroup11397	2.84521	0.703513	0.503593	1.39699	0.162417	0.999731	Lysosomal & prostatic acid phosphatases ; lysophosphatidic acid phosphatase type 6 [EC:3.1.3.2] E=1e-14
isogroup00092	80.1071	-0.271038	0.19408	-1.39652	0.162557	0.999731	Eukaryotic-type DNA primase, catalytic (small) subunit ; DNA primase small subunit [EC:2.7.7.-] E=8e-47
isogroup00834	75.6397	-0.366267	0.262345	-1.39612	0.162677	0.999731	Triglyceride lipase-cholesterol esterase ; lysosomal acid lipase/cholesteryl ester hydrolase [EC:3.1.1.13] E=2e-32
isogroup13249	1.82587	0.854919	0.612652	1.39544	0.162883	0.999731	kinesin light chain E=1e-05
GCKDGN102EZW1R	3.73977	0.689771	0.494412	1.39513	0.162975	0.999731	Proteins containing the FAD binding domain ; D-lactate dehydrogenase (cytochrome) [EC:1.1.2.4] E=9e-46
isogroup02139	1.5277	0.968199	0.694255	1.39459	0.16314	0.999731	Uncharacterized conserved protein
isogroup26510	2.19962	0.909653	0.65236	1.3944	0.163196	0.999731	C-type lectin
GCKDGN103G7EM4	2.33012	-0.804872	0.577329	-1.39413	0.163278	0.999731	proteasome activator subunit 4 E=4e-08
GCKDGN103HA1YY	0.163403	1.37255	0.984659	1.39393	0.163338	0.999731	Ca2+ transporting ATPase ; Ca2+ transporting ATPase, sarcoplasmic/endoplasmic reticulum [EC:3.6.3.8] E=1e-33
GCKDGN102DQQ3D	0.242929	1.39541	1.0011	1.39388	0.163355	0.999731	Molecular chaperone (DnaJ superfamily) ; DnaJ homolog subfamily B member 9 E=5e-20
isogroup04922	0.817119	-1.38816	0.995952	-1.3938	0.163377	0.999731	FOG: 7 transmembrane receptor
isogroup16119	0.251556	-1.42585	1.02337	-1.39329	0.163533	0.999731	Puromycin-sensitive aminopeptidase and related aminopeptidases ; aminopeptidase N [EC:3.4.11.2] E=1e-34
GCKDGN101BX3KK	0.108122	1.26795	0.910105	1.39319	0.163564	0.999731	Spondins, extracellular matrix proteins
isogroup09112	0.108122	1.26795	0.910105	1.39319	0.163564	0.999731	Sirtuin 5 and related class III sirtuins (SIR2 family)
isogroup11028	0.161218	-1.37545	0.987272	-1.39318	0.163566	0.999731	FOG: Zn-finger ; KRAB domain-containing zinc finger protein E=5e-57
isogroup17205	0.932168	1.14977	0.825299	1.39316	0.163571	0.999731	Serine/threonine protein kinase involved in cell cycle control ; RIO kinase 1 [EC:2.7.11.1] E=1e-23
isogroup07649	4.40315	-0.708515	0.508622	-1.39301	0.163617	0.999731	M13 family peptidase ; membrane metallo-endopeptidase-like 1 E=8e-33
isogroup06660	1.86778	-0.822884	0.590743	-1.39296	0.16363	0.999731	RNA polymerase II transcription initiation/nucleotide excision repair factor TFIIH, subunit TFB1
GCKDGN101BYJYL	0.345615	-1.3878	0.996703	-1.39239	0.163804	0.999731	Glycoprotein hormone receptor ; toll-like recepto 3 E=2e-05
isogroup00720	3.74218	0.603936	0.433822	1.39213	0.163883	0.999731	Mitochondrial matrix protein frataxin, involved in Fe/S protein biosynthesis
isogroup20957	0.342791	-1.42294	1.02232	-1.39188	0.163959	0.999731	Histone acetyltransferase SAGA associated factor SGF29 ; SAGA-associated factor 29 E=3e-18
GCKDGN103G5HQ2	0.191185	1.34124	0.963642	1.39185	0.163969	0.999731	Lipid exporter ABCA1 and related proteins, ABC superfamily ; ATP-binding cassette, subfamily A (ABC1), member 2 E=1e-91
isogroup19602	2.53894	0.772775	0.555537	1.39104	0.164213	0.999731	heat shock 70kDa protein 1/8 E=7e-07
isogroup13007	0.33927	1.42338	1.02334	1.39092	0.164251	0.999731	Long-chain acyl-CoA synthetases (AMP-forming) ; long-chain acyl-CoA synthetase [EC:6.2.1.3] E=6e-31
isogroup07594	4.54179	0.697258	0.501368	1.39071	0.164313	0.999731	Predicted guanine nucleotide exchange factor ; vav oncogene E=1e-06
isogroup02826	83.3113	-0.244346	0.175783	-1.39004	0.164515	0.999731	Microtubule-associated anchor protein involved in autophagy and membrane trafficking ; GABA(A) receptor-associated protein (autophagy-related protein 8) E=1e-79
GCKDGN103F4VG6	1.58934	0.995952	0.716792	1.38946	0.164694	0.999731	Fibrillins and related proteins containing Ca2+-binding EGF-like domains
isogroup01336	61.013	-0.299776	0.21583	-1.38895	0.164849	0.999731	Cytochrome c oxidase, subunit VIa/COX13
isogroup01306	3.43805	0.588826	0.42407	1.38851	0.164981	0.999731	CCAAT-binding factor, subunit B (HAP2)
isogroup17302	0.192393	1.42274	1.02468	1.38847	0.164993	0.999731	Acetyl-CoA carboxylase ; acetyl-CoA carboxylase / biotin carboxylase [EC:6.4.1.2 6.3.4.14] E=1e-50
isogroup32090	0.186228	1.40275	1.01053	1.38814	0.165096	0.999731	Dystrophin-like protein ; dystrophin E=5e-17
isogroup07440	0.195183	1.41633	1.0204	1.38802	0.165132	0.999731	Proteins containing regions of low-complexity
GCKDGN103F7QEQ	0.0889195	-1.25376	0.903792	-1.38722	0.165374	0.999731	Predicted transporter
isogroup00817	0.0889195	-1.25376	0.903792	-1.38722	0.165374	0.999731	Translocase of outer mitochondrial membrane complex, subunit TOM37/Metaxin 1
isogroup19631	0.0889195	-1.25376	0.903792	-1.38722	0.165374	0.999731	Conserved WD40 repeat-containing protein ; U3 small nucleolar RNA-associated protein 15 E=5e-81
isogroup31002	0.0889195	-1.25376	0.903792	-1.38722	0.165374	0.999731	Dystonin, GAS (Growth-arrest-specific protein), and related proteins
isogroup10039	2.88993	0.716195	0.516775	1.38589	0.165779	0.999731	Uncharacterized conserved protein
isogroup12201	3.09193	-0.750179	0.541303	-1.38588	0.165784	0.999731	Predicted membrane proteins, contain hemolysin III domain ; adiponectin receptor E=4e-06
isogroup25303	2.66111	0.74674	0.538996	1.38543	0.165922	0.999731	Protein containing a U1-type Zn-finger and implicated in RNA splicing or processing ; DNA/RNA-binding protein KIN17 E=5e-44
isogroup07990	16.779	-0.352235	0.254262	-1.38532	0.165954	0.999731	Equilibrative nucleoside transporter protein ; lysosomal-associated membrane protein 1/2 E=3e-66
isogroup23140	4.72589	-0.605982	0.43745	-1.38526	0.165973	0.999731	Methyltransferases
isogroup20926	4.66934	-0.71625	0.517453	-1.38418	0.166302	0.999731	Beta-galactosidase ; beta-galactosidase [EC:3.2.1.23] E=5e-13
isogroup09277	0.231541	1.40198	1.01288	1.38416	0.16631	0.999731	Ca2+/calmodulin-dependent protein kinase, EF-Hand protein superfamily ; triple functional domain protein [EC:2.7.11.1] E=7e-15
isogroup29942	2.45463	0.788358	0.570152	1.38272	0.166752	0.999731	Predicted nucleoside-diphosphate sugar epimerase
isogroup11780	0.99542	-1.02405	0.740642	-1.38266	0.16677	0.999731	SWI-SNF chromatin-remodeling complex protein
isogroup04178	0.20772	-1.41698	1.02484	-1.38263	0.166778	0.999731	Aquaporin (major intrinsic protein family) ; aquaporin-9 E=2e-70
isogroup12458	0.330937	-1.38441	1.00167	-1.3821	0.166942	0.999731	Puromycin-sensitive aminopeptidase and related aminopeptidases ; aminopeptidase N [EC:3.4.11.2] E=2e-96
isogroup11276	0.320253	-1.36818	0.990082	-1.38189	0.167006	0.999731	Uncharacterized conserved protein
isogroup01240	0.887407	1.15767	0.838004	1.38147	0.167136	0.999731	TBX1 and related T-box transcription factors ; T-box protein 1 E=2e-56
GCKDGN101BY3O9	0.102442	-1.25047	0.905589	-1.38084	0.167328	0.999731	Talin ; talin E=3e-36
GCKDGN101CGDZW	0.102442	-1.25047	0.905589	-1.38084	0.167328	0.999731	solute carrier organic anion transporter family, member 1A E=2e-09
GCKDGN102EP2XX	0.102442	-1.25047	0.905589	-1.38084	0.167328	0.999731	ubiquitin carboxyl-terminal hydrolase 44/49 [EC:3.1.2.15] E=2e-12
GCKDGN102EXEMW	0.102442	-1.25047	0.905589	-1.38084	0.167328	0.999731	ATP-dependent DNA helicase ; ATP-dependent DNA helicase RecQ [EC:3.6.4.12] E=3e-09
GCKDGN103G4DKR	0.102442	-1.25047	0.905589	-1.38084	0.167328	0.999731	NAD+ nucleosidase [EC:3.2.2.5] E=2e-19
GCKDGN103GRJBV	0.102442	-1.25047	0.905589	-1.38084	0.167328	0.999731	Mitogen-activated protein kinase kinase kinase kinase (MAP4K), germinal center kinase family
GCKDGN103HGJCV	0.102442	-1.25047	0.905589	-1.38084	0.167328	0.999731	Vacuolar assembly/sorting proteins VPS39/VAM6/VPS3
isogroup08046	0.102442	-1.25047	0.905589	-1.38084	0.167328	0.999731	F-box protein containing LRR
isogroup07884	2.66051	0.875848	0.634315	1.38078	0.167347	0.999731	Defense-related protein containing SCP domain ; pathogenesis-related protein 1 E=4e-29
isogroup04359	36.8533	0.316369	0.229165	1.38053	0.167424	0.999731	Translation initiation factor 2, beta subunit (eIF-2beta)
isogroup10927	101.351	-0.220877	0.160131	-1.37935	0.167787	0.999731	60S ribosomal protein L27 ; large subunit ribosomal protein L27e E=9e-78
isogroup08470	1.71009	0.893687	0.648282	1.37855	0.168034	0.999731	Cytoskeleton-associated protein and related proteins
GCKDGN102DIN4D	1.48065	1.06438	0.772105	1.37854	0.168036	0.999731	Multidrug resistance-associated protein/mitoxantrone resistance protein, ABC superfamily ; ATP-binding cassette, subfamily C (CFTR/MRP), member 4 E=6e-09
GCKDGN103FV6OI	9.51793	-0.519354	0.376872	-1.37807	0.168183	0.999731	Dyneins, heavy chain
isogroup01075	0.538294	1.30814	0.949516	1.37769	0.168298	0.999731	RNA-binding protein ELAV/HU (RRM superfamily) ; ELAV like protein 2/3/4 E=2e-103
isogroup23670	0.106982	-1.24877	0.906539	-1.37751	0.168354	0.999731	Ubiquitin-specific protease UBP14 ; ubiquitin carboxyl-terminal hydrolase 5/13 [EC:3.1.2.15] E=1e-58
isogroup07441	4.23565	0.714892	0.51901	1.37741	0.168384	0.999731	Conserved coiled/coiled coil protein ; THO complex subunit 5 E=2e-53
isogroup10383	2.70622	0.844975	0.614067	1.37603	0.168812	0.999731	GTPase Rab30, small G protein superfamily ; Ras-related protein Rab-30 E=2e-101
isogroup20336	0.612212	1.27091	0.923712	1.37588	0.16886	0.999731	Transcription coactivator complex, P100 component
GCKDGN101BOACK	1.64514	0.85108	0.618646	1.37571	0.168911	0.999731	Thioredoxin binding protein TBP-2/VDUP1
GCKDGN102EKAGK	3.69024	0.726501	0.528219	1.37538	0.169014	0.999731	Ribosomal protein S6 kinase ; p90 ribosomal S6 kinase [EC:2.7.11.1] E=2e-11
isogroup06758	0.943759	-1.20432	0.87566	-1.37533	0.16903	0.999731	Vesicular inhibitory amino acid transporter
isogroup26230	0.0863163	-1.23847	0.90057	-1.37521	0.169068	0.999731	Myosin regulatory light chain, EF-Hand protein superfamily ; myosin regulatory light chain 9 E=1e-11
GCKDGN101A4J1X	0.127073	-1.21912	0.886637	-1.375	0.169132	0.999731	maltase-glucoamylase [EC:3.2.1.20 3.2.1.3] E=2e-25
isogroup11900	0.127073	-1.21912	0.886637	-1.375	0.169132	0.999731	L-iduronidase [EC:3.2.1.76] E=1e-106
isogroup04597	3.74455	0.689	0.501261	1.37453	0.169276	0.999731	Cubilin, multiligand receptor mediating cobalamin absorption
isogroup33681	0.139012	-1.37065	0.997281	-1.37439	0.169322	0.999731	Mitogen-activated protein kinase kinase (MAP2K)
GCKDGN102DEJVQ	0.0879269	1.23911	0.90168	1.37423	0.169371	0.999731	Wnt family of developmental regulators ; wingless-type MMTV integration site family, member 4 E=4e-21
GCKDGN103GYX6J	0.0879269	1.23911	0.90168	1.37423	0.169371	0.999731	Vesicle coat complex COPII, subunit SEC24/subunit SFB2
isogroup13820	0.0879269	1.23911	0.90168	1.37423	0.169371	0.999731	Vacuolar protein sorting-associated protein
GCKDGN103HHQ8S	0.14228	-1.37125	0.998028	-1.37396	0.169454	0.999731	Uncharacterized conserved protein, contains HELP and WD40 domains
isogroup13965	0.29534	-1.39882	1.01875	-1.37308	0.169728	0.999731	Histone 2A ; histone H2A E=2e-63
isogroup11412	0.146886	-1.34445	0.97938	-1.37275	0.169829	0.999731	Mitochondrial/chloroplast ribosomal protein L13 ; large subunit ribosomal protein L13 E=1e-90
isogroup03512	23.4891	0.393198	0.28652	1.37232	0.169963	0.999731	Calreticulin ; calreticulin E=1e-36
isogroup03806	0.768562	-1.09646	0.799364	-1.37166	0.170169	0.999731	arginine vasopressin receptor 2 E=6e-41
isogroup10363	2.71324	0.983936	0.7174	1.37153	0.17021	0.999731	Dystrophin-like protein
isogroup00865	18.3651	0.519463	0.378975	1.37071	0.170467	0.999731	Hypoxia-inducible factor 1/Neuronal PAS domain protein NPAS1 ; aryl hydrocarbon receptor E=2e-19
isogroup09474	0.10242	1.23935	0.904392	1.37036	0.170574	0.999731	Predicted membrane protein
isogroup31717	0.10242	1.23935	0.904392	1.37036	0.170574	0.999731	Vesicle coat complex AP-1, gamma subunit
GCKDGN103F560B	0.0998384	-1.23723	0.902874	-1.37033	0.170585	0.999731	Uncharacterized conserved protein
isogroup03030	1.48157	1.1032	0.805128	1.37021	0.170621	0.999731	BCL2-associated athanogene-like proteins and related BAG family chaperone regulators
isogroup00184	10.252	0.458113	0.334368	1.37009	0.17066	0.999731	Predicted nucleic-acid-binding protein, contains PIN domain ; U3 small nucleolar RNA-associated protein 24 E=1e-49
isogroup03731	26.9614	0.511594	0.373479	1.36981	0.170747	0.999731	Uncharacterized protein, induced by hypoxia
isogroup28581	0.979563	1.15092	0.840473	1.36937	0.170883	0.999731	Histone 2A ; histone H2A E=9e-10
isogroup04621	0.778299	1.15014	0.840054	1.36913	0.17096	0.999731	LRR-containing protein ; NACHT, LRR and PYD domains-containing protein 3 E=1e-08
isogroup00483	43.1604	-0.220404	0.160992	-1.36903	0.170989	0.999731	V-SNARE ; protein phosphatase 3, regulatory subunit E=4e-85
GCKDGN101A8LHA	0.222464	-1.3972	1.02112	-1.3683	0.171217	0.999731	Myosin class VI heavy chain ; keratan sulfate 6-sulfotransferase 1 [EC:2.8.2.21] E=9e-59
isogroup06514	0.895036	1.19025	0.870317	1.36761	0.171435	0.999731	Predicted guanine nucleotide exchange factor ; Rho guanine nucleotide exchange factor 2 E=3e-55
isogroup21635	0.17412	1.38812	1.01512	1.36745	0.171483	0.999731	ATP-dependent DNA helicase ; ATP-dependent DNA helicase RecQ [EC:3.6.4.12] E=6e-45
isogroup07239	12.5136	0.354637	0.259534	1.36644	0.171801	0.999731	peptide alpha-N-acetyltransferase [EC:2.3.1.88] E=1e-17
isogroup14900	1.83347	-0.842646	0.616715	-1.36635	0.17183	0.999731	Actin regulatory proteins (gelsolin/villin family) ; supervillin E=5e-09
isogroup16085	0.189609	1.40067	1.0252	1.36624	0.171864	0.999731	Ca2+ sensor (EF-Hand superfamily) ; recoverin E=6e-59
isogroup07172	0.229628	-1.38385	1.01316	-1.36588	0.171977	0.999731	dUTPase
isogroup04723	0.0843419	1.22681	0.898572	1.36529	0.172163	0.999731	Chitinase
isogroup23596	0.0843419	1.22681	0.898572	1.36529	0.172163	0.999731	Trypsin ; mannan-binding lectin serine protease 1 [EC:3.4.21.-] E=2e-31
isogroup27182	0.0843419	1.22681	0.898572	1.36529	0.172163	0.999731	Uncharacterized protein CLU1/cluA/TIF31 involved in mitochondrial morphology/distribution, also found associated with eIF-3
isogroup21965	0.136409	-1.36049	0.99659	-1.36514	0.172209	0.999731	Nuclear pore complex, gp210 component ; nuclear pore complex protein Nup210 E=6e-77
isogroup00529	4.72135	0.575659	0.421717	1.36504	0.172241	0.999731	Conserved WD40 repeat-containing protein ; ATP-dependent DNA helicase PIF1 [EC:3.6.4.12] E=9e-08
isogroup17021	0.145893	1.33583	0.97871	1.36489	0.172288	0.999731	FOG: Predicted E3 ubiquitin ligase ; E3 ubiquitin-protein ligase RNF128 [EC:6.3.2.19] E=2e-40
isogroup23889	4.22797	-0.728951	0.534156	-1.36468	0.172355	0.999731	Serine/threonine protein phosphatase
isogroup09080	14.6004	0.385416	0.282477	1.36442	0.172436	0.999731	NADPH oxidase ; neutrophil cytosolic factor 1 E=9e-84
isogroup05400	10.8303	-0.41051	0.30087	-1.36441	0.172439	0.999731	Uncharacterized conserved protein
isogroup24818	0.881185	-1.38382	1.01427	-1.36434	0.172459	0.999731	Fumarylacetoacetase
isogroup00977	2.22334	0.881161	0.646045	1.36393	0.172589	0.999731	Dipeptidyl aminopeptidase ; dipeptidyl aminopeptidase [EC:3.4.14.-] E=2e-54
isogroup27792	0.0829249	-1.22332	0.897023	-1.36376	0.172645	0.999731	Predicted Ca2+-dependent phospholipid-binding protein
isogroup01891	6.99007	0.449323	0.329594	1.36326	0.172799	0.999731	E3 ubiquitin ligase interacting with arginine methyltransferase
isogroup00667	2.32455	0.837346	0.614251	1.3632	0.17282	0.999731	Component of histone deacetylase complex (breast carcinoma metastasis suppressor 1 protein in human) ; bone morphogenetic protein 2/4 E=1e-28
isogroup36206	0.288396	-1.39725	1.02507	-1.36309	0.172856	0.999731	cadherin EGF LAG seven-pass G-type receptor 1 (flamingo) E=6e-14
GCKDGN101AP0SE	1.99353	-0.811197	0.595207	-1.36288	0.17292	0.999731	Dolichyl-phosphate-mannose:protein O-mannosyl transferase
isogroup04271	25.5417	0.45084	0.330806	1.36285	0.172928	0.999731	FOG: Immunoglobulin C-2 Type/fibronectin type III domains ; protein tyrosine phosphatase, receptor type, D [EC:3.1.3.48] E=3e-51
GCKDGN103G25GV	0.351855	1.34663	0.988249	1.36264	0.172996	0.999731	Putative zinc transporter
isogroup07974	0.468426	-1.32498	0.973046	-1.36168	0.173299	0.999731	galactosylceramide sulfotransferase [EC:2.8.2.11] E=2e-51
isogroup07608	4.26754	0.699203	0.513627	1.3613	0.173418	0.999731	Transcription factor zerknullt and related HOX domain proteins ; homeobox protein HoxA/B/C6 E=3e-81
isogroup02053	22.3868	-0.289866	0.212981	-1.361	0.173514	0.999731	Mitochondrial/chloroplast ribosomal protein L12 ; large subunit ribosomal protein L7/L12 E=7e-47
isogroup19576	3.96256	-0.861395	0.633044	-1.36072	0.173602	0.999731	FOG: Immunoglobin and related proteins ; semaphorin 5 E=2e-12
GCKDGN101BMJR6	8.4433	0.54315	0.39923	1.3605	0.173673	0.999731	Uncharacterized conserved protein
GCKDGN103G7AF8	0.23478	-1.38118	1.01542	-1.3602	0.173766	0.999731	DNA methyltransferase 3 (DNMT-3) ; Transcription regulator XNP/ATRX, DEAD-box superfamily ; DNA (cytosine-5-)-methyltransferase [EC:2.1.1.37] E=2e-27
GCKDGN101CLIYU	0.0966002	-1.22326	0.899791	-1.3595	0.173989	0.999731	LIS1-interacting protein NUDE
isogroup10585	0.640086	-1.30719	0.962308	-1.35839	0.17434	0.999731	Activin A type IB receptor, serine/threonine protein kinase ; bone morphogenetic protein receptor type-1, invertebrate E=2e-48
isogroup03362	0.200138	1.37212	1.01019	1.35828	0.174376	0.999731	Ca2+-modulated nonselective cation channel polycystin
isogroup13129	0.122825	1.34807	0.992551	1.35819	0.174404	0.999731	Prolyl 4-hydroxylase alpha subunit
isogroup03226	3.53395	-0.608183	0.447802	-1.35815	0.174416	0.999731	Ca2+ sensor (EF-Hand superfamily) ; recoverin E=2e-34
isogroup28078	0.177941	1.34201	0.988205	1.35803	0.174455	0.999731	cadherin EGF LAG seven-pass G-type receptor 1 (flamingo) E=3e-09
isogroup16403	0.658603	1.18341	0.871455	1.35797	0.174475	0.999731	Origin recognition complex, subunit 4 ; origin recognition complex subunit 4 E=2e-43
GCKDGN102DE9AL	1.4922	0.908979	0.669533	1.35763	0.174581	0.999731	Basic region leucine zipper transcription factor ; hepatic leukemia factor E=2e-13
isogroup08174	8.1129	0.470921	0.34692	1.35744	0.174643	0.999731	Proteasome maturation factor
isogroup10163	3.48538	0.675263	0.497547	1.35718	0.174723	0.999731	Uncharacterized conserved protein
GCKDGN103HCNZZ	1.32238	1.00313	0.739238	1.35698	0.174787	0.999731	Uncharacterized conserved protein
isogroup10731	1.68036	0.896981	0.661255	1.35648	0.174946	0.999731	Collagens (type IV and type XIII), and related proteins ; collagen, type IV, alpha E=6e-43
GCKDGN102DWYZ4	8.1637	0.520874	0.384166	1.35585	0.175146	0.999731	AAA+-type ATPase
GCKDGN103FTOIQ	0.318106	1.3854	1.02188	1.35573	0.175186	0.999731	Phosphoserine aminotransferase ; phosphoserine aminotransferase [EC:2.6.1.52] E=6e-26
isogroup04173	84.7524	-0.275478	0.20322	-1.35557	0.175237	0.999731	Collagens (type IV and type XIII), and related proteins ; collagen, type I/II/III/V/XI, alpha E=9e-97
isogroup24156	0.908131	-1.09004	0.80414	-1.35554	0.175247	0.999731	Cysteine desulfurase NFS1 ; isopenicillin-N epimerase [EC:5.1.1.17] E=4e-46
isogroup17771	0.415218	1.34552	0.992817	1.35525	0.175337	0.999731	Predicted DEAD-box-containing helicase
isogroup20890	0.172613	-1.37563	1.01507	-1.35521	0.17535	0.999731	NIPSNAP1 protein
isogroup22157	0.524498	1.24127	0.916255	1.35473	0.175505	0.999731	Proteins containing BTB/POZ and Kelch domains, involved in regulatory/signal transduction processes ; kelch-like protein 18 E=2e-18
GCKDGN102EV7YP	0.0814101	-1.21194	0.894633	-1.35468	0.17552	0.999731	L-type voltage-dependent Ca2+ channel, alpha2/delta subunit
isogroup13949	0.0814101	-1.21194	0.894633	-1.35468	0.17552	0.999731	Splicing coactivator SRm160/300, subunit SRm300
isogroup23638	0.0814101	-1.21194	0.894633	-1.35468	0.17552	0.999731	Predicted hormone receptor interactor ; E3 ubiquitin-protein ligase HECTD1 [EC:6.3.2.19] E=2e-35
isogroup00784	1.52117	-0.877854	0.64836	-1.35396	0.175749	0.999731	4-hydroxybenzoate hexaprenyltransferase [EC:2.5.1.-] E=4e-17
isogroup04277	37.7737	0.297935	0.220137	1.35341	0.175925	0.999731	Flotillins ; flotillin E=2e-68
isogroup00600	1.63029	-0.882689	0.652249	-1.3533	0.17596	0.999731	Calmodulin and related proteins (EF-Hand superfamily) ; calmodulin E=5e-98
isogroup02346	0.79656	1.22188	0.903102	1.35299	0.17606	0.999731	Gamma-tubulin complex, DGRIP84/SPC97 component
isogroup07092	4.41566	-0.602629	0.445573	-1.35248	0.176222	0.999731	Tetraspanin family integral membrane protein ; CD151 antigen E=6e-49
GCKDGN102ENG2I	1.37723	-0.935858	0.692188	-1.35203	0.176366	0.999731	Transcription factor, contains HOX domain ; LIM homeobox protein 2/9 E=2e-21
GCKDGN101BPIL6	0.404725	1.3324	0.985623	1.35183	0.176428	0.999731	Multidomain protein, contains SPEC repeats, PH, SH3, and separate rac-specific and rho-specific guanine nucleotide exchange factor domains ; triple functional domain protein [EC:2.7.11.1] E=5e-59
isogroup03440	10.7926	0.440461	0.325901	1.35152	0.176529	0.999731	Nuclear helicase MOP-3/SNO (DEAD-box superfamily)
isogroup06921	2.73346	0.740409	0.547871	1.35143	0.176558	0.999731	FOG: Zn-finger ; KRAB domain-containing zinc finger protein E=4e-38
isogroup02468	0.143507	-1.3213	0.977972	-1.35106	0.176675	0.999731	Gamma-butyrobetaine,2-oxoglutarate dioxygenase ; gamma-butyrobetaine dioxygenase [EC:1.14.11.1] E=2e-98
isogroup06748	2.72258	0.753786	0.557997	1.35088	0.176735	0.999731	Dystonin, GAS (Growth-arrest-specific protein), and related proteins
isogroup17177	0.149501	1.32234	0.97927	1.35033	0.176911	0.999731	RNA polymerase III, large subunit
isogroup05807	19.5509	0.676397	0.500919	1.35031	0.176916	0.999731	Histones H3 and H4 ; histone H3-like centromeric protein A E=2e-19
isogroup13250	0.808183	-1.08393	0.802771	-1.35024	0.17694	0.999731	Actin filament-coating protein tropomyosin
isogroup22751	0.142676	-1.32005	0.97775	-1.35009	0.176988	0.999731	Serine palmitoyltransferase
isogroup03212	3.84405	0.698766	0.51767	1.34983	0.177071	0.999731	Na+/K+ ATPase, alpha subunit ; sodium/potassium-transporting ATPase subunit alpha [EC:3.6.3.9] E=2e-82
isogroup03100	1.95632	0.898421	0.665727	1.34953	0.177166	0.999731	Placental protein 11 ; poly(U)-specific endoribonuclease [EC:3.1.-.-] E=2e-21
isogroup18129	2.04149	0.798898	0.592106	1.34925	0.177257	0.999731	FOG: TPR repeat ; protein phosphatase 5 [EC:3.1.3.16] E=2e-61
isogroup13553	2.50764	-0.859794	0.6373	-1.34912	0.177298	0.999731	Histone H2B ; histone H2B E=2e-60
GCKDGN102EPA1O	0.093997	-1.20949	0.896845	-1.3486	0.177465	0.999731	negative elongation factor C/D E=3e-49
isogroup11944	0.093997	-1.20949	0.896845	-1.3486	0.177465	0.999731	Zn-finger protein ; ring finger and CHY zinc finger domain-containing protein 1 E=5e-21
isogroup15987	0.212761	1.34636	0.998403	1.34852	0.177493	0.999731	Copine
GCKDGN103F1JJP	0.613551	-1.18625	0.879758	-1.34838	0.177537	0.999731	Calmodulin-binding protein CRAG, contains DENN domain
isogroup01046	8.7288	0.525187	0.389516	1.34831	0.17756	0.999731	Topoisomerase TOP1-interacting protein BTBD1 ; BTB/POZ domain-containing protein 3/6 E=3e-86
isogroup17359	0.173576	1.33046	0.986849	1.34819	0.177596	0.999731	Acetylcholine receptor ; nicotinic acetylcholine receptor, invertebrate E=3e-48
isogroup09836	0.259647	1.38106	1.02479	1.34766	0.177769	0.999731	Serine/threonine protein kinase ; protein kinase N [EC:2.7.11.13] E=1e-49
isogroup02100	11.8228	-0.683923	0.507564	-1.34746	0.177831	0.999731	AFH1-interacting protein FIP2, contains BTB/POZ domain and pentapeptide repeats ; BTB/POZ domain-containing adapter for CUL3-mediated RhoA degradation protein E=3e-84
isogroup29943	0.325243	1.35865	1.00841	1.34732	0.177876	0.999731	G protein gamma subunit
isogroup06829	1.73544	0.94032	0.698006	1.34715	0.177931	0.999731	GTP-binding protein-like, RAS superfamily ; Ras-related protein Rab-32 E=3e-110
isogroup07987	0.176538	1.32969	0.9876	1.34639	0.178177	0.999731	Uncharacterized conserved protein
isogroup02643	13.9737	0.315291	0.234189	1.34631	0.178203	0.999731	Heterochromatin-associated protein HP1 and related CHROMO domain proteins
isogroup03448	11.7152	-0.424064	0.315246	-1.34518	0.178566	0.999731	Peptidylglycine alpha-amidating monooxygenase ; peptidylglycine monooxygenase [EC:1.14.17.3] E=1e-142
isogroup18334	1.06614	1.06846	0.79438	1.34503	0.178616	0.999731	Zinc-binding oxidoreductase
isogroup00948	11.4527	-0.483591	0.359557	-1.34496	0.178638	0.999731	Polycomb group protein SCM/L(3)MBT (tumor-supressor in Drosophila and humans) ; sex comb on midleg-like protein 2 E=3e-28
GCKDGN101B9FKX	0.100761	-1.20853	0.898596	-1.34491	0.178655	0.999731	Serine/threonine protein kinase
GCKDGN102ESRQF	0.100761	-1.20853	0.898596	-1.34491	0.178655	0.999731	FOG: Immunoglobin and related proteins ; semaphorin 5 E=3e-34
GCKDGN103GK4SH	0.100761	-1.20853	0.898596	-1.34491	0.178655	0.999731	Transcription regulator XNP/ATRX, DEAD-box superfamily
isogroup23757	0.100761	-1.20853	0.898596	-1.34491	0.178655	0.999731	Uncharacterized PHD Zn-finger protein
isogroup00809	1.49108	-0.946106	0.703543	-1.34477	0.178698	0.999731	Spondins, extracellular matrix proteins ; semaphorin 5 E=5e-05
isogroup20982	0.375625	1.34081	0.997071	1.34475	0.178707	0.999731	Mitochondrial import inner membrane translocase, subunit TIM17
GCKDGN103GBNSC	2.93679	0.670325	0.498477	1.34475	0.178707	0.999731	von Willebrand factor and related coagulation proteins ; meprin A, beta [EC:3.4.24.18] E=6e-17
isogroup18493	4.84571	-0.624988	0.464878	-1.34441	0.178814	0.999731	Reticulocalbin, calumenin, DNA supercoiling factor, and related Ca2+-binding proteins of the CREC family (EF-Hand protein superfamily)
GCKDGN103F2J9L	0.0804947	1.19962	0.892791	1.34368	0.179053	0.999731	Uncharacterized conserved protein
GCKDGN103HIPNE	0.0804947	1.19962	0.892791	1.34368	0.179053	0.999731	Tyrosine kinases ; tec protein tyrosine kinase [EC:2.7.10.2] E=3e-12
isogroup08871	0.0804947	1.19962	0.892791	1.34368	0.179053	0.999731	Polycomb-group transcriptional regulator
isogroup09160	0.540946	-1.19558	0.889963	-1.3434	0.179142	0.999731	alpha-1,3-mannosylglycoprotein beta-1,4-N-acetylglucosaminyltransferase A/B [EC:2.4.1.145] E=5e-84
isogroup05907	0.934152	-1.03059	0.767383	-1.343	0.179273	0.999731	Amino acid transporter protein
GCKDGN103GG2IR	0.0939766	1.20355	0.8964	1.34265	0.179385	0.999731	Delta 6-fatty acid desaturase/delta-8 sphingolipid desaturase ; delta8-fatty-acid desaturase [EC:1.14.19.4] E=4e-50
isogroup23517	0.250622	-1.37599	1.02508	-1.34232	0.179493	0.999731	GTPase Rab1/YPT1, small G protein superfamily, and related GTP-binding proteins ; Ras-related protein Rab-1A E=1e-36
isogroup05445	0.639022	1.20584	0.898379	1.34224	0.179518	0.999731	myosin X E=2e-05
isogroup02461	8.9666	-0.463092	0.345024	-1.3422	0.17953	0.999731	Fibroblast/platelet-derived growth factor receptor and related receptor tyrosine kinases ; fibroblast growth factor receptor 3 [EC:2.7.10.1] E=2e-91
isogroup25546	0.221183	-1.35876	1.01234	-1.3422	0.179532	0.999731	FOG: Ankyrin repeat ; transient receptor potential cation channel subfamily A member 1 E=3e-06
isogroup08638	14.1944	-0.332447	0.24769	-1.34219	0.179535	0.999731	Actin and related proteins ; actin, alpha cardiac muscle E=6e-110
isogroup19911	1.42801	0.992152	0.739366	1.3419	0.17963	0.999731	Monodehydroascorbate/ferredoxin reductase ; NADH dehydrogenase [EC:1.6.99.3] E=1e-31
isogroup29800	0.39297	1.36702	1.01888	1.34168	0.1797	0.999731	E3 ubiquitin-protein ligase/Putative upstream regulatory element binding protein
GCKDGN101BBDFU	0.429915	-1.28104	0.954826	-1.34165	0.179709	0.999731	WD40-repeat-containing subunit of the 18S rRNA processing complex ; U3 small nucleolar RNA-associated protein 13 E=2e-64
isogroup11357	1.34666	1.15779	0.863403	1.34096	0.179934	0.999731	Alkyl-dihydroxyacetonephosphate synthase
GCKDGN101BSUST	0.542573	1.23339	0.919814	1.34091	0.17995	0.999731	Lysophosphatidic acid acyltransferase LPAAT and related acyltransferases
GCKDGN101AYK2S	0.0801638	1.19587	0.892039	1.3406	0.18005	0.999731	Peroxisomal targeting signal type 2 receptor
GCKDGN102EGMHZ	0.0801638	1.19587	0.892039	1.3406	0.18005	0.999731	Zn-finger protein ; ring finger and CHY zinc finger domain-containing protein 1 E=4e-10
GCKDGN103F7R6F	0.0801638	1.19587	0.892039	1.3406	0.18005	0.999731	Epithelin/granulin
isogroup01827	0.0801638	1.19587	0.892039	1.3406	0.18005	0.999731	WD40 repeat protein ; protein HIRA/HIR1 E=2e-09
isogroup13264	1.71438	0.841127	0.62748	1.34048	0.180088	0.999731	Transcription factor of the Forkhead/HNF3 family ; forkhead box protein C E=2e-75
isogroup03475	0.49771	-1.28093	0.955664	-1.34035	0.18013	0.999731	Ca2+-modulated nonselective cation channel polycystin
isogroup05494	7.9268	0.543969	0.40588	1.34022	0.180174	0.999731	Reductases with broad range of substrate specificities ; 3-hydroxybutyrate dehydrogenase [EC:1.1.1.30] E=7e-19
GCKDGN103F4YSO	0.129625	1.30538	0.97488	1.33902	0.180565	0.999731	FOG: Hormone receptors ; COUP transcription factor 2 E=1e-28
isogroup12154	14.7848	0.421465	0.314764	1.33898	0.180576	0.999731	Choline phosphate cytidylyltransferase/Predicted CDP-ethanolamine synthase ; ethanolamine-phosphate cytidylyltransferase [EC:2.7.7.14] E=1e-79
isogroup07721	1.1478	-1.12068	0.837305	-1.33843	0.180756	0.999731	Vitamin-D-receptor interacting protein complex component ; mediator of RNA polymerase II transcription subunit 4 E=4e-87
isogroup22916	21.3501	-0.396707	0.296443	-1.33822	0.180824	0.999731	Pseudouridine synthase
isogroup01971	59.3084	-0.270832	0.202468	-1.33765	0.18101	0.999731	Aldehyde dehydrogenase ; aldehyde dehydrogenase family 7 member A1 [EC:1.2.1.31 1.2.1.8 1.2.1.3] E=1e-87
isogroup23232	0.0961926	1.19792	0.896149	1.33674	0.181309	0.999731	Nuclear pore complex, rNpl4 component (sc Npl4) ; nuclear protein localization protein 4 homolog E=6e-59
isogroup03181	7.39218	-0.41935	0.313792	-1.3364	0.18142	0.999731	signal peptide peptidase-like 3 [EC:3.4.23.-] E=9e-177
isogroup00851	33.9493	-0.245959	0.184051	-1.33636	0.18143	0.999731	Smoothened and related G-protein-coupled receptors ; frizzled 4 E=1e-71
isogroup00511	30.5638	-0.290439	0.217337	-1.33636	0.181433	0.999731	Lectin VIP36, involved in the transport of glycoproteins carrying high mannose-type glycans ; lectin, mannose-binding 1 E=1e-41
isogroup07602	10.9045	0.469407	0.351276	1.33629	0.181454	0.999731	Splicing factor 3b, subunit 2
isogroup14282	0.0992458	-1.1977	0.896403	-1.33612	0.181509	0.999731	Fibrillins and related proteins containing Ca2+-binding EGF-like domains
GCKDGN101BALM6	0.370756	1.33798	1.00142	1.33608	0.181522	0.999731	Ypt/Rab GTPase activating protein
isogroup22932	0.18006	1.36997	1.02539	1.33605	0.181534	0.999731	Phosphatidylinositol 4-kinase
GCKDGN101BU5PA	0.133593	1.17693	0.881308	1.33543	0.181735	0.999731	F-box protein containing LRR
GCKDGN102DC9P5	0.133593	1.17693	0.881308	1.33543	0.181735	0.999731	FOG: 7 transmembrane receptor ; gonadotropin-releasing hormone receptor E=2e-65
GCKDGN103G4JWQ	0.133593	1.17693	0.881308	1.33543	0.181735	0.999731	maltase-glucoamylase [EC:3.2.1.20 3.2.1.3] E=6e-48
isogroup17857	0.133593	1.17693	0.881308	1.33543	0.181735	0.999731	Fibroblast/platelet-derived growth factor receptor and related receptor tyrosine kinases ; tyrosine-protein kinase receptor torso [EC:2.7.10.1] E=2e-14
isogroup28323	0.133593	1.17693	0.881308	1.33543	0.181735	0.999731	GTPase-activating protein
isogroup30618	0.133593	1.17693	0.881308	1.33543	0.181735	0.999731	Guanine nucleotide exchange factor
isogroup35581	0.133593	1.17693	0.881308	1.33543	0.181735	0.999731	Predicted importin 9
isogroup09071	7.75799	0.466836	0.349617	1.33528	0.181786	0.999731	Predicted E3 ubiquitin ligase
GCKDGN102DL8I4	0.199338	-1.34889	1.01023	-1.33524	0.181799	0.999731	Myosin VII, myosin IXB and related myosins
isogroup07831	1.95334	0.879332	0.658745	1.33486	0.181922	0.999731	Junctional membrane complex protein Junctophilin and related MORN repeat proteins ; amyotrophic lateral sclerosis 2 (juvenile) E=3e-12
isogroup03204	23.286	-0.347269	0.260236	-1.33444	0.182061	0.999731	Glyoxylase ; hydroxyacylglutathione hydrolase [EC:3.1.2.6] E=7e-105
isogroup03272	5.51128	-0.511873	0.383608	-1.33437	0.182084	0.999731	RNA polymerase II transcription initiation/nucleotide excision repair factor TFIIH, subunit TFB4 ; transcription initiation factor TFIIH subunit 3 E=2e-80
isogroup02165	4.34875	0.563785	0.422564	1.3342	0.182138	0.999731	Uncharacterized conserved protein
GCKDGN101BRMSD	0.109896	-1.16385	0.87251	-1.33392	0.182232	0.999731	Rho guanine nucleotide exchange factor CDEP ; FERM, RhoGEF and pleckstrin domain protein 2 E=2e-20
isogroup22405	1.67835	0.953184	0.714847	1.33341	0.182398	0.999731	Translation initiation factor 1A (eIF-1A)
GCKDGN101BE825	4.98987	-0.50248	0.376946	-1.33303	0.182522	0.999731	Cyclic nucleotide phosphodiesterase ; high affinity cGMP-specific 3,5-cyclic phosphodiesterase 9 [EC:3.1.4.35] E=4e-19
isogroup05192	1.14648	-0.936645	0.703044	-1.33227	0.182771	0.999731	Collagens (type IV and type XIII), and related proteins ; collagen, type VI, alpha E=3e-54
GCKDGN102D6QNS	0.527117	-1.26207	0.94735	-1.33221	0.18279	0.999731	Alpha-aminoadipic semialdehyde dehydrogenase-phosphopantetheinyl transferase
GCKDGN103GBFVL	0.229036	-1.35911	1.02021	-1.33218	0.1828	0.999731	F0F1-type ATP synthase, beta subunit ; F-type H+-transporting ATPase subunit beta [EC:3.6.3.14] E=1e-13
isogroup15623	0.390798	1.2583	0.944632	1.33205	0.182844	0.999731	FOG: Reverse transcriptase
isogroup06968	0.630905	-1.12431	0.844055	-1.33203	0.182849	0.999731	Chromatin remodeling factor subunit and related transcription factors
isogroup25073	0.649288	1.27959	0.960674	1.33197	0.182869	0.999731	FOG: Immunoglobulin C-2 Type/fibronectin type III domains
isogroup08074	1.52602	-0.881264	0.661745	-1.33173	0.18295	0.999731	Myosin class II heavy chain
isogroup04807	2.91199	0.683463	0.513457	1.3311	0.183156	0.999731	mRNA cleavage and polyadenylation factor IA/II complex, subunit CLP1
isogroup10825	0.442374	-1.35643	1.01915	-1.33095	0.183206	0.999731	CDK5 activator-binding protein
isogroup05222	1.34462	0.928318	0.697534	1.33086	0.183236	0.999731	Calcium-responsive transcription coactivator
isogroup26550	5.98925	0.77515	0.582606	1.33049	0.183358	0.999731	NADPH oxidase ; neutrophil cytosolic factor 1 E=5e-09
isogroup11786	3.98375	-0.687373	0.517158	-1.32914	0.183803	0.999731	Fibrillins and related proteins containing Ca2+-binding EGF-like domains
GCKDGN102DZ6LE	0.204886	-1.34568	1.01256	-1.32899	0.183852	0.999731	mRNA capping enzyme, guanylyltransferase (alpha) subunit
isogroup24413	0.223194	-1.34725	1.01376	-1.32897	0.183859	0.999731	Calmodulin and related proteins (EF-Hand superfamily)
isogroup00770	4.67476	-0.518505	0.390177	-1.32889	0.183883	0.999731	DEAH-box RNA helicase ; ATP-dependent RNA helicase DHX8/PRP22 [EC:3.6.4.13] E=5e-61
isogroup05323	4.00024	0.533442	0.401422	1.32888	0.183887	0.999731	tRNA-specific adenosine deaminase 1
isogroup00400	2.14727	-0.739135	0.556209	-1.32888	0.183888	0.999731	Tetraspanin family integral membrane protein ; CD151 antigen E=3e-13
isogroup18162	7.38252	0.712525	0.536331	1.32852	0.184007	0.999731	Component of synaptic membrane glycine-, glutamate- and thienylcyclohexylpiperidine-binding glycoprotein (43kDa)
isogroup00842	15.5133	-0.371189	0.279543	-1.32784	0.184231	0.999731	ribonucleases P/MRP protein subunit RPP25 [EC:3.1.26.5] E=6e-66
GCKDGN101BETVO	0.144783	1.2987	0.978129	1.32774	0.184265	0.999731	neurofascin E=1e-26
isogroup25801	9.86601	0.623113	0.469477	1.32725	0.184426	0.999731	Predicted actin-bundling protein
isogroup04574	10.6797	-0.422236	0.318129	-1.32725	0.184427	0.999731	AAA+-type ATPase containing the peptidase M41 domain
isogroup04218	0.61816	1.18333	0.892369	1.32605	0.184822	0.999731	Proteins containing BTB/POZ and Kelch domains, involved in regulatory/signal transduction processes ; kelch-like protein 24/35 E=4e-116
isogroup03304	0.75082	-1.19342	0.900494	-1.3253	0.185073	0.999731	E3 ubiquitin ligase interacting with arginine methyltransferase
isogroup03146	9.90394	-0.518437	0.391275	-1.32499	0.185173	0.999731	Glutathione S-transferase
isogroup00749	3.84659	0.777002	0.586483	1.32485	0.185221	0.999731	Proteins containing BTB/POZ and Kelch domains, involved in regulatory/signal transduction processes ; kelch-like protein 24/35 E=6e-22
GCKDGN101B8SSA	0.0923338	1.18069	0.892161	1.3234	0.185702	0.999731	F-box protein FBX9
isogroup06513	0.0923338	1.18069	0.892161	1.3234	0.185702	0.999731	Serine/threonine protein kinase ; atypical protein kinase C [EC:2.7.11.13] E=9e-105
isogroup10724	0.42297	-1.27287	0.961881	-1.32331	0.185731	0.999731	Predicted lipase/calmodulin-binding heat-shock protein
isogroup03284	11.2404	-0.364172	0.275207	-1.32327	0.185747	0.999731	Signaling protein van gogh/strabismus ; vang-like E=6e-25
isogroup15203	0.952763	1.13812	0.860412	1.32276	0.185914	0.999731	Uncharacterized conserved protein
isogroup02714	9.1543	0.547954	0.414281	1.32267	0.185947	0.999731	Golgi apparatus protein (cysteine-rich fibroblast growth factor receptor) ; golgi apparatus protein 1 E=6e-177
isogroup01201	0.348209	1.33425	1.00987	1.32121	0.186431	0.999731	FOG: Reverse transcriptase
isogroup25192	0.218275	-1.35256	1.02399	-1.32087	0.186545	0.999731	Histone H4 ; histone H4 E=4e-24
isogroup09308	0.0882743	1.17214	0.889453	1.31782	0.187563	0.999731	Nucleosome-binding factor SPN, POB3 subunit ; structure-specific recognition protein 1 E=5e-37
isogroup18262	0.145475	1.28896	0.978124	1.31779	0.187575	0.999731	FtsJ-like RNA methyltransferase ; FtsJ methyltransferase domain-containing protein 1 [EC:2.1.1.-] E=4e-68
isogroup15258	6.0981	1.23998	0.940966	1.31777	0.187581	0.999731	cathepsin X [EC:3.4.18.1] E=4e-07
isogroup14780	0.619571	1.14597	0.869655	1.31773	0.187593	0.999731	Peptidyl-tRNA hydrolase
isogroup14098	1.17835	0.962381	0.730424	1.31756	0.187649	0.999731	Dystonin, GAS (Growth-arrest-specific protein), and related proteins ; spectrin beta E=5e-14
isogroup09294	3.94582	-0.588173	0.446422	-1.31753	0.187663	0.999731	Histone acetyltransferase (MYST family)
isogroup01897	1.67542	0.809156	0.614173	1.31747	0.187681	0.999731	Dyneins, heavy chain ; dynein heavy chain, axonemal E=2e-32
isogroup03642	16.0653	0.338907	0.257244	1.31745	0.187687	0.999731	Inner centromere protein (INCENP), C-terminal domain
isogroup00527	7.99691	0.642672	0.487877	1.31728	0.187743	0.999731	Ca2+-modulated nonselective cation channel polycystin ; MFS transporter, MCP family, solute carrier family 16 (monocarboxylic acid transporters), member 10 E=2e-77
isogroup06002	16.5525	0.34111	0.25895	1.31728	0.187744	0.999731	Nucleosome assembly protein NAP-1
isogroup15908	0.200427	1.35014	1.02504	1.31715	0.187788	0.999731	Zn-binding protein Push
isogroup00885	2.43233	-0.688924	0.523344	-1.31639	0.188044	0.999731	Predicted hydrolase/acyltransferase (alpha/beta hydrolase superfamily)
GCKDGN103F8T5O	0.0923455	1.17254	0.890781	1.31631	0.188071	0.999731	Chondroitin synthase 1 ; beta-1,4-N-acetylgalactosaminyltransferase 3 [EC:2.4.1.244] E=2e-38
isogroup10252	0.0923455	1.17254	0.890781	1.31631	0.188071	0.999731	Arginase
isogroup18850	0.0923455	1.17254	0.890781	1.31631	0.188071	0.999731	Methyltransferase ; biotin synthesis protein BioC E=1e-53
isogroup21279	0.0923455	1.17254	0.890781	1.31631	0.188071	0.999731	Predicted endoplasmic reticulum membrane protein Lec35/MPDU1 involved in monosaccharide-P-dolichol utilization ; mannose-P-dolichol utilization defect 1 E=4e-65
isogroup32229	0.0923455	1.17254	0.890781	1.31631	0.188071	0.999731	maltase-glucoamylase [EC:3.2.1.20 3.2.1.3] E=9e-10
isogroup12413	6.29073	0.503664	0.382713	1.31604	0.188162	0.999731	Microfibrillar-associated protein MFAP1
GCKDGN103G7BE5	0.901158	1.04399	0.793285	1.31603	0.188163	0.999731	FOG: 7 transmembrane receptor ; histamine receptor H2 E=7e-31
isogroup04764	2.39095	-0.742539	0.564272	-1.31592	0.1882	0.999731	Ypt/Rab GTPase activating protein
GCKDGN101BW8ZC	0.113079	-1.30131	0.98915	-1.31559	0.188313	0.999731	Myosin class II heavy chain
GCKDGN101BYRCU	0.447885	1.34921	1.0257	1.31541	0.188372	0.999731	ER-Golgi vesicle-tethering protein p115
isogroup04772	0.196684	1.3322	1.01312	1.31495	0.188525	0.999731	Uncharacterized conserved protein Sand
isogroup09282	0.208528	-1.34577	1.02359	-1.31475	0.188593	0.999731	Predicted dehydrogenase ; 3-hydroxyisobutyrate dehydrogenase [EC:1.1.1.31] E=2e-73
GCKDGN102DYJ5K	0.301294	1.34424	1.02251	1.31465	0.188627	0.999731	Predicted cation transporter
isogroup14442	0.741073	-1.07107	0.814834	-1.31446	0.188692	0.999731	Multifunctional pyrimidine synthesis protein CAD (includes carbamoyl-phophate synthetase, aspartate transcarbamylase, and glutamine amidotransferase)
isogroup17904	0.472519	-1.25891	0.957758	-1.31444	0.188699	0.999731	ATP-dependent DNA helicase ; ATP-dependent DNA helicase RecQ [EC:3.6.4.12] E=2e-08
isogroup32907	0.256441	-1.33918	1.01885	-1.3144	0.188712	0.999731	Nucleolar GTPase/ATPase p130
GCKDGN102EF3DK	0.577267	1.31303	0.999147	1.31415	0.188797	0.999731	helicase required for RNAi-mediated heterochromatin assembly 1 [EC:3.6.4.13] E=4e-29
GCKDGN102D9B0M	0.427998	1.30959	0.996657	1.31398	0.188853	0.999731	NAD+ ADP-ribosyltransferase Parp, required for poly-ADP ribosylation of nuclear proteins
isogroup30353	0.163017	-1.29306	0.984109	-1.31394	0.188867	0.999731	polycystin 1L2 E=1e-37
isogroup17179	1.01535	-0.989307	0.753137	-1.31358	0.188987	0.999731	Smoothened and related G-protein-coupled receptors
isogroup12945	1.01437	0.982627	0.748233	1.31326	0.189094	0.999731	Glycosylphosphatidylinositol-specific phospholipase C
isogroup02778	9.31262	0.423951	0.322952	1.31274	0.189272	0.999731	Calcium/calmodulin-dependent serine protein kinase/membrane-associated guanylate kinase ; membrane protein, palmitoylated 5 (MAGUK p55 subfamily member 5) E=6e-24
isogroup13213	0.584998	-1.16102	0.884454	-1.31269	0.189286	0.999731	glycoside/pentoside/hexuronide:cation symporter, GPH family E=2e-51
isogroup10068	0.114207	1.29857	0.989258	1.31267	0.189295	0.999731	maltase-glucoamylase [EC:3.2.1.20 3.2.1.3] E=1e-35
isogroup06889	0.504902	1.239	0.944133	1.31231	0.189414	0.999731	Alpha-catenin ; vinculin E=1e-47
GCKDGN102C3MKI	1.39063	0.893057	0.680636	1.31209	0.189489	0.999731	Uncharacterized conserved protein, contains laminin, cadherin and EGF domains
isogroup02454	6.67611	-0.486784	0.371105	-1.31172	0.189616	0.999731	Succinate dehydrogenase, cytochrome b subunit ; succinate dehydrogenase (ubiquinone) cytochrome b subunit [EC:1.3.5.1] E=5e-111
GCKDGN101BAI8R	0.0871961	-1.16309	0.886993	-1.31127	0.189767	0.999731	Predicted E3 ubiquitin ligase ; tripartite motif-containing protein 2/3 E=5e-27
isogroup08742	0.0871961	-1.16309	0.886993	-1.31127	0.189767	0.999731	Ca2+-binding protein, EF-Hand protein superfamily ; calcium-binding protein CML E=4e-79
isogroup17613	0.0871961	-1.16309	0.886993	-1.31127	0.189767	0.999731	Microtubule assembly protein Doublecortin and related proteins, contain DCX domain
isogroup18263	0.0871961	-1.16309	0.886993	-1.31127	0.189767	0.999731	Glycosyl transferase, family 8 - glycogenin
isogroup21275	0.0871961	-1.16309	0.886993	-1.31127	0.189767	0.999731	ATP-dependent DNA helicase PIF1 [EC:3.6.4.12] E=2e-27
isogroup00719	4.37403	0.598536	0.456461	1.31125	0.189773	0.999731	Actin-binding cytoskeleton protein, filamin ; dynamin GTPase [EC:3.6.5.5] E=2e-39
isogroup04782	0.172637	-1.28566	0.980714	-1.31095	0.189876	0.999731	Uncharacterized conserved protein H4
GCKDGN101A11GW	0.125875	1.14604	0.874227	1.31092	0.189885	0.999731	NADP/FAD dependent oxidoreductase ; nitric-oxide synthase, invertebrate [EC:1.14.13.39] E=3e-58
GCKDGN103GMC4V	0.125875	1.14604	0.874227	1.31092	0.189885	0.999731	Fibrillins and related proteins containing Ca2+-binding EGF-like domains
isogroup12267	0.125875	1.14604	0.874227	1.31092	0.189885	0.999731	Aromatic amino acid aminotransferase and related proteins ; kynurenine/2-aminoadipate aminotransferase [EC:2.6.1.7 2.6.1.39] E=1e-87
isogroup22646	0.125875	1.14604	0.874227	1.31092	0.189885	0.999731	Predicted ATPase, nucleotide-binding ; ATP-binding protein involved in chromosome partitioning E=3e-27
isogroup04875	2.09257	1.00031	0.763064	1.31091	0.189887	0.999731	Predicted E3 ubiquitin ligase ; tripartite motif-containing protein 2/3 E=2e-76
isogroup04962	0.627241	1.11995	0.854542	1.31059	0.189996	0.999731	Methylmalonate semialdehyde dehydrogenase ; aldehyde dehydrogenase family 9 member A1 [EC:1.2.1.47 1.2.1.3] E=2e-23
isogroup02136	2.44457	0.773273	0.590102	1.31041	0.190059	0.999731	Predicted membrane protein
isogroup00797	45.389	-0.272078	0.207699	-1.30996	0.190208	0.999731	Arrestin ; beta-arrestin E=3e-129
isogroup00200	62.9197	0.181264	0.138414	1.30958	0.190339	0.999731	Ubiquitin/40S ribosomal protein S27a fusion ; large subunit ribosomal protein L40e E=9e-39
isogroup23906	0.239699	-1.33572	1.0203	-1.30915	0.190485	0.999731	cAMP-regulated guanine nucleotide exchange factor
isogroup00796	24.0143	-0.280579	0.21433	-1.30909	0.190502	0.999731	20S proteasome, regulatory subunit alpha type PSMA3/PRE10 ; 20S proteasome subunit alpha 1 [EC:3.4.25.1] E=7e-36
isogroup14570	1.52768	-0.798907	0.610341	-1.30895	0.19055	0.999731	Extracellular protein TEM7, contains PSI domain (tumor endothelial marker in humans) ; ADP-ribosylation factor-like 12 E=1e-15
isogroup00348	9.34647	0.409533	0.312909	1.30879	0.190604	0.999731	Kinesin light chain
GCKDGN101BAXOW	0.230519	1.3274	1.01469	1.30818	0.190811	0.999731	NF-kappa B regulator AP20/Cezanne
isogroup04467	0.073674	-1.15321	0.881585	-1.30811	0.190836	0.999731	FOG: Ankyrin repeat ; 26S proteasome non-ATPase regulatory subunit 10 E=6e-21
isogroup15558	0.073674	-1.15321	0.881585	-1.30811	0.190836	0.999731	Predicted guanine nucleotide exchange factor ; FYVE, RhoGEF and PH domain containing 5/6 E=1e-10
isogroup13269	3.15847	-0.654679	0.50054	-1.30795	0.190891	0.999731	lysophospholipid acyltransferase 7 [EC:2.3.1.-] E=4e-08
isogroup03288	11.0355	0.774849	0.592462	1.30785	0.190926	0.999731	Fibrillins and related proteins containing Ca2+-binding EGF-like domains ; chromobox protein 6 E=6e-164
isogroup23533	1.23678	1.12572	0.861577	1.30658	0.191354	0.999731	Fibrillins and related proteins containing Ca2+-binding EGF-like domains
GCKDGN101CBB2F	0.458363	1.25563	0.961224	1.30629	0.191455	0.999731	Alpha-amylase ; solute carrier family 3 (neutral and basic amino acid transporter), member 1 E=2e-15
isogroup14972	0.15888	-1.27508	0.976177	-1.3062	0.191485	0.999731	Peptide:N-glycanase ; peptide-N4-(N-acetyl-beta-glucosaminyl)asparagine amidase [EC:3.5.1.52] E=8e-85
GCKDGN101B6GH1	0.246613	-1.33895	1.02522	-1.30602	0.191547	0.999731	Transcription factor/CCAAT displacement protein CDP1
isogroup11628	1.02728	-1.03134	0.789793	-1.30584	0.191609	0.999731	TNF receptor-associated factor ; E3 ubiquitin-protein ligase NRDP1 [EC:6.3.2.19] E=1e-22
GCKDGN101B83CM	1.8563	0.741538	0.568203	1.30506	0.191874	0.999731	alpha-1,3-mannosylglycoprotein beta-1,4-N-acetylglucosaminyltransferase A/B [EC:2.4.1.145] E=5e-43
isogroup07512	4.28036	-0.623217	0.477594	-1.30491	0.191923	0.999731	Steroid reductase
isogroup04412	1.73028	-0.837535	0.641869	-1.30484	0.191948	0.999731	Synaptobrevin/VAMP-like protein SEC22 ; vesicle transport protein SEC22 E=9e-149
isogroup00149	39.5707	0.226876	0.173895	1.30467	0.192004	0.999731	Regulator of ATP-sensitive K+ channels Alpha-endosulfine/ARPP-19 and related cAMP-regulated phosphoproteins
isogroup07288	4.29945	0.598416	0.458843	1.30419	0.19217	0.999731	G protein subunit Galphaq/Galphay, small G protein superfamily ; guanine nucleotide binding protein (G protein), alpha 11 E=2e-100
isogroup02533	20.2005	-0.328948	0.252235	-1.30413	0.192188	0.999731	Ca2+-binding protein, EF-Hand protein superfamily ; calcium-binding protein CML E=7e-79
isogroup26637	1.7177	0.841109	0.645102	1.30384	0.192289	0.999731	Cdc4 and related F-box and WD-40 proteins ; F-box and WD-40 domain protein 12/13/14/15/16/17/19 E=5e-28
GCKDGN102DC4T1	0.327516	-1.33539	1.02423	-1.3038	0.192303	0.999731	Predicted guanine nucleotide exchange factor, contains Sec7 domain ; IQ motif and SEC7 domain-containing protein E=3e-19
isogroup09445	1.49069	1.12414	0.862399	1.3035	0.192403	0.999731	FOG: Transposon-encoded proteins with TYA, reverse transcriptase, integrase domains in various combinations ; putative transposase E=3e-38
isogroup09878	8.16106	0.518808	0.398131	1.30311	0.192538	0.999731	LRR-containing protein
isogroup19121	1.35796	-0.872809	0.669827	-1.30304	0.192562	0.999731	tubulin---tyrosine ligase [EC:6.3.2.25] E=2e-15
isogroup16638	0.620959	-1.13182	0.868748	-1.30281	0.192638	0.999731	Predicted protein kinase (contains TBC and RHOD domains)
isogroup07414	1.42832	-0.979964	0.75222	-1.30276	0.192656	0.999731	Uncharacterized Fe-S protein
isogroup10722	0.0884866	1.15479	0.886524	1.3026	0.192711	0.999731	Uncharacterized conserved protein
isogroup15042	0.0884866	1.15479	0.886524	1.3026	0.192711	0.999731	Predicted small molecule transporter involved in cellular pH homeostasis (Batten disease protein in human) ; battenin E=3e-10
isogroup26980	0.0884866	1.15479	0.886524	1.3026	0.192711	0.999731	Sonic hedgehog and related proteins ; hedgehog E=9e-40
isogroup03989	3.3444	0.69731	0.535694	1.3017	0.193021	0.999731	CREB/ATF family transcription factor ; cAMP response element-binding protein 3 E=9e-07
isogroup05060	1.67773	0.765457	0.588182	1.3014	0.193123	0.999731	3-oxoacyl-(acyl-carrier-protein) synthase (I and II)
isogroup07633	1.24272	-1.05105	0.807767	-1.30118	0.193198	0.999731	Serine/threonine protein kinase ; protein kinase A [EC:2.7.11.11] E=1e-06
isogroup24911	0.272988	1.32051	1.01499	1.30101	0.193254	0.999731	Ca2+-binding actin-bundling protein (spectrin), alpha chain (EF-Hand protein superfamily) ; spectrin alpha E=6e-64
isogroup14393	1.14623	-1.00159	0.770145	-1.30053	0.193421	0.999731	GRB2-associated-binding protein 1 E=5e-08
isogroup02170	4.51475	0.581026	0.446779	1.30048	0.193437	0.999731	Rab6 GTPase activator GAPCenA and related TBC domain proteins ; cell cycle arrest protein BUB2 E=2e-25
isogroup00182	7.68244	0.59022	0.453948	1.30019	0.193535	0.999731	Mitochondrial/chloroplast ribosomal L21 protein
isogroup02022	10.6749	0.507803	0.390591	1.30009	0.193571	0.999731	bZIP transcription factor MafK ; transcription factor MAFF/G/K E=2e-10
isogroup03023	3.9676	-0.587698	0.452047	-1.30008	0.193573	0.999731	Protein kinase C substrate, 80 KD protein, heavy chain ; protein kinase C substrate 80K-H E=6e-42
isogroup11490	12.2874	0.438732	0.337645	1.29939	0.193811	0.999731	Thioredoxin-like protein ; protein disulfide-isomerase A4 [EC:5.3.4.1] E=4e-10
isogroup04613	10.2006	0.399249	0.307398	1.2988	0.194012	0.999731	Signaling protein SWIFT and related BRCT domain proteins
isogroup21598	0.209726	-1.33041	1.02474	-1.29829	0.194188	0.999731	3-Methylcrotonyl-CoA carboxylase, non-biotin containing subunit/Acetyl-CoA carboxylase carboxyl transferase, subunit beta ; 3-methylcrotonyl-CoA carboxylase beta subunit [EC:6.4.1.4] E=3e-66
isogroup05779	25.3798	-0.350213	0.269769	-1.2982	0.194219	0.999731	60s ribosomal protein L30 isolog ; large subunit ribosomal protein L24e E=3e-89
isogroup07540	3.43549	-0.60889	0.469053	-1.29813	0.194244	0.999731	Disintegrin metalloproteinases with thrombospondin repeats
GCKDGN103G1RK8	0.290975	-1.33125	1.0256	-1.29802	0.194281	0.999731	Predicted membrane protein ; unconventional SNARE in the endoplasmic reticulum protein 1 E=1e-21
isogroup04866	0.482966	-1.32545	1.02153	-1.29752	0.194453	0.999731	Ca2+-dependent lipid-binding protein CLB1/vesicle protein vp115/Granuphilin A, contains C2 domain
isogroup07387	0.662424	1.18812	0.916172	1.29683	0.194689	0.999731	Multidrug resistance-associated protein/mitoxantrone resistance protein, ABC superfamily ; ATP-binding cassette, subfamily C (CFTR/MRP), member 1 E=8e-09
GCKDGN101B6X4K	0.131942	1.26095	0.972418	1.29672	0.194727	0.999731	Myotubularin-related phosphatidylinositol 3-phosphate 3-phosphatase MTM6
isogroup27925	2.24398	0.768088	0.592497	1.29636	0.194852	0.999731	60s ribosomal protein L10
isogroup18370	0.339081	-1.31573	1.01501	-1.29628	0.19488	0.999731	Uncharacterized conserved protein
isogroup01531	0.700049	-1.15301	0.889694	-1.29596	0.194989	0.999731	AAA ATPase containing von Willebrand factor type A (vWA) domain
isogroup05149	0.57211	-1.24059	0.957297	-1.29593	0.194999	0.999731	Vitronectin receptor, alpha subunit ; integrin alpha 4 E=9e-80
isogroup12148	0.351402	-1.25856	0.971522	-1.29545	0.195164	0.999731	Actin regulatory proteins (gelsolin/villin family) ; villin 1 E=1e-06
isogroup13607	2.32904	0.7731	0.596789	1.29543	0.195171	0.999731	Synaptic vesicle transporter SVOP and related transporters (major facilitator superfamily) ; MFS transporter, OCT family, solute carrier family 22 (organic cation transporter), member 5 E=1e-99
isogroup15666	1.60197	0.915399	0.70682	1.2951	0.195287	0.999731	Beta amyloid precursor protein ; amyloid beta (A4) protein E=2e-22
GCKDGN103HC2X3	1.09549	0.977668	0.755019	1.29489	0.195357	0.999731	Uncharacterized conserved coiled-coil protein
isogroup12113	0.0724695	1.13808	0.87893	1.29485	0.195372	0.999731	Uncharacterized conserved protein
isogroup26545	0.0724695	1.13808	0.87893	1.29485	0.195372	0.999731	TEF-1 and related transcription factor, TEAD family ; TEA domain family member 1/3/4 E=8e-14
isogroup34797	0.0724695	1.13808	0.87893	1.29485	0.195372	0.999731	M13 family peptidase ; membrane metallo-endopeptidase-like 1 E=7e-21
isogroup01517	0.412616	1.26244	0.975602	1.29401	0.195663	0.999731	FERM, RhoGEF and pleckstrin domain protein 2 E=1e-16
isogroup04591	0.400849	1.27129	0.983674	1.29239	0.196223	0.999731	Defense-related protein containing SCP domain ; pathogenesis-related protein 1 E=3e-67
GCKDGN101CLFXP	0.0881675	1.14209	0.88415	1.29174	0.196446	0.999731	Uncharacterized conserved protein Sand
GCKDGN103F100J	0.0881675	1.14209	0.88415	1.29174	0.196446	0.999731	Protein tyrosine kinase
GCKDGN103GA1EW	0.0881675	1.14209	0.88415	1.29174	0.196446	0.999731	RNA polymerase II transcriptional regulation mediator
isogroup24560	0.0881675	1.14209	0.88415	1.29174	0.196446	0.999731	Predicted regulator of the ubiquitin pathway (contains UAS and UBX domains)
isogroup03506	7.50248	0.458796	0.355184	1.29171	0.196456	0.999731	Galactokinase ; galactokinase [EC:2.7.1.6] E=9e-68
isogroup03824	2.84138	0.657829	0.509276	1.29169	0.196463	0.999731	HMG-box transcription factor ; transcription factor SOX4/11/12 (SOX group C) E=1e-83
isogroup17416	0.0721386	1.13408	0.878052	1.29159	0.196501	0.999731	Splicing factor, arginine/serine-rich
isogroup32286	0.313193	1.32239	1.02398	1.29142	0.196559	0.999731	Nuclear exosomal RNA helicase MTR4, DEAD-box superfamily
isogroup16607	5.51877	-0.479438	0.37127	-1.29135	0.196584	0.999731	SAM-dependent methyltransferases
isogroup02248	1.03766	1.05922	0.820474	1.29098	0.196711	0.999731	FOG: RRM domain
isogroup02366	1.25592	1.04179	0.807038	1.29087	0.196747	0.999731	FOG: 7 transmembrane receptor ; histamine receptor H2 E=2e-12
isogroup24568	0.310374	-1.31511	1.0189	-1.29072	0.196802	0.999731	Extracellular matrix protein slit, contains leucine-rich and EGF-like repeats
isogroup01080	16.4292	-0.439832	0.340817	-1.29052	0.196869	0.999731	Nucleoside phosphatase
GCKDGN101BBJL3	0.656386	1.14454	0.88749	1.28964	0.197177	0.999731	Invasion-inducing protein TIAM1/CDC24 and related RhoGEF GTPases ; E3 ubiquitin-protein ligase SH3RF1 [EC:6.3.2.19] E=1e-07
isogroup04557	1.60251	0.831644	0.645205	1.28896	0.197412	0.999731	Serine/threonine protein kinase
isogroup07486	8.78273	-0.689608	0.535012	-1.28896	0.197412	0.999731	Vesicle coat complex COPI, beta subunit
isogroup02463	1.37236	0.944522	0.733123	1.28835	0.197623	0.999731	Tight junction proteins ; tight junction protein 1 E=3e-175
isogroup13864	0.300799	-1.3127	1.01907	-1.28814	0.197698	0.999731	Invasion-inducing protein TIAM1/CDC24 and related RhoGEF GTPases ; Rho guanine nucleotide exchange factor 4 E=5e-31
isogroup07393	7.29109	-0.458789	0.356199	-1.28802	0.19774	0.999731	Transcription regulator XNP/ATRX, DEAD-box superfamily
GCKDGN101BVMOE	0.327824	1.25414	0.973748	1.28795	0.197764	0.999731	FOG: Low-complexity
isogroup02380	38.7512	0.248232	0.192796	1.28754	0.197906	0.999731	COP9 signalosome, subunit CSN1 ; 26S proteasome regulatory subunit N7 E=7e-58
isogroup04381	3.12983	-0.596632	0.463434	-1.28742	0.197949	0.999731	Heparan sulfate D-glucosaminyl 3-O-sulfotransferase ; [heparan sulfate]-glucosamine 3-sulfotransferase 3 [EC:2.8.2.30] E=1e-72
GCKDGN101A0TVI	0.0813547	-1.13229	0.879549	-1.28735	0.197973	0.999731	Isoleucyl-tRNA synthetase ; isoleucyl-tRNA synthetase [EC:6.1.1.5] E=5e-10
isogroup01532	0.0813547	-1.13229	0.879549	-1.28735	0.197973	0.999731	Dosage compensation complex, subunit MLE ; ATP-dependent RNA helicase DHX36 [EC:3.6.4.13] E=2e-15
isogroup16306	0.0813547	-1.13229	0.879549	-1.28735	0.197973	0.999731	FOG: Reverse transcriptase
isogroup19453	2.30443	0.776484	0.603447	1.28675	0.198182	0.999731	Kinesin-like protein ; kinesin family member 1/13/14 E=2e-73
isogroup02939	79.6487	0.405475	0.315236	1.28626	0.198353	0.999731	Catalase ; catalase [EC:1.11.1.6] E=9e-69
isogroup13449	0.699106	1.14429	0.889688	1.28617	0.198384	0.999731	Dyneins, heavy chain ; dynein heavy chain, axonemal E=3e-42
isogroup32714	0.681308	-1.18398	0.92065	-1.28603	0.198433	0.999731	Uncharacterized conserved protein
isogroup27518	0.879558	-1.10622	0.860373	-1.28575	0.198531	0.999731	Glucose-6-phosphate 1-dehydrogenase
isogroup14789	0.184045	-1.31814	1.02548	-1.28539	0.198657	0.999731	FOG: Ankyrin repeat
isogroup11816	2.90123	0.724813	0.56418	1.28472	0.19889	0.999731	Dynein light intermediate chain ; dynein light intermediate chain 1, cytosolic E=7e-78
isogroup14879	0.236952	-1.30943	1.01962	-1.28424	0.19906	0.999731	Cobyrinic acid a,c-diamide synthase
isogroup13161	0.236477	1.30455	1.01588	1.28416	0.199085	0.999731	Chimaerin and related Rho GTPase activating proteins
isogroup05951	0.487908	-1.22955	0.957765	-1.28377	0.199223	0.999731	G protein-coupled receptor ; neuropeptide Y receptor, invertebrate E=3e-16
isogroup04360	2.69077	0.82851	0.645434	1.28365	0.199265	0.999731	Oligosaccharyltransferase, STT3 subunit ; dolichyl-diphosphooligosaccharide--protein glycosyltransferase [EC:2.4.1.119] E=1e-128
isogroup12329	0.603637	1.19377	0.930082	1.28351	0.199313	0.999731	Meprin A metalloprotease
isogroup17490	5.50979	0.647823	0.504808	1.28331	0.199385	0.999731	bromodomain-containing protein 3 E=2e-13
isogroup27932	1.60483	0.960332	0.74841	1.28316	0.199435	0.999731	Spermidine synthase
isogroup06495	4.18793	0.670322	0.522834	1.28209	0.19981	0.999731	RNA polymerase-associated protein LEO1 E=3e-49
isogroup11345	0.102197	1.10209	0.859785	1.28182	0.199906	0.999731	Parvulin-like peptidyl-prolyl cis-trans isomerase
isogroup06621	2.38434	0.750488	0.585626	1.28151	0.200013	0.999731	Ras-related GTPase ; Ras-related protein Rap-2A E=7e-59
isogroup03282	0.992172	-1.00994	0.788128	-1.28144	0.20004	0.999731	Enoyl-CoA hydratase/isomerase ; peroxisomal 3,2-trans-enoyl-CoA isomerase [EC:5.3.3.8] E=1e-51
isogroup05215	0.39276	1.30359	1.0179	1.28066	0.200311	0.999731	ATP-dependent RNA helicase ; ATP-dependent RNA helicase DDX24/MAK5 [EC:3.6.4.13] E=7e-14
isogroup04040	2.19292	-0.696826	0.54441	-1.27996	0.200558	0.999731	diacylglycerol O-acyltransferase [EC:2.3.1.20] E=1e-115
isogroup03953	2.38598	0.924172	0.722105	1.27983	0.200605	0.999731	Uncharacterized conserved protein
isogroup16688	1.6879	0.794269	0.620654	1.27973	0.200641	0.999731	Alpha crystallins
GCKDGN101ASRIJ	0.114961	-1.105	0.863508	-1.27967	0.200662	0.999731	E3 ubiquitin-protein ligase HUWE1 [EC:6.3.2.19] E=1e-06
GCKDGN101BKA03	0.114961	-1.105	0.863508	-1.27967	0.200662	0.999731	Uncharacterized conserved protein WDR10, contains WD40 repeats
GCKDGN101CDRY3	0.114961	-1.105	0.863508	-1.27967	0.200662	0.999731	von Willebrand factor and related coagulation proteins ; meprin A, beta [EC:3.4.24.18] E=2e-06
isogroup18618	0.114961	-1.105	0.863508	-1.27967	0.200662	0.999731	Uncharacterized conserved protein
isogroup07407	0.394124	1.22813	0.959754	1.27963	0.200675	0.999731	Phosphatidylinositol transfer protein SEC14 and related proteins
isogroup08261	1.62327	-1.21667	0.950813	-1.27961	0.200684	0.999731	Protein phosphatase, regulatory subunit PPP1R3C/D ; protein phosphatase 1, regulatory (inhibitor) subunit 3 E=3e-49
isogroup25967	0.253169	-1.30843	1.02269	-1.2794	0.200757	0.999731	Sulfotransferase ; aryl sulfotransferase [EC:2.8.2.1] E=5e-18
isogroup19483	3.45664	-0.861354	0.673339	-1.27923	0.200817	0.999731	DHHC-type Zn-finger proteins
GCKDGN101A5E78	0.339734	1.27707	0.998468	1.27903	0.200887	0.999731	Translation initiation factor 2C (eIF-2C) and related proteins ; eukaryotic translation initiation factor 2C E=1e-53
GCKDGN102DZQ4J	0.0689674	-1.11594	0.872702	-1.27872	0.200994	0.999731	Kinase A-anchor protein Neurobeachin and related BEACH and WD40 repeat proteins
GCKDGN103GJV56	0.0689674	-1.11594	0.872702	-1.27872	0.200994	0.999731	Predicted E3 ubiquitin ligase ; E3 ubiquitin-protein ligase SH3RF1 [EC:6.3.2.19] E=2e-34
isogroup06151	0.0689674	-1.11594	0.872702	-1.27872	0.200994	0.999731	G protein-coupled receptor ; G protein-coupled receptor 103 E=6e-43
isogroup26273	0.0689674	-1.11594	0.872702	-1.27872	0.200994	0.999731	alpha-1,6-mannosyltransferase [EC:2.4.1.-] E=9e-12
isogroup15722	0.287398	-1.3044	1.02013	-1.27866	0.201017	0.999731	Ferric reductase, NADH/NADPH oxidase and related proteins ; NADPH oxidase E=4e-28
isogroup03410	8.54604	0.479829	0.375404	1.27817	0.201191	0.999731	OTU domain-containing protein 4 E=3e-62
GCKDGN103F4SOL	0.0843086	1.12374	0.879563	1.27761	0.201386	0.999731	Predicted guanine nucleotide exchange factor ; FYVE, RhoGEF and PH domain containing 5/6 E=2e-26
isogroup25329	0.714816	1.23478	0.966571	1.27748	0.201432	0.999731	K+-channel ERG and related proteins, contain PAS/PAC sensor domain ; potassium voltage-gated channel Eag-related subfamily H, invertebrate E=1e-15
isogroup14744	0.384246	-1.26726	0.992685	-1.2766	0.201743	0.999731	small subunit ribosomal protein S8e E=5e-19
isogroup03688	1.22339	-0.88112	0.690231	-1.27656	0.201758	0.999731	SWI/SNF-related matrix-associated actin-dependent regulator of chromatin ; SWI/SNF-related matrix-associated actin-dependent regulator of chromatin subfamily E, member 1 E=1e-134
isogroup35794	1.12769	-0.967614	0.758071	-1.27642	0.201808	0.999731	O-acetyltransferase
isogroup15125	0.24823	-1.3036	1.02142	-1.27626	0.201865	0.999731	DMQ mono-oxygenase/Ubiquinone biosynthesis protein COQ7/CLK-1/CAT5
isogroup02162	23.3799	0.326785	0.256149	1.27576	0.202039	0.999731	Rho-associated, coiled-coil containing protein kinase ; Rho-associated, coiled-coil containing protein kinase [EC:2.7.11.1] E=4e-81
GCKDGN101BUTQ7	0.0809747	-1.11867	0.876882	-1.27573	0.20205	0.999731	thiol oxidase [EC:1.8.3.2] E=5e-20
isogroup01869	0.0809747	-1.11867	0.876882	-1.27573	0.20205	0.999731	Meprin A metalloprotease ; cubilin E=1e-12
isogroup07646	0.0809747	-1.11867	0.876882	-1.27573	0.20205	0.999731	interferon regulatory factor 2 E=8e-38
isogroup12226	0.0809747	-1.11867	0.876882	-1.27573	0.20205	0.999731	maltase-glucoamylase [EC:3.2.1.20 3.2.1.3] E=2e-107
isogroup24140	0.0809747	-1.11867	0.876882	-1.27573	0.20205	0.999731	arginine vasopressin receptor 2 E=3e-22
isogroup26001	0.0809747	-1.11867	0.876882	-1.27573	0.20205	0.999731	FOG: Predicted E3 ubiquitin ligase
isogroup26772	0.0809747	-1.11867	0.876882	-1.27573	0.20205	0.999731	WD40 repeat-containing protein ; COMPASS component SWD3 E=2e-06
isogroup30814	0.0809747	-1.11867	0.876882	-1.27573	0.20205	0.999731	Karyopherin (importin) beta 1 ; importin subunit beta-1 E=4e-25
isogroup32679	0.0809747	-1.11867	0.876882	-1.27573	0.20205	0.999731	Glutathione synthetase
isogroup36227	0.0809747	-1.11867	0.876882	-1.27573	0.20205	0.999731	Nuclear protein COP1 ; Prp8 binding protein E=4e-17
isogroup19353	9.36048	-0.481843	0.377734	-1.27562	0.202092	0.999731	Translocase of outer mitochondrial membrane complex, subunit TOM7
GCKDGN103GW01B	1.85902	-0.849355	0.666057	-1.2752	0.202239	0.999731	Concentrative Na+-nucleoside cotransporter CNT1/CNT2 ; pyrimidine nucleoside transport protein E=1e-32
isogroup00612	8.0437	0.488658	0.383249	1.27504	0.202295	0.999731	Myosin class II heavy chain
isogroup06235	2.33979	0.830465	0.651504	1.27469	0.20242	0.999731	Class 2 transcription repressor NC2, beta subunit (Dr1)
isogroup00592	54.7823	0.53245	0.417831	1.27432	0.20255	0.999731	ERG and related ETS transcription factors ; SAM pointed domain-containing ETS transcription factor E=9e-95
isogroup07785	77.9271	-0.179768	0.141114	-1.27392	0.202693	0.999731	Glutathione S-transferase ; elongation factor 1-gamma E=5e-72
isogroup02600	0.473144	1.21403	0.953045	1.27384	0.20272	0.999731	proline racemase [EC:5.1.1.4] E=2e-176
isogroup24764	1.11319	-0.993123	0.779849	-1.27348	0.202847	0.999731	DNA-binding subunit of a DNA-dependent protein kinase (Ku70 autoantigen)
isogroup15134	0.923365	-1.03629	0.813776	-1.27343	0.202866	0.999731	latrophilin 3 E=3e-42
isogroup33684	2.65632	-0.894742	0.703143	-1.27249	0.2032	0.999731	exodeoxyribonuclease III [EC:3.1.11.2] E=7e-11
GCKDGN101B17WG	0.204216	1.29578	1.01875	1.27193	0.203399	0.999731	5-aminolevulinate synthase
isogroup08234	1.44958	-0.916129	0.720711	-1.27114	0.203677	0.999731	Heme oxygenase ; heme oxygenase [EC:1.14.99.3] E=1e-72
isogroup33035	0.571871	-1.13545	0.893793	-1.27038	0.203951	0.999731	Diadenosine and diphosphoinositol polyphosphate phosphohydrolase ; bis(5-nucleosidyl)-tetraphosphatase [EC:3.6.1.17] E=9e-36
isogroup03881	3.95464	-0.616627	0.485403	-1.27034	0.203963	0.999731	Histones H3 and H4 ; histone H3-like centromeric protein A E=5e-10
isogroup05032	4.3946	-0.658458	0.518446	-1.27006	0.204064	0.999731	forkhead box protein J1 E=4e-36
isogroup03349	25.961	-0.358018	0.281895	-1.27004	0.204071	0.999731	Voltage-gated shaker-like K+ channel, subunit beta/KCNAB ; aryl-alcohol dehydrogenase (NADP+) [EC:1.1.1.91] E=2e-103
isogroup24344	0.234096	-1.26907	0.999304	-1.26995	0.204102	0.999731	Multifunctional chaperone (14-3-3 family) ; tyrosine 3-monooxygenase/tryptophan 5-monooxygenase activation protein E=3e-70
isogroup03565	18.195	0.279813	0.220422	1.26944	0.204283	0.999731	Ubiquitin-protein ligase ; ubiquitin-conjugating enzyme E2 A [EC:6.3.2.19] E=8e-82
isogroup01659	0.23924	1.28964	1.01598	1.26935	0.204316	0.999731	a disintegrin and metalloproteinase with thrombospondin motifs 3 [EC:3.4.24.-] E=5e-18
GCKDGN102EJCPF	0.212765	-1.30139	1.02562	-1.26887	0.204486	0.999731	Single-stranded DNA-binding replication protein A (RPA), large (70 kD) subunit and related ssDNA-binding proteins ; replication factor A1 E=6e-34
isogroup00271	8.66388	-0.492272	0.387978	-1.26881	0.204507	0.999731	Predicted Rho/Rac guanine nucleotide exchange factor/faciogenital dysplasia protein 3 ; tissue factor pathway inhibitor E=8e-13
GCKDGN102DYB1Y	0.0674527	-1.10286	0.869508	-1.26837	0.204665	0.999731	Nuclear pore complex, rNpl4 component (sc Npl4)
GCKDGN102EFH0O	0.0674527	-1.10286	0.869508	-1.26837	0.204665	0.999731	tyrosyl-DNA phosphodiesterase 1 [EC:3.1.4.-] E=4e-57
isogroup07607	0.0674527	-1.10286	0.869508	-1.26837	0.204665	0.999731	Oxysterol-binding protein
isogroup27229	0.0674527	-1.10286	0.869508	-1.26837	0.204665	0.999731	Predicted membrane protein (patched superfamily) ; Niemann-Pick C1 protein E=2e-36
isogroup17625	0.650247	1.14493	0.902744	1.26828	0.204698	0.999731	Calmodulin and related proteins (EF-Hand superfamily) ; calmodulin E=3e-08
GCKDGN102E1IQQ	1.63602	1.06031	0.836163	1.26806	0.204776	0.999731	Neurexin IV ; contactin associated protein-like 2 E=2e-21
isogroup06707	2.92484	0.748027	0.58994	1.26797	0.204808	0.999731	Membrane protein HUEL (cation efflux superfamily)
GCKDGN102DCK94	0.0682915	1.10327	0.870585	1.26727	0.205057	0.999731	Cofactor required for Sp1 transcriptional activation, subunit 3 ; mediator of RNA polymerase II transcription subunit 23 E=2e-11
isogroup08754	0.0682915	1.10327	0.870585	1.26727	0.205057	0.999731	FOG: 7 transmembrane receptor ; melatonin receptor 1A E=6e-09
isogroup13299	0.147445	-1.19389	0.942126	-1.26723	0.205075	0.999731	Nidogen and related basement membrane protein proteins ; thyroglobulin E=2e-10
GCKDGN102C933O	0.0781883	1.1076	0.874447	1.26663	0.205287	0.999731	apyrase [EC:3.6.1.5] E=1e-46
GCKDGN103FPQSW	0.0781883	1.1076	0.874447	1.26663	0.205287	0.999731	Rho-associated, coiled-coil containing protein kinase ; Rho-associated, coiled-coil containing protein kinase [EC:2.7.11.1] E=2e-19
isogroup01020	0.0781883	1.1076	0.874447	1.26663	0.205287	0.999731	FOG: Reverse transcriptase
isogroup24777	0.0781883	1.1076	0.874447	1.26663	0.205287	0.999731	FOG: Ankyrin repeat ; ankyrin E=1e-65
isogroup26736	0.0781883	1.1076	0.874447	1.26663	0.205287	0.999731	Predicted transposase
GCKDGN101ATVE4	0.07946	-1.10679	0.874096	-1.26621	0.205439	0.999731	Phosphoribosylformylglycinamidine synthase ; phosphoribosylformylglycinamidine synthase [EC:6.3.5.3] E=6e-68
GCKDGN102EEICH	0.07946	-1.10679	0.874096	-1.26621	0.205439	0.999731	Inositol polyphosphate 5-phosphatase and related proteins ; inositol polyphosphate-5-phosphatase E=6e-29
isogroup00568	0.07946	-1.10679	0.874096	-1.26621	0.205439	0.999731	solute carrier family 39 (zinc transporter), member 4 E=7e-103
isogroup09260	0.07946	-1.10679	0.874096	-1.26621	0.205439	0.999731	Transcription factor BarH and related HOX domain proteins ; homeobox protein LBX E=4e-76
isogroup16302	0.07946	-1.10679	0.874096	-1.26621	0.205439	0.999731	Cyclic nucleotide-gated cation channel CNGA1-3 and related proteins
isogroup18800	0.07946	-1.10679	0.874096	-1.26621	0.205439	0.999731	arginine vasopressin receptor 2 E=2e-22
isogroup24740	0.305521	-1.29479	1.02259	-1.26619	0.205444	0.999731	Predicted signal transduction protein
isogroup02207	22.8968	-0.324142	0.256125	-1.26556	0.20567	0.999731	Protein required for biogenesis of the ribosomal 60S subunit
GCKDGN102ESV6W	0.777744	1.10747	0.875246	1.26533	0.205753	0.999731	Glutamate/aspartate and neutral amino acid transporters ; solute carrier family 1 (glial high affinity glutamate transporter), member 2 E=2e-23
isogroup02387	5.92318	0.506824	0.400792	1.26456	0.20603	0.999731	Uncharacterized conserved protein
isogroup05717	0.211283	1.2962	1.0254	1.26409	0.206199	0.999731	Glycosyltransferase
isogroup05508	0.31675	-1.29506	1.02502	-1.26344	0.206429	0.999731	FOG: Transposon-encoded proteins with TYA, reverse transcriptase, integrase domains in various combinations ; maltase-glucoamylase [EC:3.2.1.20 3.2.1.3] E=3e-94
isogroup23556	0.436267	1.2103	0.95824	1.26304	0.206574	0.999731	KEKE-like motif-containing transcription regulator (Rlr1)/suppressor of sin4
isogroup01181	0.724642	1.03184	0.817117	1.26278	0.206667	0.999731	Sister chromatid cohesion protein
isogroup13016	0.297167	1.29221	1.02356	1.26247	0.20678	0.999731	Tetraspanin family integral membrane protein ; CD63 antigen E=7e-30
GCKDGN103G2J1U	2.91942	0.9103	0.721068	1.26243	0.206793	0.999731	Dystonin, GAS (Growth-arrest-specific protein), and related proteins
isogroup15452	1.51455	0.977168	0.774857	1.26109	0.207275	0.999731	Transcription factor ; transcription factor CP2 and related proteins E=2e-22
isogroup17516	0.394848	-1.25022	0.991525	-1.26091	0.207342	0.999731	Sterol reductase/lamin B receptor ; delta14-sterol reductase [EC:1.3.1.70] E=4e-49
isogroup22903	0.831713	1.19864	0.950701	1.2608	0.207381	0.999731	FOG: Reverse transcriptase
isogroup09066	3.24458	0.710687	0.563992	1.2601	0.207633	0.999731	Microtubule-associated anchor protein involved in autophagy and membrane trafficking ; microtubule-associated protein 1 light chain E=1e-83
isogroup02107	113.414	-0.157393	0.124927	-1.25988	0.207712	0.999731	Tomosyn and related SNARE-interacting proteins
isogroup01053	0.136116	-1.22648	0.9736	-1.25974	0.207764	0.999731	Rho guanine nucleotide exchange factor VAV3
isogroup14412	16.3169	0.572797	0.455029	1.25881	0.208098	0.999731	Serine proteinase inhibitor (KU family)
isogroup02654	4.91691	-0.521982	0.414736	-1.25859	0.208179	0.999731	chromobox protein 8 E=2e-06
isogroup06467	2.30422	0.796811	0.63323	1.25833	0.208273	0.999731	Protein disulfide isomerase (prolyl 4-hydroxylase beta subunit) ; protein disulfide-isomerase A1 [EC:5.3.4.1] E=1e-38
isogroup00813	3.65865	0.591685	0.470278	1.25816	0.208334	0.999731	CBF1-interacting corepressor CIR and related proteins
isogroup06208	0.120555	1.21556	0.966546	1.25763	0.208526	0.999731	ER-Golgi vesicle-tethering protein p115
GCKDGN101AQKHZ	0.447788	1.25603	0.998825	1.25751	0.20857	0.999731	Carbonic anhydrase
GCKDGN102C59YR	1.99394	-0.845553	0.67242	-1.25748	0.208581	0.999731	cGMP-dependent protein kinase ; protein kinase A [EC:2.7.11.11] E=5e-20
isogroup00286	18.7334	-0.282561	0.224768	-1.25712	0.208709	0.999731	Succinyl-CoA synthetase, alpha subunit ; succinyl-CoA synthetase alpha subunit [EC:6.2.1.4 6.2.1.5] E=8e-06
GCKDGN102EYIUT	0.0746763	-1.09303	0.869707	-1.25678	0.208834	0.999731	Predicted E3 ubiquitin ligase
isogroup21049	0.0746763	-1.09303	0.869707	-1.25678	0.208834	0.999731	Borealin E=2e-15
GCKDGN101BIPZN	0.366014	-1.27357	1.0136	-1.25648	0.208941	0.999731	Predicted translation initiation factor related to eIF-2B alpha/beta/delta subunits (CIG2/IDI2)
isogroup24087	0.253947	1.27209	1.01257	1.2563	0.209006	0.999731	FOG: Immunoglobin and related proteins ; myosin-light-chain kinase [EC:2.7.11.18] E=2e-12
isogroup07600	11.22	0.354172	0.281934	1.25622	0.209035	0.999731	Talin
isogroup30778	4.7073	-0.548996	0.437048	-1.25614	0.209064	0.999731	Golgi apparatus protein (cysteine-rich fibroblast growth factor receptor) ; golgi apparatus protein 1 E=2e-20
GCKDGN102EXNIG	0.431418	1.26165	1.00439	1.25613	0.209068	0.999731	FOG: Zn-finger ; krueppel-like factor 3/8/12 E=3e-10
GCKDGN102D3DQY	0.407019	-1.25591	0.999882	-1.25606	0.209094	0.999731	FOG: Ankyrin repeat ; ankyrin E=4e-23
GCKDGN101A54JB	0.148129	1.22847	0.978191	1.25586	0.209168	0.999731	WD40-repeat-containing subunit of the 18S rRNA processing complex
GCKDGN102DS6H8	0.305868	1.28386	1.02256	1.25554	0.209283	0.999731	Transcriptional coactivator p100
isogroup21662	0.980383	1.19764	0.954043	1.25533	0.209358	0.999731	Predicted lipoprotein
isogroup14797	0.554108	1.12363	0.895359	1.25495	0.209497	0.999731	FOG: Ankyrin repeat ; ankyrin only family, other E=3e-12
GCKDGN102DX2W6	0.122187	1.21346	0.967338	1.25443	0.209684	0.999731	Calcium transporting ATPase ; Ca2+ transporting ATPase, plasma membrane [EC:3.6.3.8] E=5e-15
isogroup09169	0.546216	-1.17786	0.939111	-1.25423	0.209759	0.999731	growth factor receptor-binding protein 2 E=3e-06
isogroup01966	0.456664	-1.27686	1.01805	-1.25422	0.209761	0.999731	Ca2+/Na+ exchanger NCX1 and related proteins
isogroup18049	0.224152	-1.27178	1.01408	-1.25412	0.209798	0.999731	TBP-1 interacting protein
isogroup01063	1.54947	0.804827	0.641967	1.25369	0.209955	0.999731	FOG: Immunoglobulin C-2 Type/fibronectin type III domains
isogroup14523	2.77922	0.660401	0.527085	1.25293	0.210231	0.999731	midasin E=4e-23
isogroup11796	0.265823	1.26666	1.01123	1.2526	0.210353	0.999731	Elongation factor 2 ; elongation factor 2 E=8e-82
isogroup05393	1.91512	0.722966	0.577221	1.2525	0.210389	0.999731	Similar to bacterial dephospho-CoA kinase ; phosphopantetheine adenylyltransferase / dephospho-CoA kinase [EC:2.7.7.3 2.7.1.24] E=2e-157
GCKDGN103GH97L	1.28885	0.907876	0.725097	1.25208	0.210542	0.999731	Smoothened and related G-protein-coupled receptors ; frizzled 5/8 E=2e-63
GCKDGN102ECZZP	3.11107	0.62672	0.500772	1.25151	0.210749	0.999731	Myosin class II heavy chain ; myosin heavy chain E=2e-65
isogroup11218	16.8664	-0.30635	0.244795	-1.25145	0.210769	0.999731	Dihydrolipoamide succinyltransferase (2-oxoglutarate dehydrogenase, E2 subunit) ; 2-oxoglutarate dehydrogenase E2 component (dihydrolipoamide succinyltransferase) [EC:2.3.1.61] E=2e-48
isogroup12087	1.66613	-0.923439	0.738078	-1.25114	0.210883	0.999731	Defense-related protein containing SCP domain
GCKDGN102D4494	0.212032	1.28063	1.02381	1.25085	0.210989	0.999731	Meltrins, fertilins and related Zn-dependent metalloproteinases of the ADAMs family ; disintegrin and metalloproteinase domain-containing protein 12 [EC:3.4.24.-] E=1e-13
isogroup14092	1.53728	0.975757	0.780085	1.25083	0.210995	0.999731	Thymosin beta
isogroup21467	3.1955	-0.691861	0.553261	-1.25051	0.211112	0.999731	Aspartyl beta-hydroxylase
GCKDGN101BZI3V	0.0751334	-1.08605	0.868499	-1.25049	0.211121	0.999731	maltase-glucoamylase [EC:3.2.1.20 3.2.1.3] E=8e-05
GCKDGN102C31TN	0.0751334	-1.08605	0.868499	-1.25049	0.211121	0.999731	Fibrillins and related proteins containing Ca2+-binding EGF-like domains ; Notch E=3e-39
GCKDGN102C40VS	0.0751334	-1.08605	0.868499	-1.25049	0.211121	0.999731	maltase-glucoamylase [EC:3.2.1.20 3.2.1.3] E=4e-72
GCKDGN103GLCBH	0.0751334	-1.08605	0.868499	-1.25049	0.211121	0.999731	Thiamine pyrophosphate-requiring enzyme ; acetolactate synthase-like protein [EC:2.2.1.-] E=7e-50
isogroup01778	0.0751334	-1.08605	0.868499	-1.25049	0.211121	0.999731	DNA topoisomerase I-interacting protein
isogroup03843	0.0751334	-1.08605	0.868499	-1.25049	0.211121	0.999731	SOCS box protein SSB-1, contains SPRY domain ; SPRY domain-containing SOCS box protein 3 E=4e-123
isogroup18144	0.0751334	-1.08605	0.868499	-1.25049	0.211121	0.999731	Molecular chaperone (DnaJ superfamily)
isogroup08131	2.30016	0.751717	0.601203	1.25035	0.21117	0.999731	Acyl-CoA synthetase ; acetoacetyl-CoA synthetase [EC:6.2.1.16] E=4e-13
isogroup34454	0.364246	-1.22766	0.981964	-1.25021	0.211224	0.999731	Speckle-type POZ protein SPOP and related proteins with TRAF, MATH and BTB/POZ domains
isogroup08304	7.40237	0.42455	0.339585	1.2502	0.211226	0.999731	HMG box-containing protein ; high mobility group protein B2 E=2e-05
isogroup00258	0.968661	-0.947336	0.757921	-1.24991	0.211331	0.999731	Vacuolar protein sorting-associated protein
isogroup13896	0.65246	-1.07952	0.863733	-1.24983	0.211362	0.999731	Endocytosis/signaling protein EHD1
GCKDGN101BERRP	0.27408	-1.27157	1.0174	-1.24983	0.211363	0.999731	histone-lysine N-methyltransferase, H3 lysine-79 specific [EC:2.1.1.43] E=5e-100
isogroup15572	0.074581	1.08594	0.868931	1.24974	0.211395	0.999731	arylsulfatase I/J [EC:3.1.6.-] E=3e-70
isogroup20098	0.074581	1.08594	0.868931	1.24974	0.211395	0.999731	Sister chromatid cohesion complex Cohesin, subunit STAG/IRR1/SCC3 ; cohesin complex subunit SA-1/2 E=5e-65
isogroup31767	0.074581	1.08594	0.868931	1.24974	0.211395	0.999731	Protein tyrosine phosphatase ; protein tyrosine phosphatase, receptor type, D [EC:3.1.3.48] E=1e-20
GCKDGN101BGH2K	0.487248	-1.18849	0.95101	-1.24972	0.211402	0.999731	NADH dehydrogenase subunit 1
isogroup04745	17.0724	-0.291334	0.233179	-1.2494	0.211519	0.999731	transcription factor SOX7/8/9/10/18 (SOX group E/F) E=3e-12
GCKDGN101BYG5K	0.139094	-1.21003	0.968567	-1.2493	0.211555	0.999731	Predicted nuclear membrane protein involved in mRNA transport and sex determination via splicing modulation
isogroup11672	0.178849	1.25764	1.0068	1.24915	0.211611	0.999731	Ubiquitin and ubiquitin-like proteins ; ubiquitin C E=2e-14
isogroup05050	1.38067	0.884952	0.708571	1.24893	0.211693	0.999731	Fibroblast/platelet-derived growth factor receptor and related receptor tyrosine kinases ; fibroblast growth factor receptor 3 [EC:2.7.10.1] E=2e-113
isogroup21815	1.22703	0.994982	0.796857	1.24863	0.211799	0.999731	FOG: PDZ domain ; discs large protein E=2e-29
GCKDGN103FWHUN	0.234321	-1.26701	1.01476	-1.24858	0.211818	0.999731	von Willebrand factor and related coagulation proteins ; protease, serine, 7 (enterokinase) [EC:3.4.21.9] E=9e-55
isogroup10367	0.706886	-1.03528	0.829185	-1.24855	0.211828	0.999731	Enoyl-CoA isomerase ; delta(3,5)-Delta(2,4)-dienoyl-CoA isomerase [EC:5.3.3.-] E=2e-47
isogroup13655	1.27932	0.931075	0.745915	1.24823	0.211946	0.999731	Predicted nuclear membrane protein involved in mRNA transport and sex determination via splicing modulation
isogroup08552	3.41233	-0.631893	0.506373	-1.24788	0.212075	0.999731	Arfaptin and related proteins
isogroup09384	0.280684	-1.27287	1.02011	-1.24778	0.212113	0.999731	Protein tyrosine phosphatase SHP1/Cofactor for p97 ATPase-mediated vesicle membrane fusion ; UBX domain-containing protein 1 E=4e-12
isogroup14914	0.911826	-1.02644	0.822767	-1.24755	0.212198	0.999731	Nerve growth factor receptor TRKA and related tyrosine kinases ; receptor tyrosine kinase-like orphan receptor 1 [EC:2.7.10.1] E=2e-08
isogroup16016	5.47923	0.507019	0.406576	1.24705	0.212381	0.999731	AAA+-type ATPase
isogroup01288	10.6688	0.579583	0.464773	1.24702	0.212389	0.999731	Uncharacterized conserved protein
isogroup06954	4.82846	0.566173	0.454146	1.24668	0.212516	0.999731	Predicted mitochondrial carrier protein ; solute carrier family 25 (peroxisomal adenine nucleotide transporter), member 17 E=4e-86
isogroup16267	0.120525	-1.20471	0.96634	-1.24668	0.212516	0.999731	Very-long-chain acyl-CoA dehydrogenase
GCKDGN101B80J0	4.38521	-0.744227	0.597088	-1.24643	0.212607	0.999731	Puromycin-sensitive aminopeptidase and related aminopeptidases ; aminopeptidase N [EC:3.4.11.2] E=3e-44
isogroup18702	5.24457	-0.642807	0.515724	-1.24642	0.212611	0.999731	Predicted membrane protein
isogroup03723	10.0798	-0.424573	0.340711	-1.24614	0.212713	0.999731	3-hydroxyacyl-CoA dehydrogenase ; L-gulonate 3-dehydrogenase [EC:1.1.1.45] E=2e-118
isogroup25114	0.140726	-1.20774	0.969263	-1.24604	0.21275	0.999731	Elongation factor 2 ; elongation factor 2 E=9e-52
isogroup07999	3.61327	-0.611311	0.490673	-1.24586	0.212815	0.999731	Endocytosis/signaling protein EHD1
isogroup24796	0.986991	1.0417	0.836485	1.24533	0.213012	0.999731	GTP-binding ADP-ribosylation factor-like protein ARL2 ; ADP-ribosylation factor-like 5B E=6e-17
isogroup08037	12.0979	-0.33153	0.266262	-1.24513	0.213084	0.999731	Translation initiation factor 3, subunit c (eIF-3c)
isogroup13424	0.0939763	-1.05483	0.847169	-1.24513	0.213085	0.999731	hypothetical protein E=1e-10
isogroup16875	0.0939763	-1.05483	0.847169	-1.24513	0.213085	0.999731	Uncharacterized conserved protein (tumor antigen CML66 in humans)
isogroup20494	4.69977	0.700467	0.562825	1.24456	0.213295	0.999731	Trypsin ; trypsin [EC:3.4.21.4] E=5e-31
isogroup10442	4.48037	0.644398	0.517804	1.24448	0.213323	0.999731	ADP-ribosylation factor GTPase activator ; stromal membrane-associated protein E=5e-13
isogroup18192	0.323822	-1.22108	0.981301	-1.24435	0.213372	0.999731	creatinase [EC:3.5.3.3] E=1e-16
GCKDGN101B24DF	0.0743412	1.07913	0.867491	1.24396	0.213514	0.999731	Fibrillins and related proteins containing Ca2+-binding EGF-like domains
GCKDGN101BV8C7	0.0743412	1.07913	0.867491	1.24396	0.213514	0.999731	Proteins containing the FAD binding domain
GCKDGN102C8ZI2	0.0743412	1.07913	0.867491	1.24396	0.213514	0.999731	Ca2+-dependent phospholipid-binding protein Synaptotagmin, required for synaptic vesicle and secretory granule exocytosis
GCKDGN102DNT66	0.0743412	1.07913	0.867491	1.24396	0.213514	0.999731	Beta-Glucuronidase GUSB (glycosylhydrolase superfamily 2) ; beta-glucuronidase [EC:3.2.1.31] E=2e-27
GCKDGN102EF85X	0.0743412	1.07913	0.867491	1.24396	0.213514	0.999731	beta-1,4-N-acetylgalactosaminyltransferase 3 [EC:2.4.1.244] E=5e-31
GCKDGN103F44KY	0.0743412	1.07913	0.867491	1.24396	0.213514	0.999731	FOG: PDZ domain ; Rap guanine nucleotide exchange factor (GEF) 2 E=3e-05
GCKDGN103GH219	0.0743412	1.07913	0.867491	1.24396	0.213514	0.999731	Membrane coat complex Retromer, subunit VPS35
isogroup10353	0.0743412	1.07913	0.867491	1.24396	0.213514	0.999731	FOG: Zn-finger ; KRAB domain-containing zinc finger protein E=1e-07
isogroup16383	0.0743412	1.07913	0.867491	1.24396	0.213514	0.999731	Uncharacterized conserved protein
isogroup18756	0.0743412	1.07913	0.867491	1.24396	0.213514	0.999731	Fibroblast/platelet-derived growth factor receptor and related receptor tyrosine kinases ; proto-oncogene tyrosine-protein kinase Ret [EC:2.7.10.1] E=4e-12
isogroup23402	0.0743412	1.07913	0.867491	1.24396	0.213514	0.999731	Polypeptide N-acetylgalactosaminyltransferase ; polypeptide N-acetylgalactosaminyltransferase [EC:2.4.1.41] E=1e-59
isogroup28489	0.0743412	1.07913	0.867491	1.24396	0.213514	0.999731	Topoisomerase TOP1-interacting protein BTBD1 ; BTB/POZ domain-containing protein 3/6 E=1e-21
isogroup14201	3.9661	0.668489	0.537388	1.24396	0.213515	0.999731	Cytoplasmic dynein intermediate chain ; dynein intermediate chain 1, axonemal E=8e-42
isogroup10267	0.733622	1.0755	0.864613	1.24391	0.213532	0.999731	Trypsin ; transmembrane protease, serine 9 [EC:3.4.21.-] E=4e-37
GCKDGN101AXAK7	0.0720731	-1.07637	0.865407	-1.24378	0.213581	0.999731	Intramembrane metalloprotease (sterol-regulatory element-binding protein (SREBP) protease) ; S2P endopeptidase [EC:3.4.24.85] E=4e-28
GCKDGN103G15JU	0.0720731	-1.07637	0.865407	-1.24378	0.213581	0.999731	MAP kinase-interacting kinase and related serine/threonine protein kinases ; MAP kinase interacting serine/threonine kinase [EC:2.7.11.1] E=8e-48
isogroup03219	4.20626	0.828284	0.665943	1.24378	0.213582	0.999731	Mitochondrial carrier protein ; solute carrier family 25 (mitochondrial dicarboxylate transporter), member 10 E=4e-44
isogroup25725	5.2511	0.712474	0.572904	1.24362	0.21364	0.999731	Dystonin, GAS (Growth-arrest-specific protein), and related proteins
GCKDGN103F5WR7	0.686671	1.10159	0.885903	1.24346	0.213698	0.999731	Endocytosis/signaling protein EHD1 ; epidermal growth factor receptor substrate 15 E=7e-06
isogroup24431	9.61966	-0.450553	0.362491	-1.24294	0.213892	0.999731	integrator complex subunit 1 E=5e-24
isogroup02367	0.143587	1.20551	0.969896	1.24293	0.213894	0.999731	Triglyceride lipase-cholesterol esterase ; lysosomal acid lipase/cholesteryl ester hydrolase [EC:3.1.1.13] E=3e-119
GCKDGN102DQZSN	0.223077	-1.26806	1.021	-1.24198	0.214243	0.999731	Predicted NAD synthase, contains CN hydrolase domain
isogroup14808	7.17541	0.789362	0.635678	1.24176	0.214324	0.999731	von Willebrand factor and related coagulation proteins
GCKDGN102DQI3Q	0.185923	-1.26371	1.01782	-1.24158	0.214391	0.999731	Global transcriptional regulator, cell division control protein
isogroup15618	1.79317	0.844522	0.680436	1.24115	0.214551	0.999731	Transketolase
isogroup16840	4.25617	0.821785	0.662127	1.24113	0.214558	0.999731	Myosin class II heavy chain
isogroup12025	7.01697	0.478533	0.385583	1.24106	0.214583	0.999731	Molecular chaperone (DnaJ superfamily)
GCKDGN102DB39N	0.0736186	-1.07369	0.865452	-1.24062	0.214747	0.999731	Vacuolar sorting protein VPS45/Stt10 (Sec1 family) ; vacuolar protein sorting-associated protein 45 E=3e-18
GCKDGN102E2DD5	0.0736186	-1.07369	0.865452	-1.24062	0.214747	0.999731	DNA damage inducible protein
GCKDGN103GS7WG	0.0736186	-1.07369	0.865452	-1.24062	0.214747	0.999731	DNA replication licensing factor, MCM7 component
isogroup21445	12.9026	0.417442	0.336554	1.24034	0.214849	0.999731	alpha-1,6-mannosyltransferase [EC:2.4.1.-] E=6e-22
GCKDGN102DT0XX	0.163495	-1.1748	0.947337	-1.24011	0.214934	0.999731	formin 2 E=8e-24
isogroup21949	0.8601	-1.01087	0.81519	-1.24004	0.214962	0.999731	G protein signaling regulators ; axin 1 E=1e-51
isogroup12588	0.829578	1.03923	0.838235	1.23978	0.215058	0.999731	Glycinamide ribonucleotide synthetase (GARS)/Aminoimidazole ribonucleotide synthetase (AIRS)
isogroup00793	0.418551	-1.23145	0.993326	-1.23973	0.215076	0.999731	Reticulocalbin, calumenin, DNA supercoiling factor, and related Ca2+-binding proteins of the CREC family (EF-Hand protein superfamily)
isogroup03956	4.06614	-0.54591	0.44056	-1.23913	0.215298	0.999731	Predicted RNA binding protein, contains KH domain
GCKDGN103G0T4J	1.5391	-0.860422	0.694617	-1.2387	0.215457	0.999731	FOG: Immunoglobin and related proteins
isogroup07601	0.694077	1.10895	0.895382	1.23852	0.215522	0.999731	Myosin phosphatase, regulatory subunit ; protein phosphatase 1 regulatory subunit 12B E=3e-21
isogroup12622	1.53477	0.844235	0.681842	1.23817	0.215654	0.999731	tRNA-dihydrouridine synthase
isogroup00491	9.22849	-0.392401	0.317016	-1.23779	0.215793	0.999731	cAMP-dependent protein kinase catalytic subunit (PKA) ; protein kinase A [EC:2.7.11.11] E=4e-101
isogroup12586	2.48757	0.66541	0.537672	1.23757	0.215874	0.999731	E3 ubiquitin-protein ligase synoviolin [EC:6.3.2.19] E=8e-45
isogroup17983	1.28606	0.875431	0.707422	1.2375	0.215903	0.999731	Actin regulatory protein (Wiskott-Aldrich syndrome protein)
isogroup18036	0.533032	1.25863	1.01711	1.23746	0.215916	0.999731	Protein disulfide isomerase (prolyl 4-hydroxylase beta subunit)
isogroup04368	9.8149	-0.394271	0.318626	-1.23741	0.215934	0.999731	Cobyrinic acid a,c-diamide synthase
GCKDGN101B42WU	0.369612	-1.21593	0.982664	-1.23738	0.215945	0.999731	Uncharacterized conserved protein
isogroup19610	0.12681	-1.19928	0.969308	-1.23725	0.215993	0.999731	Smoothened and related G-protein-coupled receptors
GCKDGN103FL41V	8.3858	0.541402	0.437663	1.23703	0.216076	0.999731	Myosin class II heavy chain
isogroup21998	0.478343	-1.17566	0.950467	-1.23693	0.216112	0.999731	poly(U)-specific endoribonuclease [EC:3.1.-.-] E=6e-25
isogroup19506	2.09721	-0.745024	0.602325	-1.23691	0.216119	0.999731	myosin X E=1e-15
isogroup05170	2.52086	0.620484	0.501769	1.23659	0.216238	0.999731	Non-ribosomal peptide synthetase/alpha-aminoadipate reductase and related enzymes ; enterobactin synthetase component F [EC:2.7.7.-] E=3e-162
isogroup02194	3.24684	-0.63507	0.513688	-1.23629	0.216349	0.999731	Predicted membrane protein
GCKDGN103F2B0E	0.218552	1.26774	1.02557	1.23614	0.216408	0.999731	FOG: 7 transmembrane receptor ; neuropeptide Y receptor, invertebrate E=4e-28
GCKDGN101BF38E	0.279015	1.26582	1.02406	1.23608	0.216428	0.999731	Neurexin IV ; contactin associated protein-like 2 E=3e-41
isogroup30728	0.929828	1.03223	0.835315	1.23574	0.216554	0.999731	E3 ubiquitin-protein ligase/Putative upstream regulatory element binding protein
GCKDGN102ER3YL	0.426776	-1.2133	0.981844	-1.23573	0.216558	0.999731	Heparan sulfate N-deacetylase/N-sulfotransferase ; heparan sulfate N-deacetylase/N-sulfotransferase NDST2 [EC:3.1.1.- 2.8.2.-] E=3e-28
isogroup00081	0.499442	-1.25114	1.01252	-1.23567	0.216582	0.999731	Uncharacterized conserved protein
isogroup07328	1.05647	0.893702	0.723613	1.23506	0.21681	0.999731	Nuclear pore complex component NPAP60L/NUP50 ; nuclear pore complex protein Nup50 E=5e-76
GCKDGN103FVHI3	0.103279	-1.04879	0.849219	-1.23501	0.216828	0.999731	Transcriptional coactivator p100
GCKDGN103GZR5X	0.103279	-1.04879	0.849219	-1.23501	0.216828	0.999731	Ubiquitin carboxyl-terminal hydrolase
isogroup13143	0.103279	-1.04879	0.849219	-1.23501	0.216828	0.999731	Ubiquitin carboxyl-terminal hydrolase
GCKDGN102EQFV8	0.31189	-1.26096	1.02129	-1.23468	0.216951	0.999731	nicotinic acetylcholine receptor alpha-9 E=4e-41
GCKDGN102DZ457	3.99751	0.503968	0.408207	1.23459	0.216983	0.999731	Membrane-associated protein FER-1 and related ferlins, contain multiple C2 domains
GCKDGN103GSQ41	0.180881	1.26542	1.02565	1.23378	0.217286	0.999731	Long chain fatty acid acyl-CoA ligase ; fatty-acyl-CoA synthase [EC:6.2.1.-] E=1e-41
GCKDGN101CDJMJ	0.132052	1.19815	0.971166	1.23373	0.217305	0.999731	Microtubule assembly protein Doublecortin and related proteins, contain DCX domain ; doublecortin and CaM kinase-like 1 [EC:2.7.11.1] E=4e-21
GCKDGN102C5X24	0.142427	1.20384	0.975849	1.23363	0.21734	0.999731	GTP-binding ADP-ribosylation factor-like protein yARL3 ; ADP-ribosylation factor related protein 1 E=2e-36
isogroup09022	2.70753	-0.643089	0.521427	-1.23333	0.217454	0.999731	FOG: RCC1 domain ; E3 ubiquitin-protein ligase HERC1 [EC:6.3.2.19] E=6e-22
isogroup28550	0.714636	0.99552	0.807585	1.23271	0.217683	0.999731	Protein kinase PCTAIRE and related kinases ; cyclin-dependent kinase 5 [EC:2.7.11.22] E=4e-27
isogroup05633	2.69067	-0.694159	0.563361	-1.23218	0.217884	0.999731	FOG: Kazal-type serine protease inhibitor domain
GCKDGN102DCW3H	0.322596	-1.25453	1.01818	-1.23213	0.2179	0.999731	FOG: 7 transmembrane receptor
isogroup21648	0.195573	-1.24268	1.00878	-1.23187	0.217999	0.999731	Fibrillins and related proteins containing Ca2+-binding EGF-like domains ; collagen, type I/II/III/V/XI, alpha E=1e-05
isogroup07536	0.904054	1.05801	0.859704	1.23067	0.218447	0.999731	Notch signaling protein Neuralized, Nuez domain ; protein neuralized E=5e-47
isogroup04485	5.21712	-0.52491	0.426925	-1.22952	0.218879	0.999731	U4/U6 small nuclear ribonucleoprotein PRP3 E=2e-98
isogroup14237	1.2658	-1.01456	0.825171	-1.22951	0.21888	0.999731	Cytoskeleton-associated protein and related proteins
isogroup12540	1.61131	0.83813	0.681708	1.22946	0.2189	0.999731	Pyridoxamine-phosphate oxidase ; pyridoxamine 5-phosphate oxidase [EC:1.4.3.5] E=8e-62
isogroup21882	6.36986	0.686266	0.558315	1.22917	0.219007	0.999731	Major epididymal secretory protein HE1 ; Niemann-Pick C2 protein E=6e-27
isogroup06722	6.9254	-0.431548	0.35109	-1.22917	0.219009	0.999731	NADP-dependent isocitrate dehydrogenase
isogroup01488	0.412297	1.19141	0.969951	1.22832	0.219329	0.999731	Glucosyltransferase - Alg8p ; alpha-1,3-glucosyltransferase [EC:2.4.1.-] E=4e-30
isogroup01119	45.834	-0.455018	0.370617	-1.22773	0.219548	0.999731	F-box protein containing LRR ; F-box and leucine-rich repeat protein 5 E=5e-60
isogroup00789	17.3297	0.34265	0.279129	1.22757	0.219609	0.999731	Small Nuclear ribonucleoprotein G ; U6 snRNA-associated Sm-like protein LSm7 E=2e-09
isogroup15524	0.855073	-0.965856	0.787047	-1.22719	0.219751	0.999731	phosphatidylserine decarboxylase [EC:4.1.1.65] E=1e-06
isogroup19262	0.115948	1.1826	0.963728	1.22711	0.21978	0.999731	Putative zinc transporter
GCKDGN102EAEVX	0.124206	-1.18718	0.967937	-1.22651	0.220009	0.999731	Protein required for meiotic chromosome segregation
GCKDGN102D3UZD	0.0707338	1.0566	0.861525	1.22643	0.220038	0.999731	Fucosyltransferase ; glycoprotein 3-alpha-L-fucosyltransferase [EC:2.4.1.214] E=6e-05
GCKDGN102EE3LP	0.0707338	1.0566	0.861525	1.22643	0.220038	0.999731	Ran-binding protein RANBP1 and related RanBD domain proteins ; E3 SUMO-protein ligase RanBP2 E=2e-08
GCKDGN102EVOGD	0.0707338	1.0566	0.861525	1.22643	0.220038	0.999731	protein phosphatase 5 [EC:3.1.3.16] E=2e-16
isogroup03063	0.0707338	1.0566	0.861525	1.22643	0.220038	0.999731	Glucose-6-phosphate/phosphate and phosphoenolpyruvate/phosphate antiporter
isogroup27158	0.0707338	1.0566	0.861525	1.22643	0.220038	0.999731	Na+:iodide/myo-inositol/multivitamin symporters ; solute carrier family 5 (sodium/glucose cotransporter), member 1 E=1e-07
isogroup17161	0.14338	1.19577	0.975643	1.22563	0.22034	0.999731	Uncharacterized conserved coiled-coil protein
isogroup16663	0.957245	0.927987	0.757189	1.22557	0.220361	0.999731	Chromatin remodeling factor subunit and related transcription factors ; SWI/SNF related-matrix-associated actin-dependent regulator of chromatin subfamily C E=4e-68
isogroup02622	5.63047	-0.501273	0.409016	-1.22556	0.220366	0.999731	Predicted membrane protein
GCKDGN101AN3ST	0.669025	-1.06411	0.868665	-1.225	0.220576	0.999731	WD40 repeat protein ; THO complex subunit 3 E=2e-21
GCKDGN103G5I7F	2.08485	-0.736493	0.601456	-1.22452	0.220757	0.999731	Cytoplasmic exosomal RNA helicase SKI2, DEAD-box superfamily
isogroup27544	0.187712	1.22972	1.00432	1.22442	0.220793	0.999731	Translation initiation factor 4F, ribosome/mRNA-bridging subunit (eIF-4G)
isogroup08113	10.5141	0.459957	0.375775	1.22402	0.220944	0.999731	Acetyl-CoA acetyltransferase ; acetyl-CoA C-acetyltransferase [EC:2.3.1.9] E=7e-08
GCKDGN102D3CC8	0.296361	-1.23325	1.00781	-1.2237	0.221067	0.999731	HMG box-containing protein
isogroup26121	0.270428	-1.23519	1.00963	-1.22341	0.221175	0.999731	M13 family peptidase ; endothelin-converting enzyme [EC:3.4.24.71] E=2e-28
isogroup02443	6.34411	0.57498	0.470011	1.22333	0.221204	0.999731	Apoptosis antagonizing transcription factor/protein transport protein ; protein AATF/BFR2 E=1e-18
isogroup03983	1.69995	-0.82688	0.676216	-1.22281	0.221403	0.999731	Transcription factor XBP-1 ; X box-binding protein 1 E=9e-23
isogroup02410	45.8055	-0.239988	0.196302	-1.22254	0.221502	0.999731	COP9 signalosome, subunit CSN2 ; 26S proteasome regulatory subunit N6 E=7e-173
isogroup14284	0.611015	1.07692	0.880891	1.22253	0.221507	0.999731	LAR-interacting protein and related proteins
isogroup03474	1.53166	0.752309	0.615562	1.22215	0.221651	0.999731	Gamma-glutamyltransferase ; gamma-glutamyltranspeptidase [EC:2.3.2.2] E=4e-123
isogroup00691	1.3012	1.01211	0.828219	1.22203	0.221697	0.999731	ribosomal RNA small subunit methyltransferase B [EC:2.1.1.-] E=6e-08
isogroup28592	1.87714	-0.765393	0.626384	-1.22192	0.221737	0.999731	Guanylate-binding protein
isogroup09927	0.991296	1.03549	0.847624	1.22164	0.221843	0.999731	Uncharacterized conserved protein
isogroup04567	2.73358	-0.72793	0.595922	-1.22152	0.221889	0.999731	Dehydrogenases with different specificities (related to short-chain alcohol dehydrogenases) ; retinol dehydrogenase 13 [EC:1.1.1.-] E=2e-19
isogroup04014	1.24053	0.913377	0.747952	1.22117	0.222021	0.999731	Calcium/calmodulin-dependent serine protein kinase/membrane-associated guanylate kinase ; calcium/calmodulin-dependent serine protein kinase [EC:2.7.11.1] E=2e-40
isogroup05111	261.51	-0.191811	0.157127	-1.22074	0.222184	0.999731	Succinate dehydrogenase, flavoprotein subunit
GCKDGN102C8P6C	0.0688787	1.04855	0.859105	1.22052	0.222269	0.999731	Mismatch repair ATPase MSH2 (MutS family)
isogroup10698	2.07995	0.882815	0.72341	1.22035	0.222331	0.999731	Mitochondrial carrier protein - Rim2p/Mrs12p ; solute carrier family 25 (peroxisomal adenine nucleotide transporter), member 17 E=7e-17
isogroup02021	35.1997	0.273027	0.223767	1.22014	0.222412	0.999731	Rho guanine nucleotide exchange factor VAV3 ; vav oncogene E=1e-62
isogroup28564	1.40823	-0.819597	0.671883	-1.21985	0.222521	0.999731	Permease of the major facilitator superfamily
isogroup03539	5.35678	-0.498704	0.409044	-1.21919	0.222771	0.999731	IRF-2-binding protein CELTIX-1, contains BROMO domain
isogroup04616	4.03289	-0.581584	0.47711	-1.21897	0.222854	0.999731	Predicted E3 ubiquitin ligase
GCKDGN103G3AR1	0.37943	1.24824	1.02437	1.21854	0.223018	0.999731	L-type voltage-dependent Ca2+ channel, alpha2/delta subunit
isogroup05648	4.61454	-0.703784	0.577652	-1.21835	0.22309	0.999731	Receptor targeting protein Lin-7 ; discs large protein E=7e-09
isogroup08577	0.068455	-1.04424	0.857323	-1.21803	0.223213	0.999731	alpha-1,3(6)-mannosylglycoprotein beta-1,6-N-acetyl-glucosaminyltransferase [EC:2.4.1.155] E=4e-11
isogroup15779	0.068455	-1.04424	0.857323	-1.21803	0.223213	0.999731	Predicted phospholipase
isogroup16202	0.068455	-1.04424	0.857323	-1.21803	0.223213	0.999731	Thioredoxin/protein disulfide isomerase
isogroup22892	0.068455	-1.04424	0.857323	-1.21803	0.223213	0.999731	Lipid exporter ABCA1 and related proteins, ABC superfamily ; ATP-binding cassette, subfamily A (ABC1), member 3 E=1e-70
isogroup13541	1.22305	0.935829	0.768319	1.21802	0.223216	0.999731	Transcription factor of the Forkhead/HNF3 family ; forkhead box protein C E=6e-22
isogroup22639	0.122232	1.17755	0.966895	1.21787	0.223275	0.999731	Membrane coat complex Retromer, subunit VPS5/SNX1, Sorting nexins, and related PX domain-containing proteins
isogroup23637	0.381767	1.24962	1.02652	1.21733	0.223477	0.999731	arginine vasopressin receptor 2 E=2e-68
isogroup23047	0.29868	-1.23163	1.012	-1.21702	0.223595	0.999731	NADPH oxidase ; neutrophil cytosolic factor 1 E=1e-08
isogroup06734	2.32155	0.685023	0.562874	1.21701	0.223601	0.999731	DEAD-box like helicase ; interferon-induced helicase C domain-containing protein 1 [EC:3.6.4.13] E=2e-21
GCKDGN102DPTNR	0.0701631	1.04509	0.85889	1.21679	0.223685	0.999731	Protein tyrosine kinase
GCKDGN103F6VCQ	0.0701631	1.04509	0.85889	1.21679	0.223685	0.999731	Oxoprolinase ; 5-oxoprolinase (ATP-hydrolysing) [EC:3.5.2.9] E=3e-22
GCKDGN103GOT4L	0.0701631	1.04509	0.85889	1.21679	0.223685	0.999731	AAA ATPase containing von Willebrand factor type A (vWA) domain
GCKDGN103HH0QE	0.0701631	1.04509	0.85889	1.21679	0.223685	0.999731	Predicted AMP-binding protein
isogroup19879	0.0701631	1.04509	0.85889	1.21679	0.223685	0.999731	Predicted protein kinase (contains TBC and RHOD domains)
isogroup21632	0.0701631	1.04509	0.85889	1.21679	0.223685	0.999731	FOG: Reverse transcriptase
isogroup35114	0.0701631	1.04509	0.85889	1.21679	0.223685	0.999731	Rho-associated, coiled-coil containing protein kinase
isogroup07028	0.650843	-1.08778	0.894069	-1.21666	0.223732	0.999731	Sister chromatid cohesion protein
isogroup25481	0.304933	-1.23462	1.01504	-1.21632	0.223863	0.999731	Phosphatidylserine-specific receptor PtdSerR, contains JmjC domain
isogroup03751	71.8587	-0.210331	0.172962	-1.21605	0.223965	0.999731	Cytosolic Ca2+-dependent cysteine protease (calpain), large subunit (EF-Hand protein superfamily) ; calpain, invertebrate [EC:3.4.22.-] E=1e-99
isogroup32107	0.170225	1.19883	0.986063	1.21578	0.224069	0.999731	Ankyrin repeat protein
isogroup06685	0.162315	1.22052	1.00392	1.21575	0.22408	0.999731	prostaglandin E receptor 4 E=1e-38
isogroup00346	5.37689	0.537028	0.441842	1.21543	0.224202	0.999731	AAA+-type ATPase containing the peptidase M41 domain ; AFG3 family protein [EC:3.4.24.-] E=7e-70
isogroup09724	1.84375	-0.744271	0.612493	-1.21515	0.224309	0.999731	Nuclear envelope protein lamin, intermediate filament superfamily ; lamin B E=6e-69
isogroup02838	9.73059	-0.372141	0.306295	-1.21498	0.224375	0.999731	Uncharacterized conserved coiled-coil protein
isogroup02650	0.566815	1.19861	0.986768	1.21468	0.224488	0.999731	TNF receptor-associated factor ; TNF receptor-associated factor 6 E=7e-24
isogroup27156	0.183853	1.21901	1.0037	1.21452	0.224548	0.999731	Molecular chaperone (DnaJ superfamily) ; DnaJ homolog subfamily B member 5 E=3e-14
isogroup09892	1.48239	-0.768332	0.633015	-1.21377	0.224837	0.999731	Dystonin, GAS (Growth-arrest-specific protein), and related proteins ; spectrin beta E=3e-10
GCKDGN102DNHPI	0.1967	-1.22741	1.01129	-1.21371	0.22486	0.999731	NF-kappa-B inhibitor-like protein 2 E=2e-45
isogroup13377	0.570696	1.18011	0.972499	1.21348	0.224947	0.999731	Predicted guanine nucleotide exchange factor ; FYVE, RhoGEF and PH domain containing 5/6 E=3e-16
isogroup32610	1.03688	0.914325	0.753714	1.21309	0.225094	0.999731	E3 ubiquitin-protein ligase/Putative upstream regulatory element binding protein
isogroup22625	40.8093	-0.292216	0.240959	-1.21272	0.225238	0.999731	40S ribosomal protein S29
isogroup31884	4.94896	-0.501833	0.413838	-1.21263	0.225271	0.999731	translation initiation factor eIF-2B subunit gamma E=4e-10
GCKDGN101BFX72	0.307304	-1.24057	1.02311	-1.21255	0.225301	0.999731	CREB binding protein/P300 and related TAZ Zn-finger proteins ; E1A/CREB-binding protein [EC:2.3.1.48] E=8e-10
isogroup02039	19.8588	0.266575	0.220005	1.21167	0.225637	0.999731	COP9 signalosome, subunit CSN3 ; 26S proteasome regulatory subunit N3 E=4e-145
isogroup12722	8.4722	-0.359164	0.296474	-1.21145	0.225722	0.999731	Uncharacterized conserved protein
isogroup20858	14.525	-0.376944	0.311156	-1.21143	0.22573	0.999731	NADH:ubiquinone oxidoreductase, NDUFB7/B18 subunit
isogroup02539	4.30322	0.507588	0.419011	1.21139	0.225745	0.999731	Calmodulin and related proteins (EF-Hand superfamily) ; calmodulin E=1e-88
isogroup02193	0.510471	1.15074	0.949947	1.21137	0.225754	0.999731	Transcription factor BarH and related HOX domain proteins ; homeobox protein engrailed E=4e-91
isogroup00481	0.421237	1.22634	1.0124	1.21131	0.225775	0.999731	Acinus (induces apoptotic chromatin condensation)
GCKDGN102EFUHF	0.0879172	-1.0126	0.836046	-1.21117	0.225829	0.999731	NF-kappa-B inhibitor-like protein 2 E=1e-11
isogroup21438	0.0879172	-1.0126	0.836046	-1.21117	0.225829	0.999731	Conserved phosducin-like protein
GCKDGN103F5ECQ	0.748168	1.04272	0.861081	1.21094	0.225917	0.999731	RNA helicase ; ATP-dependent RNA helicase DDX23/PRP28 [EC:3.6.4.13] E=7e-06
GCKDGN101CHBIK	0.131444	-1.16785	0.96478	-1.21049	0.226092	0.999731	mRNA splicing factor ATP-dependent RNA helicase ; ATP-dependent RNA helicase DHX8/PRP22 [EC:3.6.4.13] E=6e-30
isogroup05178	0.458982	1.10274	0.911016	1.21045	0.226107	0.999731	Inositol 1,4,5-trisphosphate receptor
isogroup16110	0.355898	1.21683	1.00529	1.21042	0.226117	0.999731	V-SNARE
isogroup16463	1.86996	0.882764	0.729378	1.2103	0.226165	0.999731	Predicted membrane protein ; presenilin enhancer 2 E=2e-63
isogroup28505	0.71723	1.00827	0.83332	1.20994	0.226302	0.999731	Vacuolar assembly/sorting protein VPS16
isogroup19266	3.08293	0.559385	0.462375	1.20981	0.226353	0.999731	C-type lectin
isogroup13378	20.348	-0.261776	0.216438	-1.20947	0.226481	0.999731	Multifunctional chaperone (14-3-3 family) ; tyrosine 3-monooxygenase/tryptophan 5-monooxygenase activation protein E=1e-75
isogroup00229	0.13292	1.17494	0.971694	1.20916	0.2266	0.999731	fibroblast growth factor receptor 3 [EC:2.7.10.1] E=3e-18
isogroup14767	2.02176	0.800987	0.662442	1.20914	0.226608	0.999731	Kinesin-like protein ; centromeric protein E E=1e-35
isogroup03009	0.498611	1.05548	0.873009	1.20902	0.226656	0.999731	Hydroxyindole-O-methyltransferase and related SAM-dependent methyltransferases ; phosphoethanolamine N-methyltransferase [EC:2.1.1.103] E=7e-05
isogroup11004	1.91949	0.819699	0.678007	1.20898	0.22667	0.999731	Glucose-6-phosphate 1-dehydrogenase ; glucose-6-phosphate 1-dehydrogenase [EC:1.1.1.49] E=2e-66
isogroup09436	7.93121	0.403634	0.333874	1.20894	0.226686	0.999731	Signal recognition particle, subunit Srp54
isogroup26198	0.789169	1.08179	0.895379	1.20819	0.226975	0.999731	Hydroxysteroid 17-beta dehydrogenase 11 ; dehydrogenase/reductase SDR family member 3 [EC:1.1.-.-] E=9e-30
isogroup31268	0.245689	-1.23479	1.02204	-1.20815	0.226989	0.999731	Splicing factor 3a, subunit 2
isogroup21220	2.11816	0.964629	0.798635	1.20785	0.227106	0.999731	Fibrillins and related proteins containing Ca2+-binding EGF-like domains
isogroup09936	0.451611	1.13074	0.936168	1.20784	0.227109	0.999731	Conserved WD40 repeat-containing protein ; histone-binding protein RBBP4 E=1e-69
GCKDGN103GTXO5	0.210326	-1.22178	1.01166	-1.20771	0.22716	0.999731	Kinetochore component
GCKDGN102D3MZA	0.0669402	-1.03122	0.853904	-1.20765	0.22718	0.999731	selectin, platele E=3e-08
isogroup04808	0.0669402	-1.03122	0.853904	-1.20765	0.22718	0.999731	Predicted patched transmembrane receptor
isogroup23989	0.0669402	-1.03122	0.853904	-1.20765	0.22718	0.999731	Ca2+-dependent activator protein
isogroup01316	0.354744	1.20057	0.994343	1.2074	0.22728	0.999731	Nuclear envelope protein lamin, intermediate filament superfamily ; lamin B E=1e-82
isogroup05292	3.4898	0.59281	0.491282	1.20666	0.227563	0.999731	GTPase Rab11/YPT3, small G protein superfamily ; Ras-related protein Rab-11B E=2e-50
isogroup07133	0.112101	1.15967	0.961114	1.20659	0.227592	0.999731	Vesicle coat complex COPII, subunit SFB3
GCKDGN103G88AD	0.146796	1.17114	0.970848	1.20631	0.227698	0.999731	AAA+-type ATPase containing the peptidase M41 domain ; AFG3 family protein [EC:3.4.24.-] E=2e-31
isogroup04492	0.741668	-1.02003	0.845578	-1.20631	0.227699	0.999731	Diphthamide biosynthesis protein
isogroup11198	0.653084	-1.0834	0.898164	-1.20624	0.227724	0.999731	Ste20-like serine/threonine protein kinase
isogroup05795	0.167604	-1.18953	0.986159	-1.20623	0.227731	0.999731	Predicted tubulin-tyrosine ligase ; D-amino-acid oxidase [EC:1.4.3.3] E=1e-15
isogroup01214	18.5738	0.305541	0.253338	1.20606	0.227794	0.999731	Negative regulator of transcription ; CCR4-NOT transcription complex subunit 1 E=4e-80
isogroup15862	1.03726	1.02812	0.852536	1.20596	0.227833	0.999731	Ubiquinol cytochrome c reductase, subunit QCR8
isogroup09161	1.30079	0.930769	0.771848	1.2059	0.227857	0.999731	Programmed cell death 8 (apoptosis-inducing factor) ; programmed cell death 8 (apoptosis-inducing factor) [EC:1.-.-.-] E=7e-21
GCKDGN103HA1U2	0.16293	1.17759	0.976721	1.20565	0.227951	0.999731	Fetal globin-inducing factor (contains ankyrin repeats) ; E3 ubiquitin-protein ligase mind-bomb [EC:6.3.2.19] E=2e-13
isogroup07389	0.708356	-1.15961	0.961849	-1.20561	0.227969	0.999731	MFS transporter, MCP family, solute carrier family 16 (monocarboxylic acid transporters), member 10 E=2e-25
isogroup23585	0.234936	1.22264	1.01432	1.20538	0.228058	0.999731	FOG: Reverse transcriptase
GCKDGN101A976N	0.0975839	1.01326	0.840637	1.20535	0.228069	0.999731	Permease of the major facilitator superfamily ; MFS transporter, OPA family, solute carrier family 37 (glycerol-3-phosphate transporter), member 3 E=8e-09
GCKDGN101ASAJ8	0.0975839	1.01326	0.840637	1.20535	0.228069	0.999731	Adaptor protein SHC and related proteins ; SH2B adaptor protein 1/3 E=2e-62
GCKDGN102DSGRG	0.0975839	1.01326	0.840637	1.20535	0.228069	0.999731	cadherin EGF LAG seven-pass G-type receptor 1 (flamingo) E=4e-13
GCKDGN103GRLV3	0.0975839	1.01326	0.840637	1.20535	0.228069	0.999731	cell division cycle 20-like protein 1, cofactor of APC complex E=1e-06
isogroup14067	0.0975839	1.01326	0.840637	1.20535	0.228069	0.999731	E3 ubiquitin-protein ligase/Putative upstream regulatory element binding protein
isogroup15731	0.0975839	1.01326	0.840637	1.20535	0.228069	0.999731	Dyneins, heavy chain ; dynein heavy chain, axonemal E=8e-27
isogroup15781	0.0975839	1.01326	0.840637	1.20535	0.228069	0.999731	transient receptor potential cation channel subfamily A member 1 E=1e-05
isogroup27312	0.0975839	1.01326	0.840637	1.20535	0.228069	0.999731	Collagens (type IV and type XIII), and related proteins ; collagen, type VI, alpha E=1e-08
isogroup03228	15.3334	0.376907	0.312701	1.20533	0.228076	0.999731	RNA-binding protein required for 60S ribosomal subunit biogenesis ; ribosome biogenesis protein SSF1/2 E=2e-77
isogroup04757	9.24636	0.481216	0.399257	1.20528	0.228095	0.999731	Kinesin-like protein ; kinesin family member 1/13/14 E=1e-108
GCKDGN101AM5YV	0.240663	-1.23318	1.02362	-1.20472	0.228312	0.999731	Phosphorylase kinase ; phosphorylase kinase alpha/beta subunit E=3e-33
isogroup04042	0.17582	1.21181	1.00591	1.20469	0.228323	0.999731	Predicted metal-dependent hydrolase (beta-lactamase superfamily) ; ribonuclease Z [EC:3.1.26.11] E=5e-13
isogroup20988	1.52489	-0.741699	0.615717	-1.20461	0.228354	0.999731	Histone H2B ; histone H2B E=2e-05
GCKDGN102E16SF	0.0658518	-1.02644	0.852408	-1.20416	0.228526	0.999731	GTP-binding protein AARP2 involved in 40S ribosome biogenesis ; ribosome biogenesis protein BMS1 E=1e-53
GCKDGN103G0M2Q	0.0658518	-1.02644	0.852408	-1.20416	0.228526	0.999731	KRR1-interacting protein involved in 40S ribosome biogenesis ; protein KRI1 E=9e-19
GCKDGN103GEE65	0.0658518	-1.02644	0.852408	-1.20416	0.228526	0.999731	Synaptic vesicle protein rabphilin-3A ; phosphatidylinositol-4-phosphate 3-kinase [EC:2.7.1.154] E=3e-43
isogroup32896	0.0658518	-1.02644	0.852408	-1.20416	0.228526	0.999731	Phenylalanyl-tRNA synthetase beta subunit
GCKDGN102DJ34L	0.533765	1.16483	0.967698	1.20371	0.228701	0.999731	Ste20-like serine/threonine protein kinase
isogroup02275	21.2973	-0.263451	0.219013	-1.2029	0.229015	0.999731	methionyl aminopeptidase [EC:3.4.11.18] E=1e-73
GCKDGN101BV519	0.139528	1.20212	0.999385	1.20286	0.229029	0.999731	Voltage-gated Ca2+ channels, alpha1 subunits
isogroup00837	39.078	0.477399	0.396909	1.20279	0.229057	0.999731	Kynurenine aminotransferase, glutamine transaminase K
isogroup13497	0.547704	1.15989	0.964331	1.20279	0.229058	0.999731	Dystonin, GAS (Growth-arrest-specific protein), and related proteins ; spectrin beta E=1e-35
isogroup12525	0.619589	1.16143	0.965618	1.20278	0.229061	0.999731	Uncharacterized coiled-coil protein
isogroup07779	0.763181	-1.03692	0.862715	-1.20192	0.229394	0.999731	pleckstrin homology domain containing, family A (phosphoinositide binding specific) member 8 E=1e-10
isogroup28093	2.02605	1.08696	0.904413	1.20184	0.229426	0.999731	Defense-related protein containing SCP domain
GCKDGN101BCLZ0	0.606584	-1.151	0.957722	-1.20181	0.229438	0.999731	FERM domain protein EHM2 ; erythrocyte membrane protein band 4.1 E=3e-08
isogroup11849	0.252396	1.22623	1.02059	1.20149	0.229562	0.999731	Kinesin-like protein ; kinesin family member 1/13/14 E=7e-17
isogroup09659	9.84773	-0.373945	0.311251	-1.20143	0.229586	0.999731	Phosphatidylserine-specific receptor PtdSerR, contains JmjC domain
isogroup10449	18.5183	0.300548	0.25025	1.20099	0.229756	0.999731	Golgi integral membrane protein
isogroup03116	26.0438	0.267354	0.222639	1.20084	0.229812	0.999731	26S proteasome regulatory complex, subunit RPN2/PSMD1 ; 26S proteasome regulatory subunit N2 E=2e-144
isogroup07085	5.52826	0.44525	0.370907	1.20043	0.229971	0.999731	Serine/threonine protein kinase and endoribonuclease ERN1/IRE1, sensor of the unfolded protein response pathway
isogroup01583	2.18384	0.728065	0.606545	1.20035	0.230004	0.999731	Thioredoxin/protein disulfide isomerase ; thioredoxin domain-containing protein 5 E=1e-12
isogroup20892	0.138842	1.16108	0.967586	1.19997	0.23015	0.999731	Predicted hormone receptor interactor ; E3 ubiquitin-protein ligase HECTD1 [EC:6.3.2.19] E=2e-62
GCKDGN103HHYNR	1.47514	0.94764	0.789746	1.19993	0.230167	0.999731	Predicted transcription factor ; ETS domain-containing protein Elk-1 E=1e-30
GCKDGN103GUZJ4	0.265396	1.21763	1.01531	1.19927	0.230424	0.999731	Vacuolar protein sorting-associated protein
isogroup16920	0.514941	1.16655	0.972862	1.19909	0.230494	0.999731	Transcriptional corepressor Atrophin-1/DRPLA ; arginine-glutamic acid dipeptide (RE) repeats E=8e-61
GCKDGN103F20TL	1.31706	0.759421	0.633418	1.19893	0.230556	0.999731	transcription termination factor 2 [EC:3.6.4.-] E=1e-10
isogroup00174	5.86962	-0.528923	0.441205	-1.19881	0.2306	0.999731	Tyrosine kinase specific for activated (GTP-bound) p21cdc42Hs
isogroup08479	0.154856	1.1671	0.973775	1.19853	0.230712	0.999731	FOG: RRM domain
GCKDGN101CBXJP	0.0665558	1.02154	0.852357	1.19848	0.230728	0.999731	Predicted glycine cleavage system H protein
GCKDGN101CLL2E	0.0665558	1.02154	0.852357	1.19848	0.230728	0.999731	Proteins containing BTB/POZ and Kelch domains, involved in regulatory/signal transduction processes ; kelch-like protein 17 (actinfilin) E=7e-54
isogroup03661	9.21891	-0.416317	0.347412	-1.19834	0.230785	0.999731	Tropomodulin and leiomodulin ; tropomodulin E=9e-147
isogroup07034	44.4173	0.243097	0.202882	1.19822	0.230832	0.999731	Myosin class II heavy chain ; myosin heavy chain E=1e-29
isogroup11546	15.0593	0.294766	0.246058	1.19796	0.230934	0.999731	Predicted splicing regulator, contains RRM, SWAP and RPR domains
isogroup15967	0.14031	1.15981	0.968202	1.1979	0.230956	0.999731	Ubiquitin conjugating enzyme ; ubiquitin-conjugating enzyme E2 W [EC:6.3.2.19] E=5e-104
isogroup20204	0.140356	-1.15979	0.968687	-1.19728	0.231199	0.999731	Predicted hormone receptor interactor ; E3 ubiquitin-protein ligase HECTD1 [EC:6.3.2.19] E=3e-43
isogroup00307	3.93234	0.588294	0.491424	1.19712	0.231259	0.999731	Transcription factor MEIS1 and related HOX domain proteins ; pre-B-cell leukemia transcription factor E=3e-08
isogroup02146	23.1238	0.252656	0.211056	1.1971	0.231266	0.999731	Basement membrane-specific heparan sulfate proteoglycan (HSPG) core protein
isogroup00638	2.5647	0.63571	0.531117	1.19693	0.231333	0.999731	Dopamine beta-monooxygenase ; dopamine beta-monooxygenase [EC:1.14.17.1] E=3e-67
isogroup17374	0.186365	1.21742	1.01735	1.19666	0.23144	0.999731	ATP-dependent DNA helicase ; ATP-dependent DNA helicase RecQ [EC:3.6.4.12] E=6e-36
[truncated: 12,664 more rows]
